# Supplementary material for: Epigenetic and transcriptomic characterization reveals progression markers and essential pathways in clear cell renal cell carcinoma
Source: Nat Commun. 2023 Mar 27;14:1681. doi: 10.1038/s41467-023-37211-7 (PMC10042888; doi:10.1038/s41467-023-37211-7)
Supplement: Supplementary file 3 — Supplementary Data 1 [file 41467_2023_37211_MOESM3_ESM.xlsx]

## Sheet: README
Tab
1	1_Clinical_info_by_patient	Clinical information by patient
2	2_Specimen_information	Specimen information
3	3_Survival_data_by_patient	Survival data for the CPTAC ccRCC discovery cohort (including samples used in this study)
Clinical information was collected by Clinical Proteomic Tumor Analysis Consortium (CPTAC) and the consent was obtained from the participants for sharing individual-level data

## Sheet: 1_Clinical_info_by_patient
Case	Gender	Age	Race	Tumor_Stage_Pathological	Primary_Tumor_Pathologic_Stage	Sarcomatoid_Features	BaseLine_Metastasis_Sites	Baseline_IHC	Outcome_of_Initial_Treatment	Followup_Period	Outcome_at_Followup_Completion	Followup_Cause_of_Death	Followup_New_Tumor_Event	Adjuvant_Radiation	Adjuvant_Pharmaceutical_Therapy	Adjuvant_immunological_Therapy
C3N-00177	Male	52	Vietnam	Stage III	pT3	Not identified	Not known	NA	Complete Remission|Complete Remission	12 Months|24 Months	Complete Remission|Complete Remission	n/a|n/a	No|No	No|No	No|No	No|No
C3N-01213	Male	68	Slavonic	Stage III	pT3a	Not identified	No	CD10 - positive; RCC - positive; Vimentin - positive; EMA - positive;	Complete Remission|Complete Remission	12 Months|24 Months	Complete Remission|Complete Remission	n/a|n/a	No|No	No|No	No|No	No|No
C3L-00610	Female	57	Caucasion	Stage I	pT1b	Not identified	NA	NA	Complete Remission|Complete Remission|Complete Remission	12 Months|24 Months|36 Months	Complete Remission|Complete Remission|Complete Remission	n/a|n/a|n/a	No|No|No	No|No|No	No|No|No	No|No|No
C3L-00790	Male	44	Medical Record Does Not State	Stage I	pT1b	Not identified	NA	NA	Complete Remission|Complete Remission|Complete Remission	12 Months|24 Months|36 Months	Complete Remission|Complete Remission|Complete Remission	n/a|n/a|n/a	No|No|No	No|No|No	No|No|No	No|No|No
C3N-00317	Female	74	Caucasian	Stage I	pT1b	Not identified	NA	NA	Complete Remission|Complete Remission|Complete Remission	12 Months|24 Months|36 Months	Unknown|Unknown|n/a	n/a|n/a|n/a	No|No|No	No|No|No	No|No|No	No|No|No
C3N-00437	Female	69	Caucasian	Stage III	pT3a	Not identified	NA	NA	Complete Remission|Complete Remission|Complete Remission|Complete Remission	12 Months|24 Months|36 Months|48 Months	Complete Remission|Complete Remission|Complete Remission|Complete Remission	n/a|n/a|n/a|n/a	No|No|No|No	No|No|No|No	No|No|No|No	No|No|No|No
C3N-00495	Male	67	Caucasian	Stage I	pT1a	Not identified	NA	NA	Complete Remission|Complete Remission|Complete Remission|Complete Remission	12 Months|24 Months|36 Months|48 Months	Complete Remission|Complete Remission|Complete Remission|n/a	n/a|n/a|n/a|n/a	No|No|No|No	No|No|No|No	No|No|No|No	No|No|No|No
C3N-00733	Male	56	American	Stage III	pT3a	Not identified	NA	Vimentin: Positive; C-kit: Negative; Cytokeratin 7: Negative	Complete Remission|Complete Remission|Complete Remission|Complete Remission	12 Months|24 Months|36 Months|48 Months	Complete Remission|Complete Remission|Complete Remission|n/a	n/a|n/a|n/a|n/a	No|No|No|No	No|No|No|No	No|No|No|No	No|No|No|No
C3N-00242	Male	69	Whte	Stage I	pT1a	Not identified	NA	in Oncocytoma of kidney: CD117 (C-Kit): Diffusely positive ; CK7: Rare positivity (<5%) in oncocytoma	Complete Remission|Complete Remission|Complete Remission|Complete Remission	12 Months|24 Months|36 Months|48 Months	Complete Remission|Not Applicable|Complete Remission|n/a	n/a|n/a|n/a|n/a	No|No|No|No	No|No|No|No	No|No|No|No	No|No|No|No
C3L-01302	Female	71	White	Stage III	pT3a	Not identified	Not applicable	NA	Not Applicable	12 Months	Patient Deceased	Unknown	No	No	No	No
C3L-00088	Male	72	white	Stage III	pT3a	Not identified	Not applicable	NA	Not Applicable|Not Applicable	12 Months|24 Months	Complete Remission|Complete Remission	n/a|Sepsis	No|No	No|No	No|No	No|No
C3L-00583	Male	55	Hispanic	Stage I	pT1a	Not identified	Not applicable	NA	Not Applicable|Not Applicable	12 Months|24 Months	Complete Remission|Complete Remission	n/a|n/a	No|No	No|No	No|No	No|No
C3L-00004	Male	72	White	Stage III	pT3	Not identified	Not applicable	NA	Not Applicable|Not Applicable	12 Months|24 Months	Complete Remission|Unknown	n/a|n/a	No|No	No|No	No|No	No|No
C3L-00416	Male	62	White	Stage III	pT3b	Not identified	NA	NA	Not Applicable|Not Applicable|Not Applicable	12 Months|24 Months|36 Months	Not Applicable|Complete Remission|Unknown	n/a|n/a|n/a	No|No|Unknown	No|No|No	No|No|No	No|No|No
C3L-00010	Male	30	White	Stage I	pT1b	Not identified	Not Applicable	NA	Not Applicable|Not Applicable|Not Applicable|Not Applicable	12 Months|24 Months|36 Months|48 Months	Complete Remission|Complete Remission|Complete Remission|Complete Remission	n/a|n/a|n/a|n/a	No|No|No|No	No|No|No|No	No|No|No|No	No|No|No|No
C3L-00908	Female	60	White	Stage II	pT2b	Not identified	NA	NA	Not Applicable|Not Applicable|Not Applicable|Not Applicable	12 Months|24 Months|36 Months|48 Months	Complete Remission|Complete Remission|Complete Remission|n/a	n/a|n/a|n/a|n/a	No|No|No|No	No|No|No|No	No|No|No|No	No|No|No|No
C3L-00917	Male	37	Hispanic	Stage I	pT1a	Not identified	Not applicable	NA	Not Applicable|Not Applicable|Not Applicable|Not Applicable	12 Months|24 Months|36 Months|48 Months	Complete Remission|Complete Remission|Complete Remission|n/a	n/a|n/a|n/a|n/a	No|No|No|No	No|No|No|No	No|No|No|No	No|No|No|No
C3L-01313	Male	63	White	Stage III	pT3a	Not identified	NA	NA	Not Applicable|Not Applicable|Not Applicable|Not Applicable	12 Months|24 Months|36 Months|48 Months	Complete Remission|Persistent Disease|Persistent Disease|n/a	n/a|n/a|n/a|Renal Pelvis Carcinoma	No|Yes|Yes|Yes	No|No|No|No	No|No|No|No	No|No|No|No
C3L-00448	Male	66	White	Stage I	pT1a	Not identified	Not Applicable	NA	Not Applicable|Not Applicable|Not Applicable|Not Applicable	12 Months|24 Months|36 Months|48 Months	Not Applicable|Complete Remission|Complete Remission|Complete Remission	n/a|n/a|n/a|n/a	No|No|Yes|No	No|No|No|No	No|No|No|No	No|No|No|No
C3L-00026	Female	65	White	Stage I	pT1a	Not identified	Not Applicable	NA	Not Applicable|Not Applicable|Not Applicable|Not Applicable|Not Applicable	12 Months|24 Months|36 Months|48 Months|60 Months	Complete Remission|Complete Remission|Complete Remission|Complete Remission|n/a	n/a|n/a|n/a|n/a|n/a	No|No|No|No|No	No|No|No|No|No	No|No|No|No|No	No|No|No|No|No
C3L-00079	Male	49	white	Stage III	pT3a	Present	Not applicable	NA	Patient Deceased	12 Months	Patient Deceased	Metastatic renal cell carcinoma to brain	Unknown	Yes	Yes	Yes
C3N-01200	Female	56	Slavonic	Stage IV	pT4	Not identified	Liver, lung.	CD10 - positive; EMA - positive; Vimentin - positive; AE1/AE3 - positive;	Persistent Disease	12 Months	Persistent Disease	Tumor progression	No	Yes	Yes	No
C3L-01287	Male	60	White	Stage IV	pT3a	Present	Left Lung Nodule	NA	Persistent Disease|Persistent Disease	12 Months|24 Months	Persistent Disease|Persistent Disease	n/a|Progression of disease	No|No	Yes|Yes	Yes|Yes	Yes|Yes
C3L-00096	Male	52	White	Stage IV	pT3a	Present	Pelvic bone, liver, lung, brain	NA	Unknown	12 Months	Patient Deceased	unknown	No	Yes	Yes	No
C3L-00813	Male	61	Medical record does not state	Stage III	pT3a	Not identified	NA	NA	Unknown|Complete Remission	12 Months|24 Months	Unknown|Unknown	n/a|n/a	Unknown|Unknown	Unknown|Unknown	Unknown|Unknown	Unknown|Unknown

## Sheet: 2_Specimen_Information
Case	Sample	Sample_Type	Tissue_Type	Aliquot.snRNA	Aliquot.bulk	Aliquot.snRNA.WU	discovery_study	confirmatory_study	snRNA_available	snATAC_available	Histologic_Type	Histologic_Type_Of_Normal_Tissue	Histologic_Grade_CPTAC	Histologic_Grade	Histologic_Grade_Description
C3L-00004	C3L-00004-01	Tumor	tumor	CPT0001540013	CPT0001540009	C3L-00004-T1	Yes	No	TRUE	TRUE	Clear cell renal cell carcinoma	NA	G3	G3	Nuclei very irregular, approximately 20µm; nucleoli large and prominent
C3L-00010	C3L-00010-01	Tumor	tumor	CPT0001220012	CPT0001220008	C3L-00010-T1	Yes	No	TRUE	TRUE	Clear cell renal cell carcinoma	NA	G3	G3	Nuclei very irregular, approximately 20µm; nucleoli large and prominent
C3L-00026	C3L-00026-01	Tumor	tumor	CPT0001500003	CPT0001500009	C3L-00026-T1	Yes	No	TRUE	TRUE	Clear cell renal cell carcinoma	NA	G3	G3	Nuclei very irregular, approximately 20µm; nucleoli large and prominent
C3L-00079	C3L-00079-01	Tumor	tumor	CPT0001260013	CPT0001260009	C3L-00079-T1	Yes	No	TRUE	TRUE	Clear cell renal cell carcinoma	NA	G3	G3	Nuclei very irregular, approximately 20µm; nucleoli large and prominent
C3L-00079	C3L-00079-06	Normal	normal	CPT0001270002	CPT0001270001	C3L-00079-N	Yes	No	TRUE	TRUE	Clear cell renal cell carcinoma	kidney	G3	NAT	Nuclei very irregular, approximately 20µm; nucleoli large and prominent
C3L-00088	C3L-00088-01	Tumor	tumor	CPT0000870003	CPT0000870016	C3L-00088-T1	Yes	No	TRUE	TRUE	Clear cell renal cell carcinoma	NA	G2	G2	Nuclei slightly irregular, approximately 15µm; nucleoli evident
C3L-00088	C3L-00088-02	Tumor	tumor	CPT0000880001	NA	C3L-00088-T2	No	No	TRUE	TRUE	Clear cell renal cell carcinoma	NA	G2	G2	Nuclei slightly irregular, approximately 15µm; nucleoli evident
C3L-00088	C3L-00088-06	Normal	normal	CPT0000890002	CPT0000890001	C3L-00088-N	Yes	No	TRUE	TRUE	Clear cell renal cell carcinoma	RENAL CORTEX AND MEDULLA	G2	NAT	Nuclei slightly irregular, approximately 15µm; nucleoli evident
C3L-00096	C3L-00096-01	Tumor	tumor	CPT0001180011	CPT0001180009	C3L-00096-T1	Yes	No	TRUE	TRUE	Clear cell renal cell carcinoma	NA	G4	G4	Nuclei bizarre and multilobulated, 20µm or greater; nucleoli prominent, chromatin clumped
C3L-00416	C3L-00416-01	Tumor	tumor	CPT0010100001	NA	C3L-00416-T2	No	No	TRUE	TRUE	Clear cell renal cell carcinoma	NA	G4	G4	Nuclei bizarre and multilobulated, 20µm or greater; nucleoli prominent, chromatin clumped
C3L-00416	C3L-00416-02	Tumor	tumor	CPT0010110013	CPT0010110003	C3L-00416-T1	Yes	No	TRUE	FALSE	Clear cell renal cell carcinoma	NA	G4	G4	Nuclei bizarre and multilobulated, 20µm or greater; nucleoli prominent, chromatin clumped
C3L-00448	C3L-00448-01	Tumor	tumor	CPT0010160004	CPT0010160003	C3L-00448-T1	Yes	No	TRUE	TRUE	Clear cell renal cell carcinoma	NA	G2	G2	Nuclei slightly irregular, approximately 15µm; nucleoli evident
C3L-00583	C3L-00583-01	Tumor	tumor	CPT0019130004	CPT0019130003	C3L-00583-T1	Yes	No	TRUE	TRUE	Clear cell renal cell carcinoma	NA	G3	G3	Nuclei very irregular, approximately 20µm; nucleoli large and prominent
C3L-00610	C3L-00610-01	Tumor	tumor	CPT0025110004	CPT0025110003	C3L-00610-T1	Yes	No	TRUE	TRUE	Clear cell renal cell carcinoma	NA	G3	G3	Nuclei very irregular, approximately 20µm; nucleoli large and prominent
C3L-00790	C3L-00790-01	Tumor	tumor	CPT0065690004	CPT0065690003	C3L-00790-T1	Yes	No	TRUE	TRUE	Clear cell renal cell carcinoma	NA	G2	G2	Nuclei slightly irregular, approximately 15µm; nucleoli evident
C3L-00813	C3L-00813-01	Tumor	tumor	CPT0015810004	CPT0015810003	C3L-00813-T1	Yes	No	TRUE	FALSE	Clear cell renal cell carcinoma	NA	G3	G3	Nuclei very irregular, approximately 20µm; nucleoli large and prominent
C3L-00908	C3L-00908-01	Tumor	tumor	CPT0086350004	CPT0086360003	C3L-00908-T1	No	Yes	TRUE	TRUE	Clear cell renal cell carcinoma	NA	G3	G3	Nuclei very irregular, approximately 20µm; nucleoli large and prominent
C3L-00917	C3L-00917-01	Tumor	tumor	CPT0023690004	CPT0023690003	C3L-00917-T1	Yes	No	TRUE	TRUE	Clear cell renal cell carcinoma	NA	G3	G3	Nuclei very irregular, approximately 20µm; nucleoli large and prominent
C3L-01287	C3L-01287-02	Tumor	tumor	CPT0079410004	CPT0079410003	C3L-01287-T1	Yes	No	TRUE	TRUE	Clear cell renal cell carcinoma	NA	G4	G4	Nuclei bizarre and multilobulated, 20µm or greater; nucleoli prominent, chromatin clumped
C3L-01302	C3L-01302-03	Tumor	tumor	CPT0063630004	CPT0063630003	C3L-01302-T1	Yes	No	TRUE	TRUE	Clear cell renal cell carcinoma	NA	G4	G4	Nuclei bizarre and multilobulated, 20µm or greater; nucleoli prominent, chromatin clumped
C3L-01313	C3L-01313-03	Tumor	tumor	CPT0086820004	CPT0086820003	C3L-01313-T1	Yes	No	TRUE	TRUE	Clear cell renal cell carcinoma	NA	G4	G4	Nuclei bizarre and multilobulated, 20µm or greater; nucleoli prominent, chromatin clumped
C3N-00177	C3N-00177-03	Tumor	tumor	CPT0020120013	CPT0020120003	C3N-00177-T1	Yes	No	TRUE	TRUE	Clear cell renal cell carcinoma	NA	G2	G2	Nuclei slightly irregular, approximately 15µm; nucleoli evident
C3N-00242	C3N-00242-01	Tumor	tumor	CPT0014450005	CPT0014450004	C3N-00242-T1	No	No	TRUE	TRUE	Clear cell renal cell carcinoma	NA	G2	G2	Nuclei slightly irregular, approximately 15µm; nucleoli evident
C3N-00242	C3N-00242-06	Normal	normal	CPT0014470002	CPT0014470001	C3N-00242-N	Yes	No	TRUE	TRUE	Clear cell renal cell carcinoma	renal cortex	G2	NAT	Nuclei slightly irregular, approximately 15µm; nucleoli evident
C3N-00317	C3N-00317-04	Tumor	tumor	CPT0012280004	CPT0012280003	C3N-00317-T1	Yes	No	TRUE	TRUE	Clear cell renal cell carcinoma	NA	G2	G2	Nuclei slightly irregular, approximately 15µm; nucleoli evident
C3N-00437	C3N-00437-02	Tumor	tumor	CPT0012550012	CPT0012550003	C3N-00437-T1	Yes	No	TRUE	TRUE	Clear cell renal cell carcinoma	NA	G3	G3	Nuclei very irregular, approximately 20µm; nucleoli large and prominent
C3N-00495	C3N-00495-01	Tumor	tumor	CPT0078510004	CPT0078510003	C3N-00495-T1	Yes	No	TRUE	TRUE	Clear cell renal cell carcinoma	NA	G2	G2	Nuclei slightly irregular, approximately 15µm; nucleoli evident
C3N-00733	C3N-00733-01	Tumor	tumor	CPT0025880013	CPT0025880003	C3N-00733-T1	Yes	No	TRUE	TRUE	Clear cell renal cell carcinoma	NA	G2	G2	Nuclei slightly irregular, approximately 15µm; nucleoli evident
C3N-00733	C3N-00733-02	Tumor	tumor	CPT0025890002	NA	C3N-00733-T2	No	No	TRUE	FALSE	Clear cell renal cell carcinoma	NA	G2	G2	Nuclei slightly irregular, approximately 15µm; nucleoli evident
C3N-01200	C3N-01200-01	Tumor	tumor	CPT0075120002	NA	C3N-01200-T3	No	No	TRUE	FALSE	Clear cell renal cell carcinoma	NA	G3	G4	Nuclei very irregular, approximately 20µm; nucleoli large and prominent
C3N-01200	C3N-01200-02	Tumor	tumor	CPT0075130004	CPT0075130003	C3N-01200-T1	Yes	No	TRUE	TRUE	Clear cell renal cell carcinoma	NA	G3	G2	Nuclei very irregular, approximately 20µm; nucleoli large and prominent
C3N-01200	C3N-01200-03	Tumor	tumor	CPT0075140002	NA	C3N-01200-T2	No	No	TRUE	FALSE	Clear cell renal cell carcinoma	NA	G3	G4	Nuclei very irregular, approximately 20µm; nucleoli large and prominent
C3N-01200	C3N-01200-06	Normal	normal	CPT0075170013	CPT0075170001	C3N-01200-N	Yes	No	TRUE	TRUE	Clear cell renal cell carcinoma	renal cortex	G3	NAT	Nuclei very irregular, approximately 20µm; nucleoli large and prominent
C3N-01213	C3N-01213-01	Tumor	tumor	CPT0075720013	CPT0075720003	C3N-01213-T1	Yes	No	TRUE	TRUE	Clear cell renal cell carcinoma	NA	G1	G1	Nuclei round, uniform, approximately 10µm; nucleoli inconspicuous

## Sheet: 3_Survival_data_by_patient
CASE_ID	age	gender	gender.ismale	tumor_stage_pathological	stage.numeric	grade.numeric	survival_time	with_new_event
C3L-00004	72	Male	1	III	3	3	384	Tumor Free
C3L-00010	30	Male	1	I	1	3	896	Tumor Free
C3L-00011	63	Female	0	IV	4	4	229	With Tumor
C3L-00026	65	Female	0	I	1	3	1769	Tumor Free
C3L-00079	49	Male	1	III	3	3	245	With Tumor
C3L-00088	72	Male	1	III	3	2	687	Tumor Free
C3L-00096	52	Male	1	IV	4	4	68	With Tumor
C3L-00097	59	Male	1	I	1	2	1735	Tumor Free
C3L-00103	56	Male	1	III	3	3	1429	With Tumor
C3L-00183	33	Female	0	III	3	2	227	Tumor Free
C3L-00360	72	Male	1	II	2	3	1417	Tumor Free
C3L-00369	89	Male	1	III	3	2	91	With Tumor
C3L-00416	62	Male	1	III	3	4	608	Tumor Free
C3L-00418	56	Female	0	III	3	2	1437	Tumor Free
C3L-00447	35	Male	1	I	1	3	671	Tumor Free
C3L-00448	66	Male	1	I	1	2	1406	Tumor Free
C3L-00561	50	Male	1	III	3	4	1432	With Tumor
C3L-00581	52	Male	1	II	2	2	1230	With Tumor
C3L-00583	55	Male	1	I	1	3	301	Tumor Free
C3L-00606	75	Female	0	III	3	3	1045	With Tumor
C3L-00607	66	Male	1	III	3	3	768	With Tumor
C3L-00610	57	Female	0	I	1	3	1093	Tumor Free
C3L-00765	61	Female	0	I	1	2	1098	Tumor Free
C3L-00766	57	Female	0	I	1	2	266	Tumor Free
C3L-00790	44	Male	1	I	1	2	441	Tumor Free
C3L-00791	76	Male	1	III	3	3	708	Tumor Free
C3L-00792	90	Female	0	II	2	3	1094	Tumor Free
C3L-00796	67	Male	1	I	1	2	333	Tumor Free
C3L-00799	41	Male	1	I	1	2	495	Tumor Free
C3L-00800	41	Male	1	I	1	2	344	Tumor Free
C3L-00812	74	Male	1	I	1	2	8	NA
C3L-00813	61	Male	1	III	3	3	5	NA
C3L-00814	83	Male	1	I	1	2	15	NA
C3L-00817	80	Male	1	I	1	2	966	Tumor Free
C3L-00902	69	Female	0	I	1	1	1415	Tumor Free
C3L-00907	55	Male	1	I	1	2	1369	Tumor Free
C3L-00908	60	Female	0	II	2	3	1419	Tumor Free
C3L-00910	75	Female	0	I	1	3	1426	Tumor Free
C3L-00917	37	Male	1	I	1	3	1422	Tumor Free
C3L-01281	66	Male	1	IV	4	4	1423	With Tumor
C3L-01283	37	Male	1	I	1	3	735	Tumor Free
C3L-01286	58	Male	1	III	3	3	1028	With Tumor
C3L-01287	60	Male	1	IV	4	4	630	With Tumor
C3L-01288	70	Female	0	I	1	1	1435	With Tumor
C3L-01302	71	Female	0	III	3	4	53	Tumor Free
C3L-01313	63	Male	1	III	3	4	1229	With Tumor
C3L-01352	76	Female	0	I	1	2	233	Tumor Free
C3L-01553	59	Male	1	I	1	2	384	Tumor Free
C3L-01557	51	Male	1	III	3	3	329	Tumor Free
C3L-01560	54	Female	0	I	1	3	250	Tumor Free
C3L-01603	63	Male	1	I	1	2	1354	Tumor Free
C3L-01607	83	Male	1	III	3	3	1406	Tumor Free
C3L-01836	47	Male	1	I	1	3	1122	Tumor Free
C3L-01861	57	Male	1	I	1	3	1419	Tumor Free
C3L-01882	48	Male	1	I	1	2	350	Tumor Free
C3L-01885	67	Male	1	I	1	2	342	Tumor Free
C3N-00148	52	Male	1	I	1	2	-9	NA
C3N-00149	68	Female	0	IV	4	3	-8	NA
C3N-00150	55	Female	0	IV	4	3	-7	NA
C3N-00154	68	Male	1	II	2	3	-7	NA
C3N-00168	47	Male	1	I	1	3	826	Tumor Free
C3N-00177	52	Male	1	III	3	2	841	Tumor Free
C3N-00194	51	Female	0	IV	4	3	208	With Tumor
C3N-00242	69	Male	1	I	1	2	1541	Tumor Free
C3N-00244	46	Male	1	I	1	2	728	Tumor Free
C3N-00246	44	Male	1	I	1	2	1500	Tumor Free
C3N-00305	60	Female	0	I	1	1	1397	Tumor Free
C3N-00310	84	Male	1	III	3	2	1387	Tumor Free
C3N-00312	68	Male	1	III	3	3	1372	Tumor Free
C3N-00314	78	Male	1	I	1	2	62	With Tumor
C3N-00315	68	Male	1	I	1	3	1350	Tumor Free
C3N-00317	74	Female	0	I	1	2	1133	Tumor Free
C3N-00320	67	Male	1	III	3	2	1458	Tumor Free
C3N-00380	57	Female	0	I	1	2	662	Tumor Free
C3N-00390	58	Male	1	IV	4	2	687	With Tumor
C3N-00437	69	Female	0	III	3	3	1454	Tumor Free
C3N-00491	54	Male	1	IV	4	2	77	With Tumor
C3N-00494	66	Male	1	I	1	2	1568	Tumor Free
C3N-00495	67	Male	1	I	1	2	1561	Tumor Free
C3N-00573	61	Male	1	II	2	2	6	NA
C3N-00577	72	Male	1	IV	4	3	397	Tumor Free
C3N-00646	57	Female	0	I	1	2	-6	NA
C3N-00733	56	Male	1	III	3	2	1464	Tumor Free
C3N-00831	52	Male	1	II	2	2	374	With Tumor
C3N-00834	65	Male	1	I	1	1	1537	Tumor Free
C3N-00852	62	Male	1	III	3	3	620	Tumor Free
C3N-00953	41	Male	1	II	2	3	1428	Tumor Free
C3N-01176	71	Male	1	III	3	2	1492	With Tumor
C3N-01178	58	Female	0	III	3	2	1485	Tumor Free
C3N-01179	72	Male	1	III	3	2	1476	Tumor Free
C3N-01200	56	Female	0	IV	4	4	47	With Tumor
C3N-01213	68	Male	1	III	3	1	654	Tumor Free
C3N-01214	60	Male	1	II	2	2	653	Tumor Free
C3N-01220	51	Male	1	IV	4	4	633	With Tumor
C3N-01261	67	Male	1	I	1	1	680	Tumor Free
C3N-01361	48	Male	1	I	1	2	1472	Tumor Free
C3N-01522	80	Male	1	I	1	2	692	Tumor Free
C3N-01524	61	Male	1	II	2	3	694	Tumor Free
C3N-01646	69	Male	1	III	3	3	1470	Tumor Free
C3N-01648	69	Male	1	II	2	2	1417	Tumor Free
C3N-01649	51	Male	1	III	3	2	1421	Tumor Free
C3N-01651	58	Male	1	II	2	3	1420	With Tumor
C3N-01808	47	Male	1	I	1	2	778	Tumor Free
