# Supplementary material for: Epigenetic and transcriptomic characterization reveals progression markers and essential pathways in clear cell renal cell carcinoma
Source: Nat Commun. 2023 Mar 27;14:1681. doi: 10.1038/s41467-023-37211-7 (PMC10042888; doi:10.1038/s41467-023-37211-7)
Supplement: Supplementary file 4 — Supplementary Data 2 [file 41467_2023_37211_MOESM4_ESM.xlsx]

## Sheet: README
Tab
1	1_Gene-to-cell-type_table	list of marker genes for annotating cell types
2	2_Barcode_filtering_parameters	The quality parameters used to filter barcodes per sample
3	3_Scrublet_thresholds	The doublet score threshold used for processing each sample
4	4_Meta_data	Mapping of aliquot, sample and patient case IDs

## Sheet: 1_Gene-to-cell-type_table
Gene	Cell_Type_Group	Cell_Type1	Cell_Type2	Cell_Type3	Cell_Type4	Specificity_Comment	Number_Reference	Reference_Single_Cell_Studies	Reference_Bulk_Studies	Experimental_Method
IGKC	Immune	Lymphoid lineage immune cells	B-cells	Plasma cells			1		16704732
JCHAIN	Immune	Lymphoid lineage immune cells	B-cells	Plasma cells			1		6781757
IGHA2	Immune	Lymphoid lineage immune cells	B-cells	Plasma cells			0
IGHG3	Immune	Lymphoid lineage immune cells	B-cells	Plasma cells			0
IGHG4	Immune	Lymphoid lineage immune cells	B-cells	Plasma cells			0
MZB1	Immune	Lymphoid lineage immune cells	B-cells	Plasma cells			0
SDC1	Immune	Lymphoid lineage immune cells	B-cells	Plasma cells			0
CD19	Immune	Lymphoid lineage immune cells	B-cells				2		16704732, 28091601
IGHM	Immune	Lymphoid lineage immune cells	B-cells				2	31604275	16704732
MS4A1	Immune	Lymphoid lineage immune cells	B-cells				2	31604275	16704732
IGHA1	Immune	Lymphoid lineage immune cells	B-cells				1		16704732
IGHG1	Immune	Lymphoid lineage immune cells	B-cells				1		16704732
CD79A	Immune	Lymphoid lineage immune cells	B-cells			from 2018_sc_Seq_Kidney_Sci_Susztak, Group enriched (naive B-cell, memory B-cell): https://www.proteinatlas.org/ENSG00000105369-CD79A/blood	0
CD79B	Immune	Lymphoid lineage immune cells	B-cells			from 2018_sc_Seq_Kidney_Sci_Susztak, Group enriched (naive B-cell, memory B-cell)	1	24531970
IGHD	Immune	Lymphoid lineage immune cells	B-cells				0
LINC00926	Immune	Lymphoid lineage immune cells	B-cells				0
TCL1A	Immune	Lymphoid lineage immune cells	B-cells				0
VPREB3	Immune	Lymphoid lineage immune cells	B-cells				0
RORC	Immune	Lymphoid lineage immune cells	Innate lymphoid cells				1		26878113
PRF1	Immune	Lymphoid lineage immune cells	NK cells			CD8 T, NKT, NK cell	4	31604275	30413361, 16704732, 28091601
GZMA	Immune	Lymphoid lineage immune cells	NK cells				1		30413361
NCAM1	Immune	Lymphoid lineage immune cells	NK cells			NK, NKT cells	1		30413361
KLRD1	Immune	Lymphoid lineage immune cells	NK cells				1	31604275
CD160	Immune	Lymphoid lineage immune cells	NK cells				0
CD7	Immune	Lymphoid lineage immune cells	NK cells				0
CLIC3	Immune	Lymphoid lineage immune cells	NK cells				0
HOPX	Immune	Lymphoid lineage immune cells	NK cells				0
IL2RB	Immune	Lymphoid lineage immune cells	NK cells				0
KIR2DL3	Immune	Lymphoid lineage immune cells	NK cells				0
KLRB1	Immune	Lymphoid lineage immune cells	NK cells				0
KLRF1	Immune	Lymphoid lineage immune cells	NK cells				0
SPON2	Immune	Lymphoid lineage immune cells	NK cells				0
XCL1	Immune	Lymphoid lineage immune cells	NK cells				0
XCL2	Immune	Lymphoid lineage immune cells	NK cells				0
IL7R	Immune	Lymphoid lineage immune cells	T-cells	CD4+ T-cells		T-cells, ILC	2	31604275	26878113
CD4	Immune	Lymphoid lineage immune cells	T-cells	CD4+ T-cells		Canonical	0
LDHB	Immune	Lymphoid lineage immune cells	T-cells	CD4+ T-cells			0
LTB	Immune	Lymphoid lineage immune cells	T-cells	CD4+ T-cells			0
NOSIP	Immune	Lymphoid lineage immune cells	T-cells	CD4+ T-cells			0
CD8A	Immune	Lymphoid lineage immune cells	T-cells	CD8+ T-cells			1		28091601
GZMK	Immune	Lymphoid lineage immune cells	T-cells	CD8+ T-cells			1		28091601
CCL4	Immune	Lymphoid lineage immune cells	T-cells	CD8+ T-cells			0
CCL5	Immune	Lymphoid lineage immune cells	T-cells	CD8+ T-cells			0
CD8B	Immune	Lymphoid lineage immune cells	T-cells	CD8+ T-cells			0
KLRG1	Immune	Lymphoid lineage immune cells	T-cells	CD8+ T-cells			0
TRGC2	Immune	Lymphoid lineage immune cells	T-cells	CD8+ T-cells			0
CD3D	Immune	Lymphoid lineage immune cells	T-cells				2	31604275	16704732
CD3E	Immune	Lymphoid lineage immune cells	T-cells				2	31604275	16704732
CD3G	Immune	Lymphoid lineage immune cells	T-cells				2	31604275	16704732
TRAC	Immune	Lymphoid lineage immune cells	T-cells				2	31604275	16704732
LEF1	Immune	Lymphoid lineage immune cells	T-cells				1		16704732
TRBC2	Immune	Lymphoid lineage immune cells	T-cells				1		16704732
CD52	Immune	Lymphoid lineage immune cells	T-cells				1	31604275
GNLY	Immune	Lymphoid lineage immune cells				NK, NKT, CD8+ T cells	3		16704732, 26878113, 28091601
NKG7	Immune	Lymphoid lineage immune cells				CD8 T, NKT, NK cell	2	31604275	28091601
GZMH	Immune	Lymphoid lineage immune cells				CD8 T, NKT, NK cell	1		16704732
AHSP	Immune	Myleoid lineage immune cells	Erythrocytes				0
ALAS2	Immune	Myleoid lineage immune cells	Erythrocytes				0
CA1	Immune	Myleoid lineage immune cells	Erythrocytes				0
GYPA	Immune	Myleoid lineage immune cells	Erythrocytes				0
HBA1	Immune	Myleoid lineage immune cells	Erythrocytes				0
HBA2	Immune	Myleoid lineage immune cells	Erythrocytes				0
HBB	Immune	Myleoid lineage immune cells	Erythrocytes				0
HBD	Immune	Myleoid lineage immune cells	Erythrocytes				0
HBE1	Immune	Myleoid lineage immune cells	Erythrocytes				0
HBM	Immune	Myleoid lineage immune cells	Erythrocytes				0
PRDX2	Immune	Myleoid lineage immune cells	Erythrocytes				0
FCGR3B	Immune	Myleoid lineage immune cells	Granulocytes	Neutrophils			3		16413920, 18064051, 16704732
AZU1	Immune	Myleoid lineage immune cells	Granulocytes	Neutrophils			0
ELANE	Immune	Myleoid lineage immune cells	Granulocytes	Neutrophils			0
MPO	Immune	Myleoid lineage immune cells	Granulocytes	Neutrophils			1		30262472
LY6G6D	Immune	Myleoid lineage immune cells	Granulocytes	Neutrophils		monocytes, granulocytes and neutrophils	2		23543767, 28059162
LY6G6F	Immune	Myleoid lineage immune cells	Granulocytes	Neutrophils		monocytes, granulocytes and neutrophils	2		23543767, 28059163
LY6G5C	Immune	Myleoid lineage immune cells	Granulocytes	Neutrophils		monocytes, granulocytes and neutrophils	2		23543767, 28059164
LY6G6C	Immune	Myleoid lineage immune cells	Granulocytes	Neutrophils		monocytes, granulocytes and neutrophils	2		23543767, 28059165
LY6G5B	Immune	Myleoid lineage immune cells	Granulocytes	Neutrophils		monocytes, granulocytes and neutrophils	2		23543767, 28059166
AQP9	Immune	Myleoid lineage immune cells	Granulocytes				1		16704732
MNDA	Immune	Myleoid lineage immune cells	Granulocytes				1		16704732
KIT	Immune	Myleoid lineage immune cells	Mast cells				3	31604275	30413361, 28091601
CPA3	Immune	Myleoid lineage immune cells	Mast cells				2	31604275	30413361
GATA2	Immune	Myleoid lineage immune cells	Mast cells				1		30413361
TPSAB1	Immune	Myleoid lineage immune cells	Mast cells				1	31604275
SLC18A2	Immune	Myleoid lineage immune cells	Mast cells				0
TPSB2	Immune	Myleoid lineage immune cells	Mast cells				0
PF4	Immune	Myleoid lineage immune cells	Megakaryocytes				1		28091601
BATF3	Immune	Myleoid lineage immune cells	Monocytic lineage immune cells	DC	cDC1		3		25033907, 28428369, 23621371
XCR1	Immune	Myleoid lineage immune cells	Monocytic lineage immune cells	DC	cDC1		3		25033907, 28428369, 23621371
THBD	Immune	Myleoid lineage immune cells	Monocytic lineage immune cells	DC	cDC1		2		28428369, 23621371
CLEC9A	Immune	Myleoid lineage immune cells	Monocytic lineage immune cells	DC	cDC1		1		28428369
IDO1	Immune	Myleoid lineage immune cells	Monocytic lineage immune cells	DC	cDC1		1		28428369
FCER1A	Immune	Myleoid lineage immune cells	Monocytic lineage immune cells	DC	cDC2	also expressed in mast cell	4	28428369	28428369, 27864467, 28811324
CD1C	Immune	Myleoid lineage immune cells	Monocytic lineage immune cells	DC	cDC2		2		28428369, 27864467
CLEC10A	Immune	Myleoid lineage immune cells	Monocytic lineage immune cells	DC	cDC2		2		28428369, 27864467
CLEC4C	Immune	Myleoid lineage immune cells	Monocytic lineage immune cells	DC	pDC		2	31604275	28473638
GZMB	Immune	Myleoid lineage immune cells	Monocytic lineage immune cells	DC	pDC	pDC and NK cells	2	31604275	28428369
IL3RA	Immune	Myleoid lineage immune cells	Monocytic lineage immune cells	DC	pDC		2	31604275	28473638
IRF8	Immune	Myleoid lineage immune cells	Monocytic lineage immune cells	DC	pDC		0
CPVL	Immune	Myleoid lineage immune cells	Monocytic lineage immune cells	DC			0
CST3	Immune	Myleoid lineage immune cells	Monocytic lineage immune cells	DC			0
CXCR3	Immune	Myleoid lineage immune cells	Monocytic lineage immune cells	DC			0
ENHO	Immune	Myleoid lineage immune cells	Monocytic lineage immune cells	DC			0
NDRG2	Immune	Myleoid lineage immune cells	Monocytic lineage immune cells	DC			0
PKIB	Immune	Myleoid lineage immune cells	Monocytic lineage immune cells	DC			0
FCGR3A	Immune	Myleoid lineage immune cells	Monocytic lineage immune cells	Macrophages		NK cell, NKT cell, non-classical monocyte	5	31604275	28428369, 23621371, 21653326, 30413361
AIF1	Immune	Myleoid lineage immune cells	Monocytic lineage immune cells	Macrophages			0
IFITM2	Immune	Myleoid lineage immune cells	Monocytic lineage immune cells	Macrophages			0
LST1	Immune	Myleoid lineage immune cells	Monocytic lineage immune cells	Macrophages			0
MS4A7	Immune	Myleoid lineage immune cells	Monocytic lineage immune cells	Macrophages			0
CD86	Immune	Myleoid lineage immune cells	Monocytic lineage immune cells	Macrophages	Macrophages M1		0
NOS2	Immune	Myleoid lineage immune cells	Monocytic lineage immune cells	Macrophages	Macrophages M1		2		22378047, 18768823
TNF	Immune	Myleoid lineage immune cells	Monocytic lineage immune cells	Macrophages	Macrophages M1		2		22378047, 18768824
IL1B	Immune	Myleoid lineage immune cells	Monocytic lineage immune cells	Macrophages	Macrophages M1		2		22378047, 18768825
CD163	Immune	Myleoid lineage immune cells	Monocytic lineage immune cells	Macrophages	Macrophages M2		2	31249312	25266210
ARG1	Immune	Myleoid lineage immune cells	Monocytic lineage immune cells	Macrophages	Macrophages M2		2		22378047, 18768825
IL10	Immune	Myleoid lineage immune cells	Monocytic lineage immune cells	Macrophages	Macrophages M2		2		22378047, 18768825
CD14	Immune	Myleoid lineage immune cells	Monocytic lineage immune cells	Monocytes		Macrophage, classical monocyte,	5		25200712, 28428369, 23621371, 21653326, 30413361
LYZ	Immune	Myleoid lineage immune cells	Monocytic lineage immune cells	Monocytes			1	28428369
S100A12	Immune	Myleoid lineage immune cells	Monocytic lineage immune cells	Monocytes		Classical monocyte,	1		21653326
S100A8	Immune	Myleoid lineage immune cells	Monocytic lineage immune cells	Monocytes		Classical monocyte	1		28428369
S100A9	Immune	Myleoid lineage immune cells	Monocytic lineage immune cells	Monocytes		Classical monocyte, check from 2018_sc_Seq_Kidney_Sci_Susztak	1		28428369
CSTA	Immune	Myleoid lineage immune cells	Monocytic lineage immune cells	Monocytes			1	31604275
FCN1	Immune	Myleoid lineage immune cells	Monocytic lineage immune cells	Monocytes			1	31604275
C1QA	Immune	Myleoid lineage immune cells	Monocytic lineage immune cells	Monocytes		from 2018_sc_Seq_Kidney_Sci_Susztak, https://www.proteinatlas.org/ENSG00000173372-C1QA/blood	0
C1QB	Immune	Myleoid lineage immune cells	Monocytic lineage immune cells	Monocytes		from 2018_sc_Seq_Kidney_Sci_Susztak	0
CD68	Immune	Myleoid lineage immune cells	Monocytic lineage immune cells	Monocytes		also in neutrophils	0
CTSD	Immune	Myleoid lineage immune cells	Monocytic lineage immune cells	Monocytes			0
FCER1G	Immune	Myleoid lineage immune cells	Monocytic lineage immune cells	Monocytes			0
GPX1	Immune	Myleoid lineage immune cells	Monocytic lineage immune cells	Monocytes			0
LGALS2	Immune	Myleoid lineage immune cells	Monocytic lineage immune cells	Monocytes			0
RETN	Immune	Myleoid lineage immune cells	Monocytic lineage immune cells	Monocytes			0
RP11-1143G9.4	Immune	Myleoid lineage immune cells	Monocytic lineage immune cells	Monocytes			0
ITGAM	Immune	Myleoid lineage immune cells					1		25033907
ITGAX	Immune	Myleoid lineage immune cells					1		25033907
CD74	Immune	Myleoid lineage immune cells				16704732	0
HLA-DRA	Immune					Mononuclear phagocytes, B cell	1		16704732
PTPRC	Immune					except erythrocytes and plasma cells	1	30093597
KRT19	Nephron_Epithelium
CLDN10	Nephron_Epithelium
CA9	Nephron_Epithelium	Tumor cells					5	30093597	15897568, 12576453, 17947723, 18941400	IHC (15897568, 18941400)
MME	Nephron_Epithelium	Tumor cells					4		15500649, 10680888, 15500648, 15945081	Microarray (15500649), IHC (10680888, 15500648, 15945081 )
PAX2	Nephron_Epithelium	Tumor cells					3		18941400, 19228645, 20216401	IHC (18941400, 19228645, 20216401)
CD24	Nephron_Epithelium	Tumor cells				present on a majority of cells of ccRCC, simple clear cell systs and normal distal tubule, not in normal proximal tubule	1		10792488	IHC (10792488)
LTL	Nephron_Epithelium	Tumor cells				present on a majority of cells of ccRCC, and normal distal tubule, not in normal distal tubule	1		10792488	IHC (10792488)
PAX8	Nephron_Epithelium	Tumor cells					1		21317881	IHC (21317881)
SLC14A2	Nephron_Epithelium	Collecting duct	Inner medullary collecting duct cells						30826016
SLC4A1	Nephron_Epithelium	Collecting duct	Intercalated cells	Intercalated cells type A		not in IMCD	6	31249312	25817355, 29089413, 25551756, 14595018, 30826016	RNASeq (25817355)
FOXI1	Nephron_Epithelium	Collecting duct	Intercalated cells	Intercalated cells type A		not in IMCD	4	31249312	25817355, 29089413, 28793269	RNASeq (25817355, 28793269)
SLC26A7	Nephron_Epithelium	Collecting duct	Intercalated cells	Intercalated cells type A			2	31249312	29089413
SLC26A4	Nephron_Epithelium	Collecting duct	Intercalated cells	Intercalated cells type B		not in IMCD	6	31249312	25817355, 29089413, 25551756, 14595018, 30826016	RNASeq (25817355)
SLC4A9	Nephron_Epithelium	Collecting duct	Intercalated cells	Intercalated cells type B		not in IMCD	5	31249312	25817355, 25551756, 14595018, 29089413	RNASeq (25817355)
ATP6V0D2	Nephron_Epithelium	Collecting duct	Intercalated cells			not in IMCD	6	31249312	25817355, 29089413, 25817355, 25551756, 14595018	RNASeq (25817355)
AQP2	Nephron_Epithelium	Collecting duct	Principle cells				8	31249312	25817355, 25551756, 14595018, 29089413, 25551756, 30826016, 14657249	RNASeq (25817355, 25551756, 30826016), Microarray (14657249)
AQP3	Nephron_Epithelium	Collecting duct	Principle cells				6	31249312	25817355, 14595018, 29089413, 25551756, 30826016	RNASeq (25817355, 25551756, 30826016)
FXYD4	Nephron_Epithelium	Collecting duct	Principle cells				4	31249312	25817355, 14595018, 29089413	RNASeq (25817355)
CLCNKB	Nephron_Epithelium	Collecting duct					4		25817355, 25551756, 14595018, 28793269	RNASeq (25817355, 28793269)
CLDN8	Nephron_Epithelium	Collecting duct					3		25817355, 25551756, 14595018	RNASeq (25817355)
PVALB	Nephron_Epithelium	Collecting duct					1		25551756
ATP6V1G3	Nephron_Epithelium	Collecting duct				from 2018_sc_Seq_Kidney_Sci_Susztak	0
INSRR	Nephron_Epithelium	Collecting duct				from 2018_sc_Seq_Kidney_Sci_Susztak	0
RHBG	Nephron_Epithelium	Collecting duct				from 2018_sc_Seq_Kidney_Sci_Susztak	0
CLNK	Nephron_Epithelium	Collecting duct							25551756	RNASeq (25551756)
TMEM213	Nephron_Epithelium	Collecting duct							25551756	RNASeq (25551756)
CLCNKA	Nephron_Epithelium	Collecting duct							28793269	RNASeq (28793269)
CALB1	Nephron_Epithelium	Connecting tubule					2	31249312	25817355	RNASeq (25817355)
HSD11B2	Nephron_Epithelium	Connecting tubule				also in DCT2 and CDs	2	31249312	25817355	RNASeq (25817355)
TMEM45B	Nephron_Epithelium	Connecting tubule				from 2018_sc_Seq_Kidney_Sci_Susztak	0
PTGS2	Nephron_Epithelium	Distal convoluted tubule	Macula densa				1		30826016
SLC12A3	Nephron_Epithelium	Distal convoluted tubule					4	31249312	25817355, 25551756, 14595018	RNASeq (25817355)
AVPR2	Nephron_Epithelium	Distal convoluted tubule					3		25817355, 25551756, 14595018	RNASeq (25817355)
KCNJ1	Nephron_Epithelium	Distal convoluted tubule					3		25817355, 25551756, 14595018	RNASeq (25817355)
CLDN16	Nephron_Epithelium	Loop of Henle	Thick ascending limb				5	30093597	25817355, 25551756, 14595018, 24948743	RNASeq (25817355)
SLC12A1	Nephron_Epithelium	Loop of Henle	Thick ascending limb				5	31249312, 30093597,	25817355, 25551756, 14595018	RNASeq (25817355, 25551756)
UMOD	Nephron_Epithelium	Loop of Henle	Thick ascending limb			also in Thin ascending limb	5	31249312	25817355, 25551756, 14595018, 28793269,	RNASeq (25817355)
CASR	Nephron_Epithelium	Loop of Henle	Thick ascending limb				2	31249312	25817355	RNASeq (25817355)
SLC16A7	Nephron_Epithelium	Loop of Henle	Thick ascending limb/Thick ascending limb to Connecting tubule				1	31249312
GADD45B	Nephron_Epithelium	Loop of Henle	Thin ascending limb			also in Long DL, inner medulla	2	31249312	25817355	RNASeq (25817355)
MT2A	Nephron_Epithelium	Loop of Henle	Thin ascending limb				2	31249312	25817355	RNASeq (25817355)
CLDN10-AS1	Nephron_Epithelium	Loop of Henle	Thin ascending limb				1	31249312
ID1	Nephron_Epithelium	Loop of Henle	Thin descending limb				2	31249312	25817355	RNASeq (25817355)
SPP1	Nephron_Epithelium	Loop of Henle	Thin descending limb			also in ATL, some expression in PT	2	31249312	25817355	RNASeq (25817355)
SLC34A2	Nephron_Epithelium	Loop of Henle	Thin descending limb			Long DTL, inner medulla, DTL>ATL	1		25817355	RNASeq (25817355)
TMEM176A	Nephron_Epithelium	Loop of Henle	Thin descending limb				1		25817355	RNASeq (25817355)
CRYAB	Nephron_Epithelium	Loop of Henle	Thin descending limb/Thin ascending limb			also in ATL, some expression in PT	2	31249312	25817355	RNASeq (25817355)
TACSTD2	Nephron_Epithelium	Loop of Henle	Thin descending limb/Thin ascending limb			also in CD	2	31249312	25817355	RNASeq (25817355)
S100A6	Nephron_Epithelium	Loop of Henle	Thin descending limb/Thin ascending limb				1		25817355	RNASeq (25817355)
AKR1B1	Nephron_Epithelium	Loop of Henle	Thin descending limb/Thin ascending limb IM			ATL>DTL	2	31249312	25817355	RNASeq (25817355)
CLDN1	Nephron_Epithelium	Loop of Henle	Thin descending limb/Thin ascending limb IM				2	31249312	25817355	RNASeq (25817355)
NPHS2	Nephron_Epithelium	Podocytes					4	31249312	25817355, 25551756, 14595018	RNASeq (25817355)
CLIC5	Nephron_Epithelium	Podocytes					3	31249312	25817355, 28793269	RNASeq (25817355, 28793269)
PODXL	Nephron_Epithelium	Podocytes					3		25817355, 25551756, 14595018,	RNASeq (25817355)
WT1	Nephron_Epithelium	Podocytes					3		25817355, 25551756, 14595018,	RNASeq (25817355)
NPHS1	Nephron_Epithelium	Podocytes					2	31249312	25817355	RNASeq (25817355)
SYNPO	Nephron_Epithelium	Podocytes				from 2019_sn_vs_sc_Kidney_Fibrosis_JASN_Humphreys, https://www.proteinatlas.org/ENSG00000171992-SYNPO/tissue/kidney	0
CLDN5	Nephron_Epithelium	Podocytes							25551756, 24948743
VCAM1	Nephron_Epithelium	Proximal tubule	Distinct proximal tubule				1	30093597
SLC5A12	Nephron_Epithelium	Proximal tubule	Proximal tubule S1			S1	2	31249312	25817355	RNASeq (25817355)
ACSM3	Nephron_Epithelium	Proximal tubule	Proximal tubule S2			S2	2	31249312	25817355	RNASeq (25817355)
SLC13A1	Nephron_Epithelium	Proximal tubule				Most consistent among proximal tubule	4	31249312	25817355, 14595018, 14657249	RNASeq (25817355)
GATM	Nephron_Epithelium	Proximal tubule					3	31249312	25817355, 14595018	RNASeq (25817355)
GPX3	Nephron_Epithelium	Proximal tubule					3	31249312	25817355, 14595018	RNASeq (25817355)
MIOX	Nephron_Epithelium	Proximal tubule					3	31249312	25817355, 25551756	RNASeq (25817355)
SLC17A3	Nephron_Epithelium	Proximal tubule				S2=S3>S1, Convoluted proximal tubular cell	3		25551756, 14595018, 25817355	RNASeq (25817355)
SLC22A8	Nephron_Epithelium	Proximal tubule				S2>S1	3		25817355, 25551756, 14595018	RNASeq (25817355)
CUBN	Nephron_Epithelium	Proximal tubule					2	31249312	25817355	RNASeq (25817355)
LRP2	Nephron_Epithelium	Proximal tubule				Most consistent among proximal tubule	2	31249312	25817355	RNASeq (25817355)
SLC13A3	Nephron_Epithelium	Proximal tubule					2		25551756, 14595018
SLC16A9	Nephron_Epithelium	Proximal tubule				Straight proximal tubular cell	2		25551756, 14595018
SLC22A7	Nephron_Epithelium	Proximal tubule				Straight proximal tubular cell	2		25551756, 14595018
SLC34A1	Nephron_Epithelium	Proximal tubule					2		25551756, 14595018
SLC5A2	Nephron_Epithelium	Proximal tubule				S1	2		25817355, 30826016	RNASeq (25817355)
SLC7A13	Nephron_Epithelium	Proximal tubule				Straight proximal tubular cell	2		25551756, 14595018
SLC22A6	Nephron_Epithelium	Proximal tubule				S2>S1	1		25817355	RNASeq (25817355)
SLC3A1	Nephron_Epithelium	Proximal tubule				S3	1		25817355	RNASeq (25817355)
B3GAT2	Nephron_Epithelium	Proximal tubule				from 2018_sc_Seq_Kidney_Sci_Susztak (PMID 29622724), specific to kidney tubule cells: https://www.proteinatlas.org/ENSG00000140284-SLC27A2/tissue/kidney	0
SLC27A2	Nephron_Epithelium	Proximal tubule				from 2018_sc_Seq_Kidney_Sci_Susztak, specific to kidney tubule cells: https://www.proteinatlas.org/ENSG00000140284-SLC27A2/tissue/kidney	0
SLC5A10	Nephron_Epithelium	Proximal tubule				S3, from 2019_sn_vs_sc_Kidney_Fibrosis_JASN_Humphreys, https://www.proteinatlas.org/ENSG00000171992-SYNPO/tissue/kidney	0
ALDOB	Nephron_Epithelium	Proximal tubule							14595018	RNASeq (14595018)
DPEP1	Nephron_Epithelium	Proximal tubule							28793269	RNASeq (28793269)
FAM151A	Nephron_Epithelium	Proximal tubule							25551756	RNASeq (25551756)
GLYAT	Nephron_Epithelium	Proximal tubule							30826016	RNASeq (30826016)
HNF1A	Nephron_Epithelium	Proximal tubule							28793269	RNASeq
HNF4A	Nephron_Epithelium	Proximal tubule							28793269, 30826016	RNASeq
HNF4G	Nephron_Epithelium	Proximal tubule							28793269	RNASeq
SEMA3G	Stroma	Endothelial cells	GlomVascular				3		25817355, 25551756, 14595018	RNASeq (25817355)
EMCN	Stroma	Endothelial cells					2	31249312	20706631
FLT1	Stroma	Endothelial cells					2	31249312	20706631
PECAM1	Stroma	Endothelial cells					2	31249312	20706631
KDR	Stroma	Endothelial cells					1		17272819
PLVAP	Stroma	Endothelial cells					1		17272819
PTPRB	Stroma	Endothelial cells					1		12234928
SLC14A1	Stroma	Endothelial cells					1		17272819
TEK	Stroma	Endothelial cells				from 2019_sn_vs_sc_Kidney_Fibrosis_JASN_Humphreys	0
VWF	Stroma	Endothelial cells					0
DCN	Stroma	Extracellular matrix					3	31249312, 30737373	24284212
FBLN2	Stroma	Extracellular matrix					1	30737373
PDGFRB	Stroma	Fibroblasts				Mesangial cells (31249312 24284212, 23817022)	2		30826016, 23817022
MYL9	Stroma	Fibroblasts	Myofibroblasts				1	30737373
ACTA2	Stroma	Fibroblasts	Myofibroblasts			contractile protein, also in myofibroblasts, pericytes, Vascular smooth muscle cells	4	31249312, 30737373	25813241, 23817022
TAGLN	Stroma	Fibroblasts	Myofibroblasts			contractile protein, also in myofibroblasts	3	31249312, 30737373	20924204
THY1	Stroma	Fibroblasts	Myofibroblasts
FAP	Stroma	Fibroblasts
PDPN	Stroma	Fibroblasts
CALD1	Stroma	Vascular smooth muscle cells and pericytes				contractile protein, also in myofibroblasts	1	30737373
CNN1	Stroma	Vascular smooth muscle cells and pericytes
COL1A1	Stroma	Fibroblasts					2	30737373	30826016
SFRP2	Stroma	Fibroblasts					2		14581477, 25253698
COL3A1	Stroma	Fibroblasts					1	30737373
COL5A1	Stroma	Fibroblasts					1	30737373
COL12A1	Stroma	Fibroblasts					1	30737373
EMILIN1	Stroma	Fibroblasts					1		24436468
LUM	Stroma	Fibroblasts					1		29391249
MMP2	Stroma	Fibroblasts					1		24436468
TNC	Stroma	Fibroblasts					1		27256716
S100A4	Stroma	Fibroblasts				from 2018_sc_Seq_Kidney_Sci_Susztak, human protein atlas shows high expression in urothelial cells: https://www.proteinatlas.org/ENSG00000196154-S100A4/tissue/primary+data	0
SERPINH1	Stroma	Fibroblasts	Resident fibroblasts			EMT-derived fibroblasts, Resident Fibroblasts, Mesenchymal stem cells
NT5E	Stroma	Fibroblasts	Resident fibroblasts
CD44	Stroma	Fibroblasts	Resident fibroblasts
ICAM1	Stroma	Fibroblasts	Resident fibroblasts
DDR2	Stroma	Fibroblasts	Resident fibroblasts
CSPG4	Stroma	Pericyte
DES	Stroma	Pericyte
RSG5	Stroma	Pericyte					2	29980650	27725773
CACNA1C	Stroma	Pericyte					2	29980650	27725773
PDGFRA	Stroma	Pericyte
ITGA8	Stroma	Mesangial cells					3	31249312, 30510133,31506348	24460181
AGTR1	Stroma	Mesangial cells					2	31249312	25817355	RNASeq (25817355)
FBLN5	Stroma	Mesangial cells					1	30510133
FHL2	Stroma	Mesangial cells					1	30510133
IL6	Stem_Cell
CXCL1	Stem_Cell
CXCL2	Stem_Cell
CXCL12	Stem_Cell
FN1	Mesenchyme
CDH2	Mesenchyme
VIM	Mesenchyme
FOXC2	Mesenchyme
SNAI2	Mesenchyme

## Sheet: 2_Barcode_filtering_parameters
Case	Aliquot	Sample_Type	low.nFeautre	high.nFeautre	low.nCount	high.nCount	high.percent.mito	nBarcodes.final
C3L-00079	CPT0001270002	Normal	200	10000	2500	10000	0.1	5977
C3N-00242	CPT0014470002	Normal	200	10000	2500	10000	0.1	5082
C3N-00437	CPT0012550012	Tumor	200	10000	1500	10000	0.1	5679
C3N-00317	CPT0012280004	Tumor	200	10000	3000	10000	0.1	6027
C3L-00088	CPT0000870003	Tumor	200	10000	4000	10000	0.1	5015
C3L-00088	CPT0000880001	Tumor	200	10000	5000	10000	0.1	4779
C3L-00088	CPT0000890002	Normal	200	10000	1000	10000	0.1	1213
C3L-00096	CPT0001180011	Tumor	200	10000	4000	10000	0.1	5129
C3L-00010	CPT0001220012	Tumor	200	10000	1000	10000	0.1	5299
C3L-00079	CPT0001260013	Tumor	200	10000	1000	10000	0.1	4350
C3L-00026	CPT0001500003	Tumor	200	10000	3400	10000	0.1	5116
C3L-00004	CPT0001540013	Tumor	200	10000	2000	10000	0.1	5102
C3L-00416	CPT0010100001	Tumor	200	10000	4600	10000	0.1	5291
C3L-00416	CPT0010110013	Tumor	200	10000	4000	10000	0.1	4551
C3L-00448	CPT0010160004	Tumor	200	10000	2000	10000	0.1	5289
C3N-00242	CPT0014450005	Tumor	200	10000	1000	10000	0.1	3388
C3L-00813	CPT0015810004	Tumor	200	10000	2000	10000	0.1	5569
C3L-00583	CPT0019130004	Tumor	200	10000	4000	10000	0.1	4045
C3N-00177	CPT0020120013	Tumor	200	10000	1000	10000	0.1	5268
C3L-00917	CPT0023690004	Tumor	200	10000	1000	10000	0.1	3404
C3L-00610	CPT0025110004	Tumor	200	10000	1500	10000	0.1	5680
C3N-00733	CPT0025880013	Tumor	200	10000	4000	10000	0.1	5037
C3N-00733	CPT0025890002	Tumor	200	10000	5000	10000	0.1	4101
C3L-01302	CPT0063630004	Tumor	200	10000	1000	10000	0.1	3139
C3L-00790	CPT0065690004	Tumor	200	10000	1500	10000	0.1	5746
C3N-01200	CPT0075120002	Tumor	200	10000	4000	10000	0.1	4974
C3N-01200	CPT0075130004	Tumor	200	10000	2000	10000	0.1	5090
C3N-01200	CPT0075140002	Tumor	200	10000	4000	10000	0.1	5134
C3N-01200	CPT0075170013	Normal	200	10000	1000	10000	0.1	2513
C3N-01213	CPT0075720013	Tumor	200	10000	1000	10000	0.1	3546
C3N-00495	CPT0078510004	Tumor	200	10000	1200	10000	0.1	5376
C3L-01287	CPT0079410004	Tumor	200	10000	1000	10000	0.1	1503
C3L-00908	CPT0086350004	Tumor	200	10000	1000	10000	0.1	3915
C3L-01313	CPT0086820004	Tumor	200	10000	3000	10000	0.1	5155

## Sheet: 3_Scrublet_thresholds
Aliquot	Doublet_score_threshold
CPT0000870003	0.2
CPT0000880001	0.24
CPT0000890002	0.2
CPT0001180011	0.2
CPT0001220012	0.2
CPT0001260013	0.16
CPT0001500003	0.22
CPT0001540013	0.2
CPT0010100001	0.24
CPT0010110013	0.2
CPT0010160004	0.24
CPT0014450005	0.22
CPT0015810004	0.18
CPT0019130004	0.22
CPT0020120013	0.2
CPT0023690004	0.2
CPT0025110004	0.2
CPT0025880013	0.24
CPT0025890002	0.2
CPT0063630004	0.2
CPT0065690004	0.16
CPT0075120002	0.2
CPT0075130004	0.2
CPT0075140002	0.2
CPT0075170013	0.18
CPT0075720013	0.2
CPT0078510004	0.16
CPT0079410004	0.2
CPT0086350004	0.2
CPT0086820004	0.2
CPT0001270002	0.22
CPT0014470002	0.22
CPT0012280004	0.2
CPT0012550012	0.2

## Sheet: 4_Meta_data
Case	Sample_Type	Is_discovery_set	Sample	Aliquot.snRNA	Aliquot.bulk	Aliquot.snRNA.WU	snRNA_available	snATAC_available	snATAC_used
C3L-00610	Tumor	TRUE	C3L-00610-01	CPT0025110004	CPT0025110003	C3L-00610-T1	TRUE	TRUE	TRUE
C3L-00790	Tumor	TRUE	C3L-00790-01	CPT0065690004	CPT0065690003	C3L-00790-T1	TRUE	TRUE	TRUE
C3N-00242	Normal	TRUE	C3N-00242-06	CPT0014470002	CPT0014470001	C3N-00242-N	TRUE	TRUE	TRUE
C3N-00242	Tumor	TRUE	C3N-00242-01	CPT0014450005	CPT0014450004	C3N-00242-T1	TRUE	TRUE	TRUE
C3N-00733	Tumor	TRUE	C3N-00733-01	CPT0025880013	CPT0025880003	C3N-00733-T1	TRUE	TRUE	TRUE
C3N-01200	Normal	TRUE	C3N-01200-06	CPT0075170013	CPT0075170001	C3N-01200-N	TRUE	TRUE	TRUE
C3N-01200	Tumor	TRUE	C3N-01200-02	CPT0075130004	CPT0075130003	C3N-01200-T1	TRUE	TRUE	TRUE
C3N-01213	Tumor	TRUE	C3N-01213-01	CPT0075720013	CPT0075720003	C3N-01213-T1	TRUE	TRUE	TRUE
C3L-00004	Tumor	TRUE	C3L-00004-01	CPT0001540013	CPT0001540009	C3L-00004-T1	TRUE	TRUE	TRUE
C3L-00010	Tumor	TRUE	C3L-00010-01	CPT0001220012	CPT0001220008	C3L-00010-T1	TRUE	TRUE	TRUE
C3L-00026	Tumor	TRUE	C3L-00026-01	CPT0001500003	CPT0001500009	C3L-00026-T1	TRUE	TRUE	TRUE
C3L-00079	Normal	TRUE	C3L-00079-06	CPT0001270002	CPT0001270001	C3L-00079-N	TRUE	TRUE	TRUE
C3L-00079	Tumor	TRUE	C3L-00079-01	CPT0001260013	CPT0001260009	C3L-00079-T1	TRUE	TRUE	TRUE
C3L-00088	Normal	TRUE	C3L-00088-06	CPT0000890002	CPT0000890001	C3L-00088-N	TRUE	TRUE	TRUE
C3L-00088	Tumor	FALSE	C3L-00088-02	CPT0000880001	NA	C3L-00088-T2	TRUE	TRUE	TRUE
C3L-00088	Tumor	TRUE	C3L-00088-01	CPT0000870003	CPT0000870016	C3L-00088-T1	TRUE	TRUE	TRUE
C3L-00096	Tumor	TRUE	C3L-00096-01	CPT0001180011	CPT0001180009	C3L-00096-T1	TRUE	TRUE	TRUE
C3L-00416	Tumor	FALSE	C3L-00416-01	CPT0010100001	NA	C3L-00416-T2	TRUE	TRUE	TRUE
C3L-00448	Tumor	TRUE	C3L-00448-01	CPT0010160004	CPT0010160003	C3L-00448-T1	TRUE	TRUE	TRUE
C3L-00583	Tumor	TRUE	C3L-00583-01	CPT0019130004	CPT0019130003	C3L-00583-T1	TRUE	TRUE	TRUE
C3L-00908	Tumor	TRUE	C3L-00908-01	CPT0086350004	CPT0086360003	C3L-00908-T1	TRUE	TRUE	TRUE
C3L-00917	Tumor	TRUE	C3L-00917-01	CPT0023690004	CPT0023690003	C3L-00917-T1	TRUE	TRUE	TRUE
C3L-01287	Tumor	TRUE	C3L-01287-02	CPT0079410004	CPT0079410003	C3L-01287-T1	TRUE	TRUE	TRUE
C3L-01302	Tumor	TRUE	C3L-01302-03	CPT0063630004	CPT0063630003	C3L-01302-T1	TRUE	TRUE	TRUE
C3L-01313	Tumor	TRUE	C3L-01313-03	CPT0086820004	CPT0086820003	C3L-01313-T1	TRUE	TRUE	TRUE
C3N-00177	Tumor	TRUE	C3N-00177-03	CPT0020120013	CPT0020120003	C3N-00177-T1	TRUE	TRUE	FALSE
C3N-00317	Tumor	TRUE	C3N-00317-04	CPT0012280004	CPT0012280003	C3N-00317-T1	TRUE	TRUE	TRUE
C3N-00437	Tumor	TRUE	C3N-00437-02	CPT0012550012	CPT0012550003	C3N-00437-T1	TRUE	TRUE	TRUE
C3N-00495	Tumor	TRUE	C3N-00495-01	CPT0078510004	CPT0078510003	C3N-00495-T1	TRUE	TRUE	TRUE
C3L-00813	Tumor	TRUE	C3L-00813-01	CPT0015810004	CPT0015810003	C3L-00813-T1	TRUE	FALSE	FALSE
C3N-00733	Tumor	FALSE	C3N-00733-02	CPT0025890002	NA	C3N-00733-T2	TRUE	FALSE	FALSE
C3L-00416	Tumor	TRUE	C3L-00416-02	CPT0010110013	CPT0010110003	C3L-00416-T1	TRUE	FALSE	FALSE
C3N-01200	Tumor	FALSE	C3N-01200-01	CPT0075120002	NA	C3N-01200-T3	TRUE	FALSE	FALSE
C3N-01200	Tumor	FALSE	C3N-01200-03	CPT0075140002	NA	C3N-01200-T2	TRUE	FALSE	FALSE
