# Supplementary material for: Epigenetic and transcriptomic characterization reveals progression markers and essential pathways in clear cell renal cell carcinoma
Source: Nat Commun. 2023 Mar 27;14:1681. doi: 10.1038/s41467-023-37211-7 (PMC10042888; doi:10.1038/s41467-023-37211-7)
Supplement: Supplementary file 5 — Supplementary Data 3 [file 41467_2023_37211_MOESM5_ESM.xlsx]

## Sheet: README
Tab
1	1_Tumor_specfic_markers	324 candidate tumor-cell markers overexpressed in tumor cells compared to all the other cell types in a majority of individual samples
2	2_CP_shRNA_DEGs	DEGs between Caki-1 cells with and without CP knockdown
3	3_Tumor_vs_PT_DEGs	DEGs between tumor cells and proximal tubule cells using snRNA-seq data and annotated with fold changes based on bulk RNA-seq and proteomics data
4	4_Tumor_vs_PT_DAMs	Summary of differential TF accessibility binding results in tumor cells vs. proximal tubule cells
5	5_Tumor_vsPT_up_DAPs	ATAC-peaks more accessible in tumor cells vs. proximal tubule cells
6	6_Tumor_vsPT_down_DAPs	ATAC-peaks less accessible in tumor cells vs. proximal tubule cells
7	7_Motifs_mapped_to_DAPs	Tumor-cell specific TF motifs mapped to differentially accessible promoter or potential enhancers of tumor-vs-PT DEGs

## Sheet: 1_Tumor_specfic_markers
Gene	p_val_adj	avg_log2FC	avg_norm_exp	sample_freq	samples	GO_surface	CSPA_category	HPA_Reliability
NLGN1	7.7071e-12	3.16763	3.58153	1	C3N-00437-T1/C3N-00317-T1/C3L-00088-T1/C3L-00088-T2/C3L-00096-T1/C3L-00010-T1/C3L-00079-T1/C3L-00026-T1/C3L-00004-T1/C3L-00359-T1/C3L-00416-T2/C3L-00416-T1/C3L-00448-T1/C3N-00242-T1/C3L-00813-T1/C3L-00583-T1/C3N-00177-T1/C3L-00917-T1/C3L-00610-T1/C3N-00733-T1/C3N-00733-T2/C3L-01302-T1/C3L-00790-T1/C3N-01200-T3/C3N-01200-T1/C3N-01200-T2/C3N-01213-T1/C3N-00495-T1/C3L-01287-T1/C3L-00908-T1/C3L-01313…	Surface	NA	Uncertain
RHEX	4.72397e-07	2.92538	2.76419	1	C3N-00437-T1/C3N-00317-T1/C3L-00088-T1/C3L-00088-T2/C3L-00096-T1/C3L-00010-T1/C3L-00079-T1/C3L-00026-T1/C3L-00004-T1/C3L-00359-T1/C3L-00416-T2/C3L-00416-T1/C3L-00448-T1/C3N-00242-T1/C3L-00813-T1/C3L-00583-T1/C3N-00177-T1/C3L-00917-T1/C3L-00610-T1/C3N-00733-T1/C3N-00733-T2/C3L-01302-T1/C3L-00790-T1/C3N-01200-T3/C3N-01200-T1/C3N-01200-T2/C3N-01213-T1/C3N-00495-T1/C3L-01287-T1/C3L-00908-T1/C3L-01313…	Surface	NA	Supported
UBE2D2	3.67804e-104	2.90378	3.99051	0.967742	C3N-00437-T1/C3N-00317-T1/C3L-00088-T1/C3L-00088-T2/C3L-00096-T1/C3L-00010-T1/C3L-00079-T1/C3L-00026-T1/C3L-00004-T1/C3L-00416-T2/C3L-00416-T1/C3L-00448-T1/C3N-00242-T1/C3L-00813-T1/C3L-00583-T1/C3N-00177-T1/C3L-00917-T1/C3L-00610-T1/C3N-00733-T1/C3N-00733-T2/C3L-01302-T1/C3L-00790-T1/C3N-01200-T3/C3N-01200-T1/C3N-01200-T2/C3N-01213-T1/C3N-00495-T1/C3L-01287-T1/C3L-00908-T1/C3L-01313-T1	Non-surface	NA	Approved
BICC1	8.56964e-13	2.81149	2.5752	1	C3N-00437-T1/C3N-00317-T1/C3L-00088-T1/C3L-00088-T2/C3L-00096-T1/C3L-00010-T1/C3L-00079-T1/C3L-00026-T1/C3L-00004-T1/C3L-00359-T1/C3L-00416-T2/C3L-00416-T1/C3L-00448-T1/C3N-00242-T1/C3L-00813-T1/C3L-00583-T1/C3N-00177-T1/C3L-00917-T1/C3L-00610-T1/C3N-00733-T1/C3N-00733-T2/C3L-01302-T1/C3L-00790-T1/C3N-01200-T3/C3N-01200-T1/C3N-01200-T2/C3N-01213-T1/C3N-00495-T1/C3L-01287-T1/C3L-00908-T1/C3L-01313…	Non-surface	NA	NA
LINC01320	1.42061e-17	2.76568	2.55424	1	C3N-00437-T1/C3N-00317-T1/C3L-00088-T1/C3L-00088-T2/C3L-00096-T1/C3L-00010-T1/C3L-00079-T1/C3L-00026-T1/C3L-00004-T1/C3L-00359-T1/C3L-00416-T2/C3L-00416-T1/C3L-00448-T1/C3N-00242-T1/C3L-00813-T1/C3L-00583-T1/C3N-00177-T1/C3L-00917-T1/C3L-00610-T1/C3N-00733-T1/C3N-00733-T2/C3L-01302-T1/C3L-00790-T1/C3N-01200-T3/C3N-01200-T1/C3N-01200-T2/C3N-01213-T1/C3N-00495-T1/C3L-01287-T1/C3L-00908-T1/C3L-01313…	Non-surface	NA	NA
PTH2R	2.88622e-15	2.73702	2.57532	1	C3N-00437-T1/C3N-00317-T1/C3L-00088-T1/C3L-00088-T2/C3L-00096-T1/C3L-00010-T1/C3L-00079-T1/C3L-00026-T1/C3L-00004-T1/C3L-00359-T1/C3L-00416-T2/C3L-00416-T1/C3L-00448-T1/C3N-00242-T1/C3L-00813-T1/C3L-00583-T1/C3N-00177-T1/C3L-00917-T1/C3L-00610-T1/C3N-00733-T1/C3N-00733-T2/C3L-01302-T1/C3L-00790-T1/C3N-01200-T3/C3N-01200-T1/C3N-01200-T2/C3N-01213-T1/C3N-00495-T1/C3L-01287-T1/C3L-00908-T1/C3L-01313…	Surface	NA	NA
UGT2B7	3.90535e-23	2.65972	2.39823	1	C3N-00437-T1/C3N-00317-T1/C3L-00088-T1/C3L-00088-T2/C3L-00096-T1/C3L-00010-T1/C3L-00079-T1/C3L-00026-T1/C3L-00004-T1/C3L-00359-T1/C3L-00416-T2/C3L-00416-T1/C3L-00448-T1/C3N-00242-T1/C3L-00813-T1/C3L-00583-T1/C3N-00177-T1/C3L-00917-T1/C3L-00610-T1/C3N-00733-T1/C3N-00733-T2/C3L-01302-T1/C3L-00790-T1/C3N-01200-T3/C3N-01200-T1/C3N-01200-T2/C3N-01213-T1/C3N-00495-T1/C3L-01287-T1/C3L-00908-T1/C3L-01313…	Non-surface	NA	NA
LINC02532	1.1581e-19	2.65654	2.40871	1	C3N-00437-T1/C3N-00317-T1/C3L-00088-T1/C3L-00088-T2/C3L-00096-T1/C3L-00010-T1/C3L-00079-T1/C3L-00026-T1/C3L-00004-T1/C3L-00359-T1/C3L-00416-T2/C3L-00416-T1/C3L-00448-T1/C3N-00242-T1/C3L-00813-T1/C3L-00583-T1/C3N-00177-T1/C3L-00917-T1/C3L-00610-T1/C3N-00733-T1/C3N-00733-T2/C3L-01302-T1/C3L-00790-T1/C3N-01200-T3/C3N-01200-T1/C3N-01200-T2/C3N-01213-T1/C3N-00495-T1/C3L-01287-T1/C3L-00908-T1/C3L-01313…	Non-surface	NA	NA
COL23A1	0.0322581	2.56773	2.36985	1	C3N-00437-T1/C3N-00317-T1/C3L-00088-T1/C3L-00088-T2/C3L-00096-T1/C3L-00010-T1/C3L-00079-T1/C3L-00026-T1/C3L-00004-T1/C3L-00359-T1/C3L-00416-T2/C3L-00416-T1/C3L-00448-T1/C3N-00242-T1/C3L-00813-T1/C3L-00583-T1/C3N-00177-T1/C3L-00917-T1/C3L-00610-T1/C3N-00733-T1/C3N-00733-T2/C3L-01302-T1/C3L-00790-T1/C3N-01200-T3/C3N-01200-T1/C3N-01200-T2/C3N-01213-T1/C3N-00495-T1/C3L-01287-T1/C3L-00908-T1/C3L-01313…	Surface	NA	NA
ENPP3	0.0322581	2.5664	2.16947	1	C3N-00437-T1/C3N-00317-T1/C3L-00088-T1/C3L-00088-T2/C3L-00096-T1/C3L-00010-T1/C3L-00079-T1/C3L-00026-T1/C3L-00004-T1/C3L-00359-T1/C3L-00416-T2/C3L-00416-T1/C3L-00448-T1/C3N-00242-T1/C3L-00813-T1/C3L-00583-T1/C3N-00177-T1/C3L-00917-T1/C3L-00610-T1/C3N-00733-T1/C3N-00733-T2/C3L-01302-T1/C3L-00790-T1/C3N-01200-T3/C3N-01200-T1/C3N-01200-T2/C3N-01213-T1/C3N-00495-T1/C3L-01287-T1/C3L-00908-T1/C3L-01313…	Surface	1_-_high_confidence	NA
PARD3	4.67707e-18	2.56483	2.79637	1	C3N-00437-T1/C3N-00317-T1/C3L-00088-T1/C3L-00088-T2/C3L-00096-T1/C3L-00010-T1/C3L-00079-T1/C3L-00026-T1/C3L-00004-T1/C3L-00359-T1/C3L-00416-T2/C3L-00416-T1/C3L-00448-T1/C3N-00242-T1/C3L-00813-T1/C3L-00583-T1/C3N-00177-T1/C3L-00917-T1/C3L-00610-T1/C3N-00733-T1/C3N-00733-T2/C3L-01302-T1/C3L-00790-T1/C3N-01200-T3/C3N-01200-T1/C3N-01200-T2/C3N-01213-T1/C3N-00495-T1/C3L-01287-T1/C3L-00908-T1/C3L-01313…	Surface	NA	NA
PRUNE2	1.07124e-23	2.4903	2.27574	1	C3N-00437-T1/C3N-00317-T1/C3L-00088-T1/C3L-00088-T2/C3L-00096-T1/C3L-00010-T1/C3L-00079-T1/C3L-00026-T1/C3L-00004-T1/C3L-00359-T1/C3L-00416-T2/C3L-00416-T1/C3L-00448-T1/C3N-00242-T1/C3L-00813-T1/C3L-00583-T1/C3N-00177-T1/C3L-00917-T1/C3L-00610-T1/C3N-00733-T1/C3N-00733-T2/C3L-01302-T1/C3L-00790-T1/C3N-01200-T3/C3N-01200-T1/C3N-01200-T2/C3N-01213-T1/C3N-00495-T1/C3L-01287-T1/C3L-00908-T1/C3L-01313…	Non-surface	NA	NA
EGFR	1.31654e-13	2.44206	2.02811	1	C3N-00437-T1/C3N-00317-T1/C3L-00088-T1/C3L-00088-T2/C3L-00096-T1/C3L-00010-T1/C3L-00079-T1/C3L-00026-T1/C3L-00004-T1/C3L-00359-T1/C3L-00416-T2/C3L-00416-T1/C3L-00448-T1/C3N-00242-T1/C3L-00813-T1/C3L-00583-T1/C3N-00177-T1/C3L-00917-T1/C3L-00610-T1/C3N-00733-T1/C3N-00733-T2/C3L-01302-T1/C3L-00790-T1/C3N-01200-T3/C3N-01200-T1/C3N-01200-T2/C3N-01213-T1/C3N-00495-T1/C3L-01287-T1/C3L-00908-T1/C3L-01313…	Surface	NA	Enhanced
AC012593.1	0.0344828	2.42439	NA	0.935484	C3N-00317-T1/C3L-00088-T1/C3L-00088-T2/C3L-00096-T1/C3L-00010-T1/C3L-00079-T1/C3L-00026-T1/C3L-00004-T1/C3L-00359-T1/C3L-00416-T2/C3L-00416-T1/C3L-00448-T1/C3N-00242-T1/C3L-00813-T1/C3L-00583-T1/C3N-00177-T1/C3L-00917-T1/C3L-00610-T1/C3N-00733-T1/C3N-00733-T2/C3L-01302-T1/C3L-00790-T1/C3N-01200-T3/C3N-01200-T1/C3N-01213-T1/C3N-00495-T1/C3L-01287-T1/C3L-00908-T1/C3L-01313-T1	Non-surface	NA	NA
AL391117.1	2.82172e-16	2.36709	NA	0.709677	C3N-00437-T1/C3L-00088-T1/C3L-00088-T2/C3L-00096-T1/C3L-00010-T1/C3L-00079-T1/C3L-00026-T1/C3L-00004-T1/C3L-00416-T2/C3L-00416-T1/C3L-00448-T1/C3L-00813-T1/C3L-00583-T1/C3L-00917-T1/C3N-00733-T1/C3N-00733-T2/C3L-00790-T1/C3N-01200-T1/C3N-01213-T1/C3N-00495-T1/C3L-00908-T1/C3L-01313-T1	Non-surface	NA	NA
MYOCOS	0.0322656	2.29655	1.8491	1	C3N-00437-T1/C3N-00317-T1/C3L-00088-T1/C3L-00088-T2/C3L-00096-T1/C3L-00010-T1/C3L-00079-T1/C3L-00026-T1/C3L-00004-T1/C3L-00359-T1/C3L-00416-T2/C3L-00416-T1/C3L-00448-T1/C3N-00242-T1/C3L-00813-T1/C3L-00583-T1/C3N-00177-T1/C3L-00917-T1/C3L-00610-T1/C3N-00733-T1/C3N-00733-T2/C3L-01302-T1/C3L-00790-T1/C3N-01200-T3/C3N-01200-T1/C3N-01200-T2/C3N-01213-T1/C3N-00495-T1/C3L-01287-T1/C3L-00908-T1/C3L-01313…	Non-surface	NA	NA
FOXP2	1.83443e-09	2.29575	2.03509	0.870968	C3N-00317-T1/C3L-00088-T1/C3L-00088-T2/C3L-00010-T1/C3L-00079-T1/C3L-00026-T1/C3L-00004-T1/C3L-00359-T1/C3L-00416-T2/C3L-00416-T1/C3L-00448-T1/C3N-00242-T1/C3L-00813-T1/C3L-00583-T1/C3L-00917-T1/C3L-00610-T1/C3N-00733-T1/C3N-00733-T2/C3L-01302-T1/C3L-00790-T1/C3N-01200-T3/C3N-01200-T1/C3N-01200-T2/C3N-01213-T1/C3N-00495-T1/C3L-01287-T1/C3L-01313-T1	Non-surface	NA	NA
TRABD2B	5.9664e-05	2.29221	1.74229	1	C3N-00437-T1/C3N-00317-T1/C3L-00088-T1/C3L-00088-T2/C3L-00096-T1/C3L-00010-T1/C3L-00079-T1/C3L-00026-T1/C3L-00004-T1/C3L-00359-T1/C3L-00416-T2/C3L-00416-T1/C3L-00448-T1/C3N-00242-T1/C3L-00813-T1/C3L-00583-T1/C3N-00177-T1/C3L-00917-T1/C3L-00610-T1/C3N-00733-T1/C3N-00733-T2/C3L-01302-T1/C3L-00790-T1/C3N-01200-T3/C3N-01200-T1/C3N-01200-T2/C3N-01213-T1/C3N-00495-T1/C3L-01287-T1/C3L-00908-T1/C3L-01313…	Surface	NA	NA
LRP2	2.40699e-22	2.29103	1.77267	0.967742	C3N-00437-T1/C3N-00317-T1/C3L-00088-T1/C3L-00088-T2/C3L-00096-T1/C3L-00010-T1/C3L-00079-T1/C3L-00026-T1/C3L-00004-T1/C3L-00359-T1/C3L-00416-T2/C3L-00416-T1/C3L-00448-T1/C3N-00242-T1/C3L-00813-T1/C3L-00583-T1/C3N-00177-T1/C3L-00917-T1/C3L-00610-T1/C3N-00733-T1/C3N-00733-T2/C3L-00790-T1/C3N-01200-T3/C3N-01200-T1/C3N-01200-T2/C3N-01213-T1/C3N-00495-T1/C3L-01287-T1/C3L-00908-T1/C3L-01313-T1	Surface	NA	NA
PKHD1	2.89817e-06	2.26941	1.93725	0.870968	C3N-00317-T1/C3L-00088-T1/C3L-00088-T2/C3L-00010-T1/C3L-00079-T1/C3L-00026-T1/C3L-00004-T1/C3L-00359-T1/C3L-00416-T2/C3L-00416-T1/C3L-00448-T1/C3N-00242-T1/C3L-00813-T1/C3L-00583-T1/C3N-00177-T1/C3L-00917-T1/C3L-00610-T1/C3N-00733-T1/C3N-00733-T2/C3L-01302-T1/C3L-00790-T1/C3N-01200-T1/C3N-01213-T1/C3N-00495-T1/C3L-01287-T1/C3L-00908-T1/C3L-01313-T1	Surface	NA	NA
P3H2	5.71397e-06	2.25442	2.18435	0.967742	C3N-00437-T1/C3N-00317-T1/C3L-00088-T1/C3L-00088-T2/C3L-00096-T1/C3L-00010-T1/C3L-00079-T1/C3L-00026-T1/C3L-00004-T1/C3L-00359-T1/C3L-00416-T1/C3L-00448-T1/C3N-00242-T1/C3L-00813-T1/C3L-00583-T1/C3N-00177-T1/C3L-00917-T1/C3L-00610-T1/C3N-00733-T1/C3N-00733-T2/C3L-01302-T1/C3L-00790-T1/C3N-01200-T3/C3N-01200-T1/C3N-01200-T2/C3N-01213-T1/C3N-00495-T1/C3L-01287-T1/C3L-00908-T1/C3L-01313-T1	Non-surface	NA	NA
ACSM2A	1.26433e-23	2.22381	1.59855	0.967742	C3N-00437-T1/C3N-00317-T1/C3L-00088-T1/C3L-00088-T2/C3L-00096-T1/C3L-00010-T1/C3L-00079-T1/C3L-00026-T1/C3L-00004-T1/C3L-00359-T1/C3L-00416-T2/C3L-00416-T1/C3L-00448-T1/C3N-00242-T1/C3L-00813-T1/C3L-00583-T1/C3N-00177-T1/C3L-00917-T1/C3L-00610-T1/C3N-00733-T1/C3N-00733-T2/C3L-00790-T1/C3N-01200-T3/C3N-01200-T1/C3N-01200-T2/C3N-01213-T1/C3N-00495-T1/C3L-01287-T1/C3L-00908-T1/C3L-01313-T1	Non-surface	NA	NA
SLC16A12	2.46643e-05	2.21576	1.72976	0.806452	C3N-00437-T1/C3N-00317-T1/C3L-00088-T1/C3L-00088-T2/C3L-00096-T1/C3L-00010-T1/C3L-00079-T1/C3L-00026-T1/C3L-00004-T1/C3L-00359-T1/C3L-00416-T1/C3L-00448-T1/C3N-00242-T1/C3L-00813-T1/C3L-00583-T1/C3L-00917-T1/C3L-00610-T1/C3N-00733-T1/C3N-00733-T2/C3L-00790-T1/C3N-01213-T1/C3N-00495-T1/C3L-01287-T1/C3L-00908-T1/C3L-01313-T1	Surface	NA	NA
PLEKHA5	9.7316e-10	2.21129	2.69885	1	C3N-00437-T1/C3N-00317-T1/C3L-00088-T1/C3L-00088-T2/C3L-00096-T1/C3L-00010-T1/C3L-00079-T1/C3L-00026-T1/C3L-00004-T1/C3L-00359-T1/C3L-00416-T2/C3L-00416-T1/C3L-00448-T1/C3N-00242-T1/C3L-00813-T1/C3L-00583-T1/C3N-00177-T1/C3L-00917-T1/C3L-00610-T1/C3N-00733-T1/C3N-00733-T2/C3L-01302-T1/C3L-00790-T1/C3N-01200-T3/C3N-01200-T1/C3N-01200-T2/C3N-01213-T1/C3N-00495-T1/C3L-01287-T1/C3L-00908-T1/C3L-01313…	Non-surface	NA	NA
PATJ	3.18737e-13	2.14731	2.44816	1	C3N-00437-T1/C3N-00317-T1/C3L-00088-T1/C3L-00088-T2/C3L-00096-T1/C3L-00010-T1/C3L-00079-T1/C3L-00026-T1/C3L-00004-T1/C3L-00359-T1/C3L-00416-T2/C3L-00416-T1/C3L-00448-T1/C3N-00242-T1/C3L-00813-T1/C3L-00583-T1/C3N-00177-T1/C3L-00917-T1/C3L-00610-T1/C3N-00733-T1/C3N-00733-T2/C3L-01302-T1/C3L-00790-T1/C3N-01200-T3/C3N-01200-T1/C3N-01200-T2/C3N-01213-T1/C3N-00495-T1/C3L-01287-T1/C3L-00908-T1/C3L-01313…	Surface	NA	NA
VEGFA	0.0079614	2.14546	2.55271	1	C3N-00437-T1/C3N-00317-T1/C3L-00088-T1/C3L-00088-T2/C3L-00096-T1/C3L-00010-T1/C3L-00079-T1/C3L-00026-T1/C3L-00004-T1/C3L-00359-T1/C3L-00416-T2/C3L-00416-T1/C3L-00448-T1/C3N-00242-T1/C3L-00813-T1/C3L-00583-T1/C3N-00177-T1/C3L-00917-T1/C3L-00610-T1/C3N-00733-T1/C3N-00733-T2/C3L-01302-T1/C3L-00790-T1/C3N-01200-T3/C3N-01200-T1/C3N-01200-T2/C3N-01213-T1/C3N-00495-T1/C3L-01287-T1/C3L-00908-T1/C3L-01313…	Non-surface	NA	NA
MAST4	7.50505e-21	2.14413	2.35462	1	C3N-00437-T1/C3N-00317-T1/C3L-00088-T1/C3L-00088-T2/C3L-00096-T1/C3L-00010-T1/C3L-00079-T1/C3L-00026-T1/C3L-00004-T1/C3L-00359-T1/C3L-00416-T2/C3L-00416-T1/C3L-00448-T1/C3N-00242-T1/C3L-00813-T1/C3L-00583-T1/C3N-00177-T1/C3L-00917-T1/C3L-00610-T1/C3N-00733-T1/C3N-00733-T2/C3L-01302-T1/C3L-00790-T1/C3N-01200-T3/C3N-01200-T1/C3N-01200-T2/C3N-01213-T1/C3N-00495-T1/C3L-01287-T1/C3L-00908-T1/C3L-01313…	Non-surface	NA	NA
CUBN	0.0344828	2.133	1.56014	0.935484	C3N-00437-T1/C3N-00317-T1/C3L-00088-T1/C3L-00088-T2/C3L-00096-T1/C3L-00010-T1/C3L-00079-T1/C3L-00026-T1/C3L-00004-T1/C3L-00359-T1/C3L-00416-T2/C3L-00416-T1/C3L-00448-T1/C3N-00242-T1/C3L-00813-T1/C3L-00583-T1/C3N-00177-T1/C3L-00917-T1/C3L-00610-T1/C3N-00733-T1/C3N-00733-T2/C3L-00790-T1/C3N-01200-T1/C3N-01200-T2/C3N-01213-T1/C3N-00495-T1/C3L-01287-T1/C3L-00908-T1/C3L-01313-T1	Surface	NA	NA
AL096799.1	1.75507e-09	2.11577	NA	0.806452	C3N-00317-T1/C3L-00088-T1/C3L-00088-T2/C3L-00096-T1/C3L-00010-T1/C3L-00079-T1/C3L-00026-T1/C3L-00004-T1/C3L-00416-T2/C3L-00416-T1/C3N-00242-T1/C3L-00813-T1/C3L-00583-T1/C3N-00177-T1/C3L-00917-T1/C3L-00610-T1/C3N-00733-T1/C3N-00733-T2/C3L-01302-T1/C3L-00790-T1/C3N-01200-T1/C3N-01213-T1/C3L-01287-T1/C3L-00908-T1/C3L-01313-T1	Non-surface	NA	NA
GLIS3	0.0322581	2.115	2.09018	1	C3N-00437-T1/C3N-00317-T1/C3L-00088-T1/C3L-00088-T2/C3L-00096-T1/C3L-00010-T1/C3L-00079-T1/C3L-00026-T1/C3L-00004-T1/C3L-00359-T1/C3L-00416-T2/C3L-00416-T1/C3L-00448-T1/C3N-00242-T1/C3L-00813-T1/C3L-00583-T1/C3N-00177-T1/C3L-00917-T1/C3L-00610-T1/C3N-00733-T1/C3N-00733-T2/C3L-01302-T1/C3L-00790-T1/C3N-01200-T3/C3N-01200-T1/C3N-01200-T2/C3N-01213-T1/C3N-00495-T1/C3L-01287-T1/C3L-00908-T1/C3L-01313…	Non-surface	NA	NA
RBPMS	5.82617e-10	2.09676	2.31078	0.935484	C3N-00437-T1/C3N-00317-T1/C3L-00088-T2/C3L-00096-T1/C3L-00010-T1/C3L-00079-T1/C3L-00026-T1/C3L-00004-T1/C3L-00359-T1/C3L-00416-T2/C3L-00416-T1/C3L-00448-T1/C3N-00242-T1/C3L-00813-T1/C3L-00583-T1/C3N-00177-T1/C3L-00917-T1/C3L-00610-T1/C3N-00733-T1/C3N-00733-T2/C3L-01302-T1/C3L-00790-T1/C3N-01200-T3/C3N-01200-T1/C3N-01200-T2/C3N-00495-T1/C3L-01287-T1/C3L-00908-T1/C3L-01313-T1	Non-surface	NA	NA
DNAH11	3.98306e-20	2.09387	1.74311	0.967742	C3N-00437-T1/C3N-00317-T1/C3L-00088-T1/C3L-00088-T2/C3L-00096-T1/C3L-00010-T1/C3L-00079-T1/C3L-00026-T1/C3L-00004-T1/C3L-00416-T2/C3L-00416-T1/C3L-00448-T1/C3N-00242-T1/C3L-00813-T1/C3L-00583-T1/C3N-00177-T1/C3L-00917-T1/C3L-00610-T1/C3N-00733-T1/C3N-00733-T2/C3L-01302-T1/C3L-00790-T1/C3N-01200-T3/C3N-01200-T1/C3N-01200-T2/C3N-01213-T1/C3N-00495-T1/C3L-01287-T1/C3L-00908-T1/C3L-01313-T1	Non-surface	NA	NA
PPP2R3A	4.71376e-19	2.08384	1.63717	1	C3N-00437-T1/C3N-00317-T1/C3L-00088-T1/C3L-00088-T2/C3L-00096-T1/C3L-00010-T1/C3L-00079-T1/C3L-00026-T1/C3L-00004-T1/C3L-00359-T1/C3L-00416-T2/C3L-00416-T1/C3L-00448-T1/C3N-00242-T1/C3L-00813-T1/C3L-00583-T1/C3N-00177-T1/C3L-00917-T1/C3L-00610-T1/C3N-00733-T1/C3N-00733-T2/C3L-01302-T1/C3L-00790-T1/C3N-01200-T3/C3N-01200-T1/C3N-01200-T2/C3N-01213-T1/C3N-00495-T1/C3L-01287-T1/C3L-00908-T1/C3L-01313…	Non-surface	NA	NA
GALNT14	0.000272396	2.07255	1.57072	1	C3N-00437-T1/C3N-00317-T1/C3L-00088-T1/C3L-00088-T2/C3L-00096-T1/C3L-00010-T1/C3L-00079-T1/C3L-00026-T1/C3L-00004-T1/C3L-00359-T1/C3L-00416-T2/C3L-00416-T1/C3L-00448-T1/C3N-00242-T1/C3L-00813-T1/C3L-00583-T1/C3N-00177-T1/C3L-00917-T1/C3L-00610-T1/C3N-00733-T1/C3N-00733-T2/C3L-01302-T1/C3L-00790-T1/C3N-01200-T3/C3N-01200-T1/C3N-01200-T2/C3N-01213-T1/C3N-00495-T1/C3L-01287-T1/C3L-00908-T1/C3L-01313…	Non-surface	NA	NA
DSCAML1	0.000131685	2.07232	1.56536	1	C3N-00437-T1/C3N-00317-T1/C3L-00088-T1/C3L-00088-T2/C3L-00096-T1/C3L-00010-T1/C3L-00079-T1/C3L-00026-T1/C3L-00004-T1/C3L-00359-T1/C3L-00416-T2/C3L-00416-T1/C3L-00448-T1/C3N-00242-T1/C3L-00813-T1/C3L-00583-T1/C3N-00177-T1/C3L-00917-T1/C3L-00610-T1/C3N-00733-T1/C3N-00733-T2/C3L-01302-T1/C3L-00790-T1/C3N-01200-T3/C3N-01200-T1/C3N-01200-T2/C3N-01213-T1/C3N-00495-T1/C3L-01287-T1/C3L-00908-T1/C3L-01313…	Surface	NA	NA
ANGPTL4	1.27751e-15	2.06734	1.4977	0.967742	C3N-00437-T1/C3N-00317-T1/C3L-00088-T1/C3L-00088-T2/C3L-00096-T1/C3L-00010-T1/C3L-00079-T1/C3L-00026-T1/C3L-00004-T1/C3L-00416-T2/C3L-00416-T1/C3L-00448-T1/C3N-00242-T1/C3L-00813-T1/C3L-00583-T1/C3N-00177-T1/C3L-00917-T1/C3L-00610-T1/C3N-00733-T1/C3N-00733-T2/C3L-01302-T1/C3L-00790-T1/C3N-01200-T3/C3N-01200-T1/C3N-01200-T2/C3N-01213-T1/C3N-00495-T1/C3L-01287-T1/C3L-00908-T1/C3L-01313-T1	Non-surface	NA	NA
EGLN3	1.18016e-16	2.06173	1.7044	0.967742	C3N-00437-T1/C3N-00317-T1/C3L-00088-T1/C3L-00088-T2/C3L-00096-T1/C3L-00010-T1/C3L-00079-T1/C3L-00026-T1/C3L-00004-T1/C3L-00416-T2/C3L-00416-T1/C3L-00448-T1/C3N-00242-T1/C3L-00813-T1/C3L-00583-T1/C3N-00177-T1/C3L-00917-T1/C3L-00610-T1/C3N-00733-T1/C3N-00733-T2/C3L-01302-T1/C3L-00790-T1/C3N-01200-T3/C3N-01200-T1/C3N-01200-T2/C3N-01213-T1/C3N-00495-T1/C3L-01287-T1/C3L-00908-T1/C3L-01313-T1	Non-surface	NA	NA
PDE4D	0.0322581	2.05837	3.20621	1	C3N-00437-T1/C3N-00317-T1/C3L-00088-T1/C3L-00088-T2/C3L-00096-T1/C3L-00010-T1/C3L-00079-T1/C3L-00026-T1/C3L-00004-T1/C3L-00359-T1/C3L-00416-T2/C3L-00416-T1/C3L-00448-T1/C3N-00242-T1/C3L-00813-T1/C3L-00583-T1/C3N-00177-T1/C3L-00917-T1/C3L-00610-T1/C3N-00733-T1/C3N-00733-T2/C3L-01302-T1/C3L-00790-T1/C3N-01200-T3/C3N-01200-T1/C3N-01200-T2/C3N-01213-T1/C3N-00495-T1/C3L-01287-T1/C3L-00908-T1/C3L-01313…	Surface	NA	Supported
NDRG1	3.92618e-10	2.03717	1.87869	1	C3N-00437-T1/C3N-00317-T1/C3L-00088-T1/C3L-00088-T2/C3L-00096-T1/C3L-00010-T1/C3L-00079-T1/C3L-00026-T1/C3L-00004-T1/C3L-00359-T1/C3L-00416-T2/C3L-00416-T1/C3L-00448-T1/C3N-00242-T1/C3L-00813-T1/C3L-00583-T1/C3N-00177-T1/C3L-00917-T1/C3L-00610-T1/C3N-00733-T1/C3N-00733-T2/C3L-01302-T1/C3L-00790-T1/C3N-01200-T3/C3N-01200-T1/C3N-01200-T2/C3N-01213-T1/C3N-00495-T1/C3L-01287-T1/C3L-00908-T1/C3L-01313…	Surface	NA	NA
EFNA5	5.52771e-05	2.01748	1.55696	0.903226	C3N-00437-T1/C3N-00317-T1/C3L-00096-T1/C3L-00010-T1/C3L-00079-T1/C3L-00026-T1/C3L-00004-T1/C3L-00416-T2/C3L-00416-T1/C3L-00448-T1/C3N-00242-T1/C3L-00813-T1/C3L-00583-T1/C3N-00177-T1/C3L-00917-T1/C3L-00610-T1/C3N-00733-T1/C3N-00733-T2/C3L-01302-T1/C3L-00790-T1/C3N-01200-T3/C3N-01200-T1/C3N-01200-T2/C3N-01213-T1/C3N-00495-T1/C3L-01287-T1/C3L-00908-T1/C3L-01313-T1	Surface	NA	NA
OXR1	0.000156636	2.01266	2.39134	1	C3N-00437-T1/C3N-00317-T1/C3L-00088-T1/C3L-00088-T2/C3L-00096-T1/C3L-00010-T1/C3L-00079-T1/C3L-00026-T1/C3L-00004-T1/C3L-00359-T1/C3L-00416-T2/C3L-00416-T1/C3L-00448-T1/C3N-00242-T1/C3L-00813-T1/C3L-00583-T1/C3N-00177-T1/C3L-00917-T1/C3L-00610-T1/C3N-00733-T1/C3N-00733-T2/C3L-01302-T1/C3L-00790-T1/C3N-01200-T3/C3N-01200-T1/C3N-01200-T2/C3N-01213-T1/C3N-00495-T1/C3L-01287-T1/C3L-00908-T1/C3L-01313…	Non-surface	NA	NA
SLC28A1	0.0322585	2.0028	1.5366	1	C3N-00437-T1/C3N-00317-T1/C3L-00088-T1/C3L-00088-T2/C3L-00096-T1/C3L-00010-T1/C3L-00079-T1/C3L-00026-T1/C3L-00004-T1/C3L-00359-T1/C3L-00416-T2/C3L-00416-T1/C3L-00448-T1/C3N-00242-T1/C3L-00813-T1/C3L-00583-T1/C3N-00177-T1/C3L-00917-T1/C3L-00610-T1/C3N-00733-T1/C3N-00733-T2/C3L-01302-T1/C3L-00790-T1/C3N-01200-T3/C3N-01200-T1/C3N-01200-T2/C3N-01213-T1/C3N-00495-T1/C3L-01287-T1/C3L-00908-T1/C3L-01313…	Surface	NA	NA
AL589669.1	1.3209e-08	1.99991	NA	0.935484	C3N-00437-T1/C3N-00317-T1/C3L-00088-T1/C3L-00088-T2/C3L-00096-T1/C3L-00010-T1/C3L-00079-T1/C3L-00026-T1/C3L-00004-T1/C3L-00359-T1/C3L-00416-T2/C3L-00416-T1/C3L-00448-T1/C3N-00242-T1/C3L-00813-T1/C3L-00583-T1/C3N-00177-T1/C3L-00917-T1/C3L-00610-T1/C3N-00733-T1/C3N-00733-T2/C3L-01302-T1/C3L-00790-T1/C3N-01200-T1/C3N-01213-T1/C3N-00495-T1/C3L-01287-T1/C3L-00908-T1/C3L-01313-T1	Non-surface	NA	NA
SHANK2	2.17198e-10	1.99805	1.39018	1	C3N-00437-T1/C3N-00317-T1/C3L-00088-T1/C3L-00088-T2/C3L-00096-T1/C3L-00010-T1/C3L-00079-T1/C3L-00026-T1/C3L-00004-T1/C3L-00359-T1/C3L-00416-T2/C3L-00416-T1/C3L-00448-T1/C3N-00242-T1/C3L-00813-T1/C3L-00583-T1/C3N-00177-T1/C3L-00917-T1/C3L-00610-T1/C3N-00733-T1/C3N-00733-T2/C3L-01302-T1/C3L-00790-T1/C3N-01200-T3/C3N-01200-T1/C3N-01200-T2/C3N-01213-T1/C3N-00495-T1/C3L-01287-T1/C3L-00908-T1/C3L-01313…	Surface	NA	NA
GNGT1	2.0317e-24	1.98183	1.54205	0.741935	C3N-00317-T1/C3L-00088-T1/C3L-00088-T2/C3L-00096-T1/C3L-00010-T1/C3L-00079-T1/C3L-00026-T1/C3L-00004-T1/C3N-00242-T1/C3L-00813-T1/C3L-00583-T1/C3L-00917-T1/C3L-00610-T1/C3N-00733-T1/C3N-00733-T2/C3L-00790-T1/C3N-01200-T3/C3N-01200-T1/C3N-01200-T2/C3N-00495-T1/C3L-01287-T1/C3L-00908-T1/C3L-01313-T1	Surface	NA	NA
ADAMTS9-AS2	0.0322581	1.98183	1.8257	1	C3N-00437-T1/C3N-00317-T1/C3L-00088-T1/C3L-00088-T2/C3L-00096-T1/C3L-00010-T1/C3L-00079-T1/C3L-00026-T1/C3L-00004-T1/C3L-00359-T1/C3L-00416-T2/C3L-00416-T1/C3L-00448-T1/C3N-00242-T1/C3L-00813-T1/C3L-00583-T1/C3N-00177-T1/C3L-00917-T1/C3L-00610-T1/C3N-00733-T1/C3N-00733-T2/C3L-01302-T1/C3L-00790-T1/C3N-01200-T3/C3N-01200-T1/C3N-01200-T2/C3N-01213-T1/C3N-00495-T1/C3L-01287-T1/C3L-00908-T1/C3L-01313…	Non-surface	NA	NA
RORA	0.0333333	1.9676	2.81762	0.967742	C3N-00437-T1/C3N-00317-T1/C3L-00088-T1/C3L-00088-T2/C3L-00096-T1/C3L-00010-T1/C3L-00079-T1/C3L-00026-T1/C3L-00004-T1/C3L-00359-T1/C3L-00416-T2/C3L-00416-T1/C3L-00448-T1/C3N-00242-T1/C3L-00813-T1/C3L-00583-T1/C3N-00177-T1/C3L-00917-T1/C3L-00610-T1/C3N-00733-T1/C3N-00733-T2/C3L-01302-T1/C3L-00790-T1/C3N-01200-T3/C3N-01200-T1/C3N-01213-T1/C3N-00495-T1/C3L-01287-T1/C3L-00908-T1/C3L-01313-T1	Non-surface	NA	NA
CNKSR3	0.0322581	1.95427	1.57914	1	C3N-00437-T1/C3N-00317-T1/C3L-00088-T1/C3L-00088-T2/C3L-00096-T1/C3L-00010-T1/C3L-00079-T1/C3L-00026-T1/C3L-00004-T1/C3L-00359-T1/C3L-00416-T2/C3L-00416-T1/C3L-00448-T1/C3N-00242-T1/C3L-00813-T1/C3L-00583-T1/C3N-00177-T1/C3L-00917-T1/C3L-00610-T1/C3N-00733-T1/C3N-00733-T2/C3L-01302-T1/C3L-00790-T1/C3N-01200-T3/C3N-01200-T1/C3N-01200-T2/C3N-01213-T1/C3N-00495-T1/C3L-01287-T1/C3L-00908-T1/C3L-01313…	Surface	NA	NA
HIF1A-AS2	8.83735e-07	1.95139	1.69996	0.967742	C3N-00437-T1/C3N-00317-T1/C3L-00088-T1/C3L-00088-T2/C3L-00096-T1/C3L-00010-T1/C3L-00079-T1/C3L-00026-T1/C3L-00004-T1/C3L-00416-T2/C3L-00416-T1/C3L-00448-T1/C3N-00242-T1/C3L-00813-T1/C3L-00583-T1/C3N-00177-T1/C3L-00917-T1/C3L-00610-T1/C3N-00733-T1/C3N-00733-T2/C3L-01302-T1/C3L-00790-T1/C3N-01200-T3/C3N-01200-T1/C3N-01200-T2/C3N-01213-T1/C3N-00495-T1/C3L-01287-T1/C3L-00908-T1/C3L-01313-T1	Non-surface	NA	NA
SLC4A4	4.23884e-14	1.93963	1.48251	1	C3N-00437-T1/C3N-00317-T1/C3L-00088-T1/C3L-00088-T2/C3L-00096-T1/C3L-00010-T1/C3L-00079-T1/C3L-00026-T1/C3L-00004-T1/C3L-00359-T1/C3L-00416-T2/C3L-00416-T1/C3L-00448-T1/C3N-00242-T1/C3L-00813-T1/C3L-00583-T1/C3N-00177-T1/C3L-00917-T1/C3L-00610-T1/C3N-00733-T1/C3N-00733-T2/C3L-01302-T1/C3L-00790-T1/C3N-01200-T3/C3N-01200-T1/C3N-01200-T2/C3N-01213-T1/C3N-00495-T1/C3L-01287-T1/C3L-00908-T1/C3L-01313…	Surface	NA	NA
PCSK6	5.20743e-11	1.90972	1.28206	0.967742	C3N-00437-T1/C3N-00317-T1/C3L-00088-T1/C3L-00088-T2/C3L-00096-T1/C3L-00010-T1/C3L-00079-T1/C3L-00026-T1/C3L-00004-T1/C3L-00416-T2/C3L-00416-T1/C3L-00448-T1/C3N-00242-T1/C3L-00813-T1/C3L-00583-T1/C3N-00177-T1/C3L-00917-T1/C3L-00610-T1/C3N-00733-T1/C3N-00733-T2/C3L-01302-T1/C3L-00790-T1/C3N-01200-T3/C3N-01200-T1/C3N-01200-T2/C3N-01213-T1/C3N-00495-T1/C3L-01287-T1/C3L-00908-T1/C3L-01313-T1	Surface	NA	NA
ACSM2B	1.82774e-07	1.89083	1.25206	0.967742	C3N-00437-T1/C3N-00317-T1/C3L-00088-T1/C3L-00088-T2/C3L-00096-T1/C3L-00010-T1/C3L-00079-T1/C3L-00026-T1/C3L-00004-T1/C3L-00359-T1/C3L-00416-T2/C3L-00416-T1/C3L-00448-T1/C3N-00242-T1/C3L-00813-T1/C3L-00583-T1/C3N-00177-T1/C3L-00917-T1/C3L-00610-T1/C3N-00733-T1/C3N-00733-T2/C3L-00790-T1/C3N-01200-T3/C3N-01200-T1/C3N-01200-T2/C3N-01213-T1/C3N-00495-T1/C3L-01287-T1/C3L-00908-T1/C3L-01313-T1	Non-surface	NA	NA
ENPEP	1.80298e-15	1.88996	1.5038	1	C3N-00437-T1/C3N-00317-T1/C3L-00088-T1/C3L-00088-T2/C3L-00096-T1/C3L-00010-T1/C3L-00079-T1/C3L-00026-T1/C3L-00004-T1/C3L-00359-T1/C3L-00416-T2/C3L-00416-T1/C3L-00448-T1/C3N-00242-T1/C3L-00813-T1/C3L-00583-T1/C3N-00177-T1/C3L-00917-T1/C3L-00610-T1/C3N-00733-T1/C3N-00733-T2/C3L-01302-T1/C3L-00790-T1/C3N-01200-T3/C3N-01200-T1/C3N-01200-T2/C3N-01213-T1/C3N-00495-T1/C3L-01287-T1/C3L-00908-T1/C3L-01313…	Surface	2_-_putative	NA
SLC17A3	0.0370373	1.88146	1.2193	0.870968	C3N-00317-T1/C3L-00088-T1/C3L-00088-T2/C3L-00096-T1/C3L-00010-T1/C3L-00079-T1/C3L-00026-T1/C3L-00004-T1/C3L-00359-T1/C3L-00416-T2/C3L-00416-T1/C3L-00448-T1/C3N-00242-T1/C3L-00813-T1/C3L-00583-T1/C3N-00177-T1/C3L-00917-T1/C3L-00610-T1/C3N-00733-T1/C3N-00733-T2/C3L-01302-T1/C3L-00790-T1/C3N-01200-T1/C3N-01213-T1/C3L-01287-T1/C3L-00908-T1/C3L-01313-T1	Surface	NA	NA
KCNJ16	0.0323683	1.88076	1.4228	1	C3N-00437-T1/C3N-00317-T1/C3L-00088-T1/C3L-00088-T2/C3L-00096-T1/C3L-00010-T1/C3L-00079-T1/C3L-00026-T1/C3L-00004-T1/C3L-00359-T1/C3L-00416-T2/C3L-00416-T1/C3L-00448-T1/C3N-00242-T1/C3L-00813-T1/C3L-00583-T1/C3N-00177-T1/C3L-00917-T1/C3L-00610-T1/C3N-00733-T1/C3N-00733-T2/C3L-01302-T1/C3L-00790-T1/C3N-01200-T3/C3N-01200-T1/C3N-01200-T2/C3N-01213-T1/C3N-00495-T1/C3L-01287-T1/C3L-00908-T1/C3L-01313…	Surface	NA	NA
AC079760.2	1.13575e-09	1.87627	NA	0.935484	C3N-00437-T1/C3N-00317-T1/C3L-00088-T1/C3L-00088-T2/C3L-00096-T1/C3L-00010-T1/C3L-00079-T1/C3L-00026-T1/C3L-00004-T1/C3L-00416-T2/C3L-00416-T1/C3L-00448-T1/C3N-00242-T1/C3L-00813-T1/C3L-00583-T1/C3N-00177-T1/C3L-00917-T1/C3L-00610-T1/C3N-00733-T1/C3N-00733-T2/C3L-01302-T1/C3L-00790-T1/C3N-01200-T3/C3N-01200-T1/C3N-01213-T1/C3N-00495-T1/C3L-01287-T1/C3L-00908-T1/C3L-01313-T1	Non-surface	NA	NA
GPC6	0.0344828	1.86974	1.82134	0.935484	C3N-00437-T1/C3N-00317-T1/C3L-00088-T1/C3L-00088-T2/C3L-00096-T1/C3L-00010-T1/C3L-00079-T1/C3L-00026-T1/C3L-00004-T1/C3L-00359-T1/C3L-00416-T2/C3L-00416-T1/C3L-00448-T1/C3N-00242-T1/C3L-00813-T1/C3L-00583-T1/C3L-00917-T1/C3L-00610-T1/C3N-00733-T1/C3N-00733-T2/C3L-01302-T1/C3L-00790-T1/C3N-01200-T3/C3N-01200-T1/C3N-01200-T2/C3N-01213-T1/C3N-00495-T1/C3L-01287-T1/C3L-00908-T1	Surface	NA	NA
KANK1	2.64748e-12	1.8598	1.47705	1	C3N-00437-T1/C3N-00317-T1/C3L-00088-T1/C3L-00088-T2/C3L-00096-T1/C3L-00010-T1/C3L-00079-T1/C3L-00026-T1/C3L-00004-T1/C3L-00359-T1/C3L-00416-T2/C3L-00416-T1/C3L-00448-T1/C3N-00242-T1/C3L-00813-T1/C3L-00583-T1/C3N-00177-T1/C3L-00917-T1/C3L-00610-T1/C3N-00733-T1/C3N-00733-T2/C3L-01302-T1/C3L-00790-T1/C3N-01200-T3/C3N-01200-T1/C3N-01200-T2/C3N-01213-T1/C3N-00495-T1/C3L-01287-T1/C3L-00908-T1/C3L-01313…	Surface	NA	Supported
MET	1.842e-05	1.85056	1.3212	1	C3N-00437-T1/C3N-00317-T1/C3L-00088-T1/C3L-00088-T2/C3L-00096-T1/C3L-00010-T1/C3L-00079-T1/C3L-00026-T1/C3L-00004-T1/C3L-00359-T1/C3L-00416-T2/C3L-00416-T1/C3L-00448-T1/C3N-00242-T1/C3L-00813-T1/C3L-00583-T1/C3N-00177-T1/C3L-00917-T1/C3L-00610-T1/C3N-00733-T1/C3N-00733-T2/C3L-01302-T1/C3L-00790-T1/C3N-01200-T3/C3N-01200-T1/C3N-01200-T2/C3N-01213-T1/C3N-00495-T1/C3L-01287-T1/C3L-00908-T1/C3L-01313…	Surface	NA	Supported
FGF14	7.10156e-25	1.84474	1.25727	0.870968	C3N-00317-T1/C3L-00088-T1/C3L-00088-T2/C3L-00096-T1/C3L-00010-T1/C3L-00079-T1/C3L-00026-T1/C3L-00004-T1/C3L-00416-T2/C3L-00416-T1/C3L-00448-T1/C3N-00242-T1/C3L-00813-T1/C3L-00583-T1/C3N-00177-T1/C3L-00917-T1/C3L-00610-T1/C3N-00733-T1/C3N-00733-T2/C3L-00790-T1/C3N-01200-T3/C3N-01200-T1/C3N-01200-T2/C3N-01213-T1/C3N-00495-T1/C3L-00908-T1/C3L-01313-T1	Non-surface	NA	NA
CP	5.80366e-07	1.84324	1.14298	0.935484	C3N-00437-T1/C3N-00317-T1/C3L-00088-T1/C3L-00088-T2/C3L-00096-T1/C3L-00010-T1/C3L-00079-T1/C3L-00026-T1/C3L-00004-T1/C3L-00416-T2/C3L-00416-T1/C3L-00448-T1/C3N-00242-T1/C3L-00813-T1/C3L-00583-T1/C3N-00177-T1/C3L-00917-T1/C3L-00610-T1/C3N-00733-T1/C3N-00733-T2/C3L-01302-T1/C3L-00790-T1/C3N-01200-T3/C3N-01200-T1/C3N-01200-T2/C3N-00495-T1/C3L-01287-T1/C3L-00908-T1/C3L-01313-T1	Surface	NA	NA
POU5F1	1.36493e-05	1.8385	1.42326	1	C3N-00437-T1/C3N-00317-T1/C3L-00088-T1/C3L-00088-T2/C3L-00096-T1/C3L-00010-T1/C3L-00079-T1/C3L-00026-T1/C3L-00004-T1/C3L-00359-T1/C3L-00416-T2/C3L-00416-T1/C3L-00448-T1/C3N-00242-T1/C3L-00813-T1/C3L-00583-T1/C3N-00177-T1/C3L-00917-T1/C3L-00610-T1/C3N-00733-T1/C3N-00733-T2/C3L-01302-T1/C3L-00790-T1/C3N-01200-T3/C3N-01200-T1/C3N-01200-T2/C3N-01213-T1/C3N-00495-T1/C3L-01287-T1/C3L-00908-T1/C3L-01313…	Non-surface	NA	NA
CLDN10	1.14655e-16	1.83137	1.13215	0.967742	C3N-00437-T1/C3N-00317-T1/C3L-00088-T1/C3L-00088-T2/C3L-00096-T1/C3L-00010-T1/C3L-00079-T1/C3L-00026-T1/C3L-00004-T1/C3L-00359-T1/C3L-00416-T2/C3L-00416-T1/C3L-00448-T1/C3N-00242-T1/C3L-00813-T1/C3L-00583-T1/C3N-00177-T1/C3L-00917-T1/C3L-00610-T1/C3N-00733-T1/C3N-00733-T2/C3L-00790-T1/C3N-01200-T3/C3N-01200-T1/C3N-01200-T2/C3N-01213-T1/C3N-00495-T1/C3L-01287-T1/C3L-00908-T1/C3L-01313-T1	Surface	NA	NA
RAB11FIP3	3.94094e-18	1.82854	1.90693	1	C3N-00437-T1/C3N-00317-T1/C3L-00088-T1/C3L-00088-T2/C3L-00096-T1/C3L-00010-T1/C3L-00079-T1/C3L-00026-T1/C3L-00004-T1/C3L-00359-T1/C3L-00416-T2/C3L-00416-T1/C3L-00448-T1/C3N-00242-T1/C3L-00813-T1/C3L-00583-T1/C3N-00177-T1/C3L-00917-T1/C3L-00610-T1/C3N-00733-T1/C3N-00733-T2/C3L-01302-T1/C3L-00790-T1/C3N-01200-T3/C3N-01200-T1/C3N-01200-T2/C3N-01213-T1/C3N-00495-T1/C3L-01287-T1/C3L-00908-T1/C3L-01313…	Non-surface	NA	NA
PTGER3	6.54983e-10	1.82563	1.19567	0.645161	C3N-00437-T1/C3L-00088-T1/C3L-00088-T2/C3L-00096-T1/C3L-00079-T1/C3L-00004-T1/C3L-00416-T2/C3L-00416-T1/C3L-00448-T1/C3N-00242-T1/C3L-00583-T1/C3L-00917-T1/C3L-00610-T1/C3N-00733-T1/C3N-00733-T2/C3L-00790-T1/C3N-01200-T1/C3L-01287-T1/C3L-00908-T1/C3L-01313-T1	Surface	NA	NA
ERRFI1	4.07687e-15	1.81918	1.41923	0.935484	C3N-00437-T1/C3L-00088-T1/C3L-00088-T2/C3L-00096-T1/C3L-00010-T1/C3L-00079-T1/C3L-00026-T1/C3L-00004-T1/C3L-00416-T2/C3L-00416-T1/C3L-00448-T1/C3N-00242-T1/C3L-00813-T1/C3L-00583-T1/C3N-00177-T1/C3L-00917-T1/C3L-00610-T1/C3N-00733-T1/C3N-00733-T2/C3L-01302-T1/C3L-00790-T1/C3N-01200-T3/C3N-01200-T1/C3N-01200-T2/C3N-01213-T1/C3N-00495-T1/C3L-01287-T1/C3L-00908-T1/C3L-01313-T1	Surface	NA	NA
PRELID2	0.0322581	1.80638	1.55664	1	C3N-00437-T1/C3N-00317-T1/C3L-00088-T1/C3L-00088-T2/C3L-00096-T1/C3L-00010-T1/C3L-00079-T1/C3L-00026-T1/C3L-00004-T1/C3L-00359-T1/C3L-00416-T2/C3L-00416-T1/C3L-00448-T1/C3N-00242-T1/C3L-00813-T1/C3L-00583-T1/C3N-00177-T1/C3L-00917-T1/C3L-00610-T1/C3N-00733-T1/C3N-00733-T2/C3L-01302-T1/C3L-00790-T1/C3N-01200-T3/C3N-01200-T1/C3N-01200-T2/C3N-01213-T1/C3N-00495-T1/C3L-01287-T1/C3L-00908-T1/C3L-01313…	Non-surface	NA	NA
TRPM3	4.46963e-18	1.79695	1.2154	0.967742	C3N-00437-T1/C3N-00317-T1/C3L-00088-T1/C3L-00088-T2/C3L-00096-T1/C3L-00010-T1/C3L-00079-T1/C3L-00026-T1/C3L-00004-T1/C3L-00359-T1/C3L-00416-T2/C3L-00416-T1/C3L-00448-T1/C3N-00242-T1/C3L-00813-T1/C3L-00583-T1/C3N-00177-T1/C3L-00917-T1/C3L-00610-T1/C3N-00733-T1/C3N-00733-T2/C3L-00790-T1/C3N-01200-T3/C3N-01200-T1/C3N-01200-T2/C3N-01213-T1/C3N-00495-T1/C3L-01287-T1/C3L-00908-T1/C3L-01313-T1	Surface	NA	NA
FBXO17	1.50318e-06	1.78354	1.17592	1	C3N-00437-T1/C3N-00317-T1/C3L-00088-T1/C3L-00088-T2/C3L-00096-T1/C3L-00010-T1/C3L-00079-T1/C3L-00026-T1/C3L-00004-T1/C3L-00359-T1/C3L-00416-T2/C3L-00416-T1/C3L-00448-T1/C3N-00242-T1/C3L-00813-T1/C3L-00583-T1/C3N-00177-T1/C3L-00917-T1/C3L-00610-T1/C3N-00733-T1/C3N-00733-T2/C3L-01302-T1/C3L-00790-T1/C3N-01200-T3/C3N-01200-T1/C3N-01200-T2/C3N-01213-T1/C3N-00495-T1/C3L-01287-T1/C3L-00908-T1/C3L-01313…	Non-surface	NA	NA
ABI3BP	0.0384615	1.7816	1.3013	0.83871	C3N-00437-T1/C3N-00317-T1/C3L-00088-T1/C3L-00088-T2/C3L-00096-T1/C3L-00010-T1/C3L-00079-T1/C3L-00026-T1/C3L-00004-T1/C3L-00359-T1/C3L-00416-T2/C3L-00416-T1/C3L-00448-T1/C3N-00242-T1/C3L-00813-T1/C3L-00583-T1/C3N-00177-T1/C3L-00917-T1/C3L-00610-T1/C3N-00733-T1/C3N-00733-T2/C3L-00790-T1/C3N-01213-T1/C3N-00495-T1/C3L-00908-T1/C3L-01313-T1	Non-surface	NA	NA
MTCP1	0.0271156	1.7731	1.04529	0.967742	C3N-00437-T1/C3N-00317-T1/C3L-00088-T1/C3L-00088-T2/C3L-00096-T1/C3L-00010-T1/C3L-00079-T1/C3L-00026-T1/C3L-00004-T1/C3L-00416-T2/C3L-00416-T1/C3L-00448-T1/C3N-00242-T1/C3L-00813-T1/C3L-00583-T1/C3N-00177-T1/C3L-00917-T1/C3L-00610-T1/C3N-00733-T1/C3N-00733-T2/C3L-01302-T1/C3L-00790-T1/C3N-01200-T3/C3N-01200-T1/C3N-01200-T2/C3N-01213-T1/C3N-00495-T1/C3L-01287-T1/C3L-00908-T1/C3L-01313-T1	Non-surface	NA	NA
CDH6	5.10104e-22	1.77265	1.30388	0.967742	C3N-00437-T1/C3N-00317-T1/C3L-00088-T1/C3L-00088-T2/C3L-00096-T1/C3L-00010-T1/C3L-00079-T1/C3L-00026-T1/C3L-00004-T1/C3L-00416-T2/C3L-00416-T1/C3L-00448-T1/C3N-00242-T1/C3L-00813-T1/C3L-00583-T1/C3N-00177-T1/C3L-00917-T1/C3L-00610-T1/C3N-00733-T1/C3N-00733-T2/C3L-01302-T1/C3L-00790-T1/C3N-01200-T3/C3N-01200-T1/C3N-01200-T2/C3N-01213-T1/C3N-00495-T1/C3L-01287-T1/C3L-00908-T1/C3L-01313-T1	Surface	NA	NA
SLC39A14	0.0322581	1.7646	1.26304	1	C3N-00437-T1/C3N-00317-T1/C3L-00088-T1/C3L-00088-T2/C3L-00096-T1/C3L-00010-T1/C3L-00079-T1/C3L-00026-T1/C3L-00004-T1/C3L-00359-T1/C3L-00416-T2/C3L-00416-T1/C3L-00448-T1/C3N-00242-T1/C3L-00813-T1/C3L-00583-T1/C3N-00177-T1/C3L-00917-T1/C3L-00610-T1/C3N-00733-T1/C3N-00733-T2/C3L-01302-T1/C3L-00790-T1/C3N-01200-T3/C3N-01200-T1/C3N-01200-T2/C3N-01213-T1/C3N-00495-T1/C3L-01287-T1/C3L-00908-T1/C3L-01313…	Surface	NA	Approved
PLOD2	7.70687e-05	1.75663	1.19741	1	C3N-00437-T1/C3N-00317-T1/C3L-00088-T1/C3L-00088-T2/C3L-00096-T1/C3L-00010-T1/C3L-00079-T1/C3L-00026-T1/C3L-00004-T1/C3L-00359-T1/C3L-00416-T2/C3L-00416-T1/C3L-00448-T1/C3N-00242-T1/C3L-00813-T1/C3L-00583-T1/C3N-00177-T1/C3L-00917-T1/C3L-00610-T1/C3N-00733-T1/C3N-00733-T2/C3L-01302-T1/C3L-00790-T1/C3N-01200-T3/C3N-01200-T1/C3N-01200-T2/C3N-01213-T1/C3N-00495-T1/C3L-01287-T1/C3L-00908-T1/C3L-01313…	Non-surface	NA	NA
NNMT	5.02141e-07	1.74709	1.49049	0.967742	C3N-00437-T1/C3N-00317-T1/C3L-00088-T1/C3L-00088-T2/C3L-00096-T1/C3L-00010-T1/C3L-00079-T1/C3L-00026-T1/C3L-00004-T1/C3L-00416-T2/C3L-00416-T1/C3L-00448-T1/C3N-00242-T1/C3L-00813-T1/C3L-00583-T1/C3N-00177-T1/C3L-00917-T1/C3L-00610-T1/C3N-00733-T1/C3N-00733-T2/C3L-01302-T1/C3L-00790-T1/C3N-01200-T3/C3N-01200-T1/C3N-01200-T2/C3N-01213-T1/C3N-00495-T1/C3L-01287-T1/C3L-00908-T1/C3L-01313-T1	Non-surface	NA	NA
LGR4	0.0333333	1.74451	1.29037	0.967742	C3N-00437-T1/C3L-00088-T1/C3L-00088-T2/C3L-00096-T1/C3L-00010-T1/C3L-00079-T1/C3L-00026-T1/C3L-00004-T1/C3L-00359-T1/C3L-00416-T2/C3L-00416-T1/C3L-00448-T1/C3N-00242-T1/C3L-00813-T1/C3L-00583-T1/C3N-00177-T1/C3L-00917-T1/C3L-00610-T1/C3N-00733-T1/C3N-00733-T2/C3L-01302-T1/C3L-00790-T1/C3N-01200-T3/C3N-01200-T1/C3N-01200-T2/C3N-01213-T1/C3N-00495-T1/C3L-01287-T1/C3L-00908-T1/C3L-01313-T1	Surface	NA	NA
AC087482.1	0.0333339	1.73601	NA	0.967742	C3N-00437-T1/C3N-00317-T1/C3L-00088-T1/C3L-00088-T2/C3L-00096-T1/C3L-00010-T1/C3L-00079-T1/C3L-00026-T1/C3L-00004-T1/C3L-00359-T1/C3L-00416-T2/C3L-00416-T1/C3L-00448-T1/C3N-00242-T1/C3L-00813-T1/C3L-00583-T1/C3N-00177-T1/C3L-00917-T1/C3L-00610-T1/C3N-00733-T1/C3N-00733-T2/C3L-01302-T1/C3L-00790-T1/C3N-01200-T1/C3N-01200-T2/C3N-01213-T1/C3N-00495-T1/C3L-01287-T1/C3L-00908-T1/C3L-01313-T1	Non-surface	NA	NA
ADAMTS9-AS1	5.15824e-20	1.71909	1.15321	0.967742	C3N-00437-T1/C3N-00317-T1/C3L-00088-T1/C3L-00088-T2/C3L-00096-T1/C3L-00010-T1/C3L-00079-T1/C3L-00026-T1/C3L-00004-T1/C3L-00359-T1/C3L-00416-T2/C3L-00416-T1/C3L-00448-T1/C3N-00242-T1/C3L-00813-T1/C3L-00583-T1/C3N-00177-T1/C3L-00917-T1/C3L-00610-T1/C3N-00733-T1/C3N-00733-T2/C3L-00790-T1/C3N-01200-T3/C3N-01200-T1/C3N-01200-T2/C3N-01213-T1/C3N-00495-T1/C3L-01287-T1/C3L-00908-T1/C3L-01313-T1	Non-surface	NA	NA
ITGB8	8.64953e-13	1.71833	1.25048	1	C3N-00437-T1/C3N-00317-T1/C3L-00088-T1/C3L-00088-T2/C3L-00096-T1/C3L-00010-T1/C3L-00079-T1/C3L-00026-T1/C3L-00004-T1/C3L-00359-T1/C3L-00416-T2/C3L-00416-T1/C3L-00448-T1/C3N-00242-T1/C3L-00813-T1/C3L-00583-T1/C3N-00177-T1/C3L-00917-T1/C3L-00610-T1/C3N-00733-T1/C3N-00733-T2/C3L-01302-T1/C3L-00790-T1/C3N-01200-T3/C3N-01200-T1/C3N-01200-T2/C3N-01213-T1/C3N-00495-T1/C3L-01287-T1/C3L-00908-T1/C3L-01313…	Surface	NA	Approved
MAPK10	1.17403e-09	1.70134	1.47532	1	C3N-00437-T1/C3N-00317-T1/C3L-00088-T1/C3L-00088-T2/C3L-00096-T1/C3L-00010-T1/C3L-00079-T1/C3L-00026-T1/C3L-00004-T1/C3L-00359-T1/C3L-00416-T2/C3L-00416-T1/C3L-00448-T1/C3N-00242-T1/C3L-00813-T1/C3L-00583-T1/C3N-00177-T1/C3L-00917-T1/C3L-00610-T1/C3N-00733-T1/C3N-00733-T2/C3L-01302-T1/C3L-00790-T1/C3N-01200-T3/C3N-01200-T1/C3N-01200-T2/C3N-01213-T1/C3N-00495-T1/C3L-01287-T1/C3L-00908-T1/C3L-01313…	Surface	NA	NA
GATM	3.03678e-07	1.68922	1.21926	0.935484	C3N-00317-T1/C3L-00088-T1/C3L-00088-T2/C3L-00096-T1/C3L-00010-T1/C3L-00079-T1/C3L-00026-T1/C3L-00004-T1/C3L-00416-T2/C3L-00416-T1/C3L-00448-T1/C3N-00242-T1/C3L-00813-T1/C3L-00583-T1/C3N-00177-T1/C3L-00917-T1/C3L-00610-T1/C3N-00733-T1/C3N-00733-T2/C3L-01302-T1/C3L-00790-T1/C3N-01200-T3/C3N-01200-T1/C3N-01200-T2/C3N-01213-T1/C3N-00495-T1/C3L-01287-T1/C3L-00908-T1/C3L-01313-T1	Non-surface	NA	NA
ALPK2	1.06644e-34	1.67516	1.0748	0.967742	C3N-00437-T1/C3N-00317-T1/C3L-00088-T1/C3L-00088-T2/C3L-00096-T1/C3L-00010-T1/C3L-00079-T1/C3L-00026-T1/C3L-00004-T1/C3L-00416-T2/C3L-00416-T1/C3L-00448-T1/C3N-00242-T1/C3L-00813-T1/C3L-00583-T1/C3N-00177-T1/C3L-00917-T1/C3L-00610-T1/C3N-00733-T1/C3N-00733-T2/C3L-01302-T1/C3L-00790-T1/C3N-01200-T3/C3N-01200-T1/C3N-01200-T2/C3N-01213-T1/C3N-00495-T1/C3L-01287-T1/C3L-00908-T1/C3L-01313-T1	Surface	NA	NA
PKP4	3.71144e-19	1.67318	1.88757	0.967742	C3N-00437-T1/C3N-00317-T1/C3L-00088-T1/C3L-00088-T2/C3L-00096-T1/C3L-00010-T1/C3L-00079-T1/C3L-00026-T1/C3L-00004-T1/C3L-00359-T1/C3L-00416-T2/C3L-00416-T1/C3L-00448-T1/C3N-00242-T1/C3L-00813-T1/C3L-00583-T1/C3N-00177-T1/C3L-00917-T1/C3L-00610-T1/C3N-00733-T1/C3N-00733-T2/C3L-01302-T1/C3L-00790-T1/C3N-01200-T3/C3N-01200-T1/C3N-01200-T2/C3N-00495-T1/C3L-01287-T1/C3L-00908-T1/C3L-01313-T1	Surface	NA	NA
PFKP	0.0322581	1.67097	1.26001	1	C3N-00437-T1/C3N-00317-T1/C3L-00088-T1/C3L-00088-T2/C3L-00096-T1/C3L-00010-T1/C3L-00079-T1/C3L-00026-T1/C3L-00004-T1/C3L-00359-T1/C3L-00416-T2/C3L-00416-T1/C3L-00448-T1/C3N-00242-T1/C3L-00813-T1/C3L-00583-T1/C3N-00177-T1/C3L-00917-T1/C3L-00610-T1/C3N-00733-T1/C3N-00733-T2/C3L-01302-T1/C3L-00790-T1/C3N-01200-T3/C3N-01200-T1/C3N-01200-T2/C3N-01213-T1/C3N-00495-T1/C3L-01287-T1/C3L-00908-T1/C3L-01313…	Non-surface	NA	NA
ZNF608	3.10203e-05	1.65775	1.14964	1	C3N-00437-T1/C3N-00317-T1/C3L-00088-T1/C3L-00088-T2/C3L-00096-T1/C3L-00010-T1/C3L-00079-T1/C3L-00026-T1/C3L-00004-T1/C3L-00359-T1/C3L-00416-T2/C3L-00416-T1/C3L-00448-T1/C3N-00242-T1/C3L-00813-T1/C3L-00583-T1/C3N-00177-T1/C3L-00917-T1/C3L-00610-T1/C3N-00733-T1/C3N-00733-T2/C3L-01302-T1/C3L-00790-T1/C3N-01200-T3/C3N-01200-T1/C3N-01200-T2/C3N-01213-T1/C3N-00495-T1/C3L-01287-T1/C3L-00908-T1/C3L-01313…	Non-surface	NA	NA
ARHGEF28	0.000171816	1.65655	1.27369	1	C3N-00437-T1/C3N-00317-T1/C3L-00088-T1/C3L-00088-T2/C3L-00096-T1/C3L-00010-T1/C3L-00079-T1/C3L-00026-T1/C3L-00004-T1/C3L-00359-T1/C3L-00416-T2/C3L-00416-T1/C3L-00448-T1/C3N-00242-T1/C3L-00813-T1/C3L-00583-T1/C3N-00177-T1/C3L-00917-T1/C3L-00610-T1/C3N-00733-T1/C3N-00733-T2/C3L-01302-T1/C3L-00790-T1/C3N-01200-T3/C3N-01200-T1/C3N-01200-T2/C3N-01213-T1/C3N-00495-T1/C3L-01287-T1/C3L-00908-T1/C3L-01313…	Surface	NA	NA
PVT1	0.0322581	1.642	2.04191	1	C3N-00437-T1/C3N-00317-T1/C3L-00088-T1/C3L-00088-T2/C3L-00096-T1/C3L-00010-T1/C3L-00079-T1/C3L-00026-T1/C3L-00004-T1/C3L-00359-T1/C3L-00416-T2/C3L-00416-T1/C3L-00448-T1/C3N-00242-T1/C3L-00813-T1/C3L-00583-T1/C3N-00177-T1/C3L-00917-T1/C3L-00610-T1/C3N-00733-T1/C3N-00733-T2/C3L-01302-T1/C3L-00790-T1/C3N-01200-T3/C3N-01200-T1/C3N-01200-T2/C3N-01213-T1/C3N-00495-T1/C3L-01287-T1/C3L-00908-T1/C3L-01313…	Non-surface	NA	NA
THSD7A	2.35631e-19	1.63521	1.44171	0.677419	C3N-00317-T1/C3L-00088-T1/C3L-00088-T2/C3L-00096-T1/C3L-00010-T1/C3L-00079-T1/C3L-00026-T1/C3L-00004-T1/C3L-00359-T1/C3L-00416-T1/C3L-00448-T1/C3N-00242-T1/C3L-00813-T1/C3L-00583-T1/C3L-00917-T1/C3N-00733-T1/C3N-00733-T2/C3N-01213-T1/C3N-00495-T1/C3L-01287-T1/C3L-01313-T1	Surface	NA	NA
HAVCR1	3.58418e-18	1.62812	1.10477	0.935484	C3N-00437-T1/C3N-00317-T1/C3L-00088-T1/C3L-00088-T2/C3L-00096-T1/C3L-00010-T1/C3L-00079-T1/C3L-00026-T1/C3L-00004-T1/C3L-00416-T2/C3L-00416-T1/C3L-00448-T1/C3N-00242-T1/C3L-00813-T1/C3L-00583-T1/C3N-00177-T1/C3L-00917-T1/C3L-00610-T1/C3N-00733-T1/C3N-00733-T2/C3L-01302-T1/C3L-00790-T1/C3N-01200-T3/C3N-01200-T1/C3N-01213-T1/C3N-00495-T1/C3L-01287-T1/C3L-00908-T1/C3L-01313-T1	Non-surface	NA	NA
HPN	3.50075e-05	1.61272	1.11087	1	C3N-00437-T1/C3N-00317-T1/C3L-00088-T1/C3L-00088-T2/C3L-00096-T1/C3L-00010-T1/C3L-00079-T1/C3L-00026-T1/C3L-00004-T1/C3L-00359-T1/C3L-00416-T2/C3L-00416-T1/C3L-00448-T1/C3N-00242-T1/C3L-00813-T1/C3L-00583-T1/C3N-00177-T1/C3L-00917-T1/C3L-00610-T1/C3N-00733-T1/C3N-00733-T2/C3L-01302-T1/C3L-00790-T1/C3N-01200-T3/C3N-01200-T1/C3N-01200-T2/C3N-01213-T1/C3N-00495-T1/C3L-01287-T1/C3L-00908-T1/C3L-01313…	Surface	NA	NA
AGMO	1.10066e-06	1.60746	1.05311	0.903226	C3L-00088-T1/C3L-00088-T2/C3L-00096-T1/C3L-00010-T1/C3L-00079-T1/C3L-00026-T1/C3L-00004-T1/C3L-00416-T2/C3L-00416-T1/C3L-00448-T1/C3N-00242-T1/C3L-00813-T1/C3L-00583-T1/C3N-00177-T1/C3L-00917-T1/C3L-00610-T1/C3N-00733-T1/C3N-00733-T2/C3L-01302-T1/C3L-00790-T1/C3N-01200-T3/C3N-01200-T1/C3N-01200-T2/C3N-01213-T1/C3N-00495-T1/C3L-01287-T1/C3L-00908-T1/C3L-01313-T1	Non-surface	NA	NA
NR1H4	9.77295e-10	1.60382	1.01334	1	C3N-00437-T1/C3N-00317-T1/C3L-00088-T1/C3L-00088-T2/C3L-00096-T1/C3L-00010-T1/C3L-00079-T1/C3L-00026-T1/C3L-00004-T1/C3L-00359-T1/C3L-00416-T2/C3L-00416-T1/C3L-00448-T1/C3N-00242-T1/C3L-00813-T1/C3L-00583-T1/C3N-00177-T1/C3L-00917-T1/C3L-00610-T1/C3N-00733-T1/C3N-00733-T2/C3L-01302-T1/C3L-00790-T1/C3N-01200-T3/C3N-01200-T1/C3N-01200-T2/C3N-01213-T1/C3N-00495-T1/C3L-01287-T1/C3L-00908-T1/C3L-01313…	Non-surface	NA	NA
RETREG1	5.46034e-11	1.59093	1.20339	1	C3N-00437-T1/C3N-00317-T1/C3L-00088-T1/C3L-00088-T2/C3L-00096-T1/C3L-00010-T1/C3L-00079-T1/C3L-00026-T1/C3L-00004-T1/C3L-00359-T1/C3L-00416-T2/C3L-00416-T1/C3L-00448-T1/C3N-00242-T1/C3L-00813-T1/C3L-00583-T1/C3N-00177-T1/C3L-00917-T1/C3L-00610-T1/C3N-00733-T1/C3N-00733-T2/C3L-01302-T1/C3L-00790-T1/C3N-01200-T3/C3N-01200-T1/C3N-01200-T2/C3N-01213-T1/C3N-00495-T1/C3L-01287-T1/C3L-00908-T1/C3L-01313…	Non-surface	NA	NA
CDH2	0.0322581	1.58935	1.04249	1	C3N-00437-T1/C3N-00317-T1/C3L-00088-T1/C3L-00088-T2/C3L-00096-T1/C3L-00010-T1/C3L-00079-T1/C3L-00026-T1/C3L-00004-T1/C3L-00359-T1/C3L-00416-T2/C3L-00416-T1/C3L-00448-T1/C3N-00242-T1/C3L-00813-T1/C3L-00583-T1/C3N-00177-T1/C3L-00917-T1/C3L-00610-T1/C3N-00733-T1/C3N-00733-T2/C3L-01302-T1/C3L-00790-T1/C3N-01200-T3/C3N-01200-T1/C3N-01200-T2/C3N-01213-T1/C3N-00495-T1/C3L-01287-T1/C3L-00908-T1/C3L-01313…	Surface	1_-_high_confidence	Supported
SOX6	0.0333333	1.5797	1.12666	0.967742	C3N-00437-T1/C3N-00317-T1/C3L-00088-T1/C3L-00088-T2/C3L-00096-T1/C3L-00010-T1/C3L-00079-T1/C3L-00026-T1/C3L-00004-T1/C3L-00359-T1/C3L-00416-T2/C3L-00416-T1/C3L-00448-T1/C3N-00242-T1/C3L-00813-T1/C3L-00583-T1/C3L-00917-T1/C3L-00610-T1/C3N-00733-T1/C3N-00733-T2/C3L-01302-T1/C3L-00790-T1/C3N-01200-T3/C3N-01200-T1/C3N-01200-T2/C3N-01213-T1/C3N-00495-T1/C3L-01287-T1/C3L-00908-T1/C3L-01313-T1	Non-surface	NA	NA
SHISA9	4.30532e-05	1.57634	0.732703	0.774194	C3N-00437-T1/C3N-00317-T1/C3L-00010-T1/C3L-00079-T1/C3L-00026-T1/C3L-00416-T2/C3L-00416-T1/C3L-00448-T1/C3N-00242-T1/C3L-00813-T1/C3L-00583-T1/C3N-00177-T1/C3L-00917-T1/C3L-00610-T1/C3N-00733-T1/C3N-00733-T2/C3L-01302-T1/C3N-01200-T3/C3N-01200-T1/C3N-01200-T2/C3N-01213-T1/C3N-00495-T1/C3L-00908-T1/C3L-01313-T1	Surface	NA	NA
WDR72	5.93334e-07	1.57204	1.03756	0.83871	C3N-00437-T1/C3L-00088-T1/C3L-00088-T2/C3L-00096-T1/C3L-00010-T1/C3L-00079-T1/C3L-00026-T1/C3L-00004-T1/C3L-00359-T1/C3L-00416-T2/C3L-00416-T1/C3L-00448-T1/C3N-00242-T1/C3L-00813-T1/C3L-00583-T1/C3L-00917-T1/C3L-00610-T1/C3N-00733-T1/C3N-00733-T2/C3L-01302-T1/C3L-00790-T1/C3N-01200-T1/C3N-00495-T1/C3L-01287-T1/C3L-00908-T1/C3L-01313-T1	Non-surface	NA	NA
STOX2	0.0322581	1.56995	1.31257	1	C3N-00437-T1/C3N-00317-T1/C3L-00088-T1/C3L-00088-T2/C3L-00096-T1/C3L-00010-T1/C3L-00079-T1/C3L-00026-T1/C3L-00004-T1/C3L-00359-T1/C3L-00416-T2/C3L-00416-T1/C3L-00448-T1/C3N-00242-T1/C3L-00813-T1/C3L-00583-T1/C3N-00177-T1/C3L-00917-T1/C3L-00610-T1/C3N-00733-T1/C3N-00733-T2/C3L-01302-T1/C3L-00790-T1/C3N-01200-T3/C3N-01200-T1/C3N-01200-T2/C3N-01213-T1/C3N-00495-T1/C3L-01287-T1/C3L-00908-T1/C3L-01313…	Non-surface	NA	NA
AC073486.1	3.48141e-06	1.56301	NA	0.935484	C3N-00437-T1/C3N-00317-T1/C3L-00088-T1/C3L-00088-T2/C3L-00096-T1/C3L-00010-T1/C3L-00079-T1/C3L-00026-T1/C3L-00004-T1/C3L-00416-T2/C3L-00416-T1/C3L-00448-T1/C3N-00242-T1/C3L-00813-T1/C3L-00583-T1/C3N-00177-T1/C3L-00917-T1/C3L-00610-T1/C3N-00733-T1/C3N-00733-T2/C3L-00790-T1/C3N-01200-T3/C3N-01200-T1/C3N-01200-T2/C3N-01213-T1/C3N-00495-T1/C3L-01287-T1/C3L-00908-T1/C3L-01313-T1	Non-surface	NA	NA
NEBL	0.037037	1.55056	1.10159	0.870968	C3N-00437-T1/C3N-00317-T1/C3L-00088-T1/C3L-00088-T2/C3L-00096-T1/C3L-00010-T1/C3L-00079-T1/C3L-00026-T1/C3L-00004-T1/C3L-00416-T2/C3L-00416-T1/C3L-00448-T1/C3N-00242-T1/C3L-00813-T1/C3L-00583-T1/C3N-00177-T1/C3L-00917-T1/C3L-00610-T1/C3N-00733-T1/C3N-00733-T2/C3L-01302-T1/C3L-00790-T1/C3N-01200-T1/C3N-01213-T1/C3L-01287-T1/C3L-00908-T1/C3L-01313-T1	Non-surface	NA	NA
FHOD3	0.000291275	1.54594	0.993119	1	C3N-00437-T1/C3N-00317-T1/C3L-00088-T1/C3L-00088-T2/C3L-00096-T1/C3L-00010-T1/C3L-00079-T1/C3L-00026-T1/C3L-00004-T1/C3L-00359-T1/C3L-00416-T2/C3L-00416-T1/C3L-00448-T1/C3N-00242-T1/C3L-00813-T1/C3L-00583-T1/C3N-00177-T1/C3L-00917-T1/C3L-00610-T1/C3N-00733-T1/C3N-00733-T2/C3L-01302-T1/C3L-00790-T1/C3N-01200-T3/C3N-01200-T1/C3N-01200-T2/C3N-01213-T1/C3N-00495-T1/C3L-01287-T1/C3L-00908-T1/C3L-01313…	Non-surface	NA	NA
TENM1	0.0052604	1.54534	1.02307	0.935484	C3N-00437-T1/C3N-00317-T1/C3L-00088-T1/C3L-00088-T2/C3L-00010-T1/C3L-00079-T1/C3L-00026-T1/C3L-00004-T1/C3L-00359-T1/C3L-00416-T2/C3L-00416-T1/C3L-00448-T1/C3N-00242-T1/C3L-00813-T1/C3L-00583-T1/C3N-00177-T1/C3L-00917-T1/C3L-00610-T1/C3N-00733-T1/C3N-00733-T2/C3L-00790-T1/C3N-01200-T3/C3N-01200-T1/C3N-01200-T2/C3N-01213-T1/C3N-00495-T1/C3L-01287-T1/C3L-00908-T1/C3L-01313-T1	Surface	NA	NA
AGAP1	1.28412e-06	1.54189	2.07738	0.967742	C3N-00437-T1/C3N-00317-T1/C3L-00088-T2/C3L-00096-T1/C3L-00010-T1/C3L-00079-T1/C3L-00026-T1/C3L-00004-T1/C3L-00359-T1/C3L-00416-T2/C3L-00416-T1/C3L-00448-T1/C3N-00242-T1/C3L-00813-T1/C3L-00583-T1/C3N-00177-T1/C3L-00917-T1/C3L-00610-T1/C3N-00733-T1/C3N-00733-T2/C3L-01302-T1/C3L-00790-T1/C3N-01200-T3/C3N-01200-T1/C3N-01200-T2/C3N-01213-T1/C3N-00495-T1/C3L-01287-T1/C3L-00908-T1/C3L-01313-T1	Non-surface	NA	NA
TPM1	9.82251e-08	1.5413	1.40068	0.967742	C3N-00437-T1/C3N-00317-T1/C3L-00088-T1/C3L-00088-T2/C3L-00096-T1/C3L-00010-T1/C3L-00079-T1/C3L-00026-T1/C3L-00004-T1/C3L-00416-T2/C3L-00416-T1/C3L-00448-T1/C3N-00242-T1/C3L-00813-T1/C3L-00583-T1/C3N-00177-T1/C3L-00917-T1/C3L-00610-T1/C3N-00733-T1/C3N-00733-T2/C3L-01302-T1/C3L-00790-T1/C3N-01200-T3/C3N-01200-T1/C3N-01200-T2/C3N-01213-T1/C3N-00495-T1/C3L-01287-T1/C3L-00908-T1/C3L-01313-T1	Non-surface	NA	NA
TSPAN9	1.71801e-05	1.53732	1.17343	1	C3N-00437-T1/C3N-00317-T1/C3L-00088-T1/C3L-00088-T2/C3L-00096-T1/C3L-00010-T1/C3L-00079-T1/C3L-00026-T1/C3L-00004-T1/C3L-00359-T1/C3L-00416-T2/C3L-00416-T1/C3L-00448-T1/C3N-00242-T1/C3L-00813-T1/C3L-00583-T1/C3N-00177-T1/C3L-00917-T1/C3L-00610-T1/C3N-00733-T1/C3N-00733-T2/C3L-01302-T1/C3L-00790-T1/C3N-01200-T3/C3N-01200-T1/C3N-01200-T2/C3N-01213-T1/C3N-00495-T1/C3L-01287-T1/C3L-00908-T1/C3L-01313…	Surface	NA	NA
TEAD1	0.000245336	1.53598	1.41752	1	C3N-00437-T1/C3N-00317-T1/C3L-00088-T1/C3L-00088-T2/C3L-00096-T1/C3L-00010-T1/C3L-00079-T1/C3L-00026-T1/C3L-00004-T1/C3L-00359-T1/C3L-00416-T2/C3L-00416-T1/C3L-00448-T1/C3N-00242-T1/C3L-00813-T1/C3L-00583-T1/C3N-00177-T1/C3L-00917-T1/C3L-00610-T1/C3N-00733-T1/C3N-00733-T2/C3L-01302-T1/C3L-00790-T1/C3N-01200-T3/C3N-01200-T1/C3N-01200-T2/C3N-01213-T1/C3N-00495-T1/C3L-01287-T1/C3L-00908-T1/C3L-01313…	Non-surface	NA	NA
KANSL1L	5.32529e-05	1.53354	1.67391	1	C3N-00437-T1/C3N-00317-T1/C3L-00088-T1/C3L-00088-T2/C3L-00096-T1/C3L-00010-T1/C3L-00079-T1/C3L-00026-T1/C3L-00004-T1/C3L-00359-T1/C3L-00416-T2/C3L-00416-T1/C3L-00448-T1/C3N-00242-T1/C3L-00813-T1/C3L-00583-T1/C3N-00177-T1/C3L-00917-T1/C3L-00610-T1/C3N-00733-T1/C3N-00733-T2/C3L-01302-T1/C3L-00790-T1/C3N-01200-T3/C3N-01200-T1/C3N-01200-T2/C3N-01213-T1/C3N-00495-T1/C3L-01287-T1/C3L-00908-T1/C3L-01313…	Non-surface	NA	NA
PTPRM	5.40847e-17	1.53271	2.66489	1	C3N-00437-T1/C3N-00317-T1/C3L-00088-T1/C3L-00088-T2/C3L-00096-T1/C3L-00010-T1/C3L-00079-T1/C3L-00026-T1/C3L-00004-T1/C3L-00359-T1/C3L-00416-T2/C3L-00416-T1/C3L-00448-T1/C3N-00242-T1/C3L-00813-T1/C3L-00583-T1/C3N-00177-T1/C3L-00917-T1/C3L-00610-T1/C3N-00733-T1/C3N-00733-T2/C3L-01302-T1/C3L-00790-T1/C3N-01200-T3/C3N-01200-T1/C3N-01200-T2/C3N-01213-T1/C3N-00495-T1/C3L-01287-T1/C3L-00908-T1/C3L-01313…	Surface	NA	Approved
GLYAT	3.65598e-09	1.53197	0.918809	0.903226	C3N-00437-T1/C3N-00317-T1/C3L-00088-T1/C3L-00088-T2/C3L-00096-T1/C3L-00010-T1/C3L-00079-T1/C3L-00026-T1/C3L-00004-T1/C3L-00359-T1/C3L-00416-T2/C3L-00416-T1/C3L-00448-T1/C3N-00242-T1/C3L-00813-T1/C3L-00583-T1/C3N-00177-T1/C3L-00917-T1/C3L-00610-T1/C3N-00733-T1/C3N-00733-T2/C3L-00790-T1/C3N-01200-T1/C3N-01213-T1/C3N-00495-T1/C3L-01287-T1/C3L-00908-T1/C3L-01313-T1	Non-surface	NA	NA
RERG	0.0344828	1.52292	1.10323	0.935484	C3N-00437-T1/C3L-00088-T1/C3L-00088-T2/C3L-00096-T1/C3L-00010-T1/C3L-00079-T1/C3L-00026-T1/C3L-00004-T1/C3L-00359-T1/C3L-00416-T2/C3L-00416-T1/C3L-00448-T1/C3N-00242-T1/C3L-00813-T1/C3L-00583-T1/C3L-00917-T1/C3L-00610-T1/C3N-00733-T1/C3N-00733-T2/C3L-01302-T1/C3L-00790-T1/C3N-01200-T3/C3N-01200-T1/C3N-01200-T2/C3N-01213-T1/C3N-00495-T1/C3L-01287-T1/C3L-00908-T1/C3L-01313-T1	Surface	NA	NA
TEX41	0.0909157	1.51843	1.04691	0.709677	C3N-00317-T1/C3L-00088-T1/C3L-00088-T2/C3L-00096-T1/C3L-00010-T1/C3L-00079-T1/C3L-00026-T1/C3L-00004-T1/C3L-00359-T1/C3L-00416-T1/C3L-00448-T1/C3N-00242-T1/C3L-00813-T1/C3L-00583-T1/C3L-00917-T1/C3L-00610-T1/C3N-00733-T1/C3L-01302-T1/C3L-00790-T1/C3N-01213-T1/C3L-01287-T1/C3L-00908-T1	Non-surface	NA	NA
DIP2C	0.0322581	1.51575	1.52502	1	C3N-00437-T1/C3N-00317-T1/C3L-00088-T1/C3L-00088-T2/C3L-00096-T1/C3L-00010-T1/C3L-00079-T1/C3L-00026-T1/C3L-00004-T1/C3L-00359-T1/C3L-00416-T2/C3L-00416-T1/C3L-00448-T1/C3N-00242-T1/C3L-00813-T1/C3L-00583-T1/C3N-00177-T1/C3L-00917-T1/C3L-00610-T1/C3N-00733-T1/C3N-00733-T2/C3L-01302-T1/C3L-00790-T1/C3N-01200-T3/C3N-01200-T1/C3N-01200-T2/C3N-01213-T1/C3N-00495-T1/C3L-01287-T1/C3L-00908-T1/C3L-01313…	Non-surface	NA	NA
IMMP2L	6.83644e-46	1.51431	2.90898	0.903226	C3N-00317-T1/C3L-00088-T1/C3L-00088-T2/C3L-00010-T1/C3L-00079-T1/C3L-00026-T1/C3L-00004-T1/C3L-00416-T2/C3L-00416-T1/C3L-00448-T1/C3N-00242-T1/C3L-00813-T1/C3L-00583-T1/C3N-00177-T1/C3L-00917-T1/C3L-00610-T1/C3N-00733-T1/C3N-00733-T2/C3L-01302-T1/C3L-00790-T1/C3N-01200-T3/C3N-01200-T1/C3N-01200-T2/C3N-01213-T1/C3N-00495-T1/C3L-01287-T1/C3L-00908-T1/C3L-01313-T1	Non-surface	NA	NA
SLC6A3	0.000536434	1.50341	1.04696	0.806452	C3N-00437-T1/C3L-00088-T1/C3L-00088-T2/C3L-00096-T1/C3L-00010-T1/C3L-00079-T1/C3L-00004-T1/C3L-00416-T2/C3L-00416-T1/C3L-00448-T1/C3N-00242-T1/C3L-00813-T1/C3L-00583-T1/C3N-00177-T1/C3L-00917-T1/C3L-00610-T1/C3N-00733-T1/C3N-00733-T2/C3L-00790-T1/C3N-01200-T1/C3N-01213-T1/C3N-00495-T1/C3L-01287-T1/C3L-00908-T1/C3L-01313-T1	Surface	NA	NA
ACMSD	0.0355761	1.50297	0.898356	0.967742	C3N-00437-T1/C3N-00317-T1/C3L-00088-T1/C3L-00088-T2/C3L-00096-T1/C3L-00010-T1/C3L-00079-T1/C3L-00026-T1/C3L-00004-T1/C3L-00359-T1/C3L-00416-T2/C3L-00416-T1/C3L-00448-T1/C3N-00242-T1/C3L-00813-T1/C3L-00583-T1/C3N-00177-T1/C3L-00917-T1/C3L-00610-T1/C3N-00733-T1/C3N-00733-T2/C3L-00790-T1/C3N-01200-T3/C3N-01200-T1/C3N-01200-T2/C3N-01213-T1/C3N-00495-T1/C3L-01287-T1/C3L-00908-T1/C3L-01313-T1	Non-surface	NA	NA
AC068051.1	2.60603e-05	1.50271	NA	0.774194	C3L-00088-T1/C3L-00088-T2/C3L-00010-T1/C3L-00079-T1/C3L-00026-T1/C3L-00004-T1/C3L-00416-T2/C3L-00416-T1/C3L-00448-T1/C3N-00242-T1/C3L-00813-T1/C3L-00583-T1/C3N-00177-T1/C3L-00917-T1/C3L-00610-T1/C3N-00733-T1/C3N-00733-T2/C3L-00790-T1/C3N-01200-T1/C3N-01213-T1/C3N-00495-T1/C3L-01287-T1/C3L-00908-T1/C3L-01313-T1	Non-surface	NA	NA
HNF4G	1.6481e-07	1.47087	0.910309	0.967742	C3N-00437-T1/C3N-00317-T1/C3L-00088-T1/C3L-00088-T2/C3L-00096-T1/C3L-00010-T1/C3L-00079-T1/C3L-00026-T1/C3L-00004-T1/C3L-00416-T2/C3L-00416-T1/C3L-00448-T1/C3N-00242-T1/C3L-00813-T1/C3L-00583-T1/C3N-00177-T1/C3L-00917-T1/C3L-00610-T1/C3N-00733-T1/C3N-00733-T2/C3L-01302-T1/C3L-00790-T1/C3N-01200-T3/C3N-01200-T1/C3N-01200-T2/C3N-01213-T1/C3N-00495-T1/C3L-01287-T1/C3L-00908-T1/C3L-01313-T1	Non-surface	NA	NA
ASTN2	0.0322581	1.46631	1.10478	1	C3N-00437-T1/C3N-00317-T1/C3L-00088-T1/C3L-00088-T2/C3L-00096-T1/C3L-00010-T1/C3L-00079-T1/C3L-00026-T1/C3L-00004-T1/C3L-00359-T1/C3L-00416-T2/C3L-00416-T1/C3L-00448-T1/C3N-00242-T1/C3L-00813-T1/C3L-00583-T1/C3N-00177-T1/C3L-00917-T1/C3L-00610-T1/C3N-00733-T1/C3N-00733-T2/C3L-01302-T1/C3L-00790-T1/C3N-01200-T3/C3N-01200-T1/C3N-01200-T2/C3N-01213-T1/C3N-00495-T1/C3L-01287-T1/C3L-00908-T1/C3L-01313…	Non-surface	NA	NA
AC008554.1	0.0333333	1.46524	NA	0.967742	C3N-00437-T1/C3N-00317-T1/C3L-00088-T1/C3L-00088-T2/C3L-00096-T1/C3L-00010-T1/C3L-00079-T1/C3L-00026-T1/C3L-00004-T1/C3L-00359-T1/C3L-00416-T2/C3L-00416-T1/C3L-00448-T1/C3N-00242-T1/C3L-00813-T1/C3L-00583-T1/C3N-00177-T1/C3L-00917-T1/C3L-00610-T1/C3N-00733-T1/C3N-00733-T2/C3L-00790-T1/C3N-01200-T3/C3N-01200-T1/C3N-01200-T2/C3N-01213-T1/C3N-00495-T1/C3L-01287-T1/C3L-00908-T1/C3L-01313-T1	Non-surface	NA	NA
PPP1R9A	1.01295e-13	1.45488	0.964853	1	C3N-00437-T1/C3N-00317-T1/C3L-00088-T1/C3L-00088-T2/C3L-00096-T1/C3L-00010-T1/C3L-00079-T1/C3L-00026-T1/C3L-00004-T1/C3L-00359-T1/C3L-00416-T2/C3L-00416-T1/C3L-00448-T1/C3N-00242-T1/C3L-00813-T1/C3L-00583-T1/C3N-00177-T1/C3L-00917-T1/C3L-00610-T1/C3N-00733-T1/C3N-00733-T2/C3L-01302-T1/C3L-00790-T1/C3N-01200-T3/C3N-01200-T1/C3N-01200-T2/C3N-01213-T1/C3N-00495-T1/C3L-01287-T1/C3L-00908-T1/C3L-01313…	Non-surface	NA	Approved
LINC01781	0.0357143	1.44381	0.896344	0.903226	C3N-00437-T1/C3N-00317-T1/C3L-00088-T1/C3L-00088-T2/C3L-00096-T1/C3L-00010-T1/C3L-00079-T1/C3L-00026-T1/C3L-00004-T1/C3L-00359-T1/C3L-00416-T2/C3L-00416-T1/C3L-00448-T1/C3N-00242-T1/C3L-00813-T1/C3L-00583-T1/C3L-00917-T1/C3L-00610-T1/C3N-00733-T1/C3N-00733-T2/C3L-00790-T1/C3N-01200-T3/C3N-01200-T1/C3N-01200-T2/C3N-01213-T1/C3N-00495-T1/C3L-00908-T1/C3L-01313-T1	Non-surface	NA	NA
GRIP1	0.0370479	1.42902	0.837092	1	C3N-00437-T1/C3N-00317-T1/C3L-00088-T1/C3L-00088-T2/C3L-00096-T1/C3L-00010-T1/C3L-00079-T1/C3L-00026-T1/C3L-00004-T1/C3L-00359-T1/C3L-00416-T2/C3L-00416-T1/C3L-00448-T1/C3N-00242-T1/C3L-00813-T1/C3L-00583-T1/C3N-00177-T1/C3L-00917-T1/C3L-00610-T1/C3N-00733-T1/C3N-00733-T2/C3L-01302-T1/C3L-00790-T1/C3N-01200-T3/C3N-01200-T1/C3N-01200-T2/C3N-01213-T1/C3N-00495-T1/C3L-01287-T1/C3L-00908-T1/C3L-01313…	Surface	NA	NA
FAM13A	1.12549e-10	1.42829	1.78649	0.967742	C3N-00437-T1/C3N-00317-T1/C3L-00088-T1/C3L-00088-T2/C3L-00096-T1/C3L-00010-T1/C3L-00079-T1/C3L-00026-T1/C3L-00004-T1/C3L-00416-T2/C3L-00416-T1/C3L-00448-T1/C3N-00242-T1/C3L-00813-T1/C3L-00583-T1/C3N-00177-T1/C3L-00917-T1/C3L-00610-T1/C3N-00733-T1/C3N-00733-T2/C3L-01302-T1/C3L-00790-T1/C3N-01200-T3/C3N-01200-T1/C3N-01200-T2/C3N-01213-T1/C3N-00495-T1/C3L-01287-T1/C3L-00908-T1/C3L-01313-T1	Non-surface	NA	NA
ANXA4	0.0322581	1.42169	1.73411	1	C3N-00437-T1/C3N-00317-T1/C3L-00088-T1/C3L-00088-T2/C3L-00096-T1/C3L-00010-T1/C3L-00079-T1/C3L-00026-T1/C3L-00004-T1/C3L-00359-T1/C3L-00416-T2/C3L-00416-T1/C3L-00448-T1/C3N-00242-T1/C3L-00813-T1/C3L-00583-T1/C3N-00177-T1/C3L-00917-T1/C3L-00610-T1/C3N-00733-T1/C3N-00733-T2/C3L-01302-T1/C3L-00790-T1/C3N-01200-T3/C3N-01200-T1/C3N-01200-T2/C3N-01213-T1/C3N-00495-T1/C3L-01287-T1/C3L-00908-T1/C3L-01313…	Surface	NA	NA
SLC17A1	0.0357167	1.41879	0.8643	0.903226	C3N-00317-T1/C3L-00088-T1/C3L-00088-T2/C3L-00096-T1/C3L-00010-T1/C3L-00079-T1/C3L-00026-T1/C3L-00004-T1/C3L-00359-T1/C3L-00416-T2/C3L-00416-T1/C3L-00448-T1/C3N-00242-T1/C3L-00813-T1/C3L-00583-T1/C3N-00177-T1/C3L-00917-T1/C3L-00610-T1/C3N-00733-T1/C3N-00733-T2/C3L-01302-T1/C3L-00790-T1/C3N-01200-T1/C3N-01213-T1/C3N-00495-T1/C3L-01287-T1/C3L-00908-T1/C3L-01313-T1	Surface	NA	NA
LINC00887	0.0162262	1.41633	0.825173	0.935484	C3N-00437-T1/C3N-00317-T1/C3L-00088-T1/C3L-00088-T2/C3L-00096-T1/C3L-00010-T1/C3L-00079-T1/C3L-00026-T1/C3L-00004-T1/C3L-00359-T1/C3L-00416-T2/C3L-00416-T1/C3L-00448-T1/C3N-00242-T1/C3L-00813-T1/C3L-00583-T1/C3L-00917-T1/C3L-00610-T1/C3N-00733-T1/C3N-00733-T2/C3L-01302-T1/C3L-00790-T1/C3N-01200-T3/C3N-01200-T1/C3N-01213-T1/C3N-00495-T1/C3L-01287-T1/C3L-00908-T1/C3L-01313-T1	Non-surface	NA	NA
PAX2	3.70639e-08	1.41009	0.900669	1	C3N-00437-T1/C3N-00317-T1/C3L-00088-T1/C3L-00088-T2/C3L-00096-T1/C3L-00010-T1/C3L-00079-T1/C3L-00026-T1/C3L-00004-T1/C3L-00359-T1/C3L-00416-T2/C3L-00416-T1/C3L-00448-T1/C3N-00242-T1/C3L-00813-T1/C3L-00583-T1/C3N-00177-T1/C3L-00917-T1/C3L-00610-T1/C3N-00733-T1/C3N-00733-T2/C3L-01302-T1/C3L-00790-T1/C3N-01200-T3/C3N-01200-T1/C3N-01200-T2/C3N-01213-T1/C3N-00495-T1/C3L-01287-T1/C3L-00908-T1/C3L-01313…	Non-surface	NA	NA
OSBPL10	0.0125426	1.40511	1.14032	1	C3N-00437-T1/C3N-00317-T1/C3L-00088-T1/C3L-00088-T2/C3L-00096-T1/C3L-00010-T1/C3L-00079-T1/C3L-00026-T1/C3L-00004-T1/C3L-00359-T1/C3L-00416-T2/C3L-00416-T1/C3L-00448-T1/C3N-00242-T1/C3L-00813-T1/C3L-00583-T1/C3N-00177-T1/C3L-00917-T1/C3L-00610-T1/C3N-00733-T1/C3N-00733-T2/C3L-01302-T1/C3L-00790-T1/C3N-01200-T3/C3N-01200-T1/C3N-01200-T2/C3N-01213-T1/C3N-00495-T1/C3L-01287-T1/C3L-00908-T1/C3L-01313…	Non-surface	NA	Approved
ACADL	0.0357143	1.40275	0.859963	0.903226	C3N-00437-T1/C3N-00317-T1/C3L-00088-T1/C3L-00088-T2/C3L-00096-T1/C3L-00010-T1/C3L-00079-T1/C3L-00026-T1/C3L-00004-T1/C3L-00359-T1/C3L-00416-T2/C3L-00416-T1/C3L-00448-T1/C3N-00242-T1/C3L-00813-T1/C3L-00583-T1/C3N-00177-T1/C3L-00917-T1/C3L-00610-T1/C3N-00733-T1/C3N-00733-T2/C3L-00790-T1/C3N-01200-T1/C3N-01213-T1/C3N-00495-T1/C3L-01287-T1/C3L-00908-T1/C3L-01313-T1	Non-surface	NA	NA
RHOBTB1	6.33384e-05	1.40194	1.17971	0.935484	C3N-00317-T1/C3L-00088-T1/C3L-00088-T2/C3L-00096-T1/C3L-00010-T1/C3L-00079-T1/C3L-00026-T1/C3L-00004-T1/C3L-00359-T1/C3L-00416-T2/C3L-00416-T1/C3L-00448-T1/C3N-00242-T1/C3L-00813-T1/C3L-00583-T1/C3L-00917-T1/C3L-00610-T1/C3N-00733-T1/C3N-00733-T2/C3L-01302-T1/C3L-00790-T1/C3N-01200-T3/C3N-01200-T1/C3N-01200-T2/C3N-01213-T1/C3N-00495-T1/C3L-01287-T1/C3L-00908-T1/C3L-01313-T1	Surface	NA	NA
SLC3A1	7.32257e-05	1.40165	0.88866	0.967742	C3N-00437-T1/C3N-00317-T1/C3L-00088-T1/C3L-00088-T2/C3L-00096-T1/C3L-00010-T1/C3L-00079-T1/C3L-00026-T1/C3L-00004-T1/C3L-00359-T1/C3L-00416-T2/C3L-00416-T1/C3L-00448-T1/C3N-00242-T1/C3L-00813-T1/C3L-00583-T1/C3N-00177-T1/C3L-00917-T1/C3L-00610-T1/C3N-00733-T1/C3N-00733-T2/C3L-01302-T1/C3L-00790-T1/C3N-01200-T3/C3N-01200-T1/C3N-01213-T1/C3N-00495-T1/C3L-01287-T1/C3L-00908-T1/C3L-01313-T1	Surface	NA	NA
PLEKHA1	0.0322581	1.39254	1.50502	1	C3N-00437-T1/C3N-00317-T1/C3L-00088-T1/C3L-00088-T2/C3L-00096-T1/C3L-00010-T1/C3L-00079-T1/C3L-00026-T1/C3L-00004-T1/C3L-00359-T1/C3L-00416-T2/C3L-00416-T1/C3L-00448-T1/C3N-00242-T1/C3L-00813-T1/C3L-00583-T1/C3N-00177-T1/C3L-00917-T1/C3L-00610-T1/C3N-00733-T1/C3N-00733-T2/C3L-01302-T1/C3L-00790-T1/C3N-01200-T3/C3N-01200-T1/C3N-01200-T2/C3N-01213-T1/C3N-00495-T1/C3L-01287-T1/C3L-00908-T1/C3L-01313…	Surface	NA	NA
HILPDA	3.94248e-16	1.39232	0.797422	0.935484	C3N-00437-T1/C3N-00317-T1/C3L-00088-T1/C3L-00088-T2/C3L-00010-T1/C3L-00079-T1/C3L-00026-T1/C3L-00004-T1/C3L-00416-T2/C3L-00416-T1/C3L-00448-T1/C3N-00242-T1/C3L-00813-T1/C3L-00583-T1/C3N-00177-T1/C3L-00917-T1/C3L-00610-T1/C3N-00733-T1/C3N-00733-T2/C3L-01302-T1/C3L-00790-T1/C3N-01200-T3/C3N-01200-T1/C3N-01200-T2/C3N-01213-T1/C3N-00495-T1/C3L-01287-T1/C3L-00908-T1/C3L-01313-T1	Non-surface	NA	NA
AC098829.1	0.000991217	1.38856	NA	0.967742	C3N-00437-T1/C3N-00317-T1/C3L-00088-T1/C3L-00088-T2/C3L-00096-T1/C3L-00010-T1/C3L-00079-T1/C3L-00026-T1/C3L-00004-T1/C3L-00359-T1/C3L-00416-T2/C3L-00416-T1/C3L-00448-T1/C3N-00242-T1/C3L-00813-T1/C3L-00583-T1/C3N-00177-T1/C3L-00917-T1/C3L-00610-T1/C3N-00733-T1/C3N-00733-T2/C3L-01302-T1/C3L-00790-T1/C3N-01200-T3/C3N-01200-T1/C3N-01213-T1/C3N-00495-T1/C3L-01287-T1/C3L-00908-T1/C3L-01313-T1	Non-surface	NA	NA
SCMH1	3.53385e-06	1.38759	1.55349	1	C3N-00437-T1/C3N-00317-T1/C3L-00088-T1/C3L-00088-T2/C3L-00096-T1/C3L-00010-T1/C3L-00079-T1/C3L-00026-T1/C3L-00004-T1/C3L-00359-T1/C3L-00416-T2/C3L-00416-T1/C3L-00448-T1/C3N-00242-T1/C3L-00813-T1/C3L-00583-T1/C3N-00177-T1/C3L-00917-T1/C3L-00610-T1/C3N-00733-T1/C3N-00733-T2/C3L-01302-T1/C3L-00790-T1/C3N-01200-T3/C3N-01200-T1/C3N-01200-T2/C3N-01213-T1/C3N-00495-T1/C3L-01287-T1/C3L-00908-T1/C3L-01313…	Non-surface	NA	NA
GAREM1	0.0154992	1.38388	1.26252	0.935484	C3N-00437-T1/C3N-00317-T1/C3L-00088-T1/C3L-00088-T2/C3L-00010-T1/C3L-00079-T1/C3L-00026-T1/C3L-00004-T1/C3L-00359-T1/C3L-00416-T2/C3L-00416-T1/C3L-00448-T1/C3L-00813-T1/C3L-00583-T1/C3N-00177-T1/C3L-00917-T1/C3L-00610-T1/C3N-00733-T1/C3N-00733-T2/C3L-01302-T1/C3L-00790-T1/C3N-01200-T3/C3N-01200-T1/C3N-01200-T2/C3N-01213-T1/C3N-00495-T1/C3L-01287-T1/C3L-00908-T1/C3L-01313-T1	Surface	NA	NA
BHMT2	2.71515e-05	1.38161	0.869162	1	C3N-00437-T1/C3N-00317-T1/C3L-00088-T1/C3L-00088-T2/C3L-00096-T1/C3L-00010-T1/C3L-00079-T1/C3L-00026-T1/C3L-00004-T1/C3L-00359-T1/C3L-00416-T2/C3L-00416-T1/C3L-00448-T1/C3N-00242-T1/C3L-00813-T1/C3L-00583-T1/C3N-00177-T1/C3L-00917-T1/C3L-00610-T1/C3N-00733-T1/C3N-00733-T2/C3L-01302-T1/C3L-00790-T1/C3N-01200-T3/C3N-01200-T1/C3N-01200-T2/C3N-01213-T1/C3N-00495-T1/C3L-01287-T1/C3L-00908-T1/C3L-01313…	Non-surface	NA	NA
ACTR3C	4.23867e-06	1.37154	0.955308	1	C3N-00437-T1/C3N-00317-T1/C3L-00088-T1/C3L-00088-T2/C3L-00096-T1/C3L-00010-T1/C3L-00079-T1/C3L-00026-T1/C3L-00004-T1/C3L-00359-T1/C3L-00416-T2/C3L-00416-T1/C3L-00448-T1/C3N-00242-T1/C3L-00813-T1/C3L-00583-T1/C3N-00177-T1/C3L-00917-T1/C3L-00610-T1/C3N-00733-T1/C3N-00733-T2/C3L-01302-T1/C3L-00790-T1/C3N-01200-T3/C3N-01200-T1/C3N-01200-T2/C3N-01213-T1/C3N-00495-T1/C3L-01287-T1/C3L-00908-T1/C3L-01313…	Non-surface	NA	NA
STK32B	0.0356467	1.36637	0.977921	0.935484	C3N-00437-T1/C3N-00317-T1/C3L-00088-T1/C3L-00088-T2/C3L-00096-T1/C3L-00010-T1/C3L-00079-T1/C3L-00026-T1/C3L-00004-T1/C3L-00359-T1/C3L-00416-T2/C3L-00416-T1/C3L-00448-T1/C3N-00242-T1/C3L-00813-T1/C3L-00583-T1/C3N-00177-T1/C3L-00917-T1/C3L-00610-T1/C3N-00733-T1/C3N-00733-T2/C3L-01302-T1/C3L-00790-T1/C3N-01200-T1/C3N-01213-T1/C3N-00495-T1/C3L-01287-T1/C3L-00908-T1/C3L-01313-T1	Non-surface	NA	NA
NFIA	1.27375e-19	1.36285	2.2331	0.935484	C3N-00437-T1/C3N-00317-T1/C3L-00088-T1/C3L-00088-T2/C3L-00096-T1/C3L-00010-T1/C3L-00079-T1/C3L-00026-T1/C3L-00004-T1/C3L-00416-T2/C3L-00416-T1/C3L-00448-T1/C3N-00242-T1/C3L-00813-T1/C3L-00583-T1/C3N-00177-T1/C3L-00917-T1/C3L-00610-T1/C3N-00733-T1/C3N-00733-T2/C3L-01302-T1/C3N-01200-T3/C3N-01200-T1/C3N-01200-T2/C3N-01213-T1/C3N-00495-T1/C3L-01287-T1/C3L-00908-T1/C3L-01313-T1	Non-surface	NA	NA
SUGCT	0.000729961	1.35954	1.00656	0.806452	C3L-00088-T1/C3L-00088-T2/C3L-00096-T1/C3L-00010-T1/C3L-00079-T1/C3L-00026-T1/C3L-00004-T1/C3L-00359-T1/C3L-00416-T1/C3L-00448-T1/C3N-00242-T1/C3L-00813-T1/C3L-00583-T1/C3N-00177-T1/C3L-00917-T1/C3L-00610-T1/C3N-00733-T1/C3N-00733-T2/C3L-01302-T1/C3L-00790-T1/C3N-01200-T1/C3N-01213-T1/C3N-00495-T1/C3L-01287-T1/C3L-00908-T1	Non-surface	NA	NA
EPHA7	0.0227221	1.35685	0.761184	0.935484	C3N-00317-T1/C3L-00088-T1/C3L-00088-T2/C3L-00096-T1/C3L-00010-T1/C3L-00079-T1/C3L-00026-T1/C3L-00004-T1/C3L-00359-T1/C3L-00416-T2/C3L-00416-T1/C3L-00448-T1/C3N-00242-T1/C3L-00813-T1/C3L-00583-T1/C3L-00917-T1/C3L-00610-T1/C3N-00733-T1/C3N-00733-T2/C3L-01302-T1/C3L-00790-T1/C3N-01200-T3/C3N-01200-T1/C3N-01200-T2/C3N-01213-T1/C3N-00495-T1/C3L-01287-T1/C3L-00908-T1/C3L-01313-T1	Surface	NA	NA
WDR60	0.0322581	1.35223	1.39604	1	C3N-00437-T1/C3N-00317-T1/C3L-00088-T1/C3L-00088-T2/C3L-00096-T1/C3L-00010-T1/C3L-00079-T1/C3L-00026-T1/C3L-00004-T1/C3L-00359-T1/C3L-00416-T2/C3L-00416-T1/C3L-00448-T1/C3N-00242-T1/C3L-00813-T1/C3L-00583-T1/C3N-00177-T1/C3L-00917-T1/C3L-00610-T1/C3N-00733-T1/C3N-00733-T2/C3L-01302-T1/C3L-00790-T1/C3N-01200-T3/C3N-01200-T1/C3N-01200-T2/C3N-01213-T1/C3N-00495-T1/C3L-01287-T1/C3L-00908-T1/C3L-01313…	Non-surface	NA	NA
GLIS1	0.0322581	1.34729	0.788135	1	C3N-00437-T1/C3N-00317-T1/C3L-00088-T1/C3L-00088-T2/C3L-00096-T1/C3L-00010-T1/C3L-00079-T1/C3L-00026-T1/C3L-00004-T1/C3L-00359-T1/C3L-00416-T2/C3L-00416-T1/C3L-00448-T1/C3N-00242-T1/C3L-00813-T1/C3L-00583-T1/C3N-00177-T1/C3L-00917-T1/C3L-00610-T1/C3N-00733-T1/C3N-00733-T2/C3L-01302-T1/C3L-00790-T1/C3N-01200-T3/C3N-01200-T1/C3N-01200-T2/C3N-01213-T1/C3N-00495-T1/C3L-01287-T1/C3L-00908-T1/C3L-01313…	Non-surface	NA	NA
BICD1	0.0474707	1.33957	1.77118	0.967742	C3N-00437-T1/C3N-00317-T1/C3L-00088-T1/C3L-00088-T2/C3L-00096-T1/C3L-00010-T1/C3L-00079-T1/C3L-00026-T1/C3L-00004-T1/C3L-00359-T1/C3L-00416-T2/C3L-00416-T1/C3L-00448-T1/C3N-00242-T1/C3L-00813-T1/C3L-00583-T1/C3L-00917-T1/C3L-00610-T1/C3N-00733-T1/C3N-00733-T2/C3L-01302-T1/C3L-00790-T1/C3N-01200-T3/C3N-01200-T1/C3N-01200-T2/C3N-01213-T1/C3N-00495-T1/C3L-01287-T1/C3L-00908-T1/C3L-01313-T1	Non-surface	NA	NA
AK4	0.0322618	1.33549	0.803361	1	C3N-00437-T1/C3N-00317-T1/C3L-00088-T1/C3L-00088-T2/C3L-00096-T1/C3L-00010-T1/C3L-00079-T1/C3L-00026-T1/C3L-00004-T1/C3L-00359-T1/C3L-00416-T2/C3L-00416-T1/C3L-00448-T1/C3N-00242-T1/C3L-00813-T1/C3L-00583-T1/C3N-00177-T1/C3L-00917-T1/C3L-00610-T1/C3N-00733-T1/C3N-00733-T2/C3L-01302-T1/C3L-00790-T1/C3N-01200-T3/C3N-01200-T1/C3N-01200-T2/C3N-01213-T1/C3N-00495-T1/C3L-01287-T1/C3L-00908-T1/C3L-01313…	Non-surface	NA	NA
HHLA2	8.11563e-06	1.33343	0.751696	0.741935	C3N-00317-T1/C3L-00088-T1/C3L-00088-T2/C3L-00096-T1/C3L-00010-T1/C3L-00079-T1/C3L-00026-T1/C3L-00004-T1/C3L-00416-T2/C3L-00416-T1/C3L-00448-T1/C3N-00242-T1/C3L-00813-T1/C3L-00583-T1/C3N-00177-T1/C3L-00917-T1/C3L-00610-T1/C3N-00733-T1/C3N-00733-T2/C3L-00790-T1/C3N-01213-T1/C3L-00908-T1/C3L-01313-T1	Non-surface	NA	NA
AC003984.1	7.89178e-07	1.3328	NA	0.677419	C3L-00088-T1/C3L-00088-T2/C3L-00096-T1/C3L-00010-T1/C3L-00079-T1/C3L-00026-T1/C3L-00004-T1/C3L-00416-T2/C3L-00416-T1/C3L-00448-T1/C3N-00242-T1/C3L-00813-T1/C3L-00583-T1/C3L-00917-T1/C3L-00610-T1/C3N-00733-T1/C3N-00733-T2/C3L-00790-T1/C3N-01213-T1/C3L-01287-T1/C3L-00908-T1	Non-surface	NA	NA
ABLIM3	0.0322669	1.33226	0.966613	1	C3N-00437-T1/C3N-00317-T1/C3L-00088-T1/C3L-00088-T2/C3L-00096-T1/C3L-00010-T1/C3L-00079-T1/C3L-00026-T1/C3L-00004-T1/C3L-00359-T1/C3L-00416-T2/C3L-00416-T1/C3L-00448-T1/C3N-00242-T1/C3L-00813-T1/C3L-00583-T1/C3N-00177-T1/C3L-00917-T1/C3L-00610-T1/C3N-00733-T1/C3N-00733-T2/C3L-01302-T1/C3L-00790-T1/C3N-01200-T3/C3N-01200-T1/C3N-01200-T2/C3N-01213-T1/C3N-00495-T1/C3L-01287-T1/C3L-00908-T1/C3L-01313…	Non-surface	NA	Approved
TNS1	0.0322585	1.33037	1.40935	1	C3N-00437-T1/C3N-00317-T1/C3L-00088-T1/C3L-00088-T2/C3L-00096-T1/C3L-00010-T1/C3L-00079-T1/C3L-00026-T1/C3L-00004-T1/C3L-00359-T1/C3L-00416-T2/C3L-00416-T1/C3L-00448-T1/C3N-00242-T1/C3L-00813-T1/C3L-00583-T1/C3N-00177-T1/C3L-00917-T1/C3L-00610-T1/C3N-00733-T1/C3N-00733-T2/C3L-01302-T1/C3L-00790-T1/C3N-01200-T3/C3N-01200-T1/C3N-01200-T2/C3N-01213-T1/C3N-00495-T1/C3L-01287-T1/C3L-00908-T1/C3L-01313…	Non-surface	NA	NA
EPHA6	0.00218976	1.32968	0.762658	0.83871	C3N-00437-T1/C3N-00317-T1/C3L-00096-T1/C3L-00010-T1/C3L-00079-T1/C3L-00026-T1/C3L-00004-T1/C3L-00416-T2/C3L-00416-T1/C3L-00448-T1/C3N-00242-T1/C3L-00813-T1/C3L-00583-T1/C3N-00177-T1/C3L-00917-T1/C3N-00733-T1/C3N-00733-T2/C3L-01302-T1/C3L-00790-T1/C3N-01200-T3/C3N-01200-T1/C3N-01200-T2/C3N-00495-T1/C3L-01287-T1/C3L-00908-T1/C3L-01313-T1	Surface	NA	NA
CDHR3	0.0322581	1.31905	0.962161	1	C3N-00437-T1/C3N-00317-T1/C3L-00088-T1/C3L-00088-T2/C3L-00096-T1/C3L-00010-T1/C3L-00079-T1/C3L-00026-T1/C3L-00004-T1/C3L-00359-T1/C3L-00416-T2/C3L-00416-T1/C3L-00448-T1/C3N-00242-T1/C3L-00813-T1/C3L-00583-T1/C3N-00177-T1/C3L-00917-T1/C3L-00610-T1/C3N-00733-T1/C3N-00733-T2/C3L-01302-T1/C3L-00790-T1/C3N-01200-T3/C3N-01200-T1/C3N-01200-T2/C3N-01213-T1/C3N-00495-T1/C3L-01287-T1/C3L-00908-T1/C3L-01313…	Surface	NA	NA
SEMA6A	9.86306e-06	1.31873	0.951999	0.967742	C3N-00437-T1/C3N-00317-T1/C3L-00088-T1/C3L-00088-T2/C3L-00096-T1/C3L-00010-T1/C3L-00079-T1/C3L-00026-T1/C3L-00004-T1/C3L-00416-T2/C3L-00416-T1/C3L-00448-T1/C3N-00242-T1/C3L-00813-T1/C3L-00583-T1/C3N-00177-T1/C3L-00917-T1/C3L-00610-T1/C3N-00733-T1/C3N-00733-T2/C3L-01302-T1/C3L-00790-T1/C3N-01200-T3/C3N-01200-T1/C3N-01200-T2/C3N-01213-T1/C3N-00495-T1/C3L-01287-T1/C3L-00908-T1/C3L-01313-T1	Surface	NA	NA
KIAA1671	0.00502829	1.3164	1.13461	1	C3N-00437-T1/C3N-00317-T1/C3L-00088-T1/C3L-00088-T2/C3L-00096-T1/C3L-00010-T1/C3L-00079-T1/C3L-00026-T1/C3L-00004-T1/C3L-00359-T1/C3L-00416-T2/C3L-00416-T1/C3L-00448-T1/C3N-00242-T1/C3L-00813-T1/C3L-00583-T1/C3N-00177-T1/C3L-00917-T1/C3L-00610-T1/C3N-00733-T1/C3N-00733-T2/C3L-01302-T1/C3L-00790-T1/C3N-01200-T3/C3N-01200-T1/C3N-01200-T2/C3N-01213-T1/C3N-00495-T1/C3L-01287-T1/C3L-00908-T1/C3L-01313…	Non-surface	NA	NA
DOC2A	0.034792	1.30761	0.989944	0.935484	C3N-00437-T1/C3N-00317-T1/C3L-00088-T1/C3L-00088-T2/C3L-00096-T1/C3L-00010-T1/C3L-00079-T1/C3L-00026-T1/C3L-00004-T1/C3L-00359-T1/C3L-00416-T2/C3L-00416-T1/C3L-00448-T1/C3N-00242-T1/C3L-00813-T1/C3L-00583-T1/C3N-00177-T1/C3L-00917-T1/C3L-00610-T1/C3N-00733-T1/C3N-00733-T2/C3L-01302-T1/C3L-00790-T1/C3N-01200-T1/C3N-01213-T1/C3N-00495-T1/C3L-01287-T1/C3L-00908-T1/C3L-01313-T1	Non-surface	NA	NA
CYB5A	0.0322581	1.30456	0.963028	1	C3N-00437-T1/C3N-00317-T1/C3L-00088-T1/C3L-00088-T2/C3L-00096-T1/C3L-00010-T1/C3L-00079-T1/C3L-00026-T1/C3L-00004-T1/C3L-00359-T1/C3L-00416-T2/C3L-00416-T1/C3L-00448-T1/C3N-00242-T1/C3L-00813-T1/C3L-00583-T1/C3N-00177-T1/C3L-00917-T1/C3L-00610-T1/C3N-00733-T1/C3N-00733-T2/C3L-01302-T1/C3L-00790-T1/C3N-01200-T3/C3N-01200-T1/C3N-01200-T2/C3N-01213-T1/C3N-00495-T1/C3L-01287-T1/C3L-00908-T1/C3L-01313…	Non-surface	NA	NA
FTO	0.0322581	1.30421	2.15292	1	C3N-00437-T1/C3N-00317-T1/C3L-00088-T1/C3L-00088-T2/C3L-00096-T1/C3L-00010-T1/C3L-00079-T1/C3L-00026-T1/C3L-00004-T1/C3L-00359-T1/C3L-00416-T2/C3L-00416-T1/C3L-00448-T1/C3N-00242-T1/C3L-00813-T1/C3L-00583-T1/C3N-00177-T1/C3L-00917-T1/C3L-00610-T1/C3N-00733-T1/C3N-00733-T2/C3L-01302-T1/C3L-00790-T1/C3N-01200-T3/C3N-01200-T1/C3N-01200-T2/C3N-01213-T1/C3N-00495-T1/C3L-01287-T1/C3L-00908-T1/C3L-01313…	Surface	NA	NA
MAP3K13	0.0326704	1.30418	1.20424	1	C3N-00437-T1/C3N-00317-T1/C3L-00088-T1/C3L-00088-T2/C3L-00096-T1/C3L-00010-T1/C3L-00079-T1/C3L-00026-T1/C3L-00004-T1/C3L-00359-T1/C3L-00416-T2/C3L-00416-T1/C3L-00448-T1/C3N-00242-T1/C3L-00813-T1/C3L-00583-T1/C3N-00177-T1/C3L-00917-T1/C3L-00610-T1/C3N-00733-T1/C3N-00733-T2/C3L-01302-T1/C3L-00790-T1/C3N-01200-T3/C3N-01200-T1/C3N-01200-T2/C3N-01213-T1/C3N-00495-T1/C3L-01287-T1/C3L-00908-T1/C3L-01313…	Non-surface	NA	NA
DANT2	0.000201301	1.30403	0.981096	0.967742	C3N-00437-T1/C3N-00317-T1/C3L-00088-T1/C3L-00088-T2/C3L-00096-T1/C3L-00010-T1/C3L-00079-T1/C3L-00026-T1/C3L-00004-T1/C3L-00359-T1/C3L-00416-T2/C3L-00416-T1/C3L-00448-T1/C3N-00242-T1/C3L-00813-T1/C3N-00177-T1/C3L-00917-T1/C3L-00610-T1/C3N-00733-T1/C3N-00733-T2/C3L-01302-T1/C3L-00790-T1/C3N-01200-T3/C3N-01200-T1/C3N-01200-T2/C3N-01213-T1/C3N-00495-T1/C3L-01287-T1/C3L-00908-T1/C3L-01313-T1	Non-surface	NA	NA
KCTD3	0.0322581	1.30283	1.05619	1	C3N-00437-T1/C3N-00317-T1/C3L-00088-T1/C3L-00088-T2/C3L-00096-T1/C3L-00010-T1/C3L-00079-T1/C3L-00026-T1/C3L-00004-T1/C3L-00359-T1/C3L-00416-T2/C3L-00416-T1/C3L-00448-T1/C3N-00242-T1/C3L-00813-T1/C3L-00583-T1/C3N-00177-T1/C3L-00917-T1/C3L-00610-T1/C3N-00733-T1/C3N-00733-T2/C3L-01302-T1/C3L-00790-T1/C3N-01200-T3/C3N-01200-T1/C3N-01200-T2/C3N-01213-T1/C3N-00495-T1/C3L-01287-T1/C3L-00908-T1/C3L-01313…	Surface	NA	NA
PHLDB2	0.0430875	1.29924	1.09484	0.967742	C3N-00437-T1/C3N-00317-T1/C3L-00088-T1/C3L-00088-T2/C3L-00096-T1/C3L-00010-T1/C3L-00079-T1/C3L-00026-T1/C3L-00004-T1/C3L-00359-T1/C3L-00416-T2/C3L-00416-T1/C3L-00448-T1/C3N-00242-T1/C3L-00813-T1/C3L-00583-T1/C3N-00177-T1/C3L-00917-T1/C3L-00610-T1/C3N-00733-T1/C3N-00733-T2/C3L-01302-T1/C3L-00790-T1/C3N-01200-T1/C3N-01200-T2/C3N-01213-T1/C3N-00495-T1/C3L-01287-T1/C3L-00908-T1/C3L-01313-T1	Surface	NA	Supported
DPP6	5.36248e-07	1.29377	0.924936	1	C3N-00437-T1/C3N-00317-T1/C3L-00088-T1/C3L-00088-T2/C3L-00096-T1/C3L-00010-T1/C3L-00079-T1/C3L-00026-T1/C3L-00004-T1/C3L-00359-T1/C3L-00416-T2/C3L-00416-T1/C3L-00448-T1/C3N-00242-T1/C3L-00813-T1/C3L-00583-T1/C3N-00177-T1/C3L-00917-T1/C3L-00610-T1/C3N-00733-T1/C3N-00733-T2/C3L-01302-T1/C3L-00790-T1/C3N-01200-T3/C3N-01200-T1/C3N-01200-T2/C3N-01213-T1/C3N-00495-T1/C3L-01287-T1/C3L-00908-T1/C3L-01313…	Surface	NA	NA
PHKA2	2.12933e-15	1.28714	1.14749	0.967742	C3N-00437-T1/C3N-00317-T1/C3L-00088-T1/C3L-00088-T2/C3L-00096-T1/C3L-00010-T1/C3L-00079-T1/C3L-00026-T1/C3L-00004-T1/C3L-00416-T2/C3L-00416-T1/C3L-00448-T1/C3N-00242-T1/C3L-00813-T1/C3L-00583-T1/C3N-00177-T1/C3L-00917-T1/C3L-00610-T1/C3N-00733-T1/C3N-00733-T2/C3L-01302-T1/C3L-00790-T1/C3N-01200-T3/C3N-01200-T1/C3N-01200-T2/C3N-01213-T1/C3N-00495-T1/C3L-01287-T1/C3L-00908-T1/C3L-01313-T1	Surface	NA	NA
ZNF248	0.0322581	1.28675	1.10753	1	C3N-00437-T1/C3N-00317-T1/C3L-00088-T1/C3L-00088-T2/C3L-00096-T1/C3L-00010-T1/C3L-00079-T1/C3L-00026-T1/C3L-00004-T1/C3L-00359-T1/C3L-00416-T2/C3L-00416-T1/C3L-00448-T1/C3N-00242-T1/C3L-00813-T1/C3L-00583-T1/C3N-00177-T1/C3L-00917-T1/C3L-00610-T1/C3N-00733-T1/C3N-00733-T2/C3L-01302-T1/C3L-00790-T1/C3N-01200-T3/C3N-01200-T1/C3N-01200-T2/C3N-01213-T1/C3N-00495-T1/C3L-01287-T1/C3L-00908-T1/C3L-01313…	Non-surface	NA	NA
SLC22A5	4.78325e-05	1.28229	0.771391	1	C3N-00437-T1/C3N-00317-T1/C3L-00088-T1/C3L-00088-T2/C3L-00096-T1/C3L-00010-T1/C3L-00079-T1/C3L-00026-T1/C3L-00004-T1/C3L-00359-T1/C3L-00416-T2/C3L-00416-T1/C3L-00448-T1/C3N-00242-T1/C3L-00813-T1/C3L-00583-T1/C3N-00177-T1/C3L-00917-T1/C3L-00610-T1/C3N-00733-T1/C3N-00733-T2/C3L-01302-T1/C3L-00790-T1/C3N-01200-T3/C3N-01200-T1/C3N-01200-T2/C3N-01213-T1/C3N-00495-T1/C3L-01287-T1/C3L-00908-T1/C3L-01313…	Surface	NA	NA
GRAMD2B	1.33558e-08	1.27364	1.16637	0.903226	C3N-00437-T1/C3N-00317-T1/C3L-00088-T2/C3L-00096-T1/C3L-00010-T1/C3L-00079-T1/C3L-00026-T1/C3L-00004-T1/C3L-00359-T1/C3L-00416-T2/C3L-00416-T1/C3L-00448-T1/C3N-00242-T1/C3L-00813-T1/C3L-00583-T1/C3N-00177-T1/C3L-00917-T1/C3L-00610-T1/C3N-00733-T1/C3N-00733-T2/C3L-01302-T1/C3L-00790-T1/C3N-01200-T1/C3N-01200-T2/C3N-00495-T1/C3L-01287-T1/C3L-00908-T1/C3L-01313-T1	Non-surface	NA	NA
PLCB1	0.0344828	1.27349	2.13637	0.935484	C3N-00437-T1/C3N-00317-T1/C3L-00088-T1/C3L-00096-T1/C3L-00010-T1/C3L-00079-T1/C3L-00026-T1/C3L-00004-T1/C3L-00359-T1/C3L-00416-T2/C3L-00416-T1/C3L-00448-T1/C3N-00242-T1/C3L-00813-T1/C3L-00583-T1/C3L-00917-T1/C3L-00610-T1/C3N-00733-T1/C3N-00733-T2/C3L-01302-T1/C3L-00790-T1/C3N-01200-T3/C3N-01200-T1/C3N-01200-T2/C3N-01213-T1/C3N-00495-T1/C3L-01287-T1/C3L-00908-T1/C3L-01313-T1	Non-surface	NA	Approved
MGST1	0.000141736	1.27135	0.757914	0.935484	C3N-00437-T1/C3N-00317-T1/C3L-00088-T1/C3L-00088-T2/C3L-00096-T1/C3L-00010-T1/C3L-00079-T1/C3L-00026-T1/C3L-00004-T1/C3L-00416-T2/C3L-00416-T1/C3L-00448-T1/C3N-00242-T1/C3L-00813-T1/C3L-00583-T1/C3N-00177-T1/C3L-00917-T1/C3L-00610-T1/C3N-00733-T1/C3N-00733-T2/C3L-01302-T1/C3L-00790-T1/C3N-01200-T3/C3N-01200-T1/C3N-01200-T2/C3N-00495-T1/C3L-01287-T1/C3L-00908-T1/C3L-01313-T1	Surface	NA	NA
AC104035.1	1.08683e-06	1.26954	NA	0.83871	C3N-00437-T1/C3N-00317-T1/C3L-00088-T1/C3L-00088-T2/C3L-00096-T1/C3L-00010-T1/C3L-00026-T1/C3L-00004-T1/C3L-00416-T2/C3L-00416-T1/C3N-00242-T1/C3L-00813-T1/C3L-00583-T1/C3N-00177-T1/C3L-00610-T1/C3N-00733-T1/C3N-00733-T2/C3L-00790-T1/C3N-01200-T3/C3N-01200-T1/C3N-01200-T2/C3N-01213-T1/C3N-00495-T1/C3L-01287-T1/C3L-00908-T1/C3L-01313-T1	Non-surface	NA	NA
LINC02471	2.76629e-06	1.26621	0.710196	0.709677	C3N-00437-T1/C3N-00317-T1/C3L-00088-T1/C3L-00088-T2/C3L-00010-T1/C3L-00079-T1/C3L-00026-T1/C3L-00004-T1/C3L-00416-T2/C3L-00416-T1/C3N-00242-T1/C3L-00583-T1/C3N-00177-T1/C3L-00917-T1/C3L-00610-T1/C3N-00733-T1/C3L-00790-T1/C3N-01200-T1/C3N-01213-T1/C3N-00495-T1/C3L-00908-T1/C3L-01313-T1	Non-surface	NA	NA
AC008014.1	0.00542967	1.26606	NA	1	C3N-00437-T1/C3N-00317-T1/C3L-00088-T1/C3L-00088-T2/C3L-00096-T1/C3L-00010-T1/C3L-00079-T1/C3L-00026-T1/C3L-00004-T1/C3L-00359-T1/C3L-00416-T2/C3L-00416-T1/C3L-00448-T1/C3N-00242-T1/C3L-00813-T1/C3L-00583-T1/C3N-00177-T1/C3L-00917-T1/C3L-00610-T1/C3N-00733-T1/C3N-00733-T2/C3L-01302-T1/C3L-00790-T1/C3N-01200-T3/C3N-01200-T1/C3N-01200-T2/C3N-01213-T1/C3N-00495-T1/C3L-01287-T1/C3L-00908-T1/C3L-01313…	Non-surface	NA	NA
CNTNAP3B	0.0370872	1.26556	0.803669	0.870968	C3N-00437-T1/C3N-00317-T1/C3L-00096-T1/C3L-00010-T1/C3L-00079-T1/C3L-00026-T1/C3L-00004-T1/C3L-00359-T1/C3L-00416-T2/C3L-00416-T1/C3L-00448-T1/C3N-00242-T1/C3L-00813-T1/C3L-00583-T1/C3N-00177-T1/C3L-00917-T1/C3L-00610-T1/C3N-00733-T2/C3L-01302-T1/C3L-00790-T1/C3N-01200-T3/C3N-01200-T1/C3N-01200-T2/C3N-00495-T1/C3L-01287-T1/C3L-00908-T1/C3L-01313-T1	Non-surface	NA	NA
TLN2	0.000522617	1.26263	1.15298	1	C3N-00437-T1/C3N-00317-T1/C3L-00088-T1/C3L-00088-T2/C3L-00096-T1/C3L-00010-T1/C3L-00079-T1/C3L-00026-T1/C3L-00004-T1/C3L-00359-T1/C3L-00416-T2/C3L-00416-T1/C3L-00448-T1/C3N-00242-T1/C3L-00813-T1/C3L-00583-T1/C3N-00177-T1/C3L-00917-T1/C3L-00610-T1/C3N-00733-T1/C3N-00733-T2/C3L-01302-T1/C3L-00790-T1/C3N-01200-T3/C3N-01200-T1/C3N-01200-T2/C3N-01213-T1/C3N-00495-T1/C3L-01287-T1/C3L-00908-T1/C3L-01313…	Surface	NA	NA
TMEM178B	0.0536769	1.25365	0.721605	0.870968	C3N-00437-T1/C3N-00317-T1/C3L-00088-T1/C3L-00088-T2/C3L-00096-T1/C3L-00010-T1/C3L-00079-T1/C3L-00026-T1/C3L-00004-T1/C3L-00359-T1/C3L-00416-T2/C3L-00416-T1/C3N-00242-T1/C3L-00813-T1/C3L-00583-T1/C3N-00177-T1/C3L-00610-T1/C3N-00733-T1/C3N-00733-T2/C3L-01302-T1/C3L-00790-T1/C3N-01200-T3/C3N-01200-T1/C3N-01200-T2/C3N-00495-T1/C3L-00908-T1/C3L-01313-T1	Non-surface	NA	NA
TFPI	0.04	1.2534	1.04132	0.806452	C3L-00088-T1/C3L-00088-T2/C3L-00096-T1/C3L-00010-T1/C3L-00079-T1/C3L-00026-T1/C3L-00004-T1/C3L-00359-T1/C3L-00416-T2/C3L-00416-T1/C3L-00448-T1/C3N-00242-T1/C3L-00813-T1/C3L-00583-T1/C3L-00917-T1/C3L-00610-T1/C3N-00733-T1/C3N-00733-T2/C3L-01302-T1/C3L-00790-T1/C3N-01200-T1/C3N-01200-T2/C3N-01213-T1/C3N-00495-T1/C3L-01287-T1	Surface	NA	NA
OSMR	6.09157e-06	1.24345	0.835975	0.967742	C3N-00437-T1/C3N-00317-T1/C3L-00088-T1/C3L-00088-T2/C3L-00096-T1/C3L-00010-T1/C3L-00079-T1/C3L-00026-T1/C3L-00004-T1/C3L-00416-T2/C3L-00416-T1/C3L-00448-T1/C3N-00242-T1/C3L-00813-T1/C3L-00583-T1/C3N-00177-T1/C3L-00917-T1/C3L-00610-T1/C3N-00733-T1/C3N-00733-T2/C3L-01302-T1/C3L-00790-T1/C3N-01200-T3/C3N-01200-T1/C3N-01200-T2/C3N-01213-T1/C3N-00495-T1/C3L-01287-T1/C3L-00908-T1/C3L-01313-T1	Surface	NA	NA
C4orf19	0.0344893	1.23675	0.739867	0.935484	C3N-00437-T1/C3L-00088-T1/C3L-00088-T2/C3L-00096-T1/C3L-00010-T1/C3L-00079-T1/C3L-00026-T1/C3L-00004-T1/C3L-00416-T2/C3L-00416-T1/C3L-00448-T1/C3N-00242-T1/C3L-00813-T1/C3L-00583-T1/C3N-00177-T1/C3L-00917-T1/C3L-00610-T1/C3N-00733-T1/C3N-00733-T2/C3L-01302-T1/C3L-00790-T1/C3N-01200-T3/C3N-01200-T1/C3N-01200-T2/C3N-01213-T1/C3N-00495-T1/C3L-01287-T1/C3L-00908-T1/C3L-01313-T1	Non-surface	NA	NA
SORBS1	0.0379422	1.23296	1.19418	0.935484	C3N-00437-T1/C3N-00317-T1/C3L-00088-T1/C3L-00096-T1/C3L-00010-T1/C3L-00079-T1/C3L-00026-T1/C3L-00004-T1/C3L-00359-T1/C3L-00416-T2/C3L-00416-T1/C3L-00448-T1/C3N-00242-T1/C3L-00813-T1/C3L-00583-T1/C3N-00177-T1/C3L-00917-T1/C3L-00610-T1/C3N-00733-T1/C3N-00733-T2/C3L-01302-T1/C3L-00790-T1/C3N-01200-T1/C3N-01200-T2/C3N-01213-T1/C3N-00495-T1/C3L-01287-T1/C3L-00908-T1/C3L-01313-T1	Surface	NA	NA
DNAH7	0.0123588	1.23202	0.745005	0.935484	C3N-00437-T1/C3N-00317-T1/C3L-00088-T1/C3L-00088-T2/C3L-00096-T1/C3L-00010-T1/C3L-00079-T1/C3L-00026-T1/C3L-00004-T1/C3L-00359-T1/C3L-00416-T2/C3L-00416-T1/C3L-00448-T1/C3N-00242-T1/C3L-00813-T1/C3L-00583-T1/C3N-00177-T1/C3L-00917-T1/C3L-00610-T1/C3N-00733-T1/C3N-00733-T2/C3L-00790-T1/C3N-01200-T3/C3N-01200-T1/C3N-01200-T2/C3N-00495-T1/C3L-01287-T1/C3L-00908-T1/C3L-01313-T1	Non-surface	NA	NA
EPS8L2	0.00371296	1.23158	0.942024	1	C3N-00437-T1/C3N-00317-T1/C3L-00088-T1/C3L-00088-T2/C3L-00096-T1/C3L-00010-T1/C3L-00079-T1/C3L-00026-T1/C3L-00004-T1/C3L-00359-T1/C3L-00416-T2/C3L-00416-T1/C3L-00448-T1/C3N-00242-T1/C3L-00813-T1/C3L-00583-T1/C3N-00177-T1/C3L-00917-T1/C3L-00610-T1/C3N-00733-T1/C3N-00733-T2/C3L-01302-T1/C3L-00790-T1/C3N-01200-T3/C3N-01200-T1/C3N-01200-T2/C3N-01213-T1/C3N-00495-T1/C3L-01287-T1/C3L-00908-T1/C3L-01313…	Surface	NA	Supported
DPYS	1.85865e-07	1.23066	0.80946	1	C3N-00437-T1/C3N-00317-T1/C3L-00088-T1/C3L-00088-T2/C3L-00096-T1/C3L-00010-T1/C3L-00079-T1/C3L-00026-T1/C3L-00004-T1/C3L-00359-T1/C3L-00416-T2/C3L-00416-T1/C3L-00448-T1/C3N-00242-T1/C3L-00813-T1/C3L-00583-T1/C3N-00177-T1/C3L-00917-T1/C3L-00610-T1/C3N-00733-T1/C3N-00733-T2/C3L-01302-T1/C3L-00790-T1/C3N-01200-T3/C3N-01200-T1/C3N-01200-T2/C3N-01213-T1/C3N-00495-T1/C3L-01287-T1/C3L-00908-T1/C3L-01313…	Non-surface	NA	NA
CTTNBP2	0.0170745	1.21808	1.03575	0.83871	C3N-00437-T1/C3L-00088-T1/C3L-00088-T2/C3L-00096-T1/C3L-00010-T1/C3L-00079-T1/C3L-00026-T1/C3L-00004-T1/C3L-00359-T1/C3L-00448-T1/C3N-00242-T1/C3L-00813-T1/C3L-00583-T1/C3L-00917-T1/C3L-00610-T1/C3N-00733-T1/C3N-00733-T2/C3L-01302-T1/C3L-00790-T1/C3N-01200-T3/C3N-01200-T1/C3N-01200-T2/C3N-01213-T1/C3N-00495-T1/C3L-01287-T1/C3L-01313-T1	Non-surface	NA	NA
TTC28	0.034483	1.21091	1.83857	0.935484	C3N-00437-T1/C3L-00088-T1/C3L-00096-T1/C3L-00010-T1/C3L-00079-T1/C3L-00026-T1/C3L-00004-T1/C3L-00359-T1/C3L-00416-T2/C3L-00416-T1/C3L-00448-T1/C3N-00242-T1/C3L-00813-T1/C3L-00583-T1/C3N-00177-T1/C3L-00917-T1/C3L-00610-T1/C3N-00733-T1/C3N-00733-T2/C3L-01302-T1/C3L-00790-T1/C3N-01200-T3/C3N-01200-T1/C3N-01200-T2/C3N-01213-T1/C3N-00495-T1/C3L-01287-T1/C3L-00908-T1/C3L-01313-T1	Non-surface	NA	NA
PTPRD	2.52428e-05	1.2085	0.791527	0.709677	C3N-00317-T1/C3L-00088-T1/C3L-00088-T2/C3L-00010-T1/C3L-00079-T1/C3L-00026-T1/C3L-00004-T1/C3L-00359-T1/C3L-00416-T2/C3L-00416-T1/C3L-00448-T1/C3N-00242-T1/C3L-00813-T1/C3L-00583-T1/C3L-00917-T1/C3L-00610-T1/C3L-00790-T1/C3N-01200-T1/C3N-01200-T2/C3N-01213-T1/C3N-00495-T1/C3L-00908-T1	Surface	NA	NA
SGPP2	0.0322584	1.20158	0.751089	1	C3N-00437-T1/C3N-00317-T1/C3L-00088-T1/C3L-00088-T2/C3L-00096-T1/C3L-00010-T1/C3L-00079-T1/C3L-00026-T1/C3L-00004-T1/C3L-00359-T1/C3L-00416-T2/C3L-00416-T1/C3L-00448-T1/C3N-00242-T1/C3L-00813-T1/C3L-00583-T1/C3N-00177-T1/C3L-00917-T1/C3L-00610-T1/C3N-00733-T1/C3N-00733-T2/C3L-01302-T1/C3L-00790-T1/C3N-01200-T3/C3N-01200-T1/C3N-01200-T2/C3N-01213-T1/C3N-00495-T1/C3L-01287-T1/C3L-00908-T1/C3L-01313…	Non-surface	NA	NA
TIMD4	4.50044e-12	1.19835	0.717399	0.870968	C3N-00437-T1/C3N-00317-T1/C3L-00088-T1/C3L-00088-T2/C3L-00096-T1/C3L-00010-T1/C3L-00079-T1/C3L-00026-T1/C3L-00004-T1/C3L-00416-T2/C3L-00416-T1/C3L-00448-T1/C3N-00242-T1/C3L-00813-T1/C3L-00583-T1/C3N-00177-T1/C3L-00917-T1/C3L-00610-T1/C3N-00733-T1/C3N-00733-T2/C3L-00790-T1/C3N-01200-T1/C3N-01213-T1/C3N-00495-T1/C3L-01287-T1/C3L-00908-T1/C3L-01313-T1	Non-surface	NA	NA
ABCC3	1.28141e-11	1.19832	1.40921	0.967742	C3N-00437-T1/C3N-00317-T1/C3L-00088-T1/C3L-00088-T2/C3L-00096-T1/C3L-00010-T1/C3L-00079-T1/C3L-00026-T1/C3L-00004-T1/C3L-00359-T1/C3L-00416-T2/C3L-00416-T1/C3L-00448-T1/C3N-00242-T1/C3L-00813-T1/C3L-00583-T1/C3N-00177-T1/C3L-00917-T1/C3L-00610-T1/C3N-00733-T1/C3N-00733-T2/C3L-01302-T1/C3L-00790-T1/C3N-01200-T3/C3N-01200-T1/C3N-01200-T2/C3N-01213-T1/C3N-00495-T1/C3L-00908-T1/C3L-01313-T1	Surface	NA	Supported
MAOB	0.0027591	1.18764	0.65514	0.967742	C3N-00437-T1/C3N-00317-T1/C3L-00088-T1/C3L-00088-T2/C3L-00096-T1/C3L-00010-T1/C3L-00079-T1/C3L-00026-T1/C3L-00004-T1/C3L-00359-T1/C3L-00416-T2/C3L-00416-T1/C3L-00448-T1/C3N-00242-T1/C3L-00813-T1/C3L-00583-T1/C3N-00177-T1/C3L-00917-T1/C3L-00610-T1/C3N-00733-T1/C3N-00733-T2/C3L-00790-T1/C3N-01200-T3/C3N-01200-T1/C3N-01200-T2/C3N-01213-T1/C3N-00495-T1/C3L-01287-T1/C3L-00908-T1/C3L-01313-T1	Non-surface	NA	NA
ZNRF3	1.68228e-06	1.18199	0.776192	0.967742	C3N-00437-T1/C3N-00317-T1/C3L-00088-T1/C3L-00088-T2/C3L-00096-T1/C3L-00010-T1/C3L-00079-T1/C3L-00026-T1/C3L-00004-T1/C3L-00359-T1/C3L-00416-T2/C3L-00416-T1/C3L-00448-T1/C3N-00242-T1/C3L-00813-T1/C3L-00583-T1/C3N-00177-T1/C3L-00917-T1/C3L-00610-T1/C3N-00733-T1/C3N-00733-T2/C3L-01302-T1/C3L-00790-T1/C3N-01200-T3/C3N-01200-T1/C3N-01200-T2/C3N-00495-T1/C3L-01287-T1/C3L-00908-T1/C3L-01313-T1	Surface	NA	NA
SPAG17	4.3058e-05	1.17995	0.678412	0.935484	C3N-00317-T1/C3L-00088-T1/C3L-00088-T2/C3L-00096-T1/C3L-00010-T1/C3L-00079-T1/C3L-00026-T1/C3L-00004-T1/C3L-00359-T1/C3L-00416-T2/C3L-00416-T1/C3L-00448-T1/C3N-00242-T1/C3L-00813-T1/C3L-00583-T1/C3N-00177-T1/C3L-00917-T1/C3L-00610-T1/C3N-00733-T1/C3N-00733-T2/C3L-01302-T1/C3L-00790-T1/C3N-01200-T3/C3N-01200-T1/C3N-01200-T2/C3N-00495-T1/C3L-01287-T1/C3L-00908-T1/C3L-01313-T1	Non-surface	NA	NA
KIAA1958	0.00017638	1.16347	1.04852	1	C3N-00437-T1/C3N-00317-T1/C3L-00088-T1/C3L-00088-T2/C3L-00096-T1/C3L-00010-T1/C3L-00079-T1/C3L-00026-T1/C3L-00004-T1/C3L-00359-T1/C3L-00416-T2/C3L-00416-T1/C3L-00448-T1/C3N-00242-T1/C3L-00813-T1/C3L-00583-T1/C3N-00177-T1/C3L-00917-T1/C3L-00610-T1/C3N-00733-T1/C3N-00733-T2/C3L-01302-T1/C3L-00790-T1/C3N-01200-T3/C3N-01200-T1/C3N-01200-T2/C3N-01213-T1/C3N-00495-T1/C3L-01287-T1/C3L-00908-T1/C3L-01313…	Non-surface	NA	Approved
DNAH14	0.00276185	1.16066	0.775434	1	C3N-00437-T1/C3N-00317-T1/C3L-00088-T1/C3L-00088-T2/C3L-00096-T1/C3L-00010-T1/C3L-00079-T1/C3L-00026-T1/C3L-00004-T1/C3L-00359-T1/C3L-00416-T2/C3L-00416-T1/C3L-00448-T1/C3N-00242-T1/C3L-00813-T1/C3L-00583-T1/C3N-00177-T1/C3L-00917-T1/C3L-00610-T1/C3N-00733-T1/C3N-00733-T2/C3L-01302-T1/C3L-00790-T1/C3N-01200-T3/C3N-01200-T1/C3N-01200-T2/C3N-01213-T1/C3N-00495-T1/C3L-01287-T1/C3L-00908-T1/C3L-01313…	Non-surface	NA	NA
EHBP1	0.0287105	1.15456	1.49332	1	C3N-00437-T1/C3N-00317-T1/C3L-00088-T1/C3L-00088-T2/C3L-00096-T1/C3L-00010-T1/C3L-00079-T1/C3L-00026-T1/C3L-00004-T1/C3L-00359-T1/C3L-00416-T2/C3L-00416-T1/C3L-00448-T1/C3N-00242-T1/C3L-00813-T1/C3L-00583-T1/C3N-00177-T1/C3L-00917-T1/C3L-00610-T1/C3N-00733-T1/C3N-00733-T2/C3L-01302-T1/C3L-00790-T1/C3N-01200-T3/C3N-01200-T1/C3N-01200-T2/C3N-01213-T1/C3N-00495-T1/C3L-01287-T1/C3L-00908-T1/C3L-01313…	Surface	NA	Enhanced
HPCAL1	5.69659e-18	1.15248	1.34114	0.903226	C3N-00437-T1/C3N-00317-T1/C3L-00088-T1/C3L-00088-T2/C3L-00096-T1/C3L-00010-T1/C3L-00079-T1/C3L-00026-T1/C3L-00004-T1/C3L-00416-T2/C3L-00416-T1/C3L-00448-T1/C3N-00242-T1/C3L-00813-T1/C3L-00583-T1/C3N-00177-T1/C3L-00917-T1/C3L-00610-T1/C3N-00733-T1/C3N-00733-T2/C3L-01302-T1/C3L-00790-T1/C3N-01200-T1/C3N-01213-T1/C3N-00495-T1/C3L-01287-T1/C3L-00908-T1/C3L-01313-T1	Non-surface	NA	NA
AFDN	9.92245e-05	1.14713	1.15232	0.967742	C3N-00317-T1/C3L-00088-T1/C3L-00088-T2/C3L-00096-T1/C3L-00010-T1/C3L-00079-T1/C3L-00026-T1/C3L-00004-T1/C3L-00359-T1/C3L-00416-T2/C3L-00416-T1/C3L-00448-T1/C3N-00242-T1/C3L-00813-T1/C3L-00583-T1/C3N-00177-T1/C3L-00917-T1/C3L-00610-T1/C3N-00733-T1/C3N-00733-T2/C3L-01302-T1/C3L-00790-T1/C3N-01200-T3/C3N-01200-T1/C3N-01200-T2/C3N-01213-T1/C3N-00495-T1/C3L-01287-T1/C3L-00908-T1/C3L-01313-T1	Surface	NA	Enhanced
PAM	1.22402e-13	1.14485	1.85371	0.967742	C3N-00437-T1/C3N-00317-T1/C3L-00088-T1/C3L-00088-T2/C3L-00096-T1/C3L-00010-T1/C3L-00079-T1/C3L-00026-T1/C3L-00004-T1/C3L-00416-T2/C3L-00416-T1/C3L-00448-T1/C3N-00242-T1/C3L-00813-T1/C3L-00583-T1/C3N-00177-T1/C3L-00917-T1/C3L-00610-T1/C3N-00733-T1/C3N-00733-T2/C3L-01302-T1/C3L-00790-T1/C3N-01200-T3/C3N-01200-T1/C3N-01200-T2/C3N-01213-T1/C3N-00495-T1/C3L-01287-T1/C3L-00908-T1/C3L-01313-T1	Surface	NA	NA
ZNF395	2.37663e-11	1.14366	0.737556	0.967742	C3N-00437-T1/C3N-00317-T1/C3L-00088-T1/C3L-00088-T2/C3L-00096-T1/C3L-00010-T1/C3L-00079-T1/C3L-00026-T1/C3L-00004-T1/C3L-00416-T2/C3L-00416-T1/C3L-00448-T1/C3N-00242-T1/C3L-00813-T1/C3L-00583-T1/C3N-00177-T1/C3L-00917-T1/C3L-00610-T1/C3N-00733-T1/C3N-00733-T2/C3L-01302-T1/C3L-00790-T1/C3N-01200-T3/C3N-01200-T1/C3N-01200-T2/C3N-01213-T1/C3N-00495-T1/C3L-01287-T1/C3L-00908-T1/C3L-01313-T1	Non-surface	NA	NA
FAM149A	0.0801948	1.14324	0.996857	0.870968	C3N-00437-T1/C3N-00317-T1/C3L-00088-T1/C3L-00088-T2/C3L-00096-T1/C3L-00010-T1/C3L-00079-T1/C3L-00004-T1/C3L-00359-T1/C3L-00416-T2/C3L-00416-T1/C3L-00448-T1/C3L-00813-T1/C3L-00583-T1/C3N-00177-T1/C3L-00917-T1/C3N-00733-T1/C3N-00733-T2/C3L-00790-T1/C3N-01200-T3/C3N-01200-T1/C3N-01200-T2/C3N-01213-T1/C3N-00495-T1/C3L-01287-T1/C3L-00908-T1/C3L-01313-T1	Non-surface	NA	NA
CYP3A5	2.28237e-08	1.14069	0.636069	0.870968	C3N-00437-T1/C3N-00317-T1/C3L-00088-T1/C3L-00088-T2/C3L-00096-T1/C3L-00010-T1/C3L-00079-T1/C3L-00004-T1/C3L-00359-T1/C3L-00416-T2/C3L-00416-T1/C3N-00242-T1/C3L-00813-T1/C3L-00583-T1/C3N-00177-T1/C3L-00917-T1/C3L-00610-T1/C3N-00733-T1/C3N-00733-T2/C3L-01302-T1/C3L-00790-T1/C3N-01200-T3/C3N-01200-T1/C3N-01200-T2/C3N-00495-T1/C3L-00908-T1/C3L-01313-T1	Non-surface	NA	NA
SPAG16	0.029959	1.14003	0.829435	0.967742	C3N-00317-T1/C3L-00088-T1/C3L-00088-T2/C3L-00096-T1/C3L-00010-T1/C3L-00079-T1/C3L-00026-T1/C3L-00004-T1/C3L-00359-T1/C3L-00416-T2/C3L-00416-T1/C3L-00448-T1/C3N-00242-T1/C3L-00813-T1/C3L-00583-T1/C3N-00177-T1/C3L-00917-T1/C3L-00610-T1/C3N-00733-T1/C3N-00733-T2/C3L-01302-T1/C3L-00790-T1/C3N-01200-T3/C3N-01200-T1/C3N-01200-T2/C3N-01213-T1/C3N-00495-T1/C3L-01287-T1/C3L-00908-T1/C3L-01313-T1	Non-surface	NA	Approved
MAOA	0.00069345	1.1359	0.647277	0.870968	C3N-00437-T1/C3N-00317-T1/C3L-00088-T1/C3L-00088-T2/C3L-00096-T1/C3L-00010-T1/C3L-00079-T1/C3L-00026-T1/C3L-00004-T1/C3L-00359-T1/C3L-00416-T2/C3L-00416-T1/C3L-00448-T1/C3N-00242-T1/C3L-00813-T1/C3L-00583-T1/C3L-00917-T1/C3L-00610-T1/C3N-00733-T1/C3N-00733-T2/C3L-00790-T1/C3N-01200-T3/C3N-01200-T1/C3N-01200-T2/C3L-01287-T1/C3L-00908-T1/C3L-01313-T1	Non-surface	NA	NA
SULT1C2	0.00392441	1.13253	0.715274	0.870968	C3N-00317-T1/C3L-00088-T1/C3L-00088-T2/C3L-00096-T1/C3L-00010-T1/C3L-00079-T1/C3L-00026-T1/C3L-00004-T1/C3L-00359-T1/C3L-00416-T2/C3L-00416-T1/C3L-00448-T1/C3L-00813-T1/C3N-00177-T1/C3L-00917-T1/C3L-00610-T1/C3N-00733-T1/C3N-00733-T2/C3L-01302-T1/C3N-01200-T3/C3N-01200-T1/C3N-01200-T2/C3N-01213-T1/C3N-00495-T1/C3L-01287-T1/C3L-00908-T1/C3L-01313-T1	Non-surface	NA	NA
BHMT	0.0185871	1.1271	0.607309	0.83871	C3N-00437-T1/C3N-00317-T1/C3L-00088-T1/C3L-00088-T2/C3L-00096-T1/C3L-00010-T1/C3L-00079-T1/C3L-00026-T1/C3L-00004-T1/C3L-00359-T1/C3L-00416-T2/C3L-00416-T1/C3L-00448-T1/C3N-00242-T1/C3L-00813-T1/C3L-00583-T1/C3N-00177-T1/C3L-00610-T1/C3N-00733-T1/C3N-00733-T2/C3L-00790-T1/C3N-01200-T1/C3N-00495-T1/C3L-01287-T1/C3L-00908-T1/C3L-01313-T1	Non-surface	NA	NA
ZBTB20	2.6892e-12	1.12022	3.24941	0.967742	C3N-00437-T1/C3N-00317-T1/C3L-00088-T1/C3L-00088-T2/C3L-00096-T1/C3L-00010-T1/C3L-00079-T1/C3L-00026-T1/C3L-00004-T1/C3L-00359-T1/C3L-00416-T2/C3L-00416-T1/C3L-00448-T1/C3N-00242-T1/C3L-00813-T1/C3N-00177-T1/C3L-00917-T1/C3L-00610-T1/C3N-00733-T1/C3N-00733-T2/C3L-01302-T1/C3L-00790-T1/C3N-01200-T3/C3N-01200-T1/C3N-01200-T2/C3N-01213-T1/C3N-00495-T1/C3L-01287-T1/C3L-00908-T1/C3L-01313-T1	Non-surface	NA	NA
UQCRH	0.0454545	1.10928	0.789118	0.709677	C3N-00437-T1/C3N-00317-T1/C3L-00088-T1/C3L-00088-T2/C3L-00096-T1/C3L-00010-T1/C3L-00079-T1/C3L-00026-T1/C3L-00359-T1/C3N-00242-T1/C3L-00813-T1/C3L-00583-T1/C3N-00177-T1/C3L-00917-T1/C3L-00610-T1/C3N-00733-T1/C3N-00733-T2/C3L-00790-T1/C3N-01200-T3/C3L-01287-T1/C3L-00908-T1/C3L-01313-T1	Non-surface	NA	NA
PLIN2	0.0769288	1.09693	1.05327	0.83871	C3N-00437-T1/C3N-00317-T1/C3L-00088-T1/C3L-00088-T2/C3L-00096-T1/C3L-00010-T1/C3L-00079-T1/C3L-00026-T1/C3L-00004-T1/C3L-00416-T2/C3L-00416-T1/C3L-00448-T1/C3L-00813-T1/C3L-00583-T1/C3N-00177-T1/C3L-00917-T1/C3L-00610-T1/C3N-00733-T1/C3N-00733-T2/C3L-01302-T1/C3L-00790-T1/C3N-01200-T1/C3N-01213-T1/C3N-00495-T1/C3L-01287-T1/C3L-00908-T1	Surface	NA	NA
AIG1	0.0322688	1.0969	1.23663	1	C3N-00437-T1/C3N-00317-T1/C3L-00088-T1/C3L-00088-T2/C3L-00096-T1/C3L-00010-T1/C3L-00079-T1/C3L-00026-T1/C3L-00004-T1/C3L-00359-T1/C3L-00416-T2/C3L-00416-T1/C3L-00448-T1/C3N-00242-T1/C3L-00813-T1/C3L-00583-T1/C3N-00177-T1/C3L-00917-T1/C3L-00610-T1/C3N-00733-T1/C3N-00733-T2/C3L-01302-T1/C3L-00790-T1/C3N-01200-T3/C3N-01200-T1/C3N-01200-T2/C3N-01213-T1/C3N-00495-T1/C3L-01287-T1/C3L-00908-T1/C3L-01313…	Surface	NA	NA
RNLS	0.12594	1.09445	0.870005	0.774194	C3N-00437-T1/C3N-00317-T1/C3L-00088-T1/C3L-00088-T2/C3L-00096-T1/C3L-00010-T1/C3L-00079-T1/C3L-00026-T1/C3L-00004-T1/C3L-00416-T1/C3L-00448-T1/C3N-00242-T1/C3L-00813-T1/C3L-00583-T1/C3L-00917-T1/C3L-00610-T1/C3N-00733-T1/C3N-00733-T2/C3L-01302-T1/C3L-00790-T1/C3N-01200-T3/C3L-01287-T1/C3L-00908-T1/C3L-01313-T1	Non-surface	NA	NA
RASSF6	0.0370375	1.08856	0.606523	0.870968	C3N-00317-T1/C3L-00088-T1/C3L-00088-T2/C3L-00010-T1/C3L-00079-T1/C3L-00026-T1/C3L-00004-T1/C3L-00359-T1/C3L-00416-T2/C3L-00416-T1/C3L-00448-T1/C3N-00242-T1/C3L-00813-T1/C3L-00583-T1/C3N-00177-T1/C3L-00917-T1/C3L-00610-T1/C3N-00733-T1/C3N-00733-T2/C3L-01302-T1/C3L-00790-T1/C3N-01200-T1/C3N-01213-T1/C3N-00495-T1/C3L-01287-T1/C3L-00908-T1/C3L-01313-T1	Non-surface	NA	NA
LINC01789	6.77558e-06	1.08491	0.517761	0.741935	C3N-00437-T1/C3N-00317-T1/C3L-00088-T1/C3L-00088-T2/C3L-00096-T1/C3L-00079-T1/C3L-00026-T1/C3L-00004-T1/C3L-00416-T2/C3L-00416-T1/C3L-00448-T1/C3N-00242-T1/C3L-00813-T1/C3L-00583-T1/C3L-00917-T1/C3L-00610-T1/C3N-00733-T1/C3N-00733-T2/C3L-00790-T1/C3N-01213-T1/C3L-01287-T1/C3L-00908-T1/C3L-01313-T1	Non-surface	NA	NA
FGFR2	0.00187698	1.07427	0.530203	0.741935	C3N-00437-T1/C3N-00317-T1/C3L-00088-T1/C3L-00088-T2/C3L-00096-T1/C3L-00010-T1/C3L-00079-T1/C3L-00026-T1/C3L-00004-T1/C3L-00416-T2/C3L-00416-T1/C3L-00448-T1/C3N-00242-T1/C3L-00813-T1/C3L-00583-T1/C3L-00917-T1/C3L-00610-T1/C3N-00733-T1/C3N-00733-T2/C3L-00790-T1/C3N-00495-T1/C3L-00908-T1/C3L-01313-T1	Surface	1_-_high_confidence	NA
CPEB2	0.00285032	1.06952	1.11849	0.967742	C3N-00437-T1/C3N-00317-T1/C3L-00088-T1/C3L-00088-T2/C3L-00096-T1/C3L-00010-T1/C3L-00079-T1/C3L-00026-T1/C3L-00004-T1/C3L-00359-T1/C3L-00416-T2/C3L-00416-T1/C3L-00448-T1/C3N-00242-T1/C3L-00813-T1/C3L-00583-T1/C3N-00177-T1/C3L-00917-T1/C3L-00610-T1/C3N-00733-T1/C3N-00733-T2/C3L-01302-T1/C3L-00790-T1/C3N-01200-T3/C3N-01200-T1/C3N-01213-T1/C3N-00495-T1/C3L-01287-T1/C3L-00908-T1/C3L-01313-T1	Non-surface	NA	NA
NBEA	0.0384672	1.06592	1.06485	0.83871	C3N-00437-T1/C3N-00317-T1/C3L-00010-T1/C3L-00079-T1/C3L-00026-T1/C3L-00004-T1/C3L-00416-T2/C3L-00416-T1/C3L-00448-T1/C3N-00242-T1/C3L-00813-T1/C3L-00583-T1/C3N-00177-T1/C3L-00917-T1/C3L-00610-T1/C3N-00733-T1/C3N-00733-T2/C3L-01302-T1/C3L-00790-T1/C3N-01200-T3/C3N-01200-T1/C3N-01200-T2/C3N-01213-T1/C3N-00495-T1/C3L-01287-T1/C3L-00908-T1	Surface	NA	NA
PRKAA2	0.0322582	1.06508	0.616672	1	C3N-00437-T1/C3N-00317-T1/C3L-00088-T1/C3L-00088-T2/C3L-00096-T1/C3L-00010-T1/C3L-00079-T1/C3L-00026-T1/C3L-00004-T1/C3L-00359-T1/C3L-00416-T2/C3L-00416-T1/C3L-00448-T1/C3N-00242-T1/C3L-00813-T1/C3L-00583-T1/C3N-00177-T1/C3L-00917-T1/C3L-00610-T1/C3N-00733-T1/C3N-00733-T2/C3L-01302-T1/C3L-00790-T1/C3N-01200-T3/C3N-01200-T1/C3N-01200-T2/C3N-01213-T1/C3N-00495-T1/C3L-01287-T1/C3L-00908-T1/C3L-01313…	Non-surface	NA	NA
OSMR-AS1	0.0322585	1.0642	0.636645	1	C3N-00437-T1/C3N-00317-T1/C3L-00088-T1/C3L-00088-T2/C3L-00096-T1/C3L-00010-T1/C3L-00079-T1/C3L-00026-T1/C3L-00004-T1/C3L-00359-T1/C3L-00416-T2/C3L-00416-T1/C3L-00448-T1/C3N-00242-T1/C3L-00813-T1/C3L-00583-T1/C3N-00177-T1/C3L-00917-T1/C3L-00610-T1/C3N-00733-T1/C3N-00733-T2/C3L-01302-T1/C3L-00790-T1/C3N-01200-T3/C3N-01200-T1/C3N-01200-T2/C3N-01213-T1/C3N-00495-T1/C3L-01287-T1/C3L-00908-T1/C3L-01313…	Non-surface	NA	NA
P4HA1	0.0362331	1.06188	1.26976	0.903226	C3N-00437-T1/C3N-00317-T1/C3L-00088-T1/C3L-00088-T2/C3L-00096-T1/C3L-00010-T1/C3L-00079-T1/C3L-00026-T1/C3L-00004-T1/C3L-00359-T1/C3L-00416-T2/C3L-00416-T1/C3L-00448-T1/C3N-00242-T1/C3L-00813-T1/C3L-00583-T1/C3N-00177-T1/C3L-00917-T1/C3L-00610-T1/C3N-00733-T1/C3N-00733-T2/C3L-01302-T1/C3L-00790-T1/C3N-01213-T1/C3N-00495-T1/C3L-01287-T1/C3L-00908-T1/C3L-01313-T1	Non-surface	NA	NA
DIRC3	0.0503981	1.05826	1.38873	0.870968	C3N-00317-T1/C3L-00088-T1/C3L-00088-T2/C3L-00096-T1/C3L-00010-T1/C3L-00079-T1/C3L-00004-T1/C3L-00359-T1/C3L-00416-T2/C3L-00416-T1/C3L-00448-T1/C3N-00242-T1/C3L-00813-T1/C3N-00177-T1/C3L-00917-T1/C3N-00733-T1/C3N-00733-T2/C3L-01302-T1/C3L-00790-T1/C3N-01200-T3/C3N-01200-T1/C3N-01200-T2/C3N-01213-T1/C3N-00495-T1/C3L-01287-T1/C3L-00908-T1/C3L-01313-T1	Non-surface	NA	NA
ECHDC2	0.000201505	1.0561	1.03184	1	C3N-00437-T1/C3N-00317-T1/C3L-00088-T1/C3L-00088-T2/C3L-00096-T1/C3L-00010-T1/C3L-00079-T1/C3L-00026-T1/C3L-00004-T1/C3L-00359-T1/C3L-00416-T2/C3L-00416-T1/C3L-00448-T1/C3N-00242-T1/C3L-00813-T1/C3L-00583-T1/C3N-00177-T1/C3L-00917-T1/C3L-00610-T1/C3N-00733-T1/C3N-00733-T2/C3L-01302-T1/C3L-00790-T1/C3N-01200-T3/C3N-01200-T1/C3N-01200-T2/C3N-01213-T1/C3N-00495-T1/C3L-01287-T1/C3L-00908-T1/C3L-01313…	Non-surface	NA	NA
BIRC3	0.0384722	1.05179	0.843851	0.83871	C3N-00437-T1/C3N-00317-T1/C3L-00088-T1/C3L-00088-T2/C3L-00096-T1/C3L-00010-T1/C3L-00079-T1/C3L-00004-T1/C3L-00416-T2/C3L-00416-T1/C3N-00242-T1/C3L-00813-T1/C3L-00583-T1/C3N-00177-T1/C3L-00917-T1/C3L-00610-T1/C3N-00733-T1/C3N-00733-T2/C3L-01302-T1/C3L-00790-T1/C3N-01200-T3/C3N-01200-T1/C3N-01200-T2/C3L-01287-T1/C3L-00908-T1/C3L-01313-T1	Non-surface	NA	NA
ANK2	0.130436	1.05175	0.891494	0.741935	C3N-00437-T1/C3L-00088-T1/C3L-00088-T2/C3L-00096-T1/C3L-00010-T1/C3L-00026-T1/C3L-00004-T1/C3L-00359-T1/C3L-00416-T2/C3L-00416-T1/C3N-00242-T1/C3L-00813-T1/C3L-00583-T1/C3N-00177-T1/C3N-00733-T2/C3L-01302-T1/C3L-00790-T1/C3N-01200-T3/C3N-01200-T1/C3N-01200-T2/C3L-01287-T1/C3L-00908-T1/C3L-01313-T1	Surface	NA	Supported
CRADD	0.0645171	1.05148	1.33673	1	C3N-00437-T1/C3N-00317-T1/C3L-00088-T1/C3L-00088-T2/C3L-00096-T1/C3L-00010-T1/C3L-00079-T1/C3L-00026-T1/C3L-00004-T1/C3L-00359-T1/C3L-00416-T2/C3L-00416-T1/C3L-00448-T1/C3N-00242-T1/C3L-00813-T1/C3L-00583-T1/C3N-00177-T1/C3L-00917-T1/C3L-00610-T1/C3N-00733-T1/C3N-00733-T2/C3L-01302-T1/C3L-00790-T1/C3N-01200-T3/C3N-01200-T1/C3N-01200-T2/C3N-01213-T1/C3N-00495-T1/C3L-01287-T1/C3L-00908-T1/C3L-01313…	Non-surface	NA	NA
SLC1A1	0.0383243	1.04073	0.597431	0.870968	C3N-00437-T1/C3N-00317-T1/C3L-00088-T1/C3L-00088-T2/C3L-00096-T1/C3L-00010-T1/C3L-00079-T1/C3L-00026-T1/C3L-00004-T1/C3L-00416-T2/C3L-00416-T1/C3L-00448-T1/C3N-00242-T1/C3L-00813-T1/C3L-00583-T1/C3N-00177-T1/C3L-00917-T1/C3L-00610-T1/C3N-00733-T1/C3N-00733-T2/C3L-00790-T1/C3N-01200-T1/C3N-01213-T1/C3N-00495-T1/C3L-01287-T1/C3L-00908-T1/C3L-01313-T1	Surface	NA	NA
EHHADH	0.0343848	1.04026	0.681712	0.967742	C3N-00437-T1/C3N-00317-T1/C3L-00088-T1/C3L-00088-T2/C3L-00096-T1/C3L-00010-T1/C3L-00079-T1/C3L-00026-T1/C3L-00004-T1/C3L-00359-T1/C3L-00416-T2/C3L-00416-T1/C3L-00448-T1/C3N-00242-T1/C3L-00813-T1/C3L-00583-T1/C3N-00177-T1/C3L-00917-T1/C3L-00610-T1/C3N-00733-T1/C3N-00733-T2/C3L-00790-T1/C3N-01200-T3/C3N-01200-T1/C3N-01200-T2/C3N-01213-T1/C3N-00495-T1/C3L-01287-T1/C3L-00908-T1/C3L-01313-T1	Non-surface	NA	NA
LINC01515	0.0344834	1.04021	0.637242	0.935484	C3N-00437-T1/C3N-00317-T1/C3L-00088-T1/C3L-00088-T2/C3L-00096-T1/C3L-00010-T1/C3L-00079-T1/C3L-00026-T1/C3L-00004-T1/C3L-00416-T2/C3L-00416-T1/C3L-00448-T1/C3N-00242-T1/C3L-00813-T1/C3L-00583-T1/C3N-00177-T1/C3L-00917-T1/C3L-00610-T1/C3N-00733-T1/C3N-00733-T2/C3L-00790-T1/C3N-01200-T3/C3N-01200-T1/C3N-01200-T2/C3N-01213-T1/C3N-00495-T1/C3L-01287-T1/C3L-00908-T1/C3L-01313-T1	Non-surface	NA	NA
LINC01725	0.0378335	1.03985	0.608963	1	C3N-00437-T1/C3N-00317-T1/C3L-00088-T1/C3L-00088-T2/C3L-00096-T1/C3L-00010-T1/C3L-00079-T1/C3L-00026-T1/C3L-00004-T1/C3L-00359-T1/C3L-00416-T2/C3L-00416-T1/C3L-00448-T1/C3N-00242-T1/C3L-00813-T1/C3L-00583-T1/C3N-00177-T1/C3L-00917-T1/C3L-00610-T1/C3N-00733-T1/C3N-00733-T2/C3L-01302-T1/C3L-00790-T1/C3N-01200-T3/C3N-01200-T1/C3N-01200-T2/C3N-01213-T1/C3N-00495-T1/C3L-01287-T1/C3L-00908-T1/C3L-01313…	Non-surface	NA	NA
EVA1C	0.0333355	1.03575	1.01149	0.967742	C3N-00437-T1/C3N-00317-T1/C3L-00088-T1/C3L-00088-T2/C3L-00096-T1/C3L-00010-T1/C3L-00079-T1/C3L-00026-T1/C3L-00004-T1/C3L-00359-T1/C3L-00416-T2/C3L-00416-T1/C3L-00448-T1/C3N-00242-T1/C3L-00813-T1/C3L-00583-T1/C3N-00177-T1/C3L-00917-T1/C3L-00610-T1/C3N-00733-T1/C3N-00733-T2/C3L-01302-T1/C3L-00790-T1/C3N-01200-T1/C3N-01200-T2/C3N-01213-T1/C3N-00495-T1/C3L-01287-T1/C3L-00908-T1/C3L-01313-T1	Non-surface	NA	NA
ZNF462	0.00481113	1.0343	0.745902	1	C3N-00437-T1/C3N-00317-T1/C3L-00088-T1/C3L-00088-T2/C3L-00096-T1/C3L-00010-T1/C3L-00079-T1/C3L-00026-T1/C3L-00004-T1/C3L-00359-T1/C3L-00416-T2/C3L-00416-T1/C3L-00448-T1/C3N-00242-T1/C3L-00813-T1/C3L-00583-T1/C3N-00177-T1/C3L-00917-T1/C3L-00610-T1/C3N-00733-T1/C3N-00733-T2/C3L-01302-T1/C3L-00790-T1/C3N-01200-T3/C3N-01200-T1/C3N-01200-T2/C3N-01213-T1/C3N-00495-T1/C3L-01287-T1/C3L-00908-T1/C3L-01313…	Non-surface	NA	NA
UBA6-AS1	0.0814734	1.02624	0.975012	0.903226	C3N-00317-T1/C3L-00088-T1/C3L-00088-T2/C3L-00096-T1/C3L-00010-T1/C3L-00079-T1/C3L-00026-T1/C3L-00004-T1/C3L-00359-T1/C3L-00416-T2/C3L-00416-T1/C3L-00448-T1/C3N-00242-T1/C3L-00813-T1/C3L-00583-T1/C3N-00177-T1/C3L-00917-T1/C3L-00610-T1/C3N-00733-T1/C3N-00733-T2/C3L-01302-T1/C3L-00790-T1/C3N-01200-T1/C3N-01213-T1/C3N-00495-T1/C3L-01287-T1/C3L-00908-T1/C3L-01313-T1	Non-surface	NA	NA
ENOSF1	0.0493926	1.02154	1.39599	0.935484	C3N-00437-T1/C3N-00317-T1/C3L-00088-T1/C3L-00088-T2/C3L-00010-T1/C3L-00079-T1/C3L-00026-T1/C3L-00004-T1/C3L-00359-T1/C3L-00416-T2/C3L-00416-T1/C3L-00448-T1/C3N-00242-T1/C3L-00813-T1/C3N-00177-T1/C3L-00917-T1/C3L-00610-T1/C3N-00733-T1/C3N-00733-T2/C3L-01302-T1/C3L-00790-T1/C3N-01200-T3/C3N-01200-T1/C3N-01200-T2/C3N-01213-T1/C3N-00495-T1/C3L-01287-T1/C3L-00908-T1/C3L-01313-T1	Non-surface	NA	NA
KIF21A	0.0323401	1.01471	0.726563	1	C3N-00437-T1/C3N-00317-T1/C3L-00088-T1/C3L-00088-T2/C3L-00096-T1/C3L-00010-T1/C3L-00079-T1/C3L-00026-T1/C3L-00004-T1/C3L-00359-T1/C3L-00416-T2/C3L-00416-T1/C3L-00448-T1/C3N-00242-T1/C3L-00813-T1/C3L-00583-T1/C3N-00177-T1/C3L-00917-T1/C3L-00610-T1/C3N-00733-T1/C3N-00733-T2/C3L-01302-T1/C3L-00790-T1/C3N-01200-T3/C3N-01200-T1/C3N-01200-T2/C3N-01213-T1/C3N-00495-T1/C3L-01287-T1/C3L-00908-T1/C3L-01313…	Surface	NA	Enhanced
AC124319.2	2.18102e-07	1.01302	NA	0.967742	C3N-00437-T1/C3N-00317-T1/C3L-00088-T1/C3L-00088-T2/C3L-00096-T1/C3L-00010-T1/C3L-00079-T1/C3L-00026-T1/C3L-00004-T1/C3L-00416-T2/C3L-00416-T1/C3L-00448-T1/C3N-00242-T1/C3L-00813-T1/C3L-00583-T1/C3N-00177-T1/C3L-00917-T1/C3L-00610-T1/C3N-00733-T1/C3N-00733-T2/C3L-01302-T1/C3L-00790-T1/C3N-01200-T3/C3N-01200-T1/C3N-01200-T2/C3N-01213-T1/C3N-00495-T1/C3L-01287-T1/C3L-00908-T1/C3L-01313-T1	Non-surface	NA	NA
NCKAP1	0.0206841	1.01028	0.782629	0.935484	C3N-00437-T1/C3N-00317-T1/C3L-00096-T1/C3L-00010-T1/C3L-00079-T1/C3L-00026-T1/C3L-00004-T1/C3L-00359-T1/C3L-00416-T2/C3L-00416-T1/C3L-00448-T1/C3N-00242-T1/C3L-00813-T1/C3L-00583-T1/C3N-00177-T1/C3L-00917-T1/C3L-00610-T1/C3N-00733-T1/C3N-00733-T2/C3L-01302-T1/C3L-00790-T1/C3N-01200-T3/C3N-01200-T1/C3N-01200-T2/C3N-01213-T1/C3N-00495-T1/C3L-01287-T1/C3L-00908-T1/C3L-01313-T1	Surface	NA	NA
GNG12	0.0645514	1.00833	0.710729	1	C3N-00437-T1/C3N-00317-T1/C3L-00088-T1/C3L-00088-T2/C3L-00096-T1/C3L-00010-T1/C3L-00079-T1/C3L-00026-T1/C3L-00004-T1/C3L-00359-T1/C3L-00416-T2/C3L-00416-T1/C3L-00448-T1/C3N-00242-T1/C3L-00813-T1/C3L-00583-T1/C3N-00177-T1/C3L-00917-T1/C3L-00610-T1/C3N-00733-T1/C3N-00733-T2/C3L-01302-T1/C3L-00790-T1/C3N-01200-T3/C3N-01200-T1/C3N-01200-T2/C3N-01213-T1/C3N-00495-T1/C3L-01287-T1/C3L-00908-T1/C3L-01313…	Surface	NA	NA
DMGDH	0.00130384	0.997132	0.666741	0.967742	C3N-00437-T1/C3N-00317-T1/C3L-00088-T1/C3L-00088-T2/C3L-00096-T1/C3L-00010-T1/C3L-00079-T1/C3L-00026-T1/C3L-00004-T1/C3L-00359-T1/C3L-00416-T2/C3L-00416-T1/C3L-00448-T1/C3N-00242-T1/C3L-00813-T1/C3L-00583-T1/C3N-00177-T1/C3L-00917-T1/C3L-00610-T1/C3N-00733-T1/C3N-00733-T2/C3L-01302-T1/C3L-00790-T1/C3N-01200-T3/C3N-01200-T1/C3N-01200-T2/C3N-00495-T1/C3L-01287-T1/C3L-00908-T1/C3L-01313-T1	Non-surface	NA	NA
SYBU	3.91707e-09	0.995279	0.539039	0.645161	C3N-00437-T1/C3L-00096-T1/C3L-00010-T1/C3L-00026-T1/C3L-00004-T1/C3L-00416-T2/C3L-00416-T1/C3N-00242-T1/C3L-00813-T1/C3L-00583-T1/C3N-00733-T1/C3N-00733-T2/C3L-01302-T1/C3L-00790-T1/C3N-01200-T3/C3N-01200-T1/C3N-01200-T2/C3L-01287-T1/C3L-00908-T1/C3L-01313-T1	Non-surface	NA	NA
ZHX2	0.0031672	0.994087	1.53502	0.870968	C3N-00437-T1/C3N-00317-T1/C3L-00088-T1/C3L-00088-T2/C3L-00096-T1/C3L-00010-T1/C3L-00416-T2/C3L-00416-T1/C3L-00448-T1/C3N-00242-T1/C3L-00813-T1/C3L-00583-T1/C3N-00177-T1/C3L-00917-T1/C3L-00610-T1/C3N-00733-T1/C3N-00733-T2/C3L-01302-T1/C3L-00790-T1/C3N-01200-T3/C3N-01200-T1/C3N-01200-T2/C3N-01213-T1/C3N-00495-T1/C3L-01287-T1/C3L-00908-T1/C3L-01313-T1	Non-surface	NA	NA
GGT2	2.22771e-13	0.990979	0.506561	0.774194	C3N-00437-T1/C3N-00317-T1/C3L-00088-T1/C3L-00088-T2/C3L-00096-T1/C3L-00010-T1/C3L-00079-T1/C3L-00026-T1/C3L-00416-T2/C3L-00416-T1/C3L-00448-T1/C3N-00242-T1/C3L-00813-T1/C3L-00583-T1/C3N-00177-T1/C3L-00917-T1/C3N-00733-T1/C3N-00733-T2/C3N-01200-T3/C3N-01200-T1/C3N-01200-T2/C3N-00495-T1/C3L-00908-T1/C3L-01313-T1	Surface	NA	NA
CRYZ	2.35613e-05	0.989143	0.632849	0.935484	C3N-00437-T1/C3N-00317-T1/C3L-00088-T1/C3L-00088-T2/C3L-00096-T1/C3L-00010-T1/C3L-00079-T1/C3L-00026-T1/C3L-00004-T1/C3L-00359-T1/C3L-00416-T2/C3L-00416-T1/C3L-00448-T1/C3N-00242-T1/C3L-00813-T1/C3L-00583-T1/C3N-00177-T1/C3L-00917-T1/C3L-00610-T1/C3N-00733-T1/C3N-00733-T2/C3L-00790-T1/C3N-01200-T3/C3N-01200-T1/C3N-01200-T2/C3N-00495-T1/C3L-01287-T1/C3L-00908-T1/C3L-01313-T1	Non-surface	NA	NA
LUCAT1	0.0568131	0.988397	0.55587	0.677419	C3N-00437-T1/C3N-00317-T1/C3L-00088-T1/C3L-00088-T2/C3L-00096-T1/C3L-00010-T1/C3L-00079-T1/C3L-00004-T1/C3L-00416-T2/C3L-00416-T1/C3N-00177-T1/C3N-00733-T1/C3N-00733-T2/C3L-01302-T1/C3N-01200-T3/C3N-01200-T1/C3N-01200-T2/C3N-00495-T1/C3L-01287-T1/C3L-00908-T1/C3L-01313-T1	Non-surface	NA	NA
TMEM232	0.0731812	0.985518	0.627066	0.935484	C3N-00437-T1/C3N-00317-T1/C3L-00088-T1/C3L-00088-T2/C3L-00096-T1/C3L-00010-T1/C3L-00079-T1/C3L-00026-T1/C3L-00004-T1/C3L-00359-T1/C3L-00416-T2/C3L-00416-T1/C3L-00448-T1/C3N-00242-T1/C3L-00813-T1/C3L-00583-T1/C3N-00177-T1/C3L-00917-T1/C3L-00610-T1/C3N-00733-T1/C3N-00733-T2/C3L-00790-T1/C3N-01200-T3/C3N-01200-T1/C3N-01200-T2/C3N-01213-T1/C3L-01287-T1/C3L-00908-T1/C3L-01313-T1	Non-surface	NA	NA
AGBL3	3.4679e-06	0.973462	0.594221	0.935484	C3N-00437-T1/C3N-00317-T1/C3L-00088-T1/C3L-00088-T2/C3L-00096-T1/C3L-00010-T1/C3L-00079-T1/C3L-00026-T1/C3L-00004-T1/C3L-00416-T2/C3L-00416-T1/C3L-00448-T1/C3N-00242-T1/C3L-00813-T1/C3L-00583-T1/C3N-00177-T1/C3L-00917-T1/C3L-00610-T1/C3N-00733-T1/C3N-00733-T2/C3L-00790-T1/C3N-01200-T3/C3N-01200-T1/C3N-01200-T2/C3N-01213-T1/C3N-00495-T1/C3L-01287-T1/C3L-00908-T1/C3L-01313-T1	Non-surface	NA	NA
MUC20-OT1	0.0357202	0.968386	1.8511	0.870968	C3N-00437-T1/C3N-00317-T1/C3L-00088-T1/C3L-00088-T2/C3L-00010-T1/C3L-00079-T1/C3L-00026-T1/C3L-00004-T1/C3L-00416-T2/C3L-00416-T1/C3L-00448-T1/C3L-00813-T1/C3N-00177-T1/C3L-00917-T1/C3L-00610-T1/C3N-00733-T1/C3N-00733-T2/C3L-01302-T1/C3L-00790-T1/C3N-01200-T3/C3N-01200-T1/C3N-01200-T2/C3N-01213-T1/C3N-00495-T1/C3L-01287-T1/C3L-00908-T1/C3L-01313-T1	Non-surface	NA	NA
ADAMTSL3	0.0833344	0.962749	0.594556	0.774194	C3N-00437-T1/C3N-00317-T1/C3L-00088-T1/C3L-00096-T1/C3L-00010-T1/C3L-00079-T1/C3L-00026-T1/C3L-00004-T1/C3L-00359-T1/C3L-00416-T1/C3L-00448-T1/C3N-00242-T1/C3L-00813-T1/C3N-00177-T1/C3L-00610-T1/C3N-00733-T1/C3N-00733-T2/C3L-01302-T1/C3L-00790-T1/C3N-01200-T1/C3N-01213-T1/C3N-00495-T1/C3L-00908-T1/C3L-01313-T1	Non-surface	NA	NA
LIFR	0.0054525	0.958151	0.667055	0.83871	C3N-00437-T1/C3L-00096-T1/C3L-00010-T1/C3L-00079-T1/C3L-00026-T1/C3L-00004-T1/C3L-00359-T1/C3L-00416-T2/C3L-00416-T1/C3L-00448-T1/C3N-00242-T1/C3L-00813-T1/C3L-00583-T1/C3L-00917-T1/C3L-00610-T1/C3N-00733-T1/C3N-00733-T2/C3L-00790-T1/C3N-01200-T3/C3N-01200-T1/C3N-01200-T2/C3N-01213-T1/C3N-00495-T1/C3L-01287-T1/C3L-00908-T1/C3L-01313-T1	Surface	1_-_high_confidence	NA
TOM1L1	2.10408e-07	0.956122	0.587587	0.967742	C3N-00437-T1/C3N-00317-T1/C3L-00088-T1/C3L-00088-T2/C3L-00096-T1/C3L-00010-T1/C3L-00079-T1/C3L-00026-T1/C3L-00004-T1/C3L-00359-T1/C3L-00416-T2/C3L-00416-T1/C3L-00448-T1/C3N-00242-T1/C3L-00813-T1/C3L-00583-T1/C3N-00177-T1/C3L-00917-T1/C3L-00610-T1/C3N-00733-T1/C3N-00733-T2/C3L-01302-T1/C3L-00790-T1/C3N-01200-T3/C3N-01200-T1/C3N-01200-T2/C3N-00495-T1/C3L-01287-T1/C3L-00908-T1/C3L-01313-T1	Non-surface	NA	NA
UGT2A3	1.13651e-08	0.951286	0.513356	0.83871	C3N-00437-T1/C3N-00317-T1/C3L-00088-T1/C3L-00088-T2/C3L-00096-T1/C3L-00010-T1/C3L-00079-T1/C3L-00026-T1/C3L-00004-T1/C3L-00416-T2/C3L-00416-T1/C3L-00448-T1/C3N-00242-T1/C3L-00813-T1/C3L-00583-T1/C3N-00177-T1/C3L-00917-T1/C3L-00610-T1/C3N-00733-T1/C3N-00733-T2/C3L-00790-T1/C3N-01200-T1/C3N-01213-T1/C3N-00495-T1/C3L-00908-T1/C3L-01313-T1	Non-surface	NA	NA
ABCC2	4.5142e-05	0.946401	0.485305	0.903226	C3N-00437-T1/C3N-00317-T1/C3L-00088-T1/C3L-00088-T2/C3L-00096-T1/C3L-00010-T1/C3L-00079-T1/C3L-00026-T1/C3L-00004-T1/C3L-00416-T2/C3L-00416-T1/C3L-00448-T1/C3N-00242-T1/C3L-00813-T1/C3L-00583-T1/C3N-00177-T1/C3L-00610-T1/C3N-00733-T1/C3N-00733-T2/C3L-01302-T1/C3L-00790-T1/C3N-01200-T3/C3N-01200-T1/C3N-01200-T2/C3N-00495-T1/C3L-01287-T1/C3L-00908-T1/C3L-01313-T1	Surface	NA	NA
PROS1	0.0358543	0.937619	0.652237	0.935484	C3N-00317-T1/C3L-00088-T1/C3L-00088-T2/C3L-00096-T1/C3L-00010-T1/C3L-00079-T1/C3L-00026-T1/C3L-00004-T1/C3L-00416-T2/C3L-00416-T1/C3L-00448-T1/C3N-00242-T1/C3L-00813-T1/C3L-00583-T1/C3N-00177-T1/C3L-00917-T1/C3L-00610-T1/C3N-00733-T1/C3N-00733-T2/C3L-01302-T1/C3L-00790-T1/C3N-01200-T3/C3N-01200-T1/C3N-01200-T2/C3N-01213-T1/C3N-00495-T1/C3L-01287-T1/C3L-00908-T1/C3L-01313-T1	Surface	NA	NA
SPATA6L	7.14985e-06	0.931212	0.542591	0.870968	C3N-00317-T1/C3L-00088-T1/C3L-00088-T2/C3L-00096-T1/C3L-00010-T1/C3L-00079-T1/C3L-00026-T1/C3L-00004-T1/C3L-00416-T2/C3L-00416-T1/C3L-00448-T1/C3N-00242-T1/C3L-00813-T1/C3L-00583-T1/C3N-00177-T1/C3L-00917-T1/C3L-00610-T1/C3N-00733-T1/C3N-00733-T2/C3L-01302-T1/C3L-00790-T1/C3N-01200-T1/C3N-01213-T1/C3N-00495-T1/C3L-01287-T1/C3L-00908-T1/C3L-01313-T1	Non-surface	NA	NA
SPIRE1	0.0454604	0.929209	1.37886	0.870968	C3N-00437-T1/C3L-00088-T1/C3L-00088-T2/C3L-00010-T1/C3L-00079-T1/C3L-00026-T1/C3L-00004-T1/C3L-00359-T1/C3L-00416-T2/C3L-00416-T1/C3L-00448-T1/C3N-00242-T1/C3L-00813-T1/C3N-00177-T1/C3L-00917-T1/C3L-00610-T1/C3N-00733-T1/C3N-00733-T2/C3L-01302-T1/C3L-00790-T1/C3N-01200-T3/C3N-01200-T1/C3N-01200-T2/C3N-01213-T1/C3N-00495-T1/C3L-01287-T1/C3L-00908-T1	Surface	NA	NA
RBKS	0.0370457	0.919868	0.587781	0.870968	C3N-00437-T1/C3N-00317-T1/C3L-00088-T1/C3L-00088-T2/C3L-00096-T1/C3L-00010-T1/C3L-00079-T1/C3L-00026-T1/C3L-00004-T1/C3L-00359-T1/C3L-00416-T2/C3L-00416-T1/C3L-00448-T1/C3N-00242-T1/C3L-00813-T1/C3L-00583-T1/C3N-00177-T1/C3L-00917-T1/C3L-00610-T1/C3N-00733-T1/C3N-00733-T2/C3L-00790-T1/C3N-01200-T1/C3N-00495-T1/C3L-01287-T1/C3L-00908-T1/C3L-01313-T1	Non-surface	NA	NA
EVA1A	0.00119122	0.918972	0.510684	0.935484	C3N-00437-T1/C3N-00317-T1/C3L-00088-T1/C3L-00088-T2/C3L-00096-T1/C3L-00010-T1/C3L-00079-T1/C3L-00026-T1/C3L-00004-T1/C3L-00359-T1/C3L-00416-T2/C3L-00416-T1/C3L-00448-T1/C3N-00242-T1/C3L-00813-T1/C3L-00583-T1/C3N-00177-T1/C3L-00917-T1/C3L-00610-T1/C3N-00733-T1/C3N-00733-T2/C3L-00790-T1/C3N-01200-T3/C3N-01200-T1/C3N-01200-T2/C3N-00495-T1/C3L-01287-T1/C3L-00908-T1/C3L-01313-T1	Surface	NA	NA
MXI1	0.00900822	0.914716	0.713048	0.935484	C3N-00437-T1/C3N-00317-T1/C3L-00088-T1/C3L-00088-T2/C3L-00096-T1/C3L-00010-T1/C3L-00079-T1/C3L-00026-T1/C3L-00004-T1/C3L-00359-T1/C3L-00416-T2/C3L-00416-T1/C3L-00448-T1/C3N-00242-T1/C3L-00813-T1/C3L-00583-T1/C3N-00177-T1/C3L-00917-T1/C3L-00610-T1/C3N-00733-T1/C3N-00733-T2/C3L-01302-T1/C3L-00790-T1/C3N-01200-T1/C3N-01213-T1/C3N-00495-T1/C3L-01287-T1/C3L-00908-T1/C3L-01313-T1	Non-surface	NA	NA
KLF6	0.0791507	0.912776	1.43564	0.83871	C3N-00437-T1/C3L-00088-T1/C3L-00088-T2/C3L-00096-T1/C3L-00010-T1/C3L-00079-T1/C3L-00026-T1/C3L-00004-T1/C3L-00359-T1/C3L-00416-T2/C3L-00416-T1/C3L-00448-T1/C3N-00242-T1/C3L-00813-T1/C3L-00583-T1/C3N-00177-T1/C3L-00917-T1/C3L-00610-T1/C3N-00733-T1/C3N-00733-T2/C3L-01302-T1/C3L-00790-T1/C3N-01213-T1/C3N-00495-T1/C3L-01287-T1/C3L-00908-T1	Non-surface	NA	NA
GPX3	8.48007e-05	0.909147	0.929879	0.903226	C3N-00437-T1/C3N-00317-T1/C3L-00088-T1/C3L-00088-T2/C3L-00096-T1/C3L-00010-T1/C3L-00079-T1/C3L-00026-T1/C3L-00004-T1/C3L-00359-T1/C3L-00416-T2/C3L-00416-T1/C3L-00448-T1/C3N-00242-T1/C3L-00813-T1/C3L-00583-T1/C3N-00177-T1/C3L-00917-T1/C3L-00610-T1/C3N-00733-T1/C3N-00733-T2/C3L-01302-T1/C3L-00790-T1/C3N-01200-T1/C3N-00495-T1/C3L-01287-T1/C3L-00908-T1/C3L-01313-T1	Non-surface	NA	NA
NEO1	0.0322603	0.905261	0.614224	1	C3N-00437-T1/C3N-00317-T1/C3L-00088-T1/C3L-00088-T2/C3L-00096-T1/C3L-00010-T1/C3L-00079-T1/C3L-00026-T1/C3L-00004-T1/C3L-00359-T1/C3L-00416-T2/C3L-00416-T1/C3L-00448-T1/C3N-00242-T1/C3L-00813-T1/C3L-00583-T1/C3N-00177-T1/C3L-00917-T1/C3L-00610-T1/C3N-00733-T1/C3N-00733-T2/C3L-01302-T1/C3L-00790-T1/C3N-01200-T3/C3N-01200-T1/C3N-01200-T2/C3N-01213-T1/C3N-00495-T1/C3L-01287-T1/C3L-00908-T1/C3L-01313…	Surface	NA	Approved
NT5DC3	0.0400002	0.899707	0.520595	0.806452	C3N-00437-T1/C3N-00317-T1/C3L-00088-T1/C3L-00088-T2/C3L-00096-T1/C3L-00010-T1/C3L-00004-T1/C3L-00416-T2/C3L-00416-T1/C3L-00448-T1/C3N-00242-T1/C3L-00813-T1/C3L-00583-T1/C3N-00177-T1/C3N-00733-T1/C3N-00733-T2/C3L-00790-T1/C3N-01200-T3/C3N-01200-T1/C3N-01200-T2/C3N-01213-T1/C3N-00495-T1/C3L-01287-T1/C3L-00908-T1/C3L-01313-T1	Non-surface	NA	NA
HMGN3	0.0741603	0.890826	0.990293	0.870968	C3N-00437-T1/C3N-00317-T1/C3L-00088-T1/C3L-00088-T2/C3L-00010-T1/C3L-00079-T1/C3L-00026-T1/C3L-00004-T1/C3L-00416-T2/C3L-00416-T1/C3N-00242-T1/C3L-00813-T1/C3L-00583-T1/C3N-00177-T1/C3L-00917-T1/C3L-00610-T1/C3N-00733-T1/C3N-00733-T2/C3L-01302-T1/C3L-00790-T1/C3N-01200-T3/C3N-01200-T1/C3N-01200-T2/C3N-01213-T1/C3L-01287-T1/C3L-00908-T1/C3L-01313-T1	Non-surface	NA	NA
CTTN	0.0353854	0.883805	0.588082	0.967742	C3N-00437-T1/C3N-00317-T1/C3L-00088-T2/C3L-00096-T1/C3L-00010-T1/C3L-00079-T1/C3L-00026-T1/C3L-00004-T1/C3L-00359-T1/C3L-00416-T2/C3L-00416-T1/C3L-00448-T1/C3N-00242-T1/C3L-00813-T1/C3L-00583-T1/C3N-00177-T1/C3L-00917-T1/C3L-00610-T1/C3N-00733-T1/C3N-00733-T2/C3L-01302-T1/C3L-00790-T1/C3N-01200-T3/C3N-01200-T1/C3N-01200-T2/C3N-01213-T1/C3N-00495-T1/C3L-01287-T1/C3L-00908-T1/C3L-01313-T1	Surface	NA	Supported
TBC1D8B	0.00102294	0.879117	0.52649	0.806452	C3N-00437-T1/C3N-00317-T1/C3L-00088-T1/C3L-00088-T2/C3L-00096-T1/C3L-00010-T1/C3L-00079-T1/C3L-00026-T1/C3L-00004-T1/C3L-00416-T2/C3L-00416-T1/C3N-00242-T1/C3L-00813-T1/C3L-00583-T1/C3L-00917-T1/C3L-00610-T1/C3N-00733-T1/C3N-00733-T2/C3L-00790-T1/C3N-01200-T3/C3N-01200-T1/C3N-00495-T1/C3L-01287-T1/C3L-00908-T1/C3L-01313-T1	Non-surface	NA	NA
CRYL1	0.0442737	0.878958	0.942468	0.903226	C3N-00437-T1/C3N-00317-T1/C3L-00088-T1/C3L-00088-T2/C3L-00096-T1/C3L-00010-T1/C3L-00079-T1/C3L-00026-T1/C3L-00004-T1/C3L-00359-T1/C3L-00416-T2/C3L-00416-T1/C3L-00448-T1/C3N-00242-T1/C3L-00813-T1/C3L-00583-T1/C3N-00177-T1/C3L-00917-T1/C3L-00610-T1/C3N-00733-T1/C3N-00733-T2/C3L-01302-T1/C3L-00790-T1/C3N-01200-T3/C3N-01200-T1/C3N-00495-T1/C3L-01287-T1/C3L-00908-T1	Non-surface	NA	NA
GAS2L3	0.0833333	0.877225	0.807057	0.774194	C3N-00437-T1/C3N-00317-T1/C3L-00088-T1/C3L-00088-T2/C3L-00010-T1/C3L-00079-T1/C3L-00026-T1/C3L-00004-T1/C3L-00359-T1/C3L-00416-T2/C3L-00416-T1/C3L-00448-T1/C3N-00242-T1/C3L-00583-T1/C3N-00177-T1/C3L-00917-T1/C3L-00610-T1/C3L-00790-T1/C3N-01200-T3/C3N-01200-T1/C3N-01200-T2/C3N-01213-T1/C3N-00495-T1/C3L-00908-T1	Non-surface	NA	NA
SLC22A2	0.04	0.875817	0.481368	0.806452	C3N-00437-T1/C3N-00317-T1/C3L-00088-T1/C3L-00088-T2/C3L-00096-T1/C3L-00010-T1/C3L-00079-T1/C3L-00026-T1/C3L-00004-T1/C3L-00359-T1/C3L-00416-T2/C3L-00416-T1/C3L-00448-T1/C3N-00242-T1/C3L-00813-T1/C3L-00583-T1/C3N-00177-T1/C3L-00917-T1/C3L-00610-T1/C3N-00733-T1/C3N-00733-T2/C3N-01200-T1/C3N-00495-T1/C3L-00908-T1/C3L-01313-T1	Surface	NA	NA
BNIP3L	0.10755	0.862847	1.06398	0.967742	C3N-00437-T1/C3N-00317-T1/C3L-00088-T1/C3L-00088-T2/C3L-00096-T1/C3L-00010-T1/C3L-00079-T1/C3L-00026-T1/C3L-00004-T1/C3L-00416-T2/C3L-00416-T1/C3L-00448-T1/C3N-00242-T1/C3L-00813-T1/C3L-00583-T1/C3N-00177-T1/C3L-00917-T1/C3L-00610-T1/C3N-00733-T1/C3N-00733-T2/C3L-01302-T1/C3L-00790-T1/C3N-01200-T3/C3N-01200-T1/C3N-01200-T2/C3N-01213-T1/C3N-00495-T1/C3L-01287-T1/C3L-00908-T1/C3L-01313-T1	Non-surface	NA	NA
FAM107B	0.0714941	0.862174	1.2146	0.903226	C3N-00437-T1/C3N-00317-T1/C3L-00088-T1/C3L-00088-T2/C3L-00096-T1/C3L-00010-T1/C3L-00026-T1/C3L-00004-T1/C3L-00359-T1/C3L-00416-T2/C3L-00416-T1/C3L-00448-T1/C3N-00242-T1/C3L-00813-T1/C3L-00583-T1/C3N-00177-T1/C3L-00917-T1/C3L-00610-T1/C3N-00733-T1/C3N-00733-T2/C3L-01302-T1/C3N-01200-T3/C3N-01200-T1/C3N-01213-T1/C3N-00495-T1/C3L-01287-T1/C3L-00908-T1/C3L-01313-T1	Non-surface	NA	NA
SCN9A	0.0161691	0.859247	0.468057	0.774194	C3N-00437-T1/C3N-00317-T1/C3L-00088-T1/C3L-00088-T2/C3L-00096-T1/C3L-00010-T1/C3L-00079-T1/C3L-00026-T1/C3L-00004-T1/C3L-00416-T2/C3L-00416-T1/C3L-00448-T1/C3L-00813-T1/C3L-00583-T1/C3N-00177-T1/C3L-00917-T1/C3L-00610-T1/C3N-00733-T2/C3L-01302-T1/C3L-00790-T1/C3N-01200-T1/C3N-00495-T1/C3L-01287-T1/C3L-01313-T1	Surface	NA	Approved
SLC5A10	0.00262361	0.856953	0.437468	0.83871	C3N-00437-T1/C3N-00317-T1/C3L-00088-T1/C3L-00088-T2/C3L-00096-T1/C3L-00010-T1/C3L-00079-T1/C3L-00026-T1/C3L-00004-T1/C3L-00416-T2/C3L-00416-T1/C3L-00448-T1/C3N-00242-T1/C3L-00813-T1/C3L-00583-T1/C3N-00177-T1/C3L-00610-T1/C3N-00733-T1/C3N-00733-T2/C3L-00790-T1/C3N-01200-T1/C3N-01213-T1/C3N-00495-T1/C3L-01287-T1/C3L-00908-T1/C3L-01313-T1	Surface	NA	NA
CES4A	0.0384616	0.856323	0.481893	0.83871	C3N-00437-T1/C3N-00317-T1/C3L-00088-T1/C3L-00088-T2/C3L-00096-T1/C3L-00010-T1/C3L-00079-T1/C3L-00026-T1/C3L-00004-T1/C3L-00359-T1/C3L-00448-T1/C3N-00242-T1/C3L-00813-T1/C3L-00583-T1/C3N-00177-T1/C3L-00610-T1/C3N-00733-T1/C3N-00733-T2/C3L-01302-T1/C3L-00790-T1/C3N-01200-T3/C3N-01200-T1/C3N-01200-T2/C3N-01213-T1/C3N-00495-T1/C3L-00908-T1	Non-surface	NA	NA
DLG5	0.107381	0.848257	0.540606	0.967742	C3N-00437-T1/C3N-00317-T1/C3L-00088-T2/C3L-00096-T1/C3L-00010-T1/C3L-00079-T1/C3L-00026-T1/C3L-00004-T1/C3L-00359-T1/C3L-00416-T2/C3L-00416-T1/C3L-00448-T1/C3N-00242-T1/C3L-00813-T1/C3L-00583-T1/C3N-00177-T1/C3L-00917-T1/C3L-00610-T1/C3N-00733-T1/C3N-00733-T2/C3L-01302-T1/C3L-00790-T1/C3N-01200-T3/C3N-01200-T1/C3N-01200-T2/C3N-01213-T1/C3N-00495-T1/C3L-01287-T1/C3L-00908-T1/C3L-01313-T1	Surface	NA	NA
CPNE8	0.0370503	0.846105	1.22638	0.870968	C3N-00437-T1/C3N-00317-T1/C3L-00088-T1/C3L-00088-T2/C3L-00096-T1/C3L-00010-T1/C3L-00079-T1/C3L-00004-T1/C3L-00359-T1/C3L-00416-T2/C3L-00416-T1/C3L-00448-T1/C3N-00242-T1/C3L-00813-T1/C3L-00583-T1/C3N-00177-T1/C3L-00917-T1/C3L-00610-T1/C3N-00733-T1/C3N-00733-T2/C3L-01302-T1/C3L-00790-T1/C3N-01200-T1/C3N-01213-T1/C3L-01287-T1/C3L-00908-T1/C3L-01313-T1	Surface	NA	NA
HSPA12A	0.0333405	0.846007	0.537171	0.967742	C3N-00437-T1/C3N-00317-T1/C3L-00088-T1/C3L-00088-T2/C3L-00096-T1/C3L-00010-T1/C3L-00079-T1/C3L-00026-T1/C3L-00004-T1/C3L-00359-T1/C3L-00416-T2/C3L-00416-T1/C3L-00448-T1/C3N-00242-T1/C3L-00813-T1/C3L-00583-T1/C3N-00177-T1/C3L-00917-T1/C3L-00610-T1/C3N-00733-T1/C3N-00733-T2/C3L-01302-T1/C3L-00790-T1/C3N-01200-T3/C3N-01200-T1/C3N-01200-T2/C3N-00495-T1/C3L-01287-T1/C3L-00908-T1/C3L-01313-T1	Non-surface	NA	NA
TGFA	0.0380524	0.83996	0.593546	0.903226	C3N-00437-T1/C3N-00317-T1/C3L-00088-T1/C3L-00088-T2/C3L-00096-T1/C3L-00010-T1/C3L-00079-T1/C3L-00026-T1/C3L-00004-T1/C3L-00416-T2/C3L-00416-T1/C3L-00448-T1/C3N-00242-T1/C3L-00813-T1/C3L-00583-T1/C3L-00917-T1/C3L-00610-T1/C3N-00733-T1/C3N-00733-T2/C3L-01302-T1/C3L-00790-T1/C3N-01200-T3/C3N-01200-T2/C3N-01213-T1/C3N-00495-T1/C3L-01287-T1/C3L-00908-T1/C3L-01313-T1	Surface	NA	NA
SNAP25	0.00123168	0.835396	0.41607	0.645161	C3N-00437-T1/C3L-00088-T1/C3L-00088-T2/C3L-00010-T1/C3L-00079-T1/C3L-00026-T1/C3L-00004-T1/C3L-00416-T2/C3L-00416-T1/C3L-00448-T1/C3N-00242-T1/C3L-00583-T1/C3L-00917-T1/C3L-00610-T1/C3N-00733-T1/C3N-00733-T2/C3L-01302-T1/C3L-00790-T1/C3N-00495-T1/C3L-01287-T1	Surface	NA	Approved
AF117829.1	0.00417149	0.828781	NA	0.903226	C3N-00437-T1/C3N-00317-T1/C3L-00088-T1/C3L-00088-T2/C3L-00096-T1/C3L-00010-T1/C3L-00079-T1/C3L-00026-T1/C3L-00004-T1/C3L-00416-T2/C3L-00416-T1/C3N-00242-T1/C3L-00813-T1/C3L-00583-T1/C3N-00177-T1/C3L-00917-T1/C3L-00610-T1/C3N-00733-T1/C3N-00733-T2/C3L-01302-T1/C3L-00790-T1/C3N-01200-T3/C3N-01200-T1/C3N-01200-T2/C3N-00495-T1/C3L-01287-T1/C3L-00908-T1/C3L-01313-T1	Non-surface	NA	NA
ROR1	0.0166408	0.828746	0.570999	0.935484	C3N-00437-T1/C3N-00317-T1/C3L-00088-T1/C3L-00096-T1/C3L-00010-T1/C3L-00079-T1/C3L-00026-T1/C3L-00004-T1/C3L-00359-T1/C3L-00416-T2/C3L-00416-T1/C3L-00448-T1/C3N-00242-T1/C3L-00813-T1/C3L-00583-T1/C3N-00177-T1/C3L-00917-T1/C3L-00610-T1/C3N-00733-T1/C3N-00733-T2/C3L-01302-T1/C3N-01200-T3/C3N-01200-T1/C3N-01200-T2/C3N-01213-T1/C3N-00495-T1/C3L-01287-T1/C3L-00908-T1/C3L-01313-T1	Surface	NA	NA
PUM3	0.0333791	0.823592	0.894826	0.967742	C3N-00437-T1/C3N-00317-T1/C3L-00088-T1/C3L-00088-T2/C3L-00096-T1/C3L-00010-T1/C3L-00079-T1/C3L-00026-T1/C3L-00004-T1/C3L-00359-T1/C3L-00416-T2/C3L-00416-T1/C3L-00448-T1/C3N-00242-T1/C3L-00813-T1/C3L-00583-T1/C3N-00177-T1/C3L-00917-T1/C3L-00610-T1/C3N-00733-T1/C3N-00733-T2/C3L-01302-T1/C3N-01200-T3/C3N-01200-T1/C3N-01200-T2/C3N-01213-T1/C3N-00495-T1/C3L-01287-T1/C3L-00908-T1/C3L-01313-T1	Non-surface	NA	NA
MAP7D2	0.047619	0.822151	0.409038	0.677419	C3N-00437-T1/C3N-00317-T1/C3L-00088-T1/C3L-00088-T2/C3L-00096-T1/C3L-00010-T1/C3L-00359-T1/C3L-00416-T2/C3L-00416-T1/C3L-00813-T1/C3L-00583-T1/C3N-00177-T1/C3L-00917-T1/C3L-01302-T1/C3N-01200-T3/C3N-01200-T1/C3N-01200-T2/C3N-01213-T1/C3N-00495-T1/C3L-00908-T1/C3L-01313-T1	Non-surface	NA	NA
TBL1X	1.76426e-06	0.815314	1.2382	0.903226	C3N-00437-T1/C3N-00317-T1/C3L-00088-T1/C3L-00088-T2/C3L-00096-T1/C3L-00010-T1/C3L-00079-T1/C3L-00026-T1/C3L-00004-T1/C3L-00416-T2/C3L-00416-T1/C3L-00448-T1/C3N-00242-T1/C3L-00813-T1/C3L-00583-T1/C3L-00917-T1/C3L-00610-T1/C3N-00733-T1/C3N-00733-T2/C3L-01302-T1/C3L-00790-T1/C3N-01200-T3/C3N-01200-T1/C3N-01200-T2/C3N-00495-T1/C3L-01287-T1/C3L-00908-T1/C3L-01313-T1	Non-surface	NA	NA
HIBADH	0.0357391	0.813595	1.02974	0.903226	C3N-00437-T1/C3N-00317-T1/C3L-00088-T1/C3L-00088-T2/C3L-00096-T1/C3L-00010-T1/C3L-00079-T1/C3L-00026-T1/C3L-00004-T1/C3L-00416-T2/C3L-00416-T1/C3L-00448-T1/C3N-00242-T1/C3L-00813-T1/C3L-00583-T1/C3N-00177-T1/C3L-00917-T1/C3L-00610-T1/C3N-00733-T1/C3N-00733-T2/C3L-01302-T1/C3L-00790-T1/C3N-01200-T3/C3N-01200-T1/C3N-01213-T1/C3N-00495-T1/C3L-01287-T1/C3L-00908-T1	Non-surface	NA	NA
MTR	0.035718	0.811937	1.11265	0.903226	C3N-00437-T1/C3N-00317-T1/C3L-00088-T1/C3L-00088-T2/C3L-00096-T1/C3L-00010-T1/C3L-00079-T1/C3L-00026-T1/C3L-00004-T1/C3L-00359-T1/C3L-00416-T2/C3L-00416-T1/C3L-00448-T1/C3N-00242-T1/C3L-00813-T1/C3L-00583-T1/C3N-00177-T1/C3L-00917-T1/C3L-00610-T1/C3N-00733-T1/C3N-00733-T2/C3L-01302-T1/C3L-00790-T1/C3N-01200-T1/C3N-00495-T1/C3L-01287-T1/C3L-00908-T1/C3L-01313-T1	Non-surface	NA	NA
2022-09-11	0.15191	0.806394	0.924321	0.741935	C3N-00437-T1/C3N-00317-T1/C3L-00088-T2/C3L-00096-T1/C3L-00010-T1/C3L-00079-T1/C3L-00026-T1/C3L-00004-T1/C3L-00359-T1/C3L-00448-T1/C3N-00242-T1/C3L-00813-T1/C3L-00583-T1/C3L-00917-T1/C3L-00610-T1/C3N-00733-T1/C3N-00733-T2/C3L-00790-T1/C3N-01200-T3/C3N-01200-T2/C3N-01213-T1/C3L-01287-T1/C3L-00908-T1	Non-surface	NA	NA
TULP3	0.0661984	0.796741	0.605938	1	C3N-00437-T1/C3N-00317-T1/C3L-00088-T1/C3L-00088-T2/C3L-00096-T1/C3L-00010-T1/C3L-00079-T1/C3L-00026-T1/C3L-00004-T1/C3L-00359-T1/C3L-00416-T2/C3L-00416-T1/C3L-00448-T1/C3N-00242-T1/C3L-00813-T1/C3L-00583-T1/C3N-00177-T1/C3L-00917-T1/C3L-00610-T1/C3N-00733-T1/C3N-00733-T2/C3L-01302-T1/C3L-00790-T1/C3N-01200-T3/C3N-01200-T1/C3N-01200-T2/C3N-01213-T1/C3N-00495-T1/C3L-01287-T1/C3L-00908-T1/C3L-01313…	Surface	NA	NA
PRKN	4.62854e-07	0.764429	1.62256	0.645161	C3N-00437-T1/C3L-00088-T1/C3L-00088-T2/C3L-00010-T1/C3L-00079-T1/C3L-00004-T1/C3L-00416-T1/C3L-00448-T1/C3N-00242-T1/C3L-00583-T1/C3L-00917-T1/C3L-00610-T1/C3N-00733-T1/C3N-00733-T2/C3N-01200-T3/C3N-01200-T1/C3N-01200-T2/C3N-01213-T1/C3L-01287-T1/C3L-00908-T1	Non-surface	NA	NA
LINC00894	0.0993196	0.763419	0.896662	0.774194	C3N-00317-T1/C3L-00088-T1/C3L-00088-T2/C3L-00096-T1/C3L-00010-T1/C3L-00079-T1/C3L-00026-T1/C3L-00004-T1/C3L-00359-T1/C3L-00416-T2/C3L-00416-T1/C3L-00813-T1/C3N-00177-T1/C3L-00917-T1/C3L-00610-T1/C3N-00733-T2/C3L-01302-T1/C3L-00790-T1/C3N-01200-T3/C3N-01200-T1/C3N-01200-T2/C3L-01287-T1/C3L-00908-T1/C3L-01313-T1	Non-surface	NA	NA
BABAM2	0.0324105	0.762738	1.80737	1	C3N-00437-T1/C3N-00317-T1/C3L-00088-T1/C3L-00088-T2/C3L-00096-T1/C3L-00010-T1/C3L-00079-T1/C3L-00026-T1/C3L-00004-T1/C3L-00359-T1/C3L-00416-T2/C3L-00416-T1/C3L-00448-T1/C3N-00242-T1/C3L-00813-T1/C3L-00583-T1/C3N-00177-T1/C3L-00917-T1/C3L-00610-T1/C3N-00733-T1/C3N-00733-T2/C3L-01302-T1/C3L-00790-T1/C3N-01200-T3/C3N-01200-T1/C3N-01200-T2/C3N-01213-T1/C3N-00495-T1/C3L-01287-T1/C3L-00908-T1/C3L-01313…	Non-surface	NA	NA
ZBTB38	0.137661	0.756204	0.9694	0.677419	C3N-00437-T1/C3N-00317-T1/C3L-00026-T1/C3L-00004-T1/C3L-00416-T2/C3L-00416-T1/C3L-00448-T1/C3L-00813-T1/C3N-00177-T1/C3L-00917-T1/C3L-00610-T1/C3N-00733-T2/C3L-01302-T1/C3L-00790-T1/C3N-01200-T3/C3N-01200-T1/C3N-01200-T2/C3N-00495-T1/C3L-01287-T1/C3L-00908-T1/C3L-01313-T1	Non-surface	NA	NA
CNN3	0.0695947	0.755814	0.537314	0.935484	C3N-00437-T1/C3N-00317-T1/C3L-00088-T1/C3L-00088-T2/C3L-00096-T1/C3L-00010-T1/C3L-00079-T1/C3L-00026-T1/C3L-00004-T1/C3L-00416-T2/C3L-00416-T1/C3L-00448-T1/C3N-00242-T1/C3L-00813-T1/C3L-00583-T1/C3N-00177-T1/C3L-00917-T1/C3L-00610-T1/C3N-00733-T1/C3N-00733-T2/C3L-01302-T1/C3N-01200-T3/C3N-01200-T1/C3N-01200-T2/C3N-01213-T1/C3N-00495-T1/C3L-01287-T1/C3L-00908-T1/C3L-01313-T1	Non-surface	NA	NA
ERGIC1	0.107523	0.750421	1.17987	0.903226	C3N-00437-T1/C3N-00317-T1/C3L-00088-T1/C3L-00088-T2/C3L-00096-T1/C3L-00010-T1/C3L-00079-T1/C3L-00026-T1/C3L-00004-T1/C3L-00359-T1/C3L-00416-T2/C3L-00416-T1/C3N-00242-T1/C3L-00813-T1/C3L-00583-T1/C3N-00177-T1/C3L-00610-T1/C3N-00733-T1/C3N-00733-T2/C3L-01302-T1/C3L-00790-T1/C3N-01200-T1/C3N-01200-T2/C3N-01213-T1/C3N-00495-T1/C3L-01287-T1/C3L-00908-T1/C3L-01313-T1	Non-surface	NA	NA
SH3YL1	0.00133886	0.712289	0.605729	0.870968	C3N-00317-T1/C3L-00088-T1/C3L-00088-T2/C3L-00096-T1/C3L-00010-T1/C3L-00079-T1/C3L-00026-T1/C3L-00004-T1/C3L-00416-T2/C3L-00416-T1/C3L-00448-T1/C3N-00242-T1/C3L-00813-T1/C3L-00583-T1/C3L-00917-T1/C3L-00610-T1/C3N-00733-T1/C3N-00733-T2/C3L-00790-T1/C3N-01200-T3/C3N-01200-T1/C3N-01200-T2/C3N-01213-T1/C3N-00495-T1/C3L-01287-T1/C3L-00908-T1/C3L-01313-T1	Non-surface	NA	NA
EPB41	0.0598237	0.708656	1.44518	0.806452	C3N-00437-T1/C3N-00317-T1/C3L-00088-T1/C3L-00088-T2/C3L-00096-T1/C3L-00026-T1/C3L-00004-T1/C3L-00416-T2/C3L-00416-T1/C3L-00448-T1/C3L-00813-T1/C3N-00177-T1/C3L-00917-T1/C3L-00610-T1/C3N-00733-T1/C3N-00733-T2/C3L-01302-T1/C3N-01200-T3/C3N-01200-T1/C3N-01200-T2/C3N-01213-T1/C3N-00495-T1/C3L-01287-T1/C3L-00908-T1/C3L-01313-T1	Surface	NA	Supported
AEBP2	0.0985686	0.706314	1.18575	0.677419	C3N-00437-T1/C3N-00317-T1/C3L-00088-T1/C3L-00088-T2/C3L-00096-T1/C3L-00079-T1/C3L-00359-T1/C3L-00416-T2/C3L-00416-T1/C3L-00448-T1/C3N-00242-T1/C3L-00813-T1/C3N-00177-T1/C3L-00917-T1/C3L-01302-T1/C3L-00790-T1/C3N-01200-T1/C3N-01213-T1/C3L-01287-T1/C3L-00908-T1/C3L-01313-T1	Non-surface	NA	NA
VEPH1	0.000136195	0.704811	0.368248	0.870968	C3N-00437-T1/C3N-00317-T1/C3L-00088-T1/C3L-00088-T2/C3L-00096-T1/C3L-00010-T1/C3L-00079-T1/C3L-00026-T1/C3L-00004-T1/C3L-00359-T1/C3L-00416-T2/C3L-00416-T1/C3L-00448-T1/C3N-00242-T1/C3L-00813-T1/C3L-00583-T1/C3N-00177-T1/C3L-00610-T1/C3N-00733-T1/C3N-00733-T2/C3L-00790-T1/C3N-01200-T3/C3N-01200-T1/C3N-01200-T2/C3N-00495-T1/C3L-00908-T1/C3L-01313-T1	Surface	NA	NA
UBA5	0.0703684	0.701144	0.490918	0.935484	C3N-00317-T1/C3L-00088-T1/C3L-00088-T2/C3L-00096-T1/C3L-00010-T1/C3L-00079-T1/C3L-00026-T1/C3L-00004-T1/C3L-00359-T1/C3L-00416-T2/C3L-00416-T1/C3L-00448-T1/C3N-00242-T1/C3L-00813-T1/C3L-00583-T1/C3N-00177-T1/C3L-00917-T1/C3L-00610-T1/C3N-00733-T1/C3N-00733-T2/C3L-01302-T1/C3N-01200-T3/C3N-01200-T1/C3N-01200-T2/C3N-01213-T1/C3N-00495-T1/C3L-01287-T1/C3L-00908-T1/C3L-01313-T1	Non-surface	NA	NA
PHYKPL	0.152795	0.689458	1.09524	0.935484	C3N-00437-T1/C3N-00317-T1/C3L-00088-T1/C3L-00088-T2/C3L-00096-T1/C3L-00010-T1/C3L-00079-T1/C3L-00026-T1/C3L-00004-T1/C3L-00359-T1/C3L-00416-T2/C3L-00416-T1/C3L-00448-T1/C3N-00242-T1/C3L-00813-T1/C3L-00583-T1/C3N-00177-T1/C3L-00917-T1/C3L-00610-T1/C3N-00733-T1/C3N-00733-T2/C3L-01302-T1/C3L-00790-T1/C3N-01200-T1/C3N-01213-T1/C3N-00495-T1/C3L-01287-T1/C3L-00908-T1/C3L-01313-T1	Non-surface	NA	NA
TBC1D19	0.0735236	0.663452	0.874616	0.903226	C3N-00437-T1/C3N-00317-T1/C3L-00088-T1/C3L-00088-T2/C3L-00096-T1/C3L-00010-T1/C3L-00079-T1/C3L-00026-T1/C3L-00004-T1/C3L-00359-T1/C3L-00416-T2/C3L-00416-T1/C3L-00448-T1/C3N-00242-T1/C3L-00813-T1/C3L-00583-T1/C3N-00177-T1/C3L-00917-T1/C3L-00610-T1/C3N-00733-T1/C3N-00733-T2/C3N-01200-T3/C3N-01200-T1/C3N-01200-T2/C3N-00495-T1/C3L-01287-T1/C3L-00908-T1/C3L-01313-T1	Non-surface	NA	NA
BEND7	0.0771033	0.649512	0.359309	0.83871	C3N-00437-T1/C3N-00317-T1/C3L-00096-T1/C3L-00010-T1/C3L-00079-T1/C3L-00004-T1/C3L-00359-T1/C3L-00416-T2/C3L-00416-T1/C3L-00448-T1/C3N-00242-T1/C3L-00813-T1/C3L-00583-T1/C3N-00177-T1/C3L-00917-T1/C3N-00733-T1/C3N-00733-T2/C3L-01302-T1/C3L-00790-T1/C3N-01200-T3/C3N-01200-T1/C3N-01200-T2/C3N-01213-T1/C3N-00495-T1/C3L-00908-T1/C3L-01313-T1	Non-surface	NA	NA
CCDC146	0.159855	0.648885	0.83285	0.83871	C3N-00437-T1/C3N-00317-T1/C3L-00088-T1/C3L-00088-T2/C3L-00096-T1/C3L-00010-T1/C3L-00079-T1/C3L-00026-T1/C3L-00004-T1/C3L-00359-T1/C3L-00416-T1/C3N-00242-T1/C3L-00813-T1/C3L-00583-T1/C3N-00177-T1/C3L-00610-T1/C3N-00733-T1/C3N-00733-T2/C3L-01302-T1/C3L-00790-T1/C3N-01200-T1/C3N-01213-T1/C3N-00495-T1/C3L-01287-T1/C3L-00908-T1/C3L-01313-T1	Non-surface	NA	NA
FBXO16	0.0383516	0.63622	0.309414	0.870968	C3N-00437-T1/C3N-00317-T1/C3L-00088-T1/C3L-00088-T2/C3L-00096-T1/C3L-00010-T1/C3L-00079-T1/C3L-00026-T1/C3L-00004-T1/C3L-00359-T1/C3L-00416-T2/C3L-00416-T1/C3L-00448-T1/C3N-00242-T1/C3L-00813-T1/C3L-00583-T1/C3N-00177-T1/C3L-00917-T1/C3N-00733-T1/C3N-00733-T2/C3N-01200-T3/C3N-01200-T1/C3N-01200-T2/C3N-00495-T1/C3L-01287-T1/C3L-00908-T1/C3L-01313-T1	Non-surface	NA	Approved
TMEM176B	0.00303085	0.618548	0.548524	0.774194	C3N-00317-T1/C3L-00088-T1/C3L-00088-T2/C3L-00010-T1/C3L-00079-T1/C3L-00026-T1/C3L-00004-T1/C3L-00416-T2/C3L-00416-T1/C3L-00448-T1/C3N-00242-T1/C3L-00813-T1/C3L-00583-T1/C3N-00177-T1/C3L-00917-T1/C3L-00610-T1/C3N-00733-T1/C3N-00733-T2/C3L-00790-T1/C3N-01200-T3/C3N-01213-T1/C3N-00495-T1/C3L-00908-T1/C3L-01313-T1	Non-surface	NA	NA
LACTB2	1.03699e-05	0.618285	0.430556	0.774194	C3N-00437-T1/C3N-00317-T1/C3L-00088-T1/C3L-00088-T2/C3L-00096-T1/C3L-00010-T1/C3L-00079-T1/C3L-00026-T1/C3L-00004-T1/C3L-00416-T2/C3L-00416-T1/C3N-00242-T1/C3L-00813-T1/C3L-00583-T1/C3N-00177-T1/C3L-00610-T1/C3N-00733-T1/C3N-00733-T2/C3N-01200-T3/C3N-01200-T1/C3N-01200-T2/C3N-00495-T1/C3L-00908-T1/C3L-01313-T1	Non-surface	NA	NA
SNX10	0.0187178	0.616633	1.03865	0.870968	C3N-00317-T1/C3L-00088-T1/C3L-00088-T2/C3L-00096-T1/C3L-00079-T1/C3L-00026-T1/C3L-00004-T1/C3L-00359-T1/C3L-00416-T2/C3L-00416-T1/C3L-00448-T1/C3N-00242-T1/C3L-00813-T1/C3L-00583-T1/C3N-00177-T1/C3L-00610-T1/C3N-00733-T1/C3N-00733-T2/C3L-01302-T1/C3L-00790-T1/C3N-01200-T3/C3N-01200-T1/C3N-01200-T2/C3N-01213-T1/C3N-00495-T1/C3L-01287-T1/C3L-00908-T1	Non-surface	NA	NA
LPCAT3	0.0892426	0.611137	0.595337	0.83871	C3N-00437-T1/C3N-00317-T1/C3L-00088-T1/C3L-00088-T2/C3L-00096-T1/C3L-00010-T1/C3L-00026-T1/C3L-00004-T1/C3L-00359-T1/C3L-00416-T2/C3L-00416-T1/C3L-00448-T1/C3N-00242-T1/C3L-00813-T1/C3L-00583-T1/C3N-00177-T1/C3N-00733-T1/C3N-00733-T2/C3L-01302-T1/C3L-00790-T1/C3N-01200-T1/C3N-01213-T1/C3N-00495-T1/C3L-01287-T1/C3L-00908-T1/C3L-01313-T1	Non-surface	NA	NA
DERA	0.205549	0.607469	0.850252	0.903226	C3N-00437-T1/C3N-00317-T1/C3L-00088-T1/C3L-00088-T2/C3L-00096-T1/C3L-00010-T1/C3L-00079-T1/C3L-00026-T1/C3L-00004-T1/C3L-00359-T1/C3L-00416-T2/C3L-00416-T1/C3L-00448-T1/C3N-00242-T1/C3L-00813-T1/C3L-00583-T1/C3N-00177-T1/C3L-00610-T1/C3N-00733-T1/C3N-00733-T2/C3L-01302-T1/C3L-00790-T1/C3N-01200-T1/C3N-01200-T2/C3N-01213-T1/C3L-01287-T1/C3L-00908-T1/C3L-01313-T1	Non-surface	NA	NA
RUFY3	0.127503	0.606997	1.34183	0.741935	C3N-00437-T1/C3N-00317-T1/C3L-00088-T2/C3L-00096-T1/C3L-00010-T1/C3L-00079-T1/C3L-00026-T1/C3L-00004-T1/C3L-00416-T2/C3L-00416-T1/C3N-00242-T1/C3L-00813-T1/C3N-00177-T1/C3N-00733-T1/C3N-00733-T2/C3L-01302-T1/C3N-01200-T3/C3N-01200-T1/C3N-01200-T2/C3N-00495-T1/C3L-01287-T1/C3L-00908-T1/C3L-01313-T1	Non-surface	NA	NA
RILPL1	0.0476315	0.606073	0.496362	0.677419	C3N-00437-T1/C3N-00317-T1/C3L-00096-T1/C3L-00010-T1/C3L-00079-T1/C3L-00026-T1/C3L-00004-T1/C3L-00416-T1/C3N-00242-T1/C3L-00813-T1/C3N-00177-T1/C3L-00917-T1/C3L-00610-T1/C3L-01302-T1/C3L-00790-T1/C3N-01200-T3/C3N-01200-T1/C3N-01200-T2/C3L-01287-T1/C3L-00908-T1/C3L-01313-T1	Surface	NA	Approved
HSPA4L	0.0454551	0.578645	0.299534	0.709677	C3N-00437-T1/C3N-00317-T1/C3L-00088-T1/C3L-00088-T2/C3L-00010-T1/C3L-00079-T1/C3L-00026-T1/C3L-00004-T1/C3L-00359-T1/C3L-00416-T2/C3L-00416-T1/C3L-00448-T1/C3L-00813-T1/C3L-00583-T1/C3N-00177-T1/C3L-00917-T1/C3L-00610-T1/C3N-00733-T1/C3N-00733-T2/C3N-01200-T1/C3L-00908-T1/C3L-01313-T1	Non-surface	NA	NA
C1RL	0.00131984	0.578094	0.413058	0.935484	C3N-00437-T1/C3N-00317-T1/C3L-00088-T1/C3L-00088-T2/C3L-00096-T1/C3L-00010-T1/C3L-00079-T1/C3L-00026-T1/C3L-00004-T1/C3L-00416-T2/C3L-00416-T1/C3L-00448-T1/C3N-00242-T1/C3L-00813-T1/C3L-00583-T1/C3N-00177-T1/C3L-00917-T1/C3L-00610-T1/C3N-00733-T1/C3N-00733-T2/C3L-01302-T1/C3L-00790-T1/C3N-01200-T3/C3N-01200-T1/C3N-01200-T2/C3N-00495-T1/C3L-01287-T1/C3L-00908-T1/C3L-01313-T1	Non-surface	NA	NA
DNAJC22	0.000120359	0.575015	0.279404	0.774194	C3N-00437-T1/C3N-00317-T1/C3L-00088-T1/C3L-00088-T2/C3L-00096-T1/C3L-00010-T1/C3L-00079-T1/C3L-00026-T1/C3L-00416-T2/C3L-00416-T1/C3L-00448-T1/C3N-00242-T1/C3L-00813-T1/C3L-00583-T1/C3N-00177-T1/C3L-00610-T1/C3N-00733-T2/C3L-00790-T1/C3N-01200-T1/C3N-01200-T2/C3N-01213-T1/C3N-00495-T1/C3L-00908-T1/C3L-01313-T1	Non-surface	NA	NA
RAB17	0.0460189	0.574057	0.30525	0.774194	C3N-00437-T1/C3N-00317-T1/C3L-00088-T1/C3L-00088-T2/C3L-00096-T1/C3L-00010-T1/C3L-00079-T1/C3L-00026-T1/C3L-00004-T1/C3L-00359-T1/C3L-00416-T2/C3L-00416-T1/C3N-00242-T1/C3L-00813-T1/C3L-00583-T1/C3N-00177-T1/C3L-00917-T1/C3N-00733-T1/C3L-00790-T1/C3N-01200-T1/C3N-01213-T1/C3N-00495-T1/C3L-00908-T1/C3L-01313-T1	Surface	NA	NA
NEK6	0.149984	0.562124	0.780935	0.774194	C3N-00437-T1/C3L-00088-T1/C3L-00088-T2/C3L-00010-T1/C3L-00079-T1/C3L-00026-T1/C3L-00004-T1/C3L-00359-T1/C3L-00416-T2/C3L-00416-T1/C3L-00448-T1/C3N-00242-T1/C3L-00813-T1/C3L-00583-T1/C3N-00177-T1/C3L-00917-T1/C3N-00733-T2/C3N-01200-T3/C3N-01200-T1/C3N-01213-T1/C3N-00495-T1/C3L-01287-T1/C3L-00908-T1/C3L-01313-T1	Non-surface	NA	NA
SPAG1	0.0422947	0.555438	0.337064	0.806452	C3N-00437-T1/C3N-00317-T1/C3L-00088-T1/C3L-00088-T2/C3L-00096-T1/C3L-00010-T1/C3L-00079-T1/C3L-00004-T1/C3L-00416-T2/C3L-00416-T1/C3L-00448-T1/C3N-00242-T1/C3L-00813-T1/C3L-00583-T1/C3N-00177-T1/C3L-00610-T1/C3N-00733-T1/C3N-00733-T2/C3L-01302-T1/C3L-00790-T1/C3N-01200-T3/C3N-01200-T1/C3N-01200-T2/C3L-00908-T1/C3L-01313-T1	Non-surface	NA	NA
AC074386.1	0.0477537	0.555273	NA	0.677419	C3N-00437-T1/C3N-00317-T1/C3L-00088-T1/C3L-00088-T2/C3L-00010-T1/C3L-00079-T1/C3L-00026-T1/C3L-00004-T1/C3L-00359-T1/C3L-00416-T2/C3L-00416-T1/C3L-00813-T1/C3N-00177-T1/C3L-00610-T1/C3N-00733-T1/C3N-00733-T2/C3N-01200-T3/C3N-01200-T1/C3N-01200-T2/C3N-00495-T1/C3L-00908-T1	Non-surface	NA	NA
CSNK1A1	0.000238674	0.552882	1.63161	0.677419	C3N-00437-T1/C3L-00088-T1/C3L-00088-T2/C3L-00096-T1/C3L-00010-T1/C3L-00079-T1/C3L-00004-T1/C3L-00416-T2/C3L-00416-T1/C3L-00583-T1/C3N-00177-T1/C3L-00610-T1/C3N-00733-T1/C3N-00733-T2/C3L-01302-T1/C3L-00790-T1/C3N-01200-T1/C3N-00495-T1/C3L-01287-T1/C3L-00908-T1/C3L-01313-T1	Non-surface	NA	NA
SLC12A7	0.0427694	0.550735	0.562653	0.774194	C3N-00437-T1/C3N-00317-T1/C3L-00088-T1/C3L-00088-T2/C3L-00010-T1/C3L-00079-T1/C3L-00004-T1/C3L-00416-T2/C3L-00416-T1/C3N-00242-T1/C3L-00813-T1/C3L-00583-T1/C3N-00177-T1/C3N-00733-T1/C3N-00733-T2/C3L-01302-T1/C3L-00790-T1/C3N-01200-T3/C3N-01200-T1/C3N-01200-T2/C3N-01213-T1/C3N-00495-T1/C3L-00908-T1/C3L-01313-T1	Surface	NA	NA
PIK3CB	0.0879847	0.53134	1.20366	0.741935	C3N-00437-T1/C3N-00317-T1/C3L-00088-T1/C3L-00088-T2/C3L-00096-T1/C3L-00010-T1/C3L-00079-T1/C3L-00026-T1/C3L-00004-T1/C3L-00416-T1/C3N-00242-T1/C3L-00813-T1/C3L-00583-T1/C3N-00177-T1/C3L-00917-T1/C3L-00610-T1/C3N-00733-T1/C3L-00790-T1/C3N-01200-T3/C3N-01200-T1/C3N-01213-T1/C3N-00495-T1/C3L-00908-T1	Surface	NA	NA
IFT74	0.113997	0.531154	0.459621	0.806452	C3N-00437-T1/C3N-00317-T1/C3L-00088-T1/C3L-00088-T2/C3L-00010-T1/C3L-00079-T1/C3L-00026-T1/C3L-00004-T1/C3L-00359-T1/C3L-00416-T2/C3L-00416-T1/C3L-00448-T1/C3N-00242-T1/C3L-00583-T1/C3N-00177-T1/C3L-00917-T1/C3L-00610-T1/C3L-01302-T1/C3L-00790-T1/C3N-01200-T1/C3N-01213-T1/C3N-00495-T1/C3L-01287-T1/C3L-00908-T1/C3L-01313-T1	Non-surface	NA	NA
BAIAP2L2	0.078935	0.497679	0.273542	0.677419	C3N-00437-T1/C3L-00088-T1/C3L-00088-T2/C3L-00096-T1/C3L-00010-T1/C3L-00079-T1/C3L-00359-T1/C3L-00416-T2/C3L-00416-T1/C3L-00448-T1/C3N-00242-T1/C3L-00813-T1/C3L-00583-T1/C3N-00177-T1/C3L-00917-T1/C3L-00790-T1/C3N-01200-T1/C3N-01200-T2/C3N-01213-T1/C3L-00908-T1/C3L-01313-T1	Surface	NA	NA
WASF1	0.000327079	0.465159	0.237691	0.774194	C3N-00437-T1/C3N-00317-T1/C3L-00088-T1/C3L-00088-T2/C3L-00010-T1/C3L-00079-T1/C3L-00026-T1/C3L-00004-T1/C3L-00416-T2/C3L-00416-T1/C3L-00448-T1/C3N-00242-T1/C3L-00813-T1/C3L-00583-T1/C3N-00177-T1/C3L-00917-T1/C3L-00610-T1/C3L-00790-T1/C3N-01200-T3/C3N-01200-T1/C3N-01200-T2/C3N-00495-T1/C3L-00908-T1/C3L-01313-T1	Non-surface	NA	NA
L2HGDH	0.0976911	0.457014	0.329652	0.677419	C3N-00437-T1/C3L-00088-T1/C3L-00088-T2/C3L-00096-T1/C3L-00010-T1/C3L-00079-T1/C3L-00004-T1/C3L-00359-T1/C3L-00416-T2/C3L-00448-T1/C3N-00242-T1/C3L-00583-T1/C3L-00917-T1/C3L-00610-T1/C3N-00733-T1/C3N-00733-T2/C3L-00790-T1/C3N-01200-T1/C3N-01213-T1/C3N-00495-T1/C3L-01313-T1	Non-surface	NA	NA
IMMP1L	0.115414	0.436552	0.507811	0.83871	C3N-00317-T1/C3L-00088-T1/C3L-00088-T2/C3L-00096-T1/C3L-00010-T1/C3L-00079-T1/C3L-00026-T1/C3L-00004-T1/C3L-00359-T1/C3L-00416-T2/C3L-00416-T1/C3L-00448-T1/C3N-00242-T1/C3L-00813-T1/C3L-00583-T1/C3L-00917-T1/C3L-00610-T1/C3N-00733-T1/C3N-00733-T2/C3L-00790-T1/C3N-01200-T1/C3N-01213-T1/C3N-00495-T1/C3L-01287-T1/C3L-00908-T1/C3L-01313-T1	Non-surface	NA	NA
PM20D2	0.0105288	0.415252	0.258673	0.645161	C3L-00088-T1/C3L-00088-T2/C3L-00010-T1/C3L-00079-T1/C3L-00026-T1/C3L-00004-T1/C3L-00448-T1/C3N-00242-T1/C3L-00813-T1/C3L-00583-T1/C3L-00917-T1/C3L-00610-T1/C3N-00733-T1/C3N-00733-T2/C3L-01302-T1/C3L-00790-T1/C3N-01200-T3/C3N-01200-T1/C3N-00495-T1/C3L-00908-T1	Non-surface	NA	NA
EXPH5	0.0539352	0.402442	0.220256	0.645161	C3N-00437-T1/C3N-00317-T1/C3L-00088-T1/C3L-00088-T2/C3L-00096-T1/C3L-00010-T1/C3L-00079-T1/C3L-00026-T1/C3L-00004-T1/C3L-00416-T1/C3L-00448-T1/C3L-00813-T1/C3L-00583-T1/C3N-00177-T1/C3L-00610-T1/C3N-00733-T1/C3N-00733-T2/C3L-00790-T1/C3L-00908-T1/C3L-01313-T1	Non-surface	NA	NA
PRPF40B	0.182044	0.35024	0.320808	0.709677	C3N-00317-T1/C3L-00096-T1/C3L-00010-T1/C3L-00079-T1/C3L-00004-T1/C3L-00359-T1/C3L-00416-T1/C3L-00448-T1/C3N-00242-T1/C3L-00583-T1/C3N-00177-T1/C3L-00610-T1/C3N-00733-T1/C3N-00733-T2/C3L-01302-T1/C3N-01200-T3/C3N-01200-T1/C3N-01200-T2/C3N-00495-T1/C3L-01287-T1/C3L-00908-T1/C3L-01313-T1	Non-surface	NA	NA
TCTN2	0.00893384	0.336302	0.181822	0.645161	C3N-00437-T1/C3N-00317-T1/C3L-00088-T1/C3L-00010-T1/C3L-00079-T1/C3L-00026-T1/C3L-00004-T1/C3L-00416-T2/C3L-00416-T1/C3L-00448-T1/C3N-00242-T1/C3L-00813-T1/C3N-00177-T1/C3N-00733-T1/C3L-00790-T1/C3N-01200-T3/C3N-01200-T1/C3N-01200-T2/C3L-00908-T1/C3L-01313-T1	Non-surface	NA	NA

## Sheet: 2_CP_shRNA_DEGs
ensembl_gene_id	entrezgene	external_gene_name	gene_biotype.x	transcript_count.x	description.x	gene_biotype.y	transcript_count.y	description.y	logFC	logCPM	F	PValue	FDR
ENSG00000162366	10158	PDZK1IP1	protein_coding	4	PDZK1 interacting protein 1 [Source:HGNC Symbol;Acc:HGNC:16887]	protein_coding	4	PDZK1 interacting protein 1 [Source:HGNC Symbol;Acc:HGNC:16887]	-11.6827	7.97348	488.343	1.80558e-07	0.000441606
ENSG00000137766	440279	UNC13C	protein_coding	6	unc-13 homolog C [Source:HGNC Symbol;Acc:HGNC:23149]	protein_coding	6	unc-13 homolog C [Source:HGNC Symbol;Acc:HGNC:23149]	-10.6337	6.35439	419.049	2.98265e-07	0.000441606
ENSG00000135111	6926	TBX3	protein_coding	4	T-box transcription factor 3 [Source:HGNC Symbol;Acc:HGNC:11602]	protein_coding	4	T-box 3 [Source:HGNC Symbol;Acc:HGNC:11602]	11.1275	6.08156	415.247	3.07305e-07	0.000441606
ENSG00000188643	140576	S100A16	protein_coding	5	S100 calcium binding protein A16 [Source:HGNC Symbol;Acc:HGNC:20441]	protein_coding	5	S100 calcium binding protein A16 [Source:HGNC Symbol;Acc:HGNC:20441]	-9.24045	8.00276	344.666	5.65296e-07	0.000441606
ENSG00000122862	5552	SRGN	protein_coding	2	serglycin [Source:HGNC Symbol;Acc:HGNC:9361]	protein_coding	2	serglycin [Source:HGNC Symbol;Acc:HGNC:9361]	-11.5615	6.89242	338.769	5.98076e-07	0.000441606
ENSG00000130294	547	KIF1A	protein_coding	52	kinesin family member 1A [Source:HGNC Symbol;Acc:HGNC:888]	protein_coding	31	kinesin family member 1A [Source:HGNC Symbol;Acc:HGNC:888]	11.7198	6.27689	337.351	6.06329e-07	0.000441606
ENSG00000163435	1999	ELF3	protein_coding	10	E74 like ETS transcription factor 3 [Source:HGNC Symbol;Acc:HGNC:3318]	protein_coding	10	E74 like ETS transcription factor 3 [Source:HGNC Symbol;Acc:HGNC:3318]	-8.62011	5.84413	335.81	6.15458e-07	0.000441606
ENSG00000145623	9180	OSMR	protein_coding	5	oncostatin M receptor [Source:HGNC Symbol;Acc:HGNC:8507]	protein_coding	5	oncostatin M receptor [Source:HGNC Symbol;Acc:HGNC:8507]	-9.13251	7.07586	329.841	6.52577e-07	0.000441606
ENSG00000198879	57713	SFMBT2	protein_coding	5	Scm like with four mbt domains 2 [Source:HGNC Symbol;Acc:HGNC:20256]	protein_coding	4	Scm like with four mbt domains 2 [Source:HGNC Symbol;Acc:HGNC:20256]	10.1086	5.06499	322.339	7.03462e-07	0.000441606
ENSG00000108001	253738	EBF3	protein_coding	4	EBF transcription factor 3 [Source:HGNC Symbol;Acc:HGNC:19087]	protein_coding	3	EBF transcription factor 3 [Source:HGNC Symbol;Acc:HGNC:19087]	9.76588	4.72353	310.409	7.95552e-07	0.000441606
ENSG00000150782	3606	IL18	protein_coding	6	interleukin 18 [Source:HGNC Symbol;Acc:HGNC:5986]	protein_coding	6	interleukin 18 [Source:HGNC Symbol;Acc:HGNC:5986]	-9.33494	6.99209	309.939	7.99493e-07	0.000441606
ENSG00000136574	2626	GATA4	protein_coding	9	GATA binding protein 4 [Source:HGNC Symbol;Acc:HGNC:4173]	protein_coding	9	GATA binding protein 4 [Source:HGNC Symbol;Acc:HGNC:4173]	10.5245	4.55762	308.855	8.08679e-07	0.000441606
ENSG00000198286	84433	CARD11	protein_coding	4	caspase recruitment domain family member 11 [Source:HGNC Symbol;Acc:HGNC:16393]	protein_coding	4	caspase recruitment domain family member 11 [Source:HGNC Symbol;Acc:HGNC:16393]	-9.39335	5.79518	304.486	8.47121e-07	0.000441606
ENSG00000019505	57586	SYT13	protein_coding	3	synaptotagmin 13 [Source:HGNC Symbol;Acc:HGNC:14962]	protein_coding	3	synaptotagmin 13 [Source:HGNC Symbol;Acc:HGNC:14962]	-7.38624	6.14822	303.96	8.51912e-07	0.000441606
ENSG00000169783	84894	LINGO1	protein_coding	14	leucine rich repeat and Ig domain containing 1 [Source:HGNC Symbol;Acc:HGNC:21205]	protein_coding	14	leucine rich repeat and Ig domain containing 1 [Source:HGNC Symbol;Acc:HGNC:21205]	10.1278	4.68707	302.658	8.63919e-07	0.000441606
ENSG00000172201	3400	ID4	protein_coding	1	inhibitor of DNA binding 4, HLH protein [Source:HGNC Symbol;Acc:HGNC:5363]	protein_coding	1	inhibitor of DNA binding 4, HLH protein [Source:HGNC Symbol;Acc:HGNC:5363]	9.97515	5.86848	300.602	8.83326e-07	0.000441606
ENSG00000082397	23136	EPB41L3	protein_coding	36	erythrocyte membrane protein band 4.1 like 3 [Source:HGNC Symbol;Acc:HGNC:3380]	protein_coding	36	erythrocyte membrane protein band 4.1 like 3 [Source:HGNC Symbol;Acc:HGNC:3380]	10.414	5.65523	298.359	9.05146e-07	0.000441606
ENSG00000113361	1004	CDH6	protein_coding	5	cadherin 6 [Source:HGNC Symbol;Acc:HGNC:1765]	protein_coding	5	cadherin 6 [Source:HGNC Symbol;Acc:HGNC:1765]	-9.58503	7.69052	290.315	9.89427e-07	0.000441606
ENSG00000173432	6288	SAA1	protein_coding	4	serum amyloid A1 [Source:HGNC Symbol;Acc:HGNC:10513]	protein_coding	4	serum amyloid A1 [Source:HGNC Symbol;Acc:HGNC:10513]	-13.8591	8.24428	289.666	9.96675e-07	0.000441606
ENSG00000000971	3075	CFH	protein_coding	6	complement factor H [Source:HGNC Symbol;Acc:HGNC:4883]	protein_coding	6	complement factor H [Source:HGNC Symbol;Acc:HGNC:4883]	-8.06885	5.09244	289.05	1.0036e-06	0.000441606
ENSG00000154639	1525	CXADR	protein_coding	5	CXADR Ig-like cell adhesion molecule [Source:HGNC Symbol;Acc:HGNC:2559]	protein_coding	5	CXADR, Ig-like cell adhesion molecule [Source:HGNC Symbol;Acc:HGNC:2559]	7.62622	5.31925	287.827	1.01755e-06	0.000441606
ENSG00000157851	56896	DPYSL5	protein_coding	7	dihydropyrimidinase like 5 [Source:HGNC Symbol;Acc:HGNC:20637]	protein_coding	7	dihydropyrimidinase like 5 [Source:HGNC Symbol;Acc:HGNC:20637]	12.8847	6.06419	286.827	1.02916e-06	0.000441606
ENSG00000128714	3239	HOXD13	protein_coding	1	homeobox D13 [Source:HGNC Symbol;Acc:HGNC:5136]	protein_coding	1	homeobox D13 [Source:HGNC Symbol;Acc:HGNC:5136]	9.63751	5.53105	286.533	1.0326e-06	0.000441606
ENSG00000164683	23462	HEY1	protein_coding	15	hes related family bHLH transcription factor with YRPW motif 1 [Source:HGNC Symbol;Acc:HGNC:4880]	protein_coding	8	hes related family bHLH transcription factor with YRPW motif 1 [Source:HGNC Symbol;Acc:HGNC:4880]	7.9811	6.87693	280.22	1.11026e-06	0.000441606
ENSG00000124882	2069	EREG	protein_coding	3	epiregulin [Source:HGNC Symbol;Acc:HGNC:3443]	protein_coding	3	epiregulin [Source:HGNC Symbol;Acc:HGNC:3443]	-14.8689	8.70274	278.752	1.1294e-06	0.000441606
ENSG00000119866	53335	BCL11A	protein_coding	27	BAF chromatin remodeling complex subunit BCL11A [Source:HGNC Symbol;Acc:HGNC:13221]	protein_coding	27	BCL11A, BAF complex component [Source:HGNC Symbol;Acc:HGNC:13221]	9.22617	4.48398	278.072	1.13841e-06	0.000441606
ENSG00000158321	26053	AUTS2	protein_coding	33	activator of transcription and developmental regulator AUTS2 [Source:HGNC Symbol;Acc:HGNC:14262]	protein_coding	29	AUTS2, activator of transcription and developmental regulator [Source:HGNC Symbol;Acc:HGNC:14262]	9.90433	6.47339	274.397	1.18877e-06	0.000441606
ENSG00000137767	58472	SQOR	protein_coding	8	sulfide quinone oxidoreductase [Source:HGNC Symbol;Acc:HGNC:20390]	protein_coding	8	sulfide quinone oxidoreductase [Source:HGNC Symbol;Acc:HGNC:20390]	-9.85351	5.16284	268.784	1.27143e-06	0.000441606
ENSG00000130513	9518	GDF15	protein_coding	5	growth differentiation factor 15 [Source:HGNC Symbol;Acc:HGNC:30142]	protein_coding	5	growth differentiation factor 15 [Source:HGNC Symbol;Acc:HGNC:30142]	-7.23065	7.5975	268.535	1.27526e-06	0.000441606
ENSG00000023445	330	BIRC3	protein_coding	8	baculoviral IAP repeat containing 3 [Source:HGNC Symbol;Acc:HGNC:591]	protein_coding	7	baculoviral IAP repeat containing 3 [Source:HGNC Symbol;Acc:HGNC:591]	-8.95902	7.39523	267.918	1.28483e-06	0.000441606
ENSG00000013297	5010	CLDN11	protein_coding	7	claudin 11 [Source:HGNC Symbol;Acc:HGNC:8514]	protein_coding	7	claudin 11 [Source:HGNC Symbol;Acc:HGNC:8514]	-12.7555	6.59267	266.44	1.30815e-06	0.000441606
ENSG00000139211	347902	AMIGO2	protein_coding	3	adhesion molecule with Ig like domain 2 [Source:HGNC Symbol;Acc:HGNC:24073]	protein_coding	3	adhesion molecule with Ig like domain 2 [Source:HGNC Symbol;Acc:HGNC:24073]	-7.47507	8.23373	265.9	1.31681e-06	0.000441606
ENSG00000163739	2919	CXCL1	protein_coding	2	C-X-C motif chemokine ligand 1 [Source:HGNC Symbol;Acc:HGNC:4602]	protein_coding	2	C-X-C motif chemokine ligand 1 [Source:HGNC Symbol;Acc:HGNC:4602]	-11.5597	8.45216	264.923	1.33267e-06	0.000441606
ENSG00000133124	8471	IRS4	protein_coding	1	insulin receptor substrate 4 [Source:HGNC Symbol;Acc:HGNC:6128]	protein_coding	1	insulin receptor substrate 4 [Source:HGNC Symbol;Acc:HGNC:6128]	14.8294	8.83978	264.773	1.33511e-06	0.000441606
ENSG00000120451	399979	SNX19	protein_coding	13	sorting nexin 19 [Source:HGNC Symbol;Acc:HGNC:21532]	protein_coding	13	sorting nexin 19 [Source:HGNC Symbol;Acc:HGNC:21532]	-8.83523	5.55522	263.007	1.36447e-06	0.000441606
ENSG00000182175	56963	RGMA	protein_coding	13	repulsive guidance molecule BMP co-receptor a [Source:HGNC Symbol;Acc:HGNC:30308]	protein_coding	13	repulsive guidance molecule BMP co-receptor a [Source:HGNC Symbol;Acc:HGNC:30308]	8.42322	4.89538	260.674	1.40456e-06	0.000441606
ENSG00000181291	124842	TMEM132E	protein_coding	3	transmembrane protein 132E [Source:HGNC Symbol;Acc:HGNC:26991]	protein_coding	3	transmembrane protein 132E [Source:HGNC Symbol;Acc:HGNC:26991]	12.5106	6.52527	260.664	1.40474e-06	0.000441606
ENSG00000059378	64761	PARP12	protein_coding	12	poly(ADP-ribose) polymerase family member 12 [Source:HGNC Symbol;Acc:HGNC:21919]	protein_coding	12	poly(ADP-ribose) polymerase family member 12 [Source:HGNC Symbol;Acc:HGNC:21919]	-8.79549	4.32824	260.264	1.41176e-06	0.000441606
ENSG00000176658	4642	MYO1D	protein_coding	16	myosin ID [Source:HGNC Symbol;Acc:HGNC:7598]	protein_coding	16	myosin ID [Source:HGNC Symbol;Acc:HGNC:7598]	10.7707	6.05128	259.943	1.41744e-06	0.000441606
ENSG00000135333	2045	EPHA7	protein_coding	2	EPH receptor A7 [Source:HGNC Symbol;Acc:HGNC:3390]	protein_coding	2	EPH receptor A7 [Source:HGNC Symbol;Acc:HGNC:3390]	8.4606	5.18393	259.631	1.42298e-06	0.000441606
ENSG00000177283	8325	FZD8	protein_coding	1	frizzled class receptor 8 [Source:HGNC Symbol;Acc:HGNC:4046]	protein_coding	1	frizzled class receptor 8 [Source:HGNC Symbol;Acc:HGNC:4046]	9.42226	4.38155	255.564	1.49786e-06	0.000441606
ENSG00000115457	3485	IGFBP2	protein_coding	5	insulin like growth factor binding protein 2 [Source:HGNC Symbol;Acc:HGNC:5471]	protein_coding	5	insulin like growth factor binding protein 2 [Source:HGNC Symbol;Acc:HGNC:5471]	8.31065	4.54858	253.471	1.5384e-06	0.000441606
ENSG00000050165	27122	DKK3	protein_coding	16	dickkopf WNT signaling pathway inhibitor 3 [Source:HGNC Symbol;Acc:HGNC:2893]	protein_coding	16	dickkopf WNT signaling pathway inhibitor 3 [Source:HGNC Symbol;Acc:HGNC:2893]	-6.22914	7.01948	251.113	1.58581e-06	0.000441606
ENSG00000184058	6899	TBX1	protein_coding	6	T-box transcription factor 1 [Source:HGNC Symbol;Acc:HGNC:11592]	protein_coding	6	T-box 1 [Source:HGNC Symbol;Acc:HGNC:11592]	11.6924	5.70702	251.007	1.58798e-06	0.000441606
ENSG00000076356	5362	PLXNA2	protein_coding	6	plexin A2 [Source:HGNC Symbol;Acc:HGNC:9100]	protein_coding	6	plexin A2 [Source:HGNC Symbol;Acc:HGNC:9100]	7.33958	4.99323	249.317	1.6232e-06	0.000441606
ENSG00000170430	4255	MGMT	protein_coding	5	O-6-methylguanine-DNA methyltransferase [Source:HGNC Symbol;Acc:HGNC:7059]	protein_coding	5	O-6-methylguanine-DNA methyltransferase [Source:HGNC Symbol;Acc:HGNC:7059]	-9.96222	5.29679	248.177	1.64752e-06	0.000441606
ENSG00000163347	9076	CLDN1	protein_coding	2	claudin 1 [Source:HGNC Symbol;Acc:HGNC:2032]	protein_coding	2	claudin 1 [Source:HGNC Symbol;Acc:HGNC:2032]	-7.29633	7.27276	247.976	1.65186e-06	0.000441606
ENSG00000175745	7025	NR2F1	protein_coding	6	nuclear receptor subfamily 2 group F member 1 [Source:HGNC Symbol;Acc:HGNC:7975]	protein_coding	7	nuclear receptor subfamily 2 group F member 1 [Source:HGNC Symbol;Acc:HGNC:7975]	7.9547	5.26069	247.345	1.66557e-06	0.000441606
ENSG00000007372	5080	PAX6	protein_coding	82	paired box 6 [Source:HGNC Symbol;Acc:HGNC:8620]	protein_coding	84	paired box 6 [Source:HGNC Symbol;Acc:HGNC:8620]	6.90423	5.084	246.04	1.69442e-06	0.000441606
ENSG00000016391	55349	CHDH	protein_coding	3	choline dehydrogenase [Source:HGNC Symbol;Acc:HGNC:24288]	protein_coding	3	choline dehydrogenase [Source:HGNC Symbol;Acc:HGNC:24288]	9.31298	4.27272	245.625	1.70373e-06	0.000441606
ENSG00000125618	7849	PAX8	protein_coding	13	paired box 8 [Source:HGNC Symbol;Acc:HGNC:8622]	protein_coding	13	paired box 8 [Source:HGNC Symbol;Acc:HGNC:8622]	-10.2967	7.92494	242.796	1.76899e-06	0.000441606
ENSG00000153885	79047	KCTD15	protein_coding	12	potassium channel tetramerization domain containing 15 [Source:HGNC Symbol;Acc:HGNC:23297]	protein_coding	12	potassium channel tetramerization domain containing 15 [Source:HGNC Symbol;Acc:HGNC:23297]	15.0026	5.76826	402.666	1.82495e-06	0.000441606
ENSG00000037280	2324	FLT4	protein_coding	12	fms related receptor tyrosine kinase 4 [Source:HGNC Symbol;Acc:HGNC:3767]	protein_coding	12	fms related tyrosine kinase 4 [Source:HGNC Symbol;Acc:HGNC:3767]	6.74176	5.61215	238.942	1.86322e-06	0.000441606
ENSG00000196376	222553	SLC35F1	protein_coding	2	solute carrier family 35 member F1 [Source:HGNC Symbol;Acc:HGNC:21483]	protein_coding	2	solute carrier family 35 member F1 [Source:HGNC Symbol;Acc:HGNC:21483]	7.50037	4.72767	237.349	1.90408e-06	0.000441606
ENSG00000259207	3690	ITGB3	protein_coding	3	integrin subunit beta 3 [Source:HGNC Symbol;Acc:HGNC:6156]	protein_coding	3	integrin subunit beta 3 [Source:HGNC Symbol;Acc:HGNC:6156]	-6.64161	5.30706	236.827	1.91771e-06	0.000441606
ENSG00000066735	26153	KIF26A	protein_coding	2	kinesin family member 26A [Source:HGNC Symbol;Acc:HGNC:20226]	protein_coding	2	kinesin family member 26A [Source:HGNC Symbol;Acc:HGNC:20226]	8.654	5.69757	236.554	1.92491e-06	0.000441606
ENSG00000052850	60529	ALX4	protein_coding	1	ALX homeobox 4 [Source:HGNC Symbol;Acc:HGNC:450]	protein_coding	2	ALX homeobox 4 [Source:HGNC Symbol;Acc:HGNC:450]	7.75037	4.45719	235.685	1.948e-06	0.000441606
ENSG00000135547	23493	HEY2	protein_coding	2	hes related family bHLH transcription factor with YRPW motif 2 [Source:HGNC Symbol;Acc:HGNC:4881]	protein_coding	2	hes related family bHLH transcription factor with YRPW motif 2 [Source:HGNC Symbol;Acc:HGNC:4881]	8.80484	4.30933	235.349	1.95703e-06	0.000441606
ENSG00000161249	93099	DMKN	protein_coding	68	dermokine [Source:HGNC Symbol;Acc:HGNC:25063]	protein_coding	68	dermokine [Source:HGNC Symbol;Acc:HGNC:25063]	15.0887	5.85429	392.593	1.95852e-06	0.000441606
ENSG00000007264	4145	MATK	protein_coding	15	megakaryocyte-associated tyrosine kinase [Source:HGNC Symbol;Acc:HGNC:6906]	protein_coding	15	megakaryocyte-associated tyrosine kinase [Source:HGNC Symbol;Acc:HGNC:6906]	8.13977	5.02499	233.71	2.00187e-06	0.000441606
ENSG00000182326	716	C1S	protein_coding	21	complement C1s [Source:HGNC Symbol;Acc:HGNC:1247]	protein_coding	21	complement C1s [Source:HGNC Symbol;Acc:HGNC:1247]	-5.87778	6.44928	233.129	2.0181e-06	0.000441606
ENSG00000119125	9615	GDA	protein_coding	9	guanine deaminase [Source:HGNC Symbol;Acc:HGNC:4212]	protein_coding	9	guanine deaminase [Source:HGNC Symbol;Acc:HGNC:4212]	-9.76071	4.52842	230.882	2.08245e-06	0.000441606
ENSG00000153162	654	BMP6	protein_coding	1	bone morphogenetic protein 6 [Source:HGNC Symbol;Acc:HGNC:1073]	protein_coding	1	bone morphogenetic protein 6 [Source:HGNC Symbol;Acc:HGNC:1073]	7.60106	4.73138	230.429	2.09572e-06	0.000441606
ENSG00000101144	655	BMP7	protein_coding	9	bone morphogenetic protein 7 [Source:HGNC Symbol;Acc:HGNC:1074]	protein_coding	9	bone morphogenetic protein 7 [Source:HGNC Symbol;Acc:HGNC:1074]	10.1008	5.34203	230.257	2.10081e-06	0.000441606
ENSG00000175414	285598	ARL10	protein_coding	4	ADP ribosylation factor like GTPase 10 [Source:HGNC Symbol;Acc:HGNC:22042]	protein_coding	4	ADP ribosylation factor like GTPase 10 [Source:HGNC Symbol;Acc:HGNC:22042]	7.63533	5.18392	229.885	2.11185e-06	0.000441606
ENSG00000107731	219699	UNC5B	protein_coding	2	unc-5 netrin receptor B [Source:HGNC Symbol;Acc:HGNC:12568]	protein_coding	2	unc-5 netrin receptor B [Source:HGNC Symbol;Acc:HGNC:12568]	8.85649	6.56543	229.278	2.13001e-06	0.000441606
ENSG00000165323	120114	FAT3	protein_coding	6	FAT atypical cadherin 3 [Source:HGNC Symbol;Acc:HGNC:23112]	protein_coding	6	FAT atypical cadherin 3 [Source:HGNC Symbol;Acc:HGNC:23112]	8.20283	5.39126	229.151	2.13384e-06	0.000441606
ENSG00000159176	1465	CSRP1	protein_coding	19	cysteine and glycine rich protein 1 [Source:HGNC Symbol;Acc:HGNC:2469]	protein_coding	19	cysteine and glycine rich protein 1 [Source:HGNC Symbol;Acc:HGNC:2469]	-6.93385	5.59722	226.33	2.22119e-06	0.000441606
ENSG00000137331	8870	IER3	protein_coding	2	immediate early response 3 [Source:HGNC Symbol;Acc:HGNC:5392]	protein_coding	2	immediate early response 3 [Source:HGNC Symbol;Acc:HGNC:5392]	-5.4987	6.59791	225.48	2.24843e-06	0.000441606
ENSG00000141526	9123	SLC16A3	protein_coding	22	solute carrier family 16 member 3 [Source:HGNC Symbol;Acc:HGNC:10924]	protein_coding	22	solute carrier family 16 member 3 [Source:HGNC Symbol;Acc:HGNC:10924]	-6.88852	7.90185	225.468	2.24881e-06	0.000441606
ENSG00000173894	84733	CBX2	protein_coding	3	chromobox 2 [Source:HGNC Symbol;Acc:HGNC:1552]	protein_coding	3	chromobox 2 [Source:HGNC Symbol;Acc:HGNC:1552]	6.14871	5.7759	224.676	2.27459e-06	0.000441606
ENSG00000198732	64093	SMOC1	protein_coding	5	SPARC related modular calcium binding 1 [Source:HGNC Symbol;Acc:HGNC:20318]	protein_coding	5	SPARC related modular calcium binding 1 [Source:HGNC Symbol;Acc:HGNC:20318]	14.5993	5.36544	371.245	2.28873e-06	0.000441606
ENSG00000020181	25960	ADGRA2	protein_coding	3	adhesion G protein-coupled receptor A2 [Source:HGNC Symbol;Acc:HGNC:17849]	protein_coding	3	adhesion G protein-coupled receptor A2 [Source:HGNC Symbol;Acc:HGNC:17849]	6.91205	4.80345	220.791	2.40674e-06	0.000441606
ENSG00000248187	NA	AC078850.1	lncRNA	1	novel transcript	lincRNA	1	novel transcript	-9.46545	4.80234	220.2	2.4277e-06	0.000441606
ENSG00000166501	5579	PRKCB	protein_coding	12	protein kinase C beta [Source:HGNC Symbol;Acc:HGNC:9395]	protein_coding	14	protein kinase C beta [Source:HGNC Symbol;Acc:HGNC:9395]	8.64836	4.37645	218.26	2.49822e-06	0.000441606
ENSG00000081041	2920	CXCL2	protein_coding	3	C-X-C motif chemokine ligand 2 [Source:HGNC Symbol;Acc:HGNC:4603]	protein_coding	3	C-X-C motif chemokine ligand 2 [Source:HGNC Symbol;Acc:HGNC:4603]	-7.86833	6.1332	217.395	2.53051e-06	0.000441606
ENSG00000065320	9423	NTN1	protein_coding	2	netrin 1 [Source:HGNC Symbol;Acc:HGNC:8029]	protein_coding	2	netrin 1 [Source:HGNC Symbol;Acc:HGNC:8029]	6.69612	5.6771	216.994	2.54569e-06	0.000441606
ENSG00000184486	5454	POU3F2	protein_coding	1	POU class 3 homeobox 2 [Source:HGNC Symbol;Acc:HGNC:9215]	protein_coding	1	POU class 3 homeobox 2 [Source:HGNC Symbol;Acc:HGNC:9215]	9.03475	4.56869	216.415	2.56778e-06	0.000441606
ENSG00000198959	7052	TGM2	protein_coding	6	transglutaminase 2 [Source:HGNC Symbol;Acc:HGNC:11778]	protein_coding	6	transglutaminase 2 [Source:HGNC Symbol;Acc:HGNC:11778]	-6.89968	6.98914	215.967	2.58505e-06	0.000441606
ENSG00000137273	2295	FOXF2	protein_coding	1	forkhead box F2 [Source:HGNC Symbol;Acc:HGNC:3810]	protein_coding	2	forkhead box F2 [Source:HGNC Symbol;Acc:HGNC:3810]	14.5926	5.35882	351.799	2.65867e-06	0.000441606
ENSG00000103044	3038	HAS3	protein_coding	5	hyaluronan synthase 3 [Source:HGNC Symbol;Acc:HGNC:4820]	protein_coding	5	hyaluronan synthase 3 [Source:HGNC Symbol;Acc:HGNC:4820]	-5.51929	7.3326	214.057	2.66039e-06	0.000441606
ENSG00000169515	83987	CCDC8	protein_coding	1	coiled-coil domain containing 8 [Source:HGNC Symbol;Acc:HGNC:25367]	protein_coding	2	coiled-coil domain containing 8 [Source:HGNC Symbol;Acc:HGNC:25367]	7.91167	4.38591	213.664	2.67627e-06	0.000441606
ENSG00000140479	5046	PCSK6	protein_coding	21	proprotein convertase subtilisin/kexin type 6 [Source:HGNC Symbol;Acc:HGNC:8569]	protein_coding	21	proprotein convertase subtilisin/kexin type 6 [Source:HGNC Symbol;Acc:HGNC:8569]	7.78747	5.34997	213.295	2.69126e-06	0.000441606
ENSG00000105825	7980	TFPI2	protein_coding	6	tissue factor pathway inhibitor 2 [Source:HGNC Symbol;Acc:HGNC:11761]	protein_coding	7	tissue factor pathway inhibitor 2 [Source:HGNC Symbol;Acc:HGNC:11761]	-6.7814	5.95541	211.326	2.77318e-06	0.000441606
ENSG00000198074	57016	AKR1B10	protein_coding	4	aldo-keto reductase family 1 member B10 [Source:HGNC Symbol;Acc:HGNC:382]	protein_coding	4	aldo-keto reductase family 1 member B10 [Source:HGNC Symbol;Acc:HGNC:382]	-9.24078	5.24504	210.607	2.80393e-06	0.000441606
ENSG00000138650	57575	PCDH10	protein_coding	3	protocadherin 10 [Source:HGNC Symbol;Acc:HGNC:13404]	protein_coding	3	protocadherin 10 [Source:HGNC Symbol;Acc:HGNC:13404]	8.51109	7.38964	210.331	2.81582e-06	0.000441606
ENSG00000147883	1030	CDKN2B	protein_coding	3	cyclin dependent kinase inhibitor 2B [Source:HGNC Symbol;Acc:HGNC:1788]	protein_coding	3	cyclin dependent kinase inhibitor 2B [Source:HGNC Symbol;Acc:HGNC:1788]	9.79446	3.83118	210.271	2.81842e-06	0.000441606
ENSG00000043355	7546	ZIC2	protein_coding	5	Zic family member 2 [Source:HGNC Symbol;Acc:HGNC:12873]	protein_coding	5	Zic family member 2 [Source:HGNC Symbol;Acc:HGNC:12873]	7.68084	6.49985	209.76	2.84065e-06	0.000441606
ENSG00000112320	55084	SOBP	protein_coding	4	sine oculis binding protein homolog [Source:HGNC Symbol;Acc:HGNC:29256]	protein_coding	4	sine oculis binding protein homolog [Source:HGNC Symbol;Acc:HGNC:29256]	7.51189	4.8216	209.283	2.86165e-06	0.000441606
ENSG00000142623	29943	PADI1	protein_coding	4	peptidyl arginine deiminase 1 [Source:HGNC Symbol;Acc:HGNC:18367]	protein_coding	4	peptidyl arginine deiminase 1 [Source:HGNC Symbol;Acc:HGNC:18367]	-7.68636	4.30857	208.006	2.91882e-06	0.000441606
ENSG00000162692	7412	VCAM1	protein_coding	6	vascular cell adhesion molecule 1 [Source:HGNC Symbol;Acc:HGNC:12663]	protein_coding	6	vascular cell adhesion molecule 1 [Source:HGNC Symbol;Acc:HGNC:12663]	-8.96196	7.44155	207.617	2.93651e-06	0.000441606
ENSG00000236453	NA	AC003092.1	lncRNA	2	novel transcript	lincRNA	2	novel transcript	-8.81001	4.12095	207.096	2.96047e-06	0.000441606
ENSG00000080854	22997	IGSF9B	protein_coding	7	immunoglobulin superfamily member 9B [Source:HGNC Symbol;Acc:HGNC:32326]	protein_coding	7	immunoglobulin superfamily member 9B [Source:HGNC Symbol;Acc:HGNC:32326]	9.34603	4.58767	205.984	3.01241e-06	0.000441606
ENSG00000013364	9961	MVP	protein_coding	19	major vault protein [Source:HGNC Symbol;Acc:HGNC:7531]	protein_coding	19	major vault protein [Source:HGNC Symbol;Acc:HGNC:7531]	-5.51908	7.7072	205.035	3.0577e-06	0.000441606
ENSG00000154760	146857	SLFN13	protein_coding	11	schlafen family member 13 [Source:HGNC Symbol;Acc:HGNC:26481]	protein_coding	11	schlafen family member 13 [Source:HGNC Symbol;Acc:HGNC:26481]	-8.53964	4.85704	203.716	3.12211e-06	0.000441606
ENSG00000147231	55086	RADX	protein_coding	6	RPA1 related single stranded DNA binding protein, X-linked [Source:HGNC Symbol;Acc:HGNC:25486]	protein_coding	6	RPA1 related single stranded DNA binding protein, X-linked [Source:HGNC Symbol;Acc:HGNC:25486]	6.51096	5.68019	203.48	3.13381e-06	0.000441606
ENSG00000158352	57477	SHROOM4	protein_coding	5	shroom family member 4 [Source:HGNC Symbol;Acc:HGNC:29215]	protein_coding	5	shroom family member 4 [Source:HGNC Symbol;Acc:HGNC:29215]	-7.51621	4.02631	202.057	3.20561e-06	0.000441606
ENSG00000115221	3694	ITGB6	protein_coding	8	integrin subunit beta 6 [Source:HGNC Symbol;Acc:HGNC:6161]	protein_coding	8	integrin subunit beta 6 [Source:HGNC Symbol;Acc:HGNC:6161]	-9.47901	4.81565	202.019	3.20759e-06	0.000441606
ENSG00000048740	10659	CELF2	protein_coding	17	CUGBP Elav-like family member 2 [Source:HGNC Symbol;Acc:HGNC:2550]	protein_coding	17	CUGBP Elav-like family member 2 [Source:HGNC Symbol;Acc:HGNC:2550]	14.6229	5.38907	328.3	3.22255e-06	0.000441606
ENSG00000131409	94030	LRRC4B	protein_coding	4	leucine rich repeat containing 4B [Source:HGNC Symbol;Acc:HGNC:25042]	protein_coding	4	leucine rich repeat containing 4B [Source:HGNC Symbol;Acc:HGNC:25042]	7.58082	4.27751	200.528	3.28522e-06	0.000441606
ENSG00000118971	894	CCND2	protein_coding	8	cyclin D2 [Source:HGNC Symbol;Acc:HGNC:1583]	protein_coding	4	cyclin D2 [Source:HGNC Symbol;Acc:HGNC:1583]	11.6077	7.5577	199.942	3.31642e-06	0.000441606
ENSG00000172716	91607	SLFN11	protein_coding	13	schlafen family member 11 [Source:HGNC Symbol;Acc:HGNC:26633]	protein_coding	13	schlafen family member 11 [Source:HGNC Symbol;Acc:HGNC:26633]	-9.48706	5.23352	199.784	3.32488e-06	0.000441606
ENSG00000100097	3956	LGALS1	protein_coding	7	galectin 1 [Source:HGNC Symbol;Acc:HGNC:6561]	protein_coding	7	galectin 1 [Source:HGNC Symbol;Acc:HGNC:6561]	-6.26215	7.91165	199.627	3.3333e-06	0.000441606
ENSG00000158716	54935	DUSP23	protein_coding	3	dual specificity phosphatase 23 [Source:HGNC Symbol;Acc:HGNC:21480]	protein_coding	3	dual specificity phosphatase 23 [Source:HGNC Symbol;Acc:HGNC:21480]	-14.1902	4.95594	323.557	3.35563e-06	0.000441606
ENSG00000042493	822	CAPG	protein_coding	15	capping actin protein, gelsolin like [Source:HGNC Symbol;Acc:HGNC:1474]	protein_coding	15	capping actin protein, gelsolin like [Source:HGNC Symbol;Acc:HGNC:1474]	-6.32451	8.05077	198.685	3.38461e-06	0.000441606
ENSG00000108018	114815	SORCS1	protein_coding	10	sortilin related VPS10 domain containing receptor 1 [Source:HGNC Symbol;Acc:HGNC:16697]	protein_coding	10	sortilin related VPS10 domain containing receptor 1 [Source:HGNC Symbol;Acc:HGNC:16697]	11.21	4.39549	198.438	3.39819e-06	0.000441606
ENSG00000156925	7547	ZIC3	protein_coding	3	Zic family member 3 [Source:HGNC Symbol;Acc:HGNC:12874]	protein_coding	3	Zic family member 3 [Source:HGNC Symbol;Acc:HGNC:12874]	14.9801	5.74577	320.17	3.45526e-06	0.000441606
ENSG00000171234	7364	UGT2B7	protein_coding	5	UDP glucuronosyltransferase family 2 member B7 [Source:HGNC Symbol;Acc:HGNC:12554]	protein_coding	5	UDP glucuronosyltransferase family 2 member B7 [Source:HGNC Symbol;Acc:HGNC:12554]	-8.68565	5.00198	197.121	3.47205e-06	0.000441606
ENSG00000171517	23566	LPAR3	protein_coding	3	lysophosphatidic acid receptor 3 [Source:HGNC Symbol;Acc:HGNC:14298]	protein_coding	3	lysophosphatidic acid receptor 3 [Source:HGNC Symbol;Acc:HGNC:14298]	8.0665	4.31933	197.058	3.47563e-06	0.000441606
ENSG00000019186	1591	CYP24A1	protein_coding	6	cytochrome P450 family 24 subfamily A member 1 [Source:HGNC Symbol;Acc:HGNC:2602]	protein_coding	6	cytochrome P450 family 24 subfamily A member 1 [Source:HGNC Symbol;Acc:HGNC:2602]	-8.20921	7.29242	196.29	3.5197e-06	0.000441606
ENSG00000145632	10769	PLK2	protein_coding	15	polo like kinase 2 [Source:HGNC Symbol;Acc:HGNC:19699]	protein_coding	15	polo like kinase 2 [Source:HGNC Symbol;Acc:HGNC:19699]	-6.8132	9.20676	195.979	3.53772e-06	0.000441606
ENSG00000175287	254295	PHYHD1	protein_coding	13	phytanoyl-CoA dioxygenase domain containing 1 [Source:HGNC Symbol;Acc:HGNC:23396]	protein_coding	13	phytanoyl-CoA dioxygenase domain containing 1 [Source:HGNC Symbol;Acc:HGNC:23396]	8.63907	4.14434	195.824	3.54678e-06	0.000441606
ENSG00000158270	81035	COLEC12	protein_coding	3	collectin subfamily member 12 [Source:HGNC Symbol;Acc:HGNC:16016]	protein_coding	3	collectin subfamily member 12 [Source:HGNC Symbol;Acc:HGNC:16016]	6.40346	4.61136	191.183	3.83197e-06	0.00046825
ENSG00000183072	1482	NKX2-5	protein_coding	4	NK2 homeobox 5 [Source:HGNC Symbol;Acc:HGNC:2488]	protein_coding	4	NK2 homeobox 5 [Source:HGNC Symbol;Acc:HGNC:2488]	6.59026	4.79109	190.548	3.87331e-06	0.00046825
ENSG00000076716	2239	GPC4	protein_coding	1	glypican 4 [Source:HGNC Symbol;Acc:HGNC:4452]	protein_coding	1	glypican 4 [Source:HGNC Symbol;Acc:HGNC:4452]	11.3986	5.44527	190.218	3.89504e-06	0.00046825
ENSG00000115648	79083	MLPH	protein_coding	23	melanophilin [Source:HGNC Symbol;Acc:HGNC:29643]	protein_coding	23	melanophilin [Source:HGNC Symbol;Acc:HGNC:29643]	-9.25092	4.99886	190.111	3.90208e-06	0.00046825
ENSG00000166801	63901	FAM111A	protein_coding	16	family with sequence similarity 111 member A [Source:HGNC Symbol;Acc:HGNC:24725]	protein_coding	11	family with sequence similarity 111 member A [Source:HGNC Symbol;Acc:HGNC:24725]	-9.36375	5.11091	188.228	4.02929e-06	0.00046825
ENSG00000147889	1029	CDKN2A	protein_coding	14	cyclin dependent kinase inhibitor 2A [Source:HGNC Symbol;Acc:HGNC:1787]	protein_coding	14	cyclin dependent kinase inhibitor 2A [Source:HGNC Symbol;Acc:HGNC:1787]	15.8342	6.59913	302.902	4.03079e-06	0.00046825
ENSG00000121858	8743	TNFSF10	protein_coding	6	TNF superfamily member 10 [Source:HGNC Symbol;Acc:HGNC:11925]	protein_coding	6	TNF superfamily member 10 [Source:HGNC Symbol;Acc:HGNC:11925]	-8.71548	3.48829	188.18	4.03262e-06	0.00046825
ENSG00000071246	22846	VASH1	protein_coding	5	vasohibin 1 [Source:HGNC Symbol;Acc:HGNC:19964]	protein_coding	5	vasohibin 1 [Source:HGNC Symbol;Acc:HGNC:19964]	6.39637	4.54192	187.758	4.06189e-06	0.00046825
ENSG00000182985	23705	CADM1	protein_coding	22	cell adhesion molecule 1 [Source:HGNC Symbol;Acc:HGNC:5951]	protein_coding	22	cell adhesion molecule 1 [Source:HGNC Symbol;Acc:HGNC:5951]	5.70752	6.27271	187.458	4.08288e-06	0.00046825
ENSG00000157617	25966	C2CD2	protein_coding	8	C2 calcium dependent domain containing 2 [Source:HGNC Symbol;Acc:HGNC:1266]	protein_coding	8	C2 calcium dependent domain containing 2 [Source:HGNC Symbol;Acc:HGNC:1266]	-10.858	4.69421	186.651	4.14004e-06	0.00046825
ENSG00000166825	290	ANPEP	protein_coding	9	alanyl aminopeptidase, membrane [Source:HGNC Symbol;Acc:HGNC:500]	protein_coding	9	alanyl aminopeptidase, membrane [Source:HGNC Symbol;Acc:HGNC:500]	-7.48367	6.00894	186.245	4.16915e-06	0.00046825
ENSG00000139289	22822	PHLDA1	protein_coding	3	pleckstrin homology like domain family A member 1 [Source:HGNC Symbol;Acc:HGNC:8933]	protein_coding	3	pleckstrin homology like domain family A member 1 [Source:HGNC Symbol;Acc:HGNC:8933]	-5.78512	6.38896	185.581	4.2174e-06	0.00046825
ENSG00000103241	2294	FOXF1	protein_coding	1	forkhead box F1 [Source:HGNC Symbol;Acc:HGNC:3809]	protein_coding	1	forkhead box F1 [Source:HGNC Symbol;Acc:HGNC:3809]	11.1457	5.19353	185.074	4.25471e-06	0.00046825
ENSG00000184374	10584	COLEC10	protein_coding	2	collectin subfamily member 10 [Source:HGNC Symbol;Acc:HGNC:2220]	protein_coding	2	collectin subfamily member 10 [Source:HGNC Symbol;Acc:HGNC:2220]	-10.5303	6.9482	184.312	4.31161e-06	0.00046825
ENSG00000101333	5332	PLCB4	protein_coding	13	phospholipase C beta 4 [Source:HGNC Symbol;Acc:HGNC:9059]	protein_coding	13	phospholipase C beta 4 [Source:HGNC Symbol;Acc:HGNC:9059]	-5.11206	7.70145	183.563	4.36853e-06	0.00046825
ENSG00000171004	90161	HS6ST2	protein_coding	6	heparan sulfate 6-O-sulfotransferase 2 [Source:HGNC Symbol;Acc:HGNC:19133]	protein_coding	6	heparan sulfate 6-O-sulfotransferase 2 [Source:HGNC Symbol;Acc:HGNC:19133]	11.0221	5.07062	182.926	4.41771e-06	0.00046825
ENSG00000144802	64332	NFKBIZ	protein_coding	11	NFKB inhibitor zeta [Source:HGNC Symbol;Acc:HGNC:29805]	protein_coding	11	NFKB inhibitor zeta [Source:HGNC Symbol;Acc:HGNC:29805]	-5.24161	7.87208	182.279	4.46839e-06	0.00046825
ENSG00000104324	10404	CPQ	protein_coding	9	carboxypeptidase Q [Source:HGNC Symbol;Acc:HGNC:16910]	protein_coding	9	carboxypeptidase Q [Source:HGNC Symbol;Acc:HGNC:16910]	-8.07686	3.80656	182.241	4.47135e-06	0.00046825
ENSG00000140563	55784	MCTP2	protein_coding	9	multiple C2 and transmembrane domain containing 2 [Source:HGNC Symbol;Acc:HGNC:25636]	protein_coding	9	multiple C2 and transmembrane domain containing 2 [Source:HGNC Symbol;Acc:HGNC:25636]	-8.34632	3.65888	182.101	4.48244e-06	0.00046825
ENSG00000221869	1052	CEBPD	protein_coding	1	CCAAT enhancer binding protein delta [Source:HGNC Symbol;Acc:HGNC:1835]	protein_coding	1	CCAAT enhancer binding protein delta [Source:HGNC Symbol;Acc:HGNC:1835]	-7.08536	5.35898	181.802	4.50619e-06	0.00046825
ENSG00000180914	5021	OXTR	protein_coding	4	oxytocin receptor [Source:HGNC Symbol;Acc:HGNC:8529]	protein_coding	4	oxytocin receptor [Source:HGNC Symbol;Acc:HGNC:8529]	-5.45679	5.08831	181.369	4.54095e-06	0.00046825
ENSG00000147257	2719	GPC3	protein_coding	8	glypican 3 [Source:HGNC Symbol;Acc:HGNC:4451]	protein_coding	4	glypican 3 [Source:HGNC Symbol;Acc:HGNC:4451]	13.8191	4.58694	287.612	4.65423e-06	0.00046825
ENSG00000100626	57452	GALNT16	protein_coding	10	polypeptide N-acetylgalactosaminyltransferase 16 [Source:HGNC Symbol;Acc:HGNC:23233]	protein_coding	10	polypeptide N-acetylgalactosaminyltransferase 16 [Source:HGNC Symbol;Acc:HGNC:23233]	7.09068	4.44041	179.13	4.72609e-06	0.00046825
ENSG00000140945	1012	CDH13	protein_coding	14	cadherin 13 [Source:HGNC Symbol;Acc:HGNC:1753]	protein_coding	14	cadherin 13 [Source:HGNC Symbol;Acc:HGNC:1753]	-9.83952	4.60692	178.801	4.75415e-06	0.00046825
ENSG00000123689	50486	G0S2	protein_coding	1	G0/G1 switch 2 [Source:HGNC Symbol;Acc:HGNC:30229]	protein_coding	1	G0/G1 switch 2 [Source:HGNC Symbol;Acc:HGNC:30229]	-5.9496	5.49358	178.115	4.81335e-06	0.00046825
ENSG00000149294	4684	NCAM1	protein_coding	30	neural cell adhesion molecule 1 [Source:HGNC Symbol;Acc:HGNC:7656]	protein_coding	30	neural cell adhesion molecule 1 [Source:HGNC Symbol;Acc:HGNC:7656]	14.7348	5.50074	284.088	4.81621e-06	0.00046825
ENSG00000135097	4440	MSI1	protein_coding	3	musashi RNA binding protein 1 [Source:HGNC Symbol;Acc:HGNC:7330]	protein_coding	3	musashi RNA binding protein 1 [Source:HGNC Symbol;Acc:HGNC:7330]	9.25478	5.89436	177.755	4.84477e-06	0.00046825
ENSG00000100867	10202	DHRS2	protein_coding	10	dehydrogenase/reductase 2 [Source:HGNC Symbol;Acc:HGNC:18349]	protein_coding	10	dehydrogenase/reductase 2 [Source:HGNC Symbol;Acc:HGNC:18349]	6.50793	4.21179	177.276	4.88696e-06	0.00046825
ENSG00000100342	8542	APOL1	protein_coding	12	apolipoprotein L1 [Source:HGNC Symbol;Acc:HGNC:618]	protein_coding	12	apolipoprotein L1 [Source:HGNC Symbol;Acc:HGNC:618]	-9.00687	5.74315	177.127	4.90025e-06	0.00046825
ENSG00000165556	1045	CDX2	protein_coding	2	caudal type homeobox 2 [Source:HGNC Symbol;Acc:HGNC:1806]	protein_coding	2	caudal type homeobox 2 [Source:HGNC Symbol;Acc:HGNC:1806]	13.7557	4.52364	282.042	4.91375e-06	0.00046825
ENSG00000165025	6850	SYK	protein_coding	5	spleen associated tyrosine kinase [Source:HGNC Symbol;Acc:HGNC:11491]	protein_coding	5	spleen associated tyrosine kinase [Source:HGNC Symbol;Acc:HGNC:11491]	7.50558	4.39442	176.274	4.97687e-06	0.00046825
ENSG00000130675	3110	MNX1	protein_coding	8	motor neuron and pancreas homeobox 1 [Source:HGNC Symbol;Acc:HGNC:4979]	protein_coding	8	motor neuron and pancreas homeobox 1 [Source:HGNC Symbol;Acc:HGNC:4979]	7.7934	3.72257	176.236	4.9803e-06	0.00046825
ENSG00000172548	348938	NIPAL4	protein_coding	5	NIPA like domain containing 4 [Source:HGNC Symbol;Acc:HGNC:28018]	protein_coding	5	NIPA like domain containing 4 [Source:HGNC Symbol;Acc:HGNC:28018]	-7.51141	4.20189	175.968	5.00472e-06	0.00046825
ENSG00000115844	1746	DLX2	protein_coding	2	distal-less homeobox 2 [Source:HGNC Symbol;Acc:HGNC:2915]	protein_coding	2	distal-less homeobox 2 [Source:HGNC Symbol;Acc:HGNC:2915]	5.67575	5.70343	175.765	5.02334e-06	0.00046825
ENSG00000120149	4488	MSX2	protein_coding	2	msh homeobox 2 [Source:HGNC Symbol;Acc:HGNC:7392]	protein_coding	2	msh homeobox 2 [Source:HGNC Symbol;Acc:HGNC:7392]	13.709	4.47705	279.768	5.02535e-06	0.00046825
ENSG00000184867	9823	ARMCX2	protein_coding	13	armadillo repeat containing X-linked 2 [Source:HGNC Symbol;Acc:HGNC:16869]	protein_coding	13	armadillo repeat containing X-linked 2 [Source:HGNC Symbol;Acc:HGNC:16869]	-7.76754	6.111	175.552	5.04296e-06	0.00046825
ENSG00000162493	10630	PDPN	protein_coding	12	podoplanin [Source:HGNC Symbol;Acc:HGNC:29602]	protein_coding	12	podoplanin [Source:HGNC Symbol;Acc:HGNC:29602]	13.8199	4.58777	279.359	5.04582e-06	0.00046825
ENSG00000263961	440712	RHEX	protein_coding	5	regulator of hemoglobinization and erythroid cell expansion [Source:HGNC Symbol;Acc:HGNC:25341]	protein_coding	5	regulator of hemoglobinization and erythroid cell expansion [Source:HGNC Symbol;Acc:HGNC:25341]	-9.77788	6.07015	175.154	5.07989e-06	0.00046825
ENSG00000084636	1307	COL16A1	protein_coding	17	collagen type XVI alpha 1 chain [Source:HGNC Symbol;Acc:HGNC:2193]	protein_coding	17	collagen type XVI alpha 1 chain [Source:HGNC Symbol;Acc:HGNC:2193]	-6.02906	5.52196	174.965	5.09763e-06	0.00046825
ENSG00000135116	8739	HRK	protein_coding	4	harakiri, BCL2 interacting protein [Source:HGNC Symbol;Acc:HGNC:5185]	protein_coding	4	harakiri, BCL2 interacting protein [Source:HGNC Symbol;Acc:HGNC:5185]	8.47249	4.01156	174.344	5.15619e-06	0.00046825
ENSG00000204264	5696	PSMB8	protein_coding	7	proteasome 20S subunit beta 8 [Source:HGNC Symbol;Acc:HGNC:9545]	protein_coding	7	proteasome subunit beta 8 [Source:HGNC Symbol;Acc:HGNC:9545]	-11.2094	5.07728	173.863	5.20223e-06	0.00046825
ENSG00000138119	26509	MYOF	protein_coding	9	myoferlin [Source:HGNC Symbol;Acc:HGNC:3656]	protein_coding	9	myoferlin [Source:HGNC Symbol;Acc:HGNC:3656]	-8.67258	8.90029	173.816	5.20669e-06	0.00046825
ENSG00000171345	3880	KRT19	protein_coding	7	keratin 19 [Source:HGNC Symbol;Acc:HGNC:6436]	protein_coding	7	keratin 19 [Source:HGNC Symbol;Acc:HGNC:6436]	-10.1762	8.49901	173.056	5.28057e-06	0.00046825
ENSG00000179855	126326	GIPC3	protein_coding	2	GIPC PDZ domain containing family member 3 [Source:HGNC Symbol;Acc:HGNC:18183]	protein_coding	3	GIPC PDZ domain containing family member 3 [Source:HGNC Symbol;Acc:HGNC:18183]	7.53252	4.24085	172.782	5.30749e-06	0.00046825
ENSG00000174469	26047	CNTNAP2	protein_coding	24	contactin associated protein 2 [Source:HGNC Symbol;Acc:HGNC:13830]	protein_coding	25	contactin associated protein like 2 [Source:HGNC Symbol;Acc:HGNC:13830]	10.1624	5.11878	172.726	5.31306e-06	0.00046825
ENSG00000180447	2619	GAS1	protein_coding	1	growth arrest specific 1 [Source:HGNC Symbol;Acc:HGNC:4165]	protein_coding	1	growth arrest specific 1 [Source:HGNC Symbol;Acc:HGNC:4165]	7.56971	4.25511	172.61	5.32449e-06	0.00046825
ENSG00000157227	4323	MMP14	protein_coding	6	matrix metallopeptidase 14 [Source:HGNC Symbol;Acc:HGNC:7160]	protein_coding	6	matrix metallopeptidase 14 [Source:HGNC Symbol;Acc:HGNC:7160]	-5.20884	6.2056	172.465	5.33896e-06	0.00046825
ENSG00000180543	85453	TSPYL5	protein_coding	1	TSPY like 5 [Source:HGNC Symbol;Acc:HGNC:29367]	protein_coding	1	TSPY like 5 [Source:HGNC Symbol;Acc:HGNC:29367]	-8.81823	3.59071	171.641	5.42169e-06	0.00047144
ENSG00000172985	344558	SH3RF3	protein_coding	1	SH3 domain containing ring finger 3 [Source:HGNC Symbol;Acc:HGNC:24699]	protein_coding	1	SH3 domain containing ring finger 3 [Source:HGNC Symbol;Acc:HGNC:24699]	10.6665	4.68108	171.295	5.45696e-06	0.00047144
ENSG00000153822	3773	KCNJ16	protein_coding	11	potassium inwardly rectifying channel subfamily J member 16 [Source:HGNC Symbol;Acc:HGNC:6262]	protein_coding	11	potassium voltage-gated channel subfamily J member 16 [Source:HGNC Symbol;Acc:HGNC:6262]	-9.19642	6.72112	171.102	5.47674e-06	0.00047144
ENSG00000109321	374	AREG	protein_coding	3	amphiregulin [Source:HGNC Symbol;Acc:HGNC:651]	protein_coding	3	amphiregulin [Source:HGNC Symbol;Acc:HGNC:651]	-7.21063	5.47496	170.738	5.51443e-06	0.000471771
ENSG00000138336	80312	TET1	protein_coding	1	tet methylcytosine dioxygenase 1 [Source:HGNC Symbol;Acc:HGNC:29484]	protein_coding	1	tet methylcytosine dioxygenase 1 [Source:HGNC Symbol;Acc:HGNC:29484]	4.95838	5.73202	168.557	5.74684e-06	0.000487351
ENSG00000101160	1522	CTSZ	protein_coding	4	cathepsin Z [Source:HGNC Symbol;Acc:HGNC:2547]	protein_coding	4	cathepsin Z [Source:HGNC Symbol;Acc:HGNC:2547]	-7.48914	6.14123	168.378	5.76644e-06	0.000487351
ENSG00000068078	2261	FGFR3	protein_coding	10	fibroblast growth factor receptor 3 [Source:HGNC Symbol;Acc:HGNC:3690]	protein_coding	11	fibroblast growth factor receptor 3 [Source:HGNC Symbol;Acc:HGNC:3690]	5.32979	6.49099	167.8	5.83044e-06	0.000489792
ENSG00000157404	3815	KIT	protein_coding	4	KIT proto-oncogene, receptor tyrosine kinase [Source:HGNC Symbol;Acc:HGNC:6342]	protein_coding	4	KIT proto-oncogene receptor tyrosine kinase [Source:HGNC Symbol;Acc:HGNC:6342]	13.5997	4.3681	264.267	5.88575e-06	0.000491478
ENSG00000166592	6236	RRAD	protein_coding	5	RRAD, Ras related glycolysis inhibitor and calcium channel regulator [Source:HGNC Symbol;Acc:HGNC:10446]	protein_coding	5	RRAD, Ras related glycolysis inhibitor and calcium channel regulator [Source:HGNC Symbol;Acc:HGNC:10446]	-8.28747	5.41379	166.125	6.02128e-06	0.000492465
ENSG00000276547	56101	PCDHGB5	protein_coding	2	protocadherin gamma subfamily B, 5 [Source:HGNC Symbol;Acc:HGNC:8712]	protein_coding	2	protocadherin gamma subfamily B, 5 [Source:HGNC Symbol;Acc:HGNC:8712]	-8.22792	4.28154	165.173	6.13341e-06	0.000492465
ENSG00000157927	55698	RADIL	protein_coding	7	Rap associating with DIL domain [Source:HGNC Symbol;Acc:HGNC:22226]	protein_coding	7	Rap associating with DIL domain [Source:HGNC Symbol;Acc:HGNC:22226]	6.15504	4.14406	165.109	6.14104e-06	0.000492465
ENSG00000187134	1645	AKR1C1	protein_coding	5	aldo-keto reductase family 1 member C1 [Source:HGNC Symbol;Acc:HGNC:384]	protein_coding	5	aldo-keto reductase family 1 member C1 [Source:HGNC Symbol;Acc:HGNC:384]	-8.17214	5.51717	165.104	6.14161e-06	0.000492465
ENSG00000067798	89795	NAV3	protein_coding	16	neuron navigator 3 [Source:HGNC Symbol;Acc:HGNC:15998]	protein_coding	16	neuron navigator 3 [Source:HGNC Symbol;Acc:HGNC:15998]	-7.05565	5.49183	164.947	6.16035e-06	0.000492465
ENSG00000128342	3976	LIF	protein_coding	2	LIF interleukin 6 family cytokine [Source:HGNC Symbol;Acc:HGNC:6596]	protein_coding	2	LIF, interleukin 6 family cytokine [Source:HGNC Symbol;Acc:HGNC:6596]	-4.72338	6.31347	164.845	6.17261e-06	0.000492465
ENSG00000138685	2247	FGF2	protein_coding	3	fibroblast growth factor 2 [Source:HGNC Symbol;Acc:HGNC:3676]	protein_coding	4	fibroblast growth factor 2 [Source:HGNC Symbol;Acc:HGNC:3676]	-5.25783	7.43528	164.372	6.22979e-06	0.000492465
ENSG00000166250	79827	CLMP	protein_coding	4	CXADR like membrane protein [Source:HGNC Symbol;Acc:HGNC:24039]	protein_coding	4	CXADR like membrane protein [Source:HGNC Symbol;Acc:HGNC:24039]	-5.23584	6.03823	164.228	6.24732e-06	0.000492465
ENSG00000171303	3777	KCNK3	protein_coding	2	potassium two pore domain channel subfamily K member 3 [Source:HGNC Symbol;Acc:HGNC:6278]	protein_coding	2	potassium two pore domain channel subfamily K member 3 [Source:HGNC Symbol;Acc:HGNC:6278]	-8.85905	5.50133	163.984	6.27718e-06	0.000492465
ENSG00000121068	6909	TBX2	protein_coding	4	T-box transcription factor 2 [Source:HGNC Symbol;Acc:HGNC:11597]	protein_coding	4	T-box 2 [Source:HGNC Symbol;Acc:HGNC:11597]	5.93278	4.43513	163.963	6.27979e-06	0.000492465
ENSG00000115468	80303	EFHD1	protein_coding	7	EF-hand domain family member D1 [Source:HGNC Symbol;Acc:HGNC:29556]	protein_coding	7	EF-hand domain family member D1 [Source:HGNC Symbol;Acc:HGNC:29556]	10.5185	4.53308	163.912	6.28603e-06	0.000492465
ENSG00000026508	960	CD44	protein_coding	39	CD44 molecule (Indian blood group) [Source:HGNC Symbol;Acc:HGNC:1681]	protein_coding	39	CD44 molecule (Indian blood group) [Source:HGNC Symbol;Acc:HGNC:1681]	-7.93903	9.7433	163.262	6.36667e-06	0.000492869
ENSG00000183251	79339	OR51B4	protein_coding	1	olfactory receptor family 51 subfamily B member 4 [Source:HGNC Symbol;Acc:HGNC:14708]	protein_coding	1	olfactory receptor family 51 subfamily B member 4 [Source:HGNC Symbol;Acc:HGNC:14708]	-8.18479	3.49813	163.072	6.3905e-06	0.000492869
ENSG00000138795	51176	LEF1	protein_coding	21	lymphoid enhancer binding factor 1 [Source:HGNC Symbol;Acc:HGNC:6551]	protein_coding	21	lymphoid enhancer binding factor 1 [Source:HGNC Symbol;Acc:HGNC:6551]	7.237	5.29652	162.843	6.41941e-06	0.000492869
ENSG00000130303	684	BST2	protein_coding	3	bone marrow stromal cell antigen 2 [Source:HGNC Symbol;Acc:HGNC:1119]	protein_coding	3	bone marrow stromal cell antigen 2 [Source:HGNC Symbol;Acc:HGNC:1119]	-5.55471	5.28042	162.626	6.44695e-06	0.000492869
ENSG00000007968	1870	E2F2	protein_coding	2	E2F transcription factor 2 [Source:HGNC Symbol;Acc:HGNC:3114]	protein_coding	2	E2F transcription factor 2 [Source:HGNC Symbol;Acc:HGNC:3114]	5.17212	5.72823	162.455	6.46864e-06	0.000492869
ENSG00000164879	761	CA3	protein_coding	3	carbonic anhydrase 3 [Source:HGNC Symbol;Acc:HGNC:1374]	protein_coding	3	carbonic anhydrase 3 [Source:HGNC Symbol;Acc:HGNC:1374]	-7.9725	4.80301	162.019	6.52468e-06	0.000492869
ENSG00000078900	7161	TP73	protein_coding	14	tumor protein p73 [Source:HGNC Symbol;Acc:HGNC:12003]	protein_coding	14	tumor protein p73 [Source:HGNC Symbol;Acc:HGNC:12003]	6.85156	4.42064	161.911	6.53859e-06	0.000492869
ENSG00000125730	718	C3	protein_coding	18	complement C3 [Source:HGNC Symbol;Acc:HGNC:1318]	protein_coding	18	complement C3 [Source:HGNC Symbol;Acc:HGNC:1318]	-8.6015	9.6399	161.044	6.65216e-06	0.000498733
ENSG00000184160	152	ADRA2C	protein_coding	2	adrenoceptor alpha 2C [Source:HGNC Symbol;Acc:HGNC:283]	protein_coding	2	adrenoceptor alpha 2C [Source:HGNC Symbol;Acc:HGNC:283]	8.27429	3.24231	160.358	6.74378e-06	0.000502898
ENSG00000168404	197259	MLKL	protein_coding	8	mixed lineage kinase domain like pseudokinase [Source:HGNC Symbol;Acc:HGNC:26617]	protein_coding	8	mixed lineage kinase domain like pseudokinase [Source:HGNC Symbol;Acc:HGNC:26617]	-7.18493	4.03678	159.139	6.91079e-06	0.000512611
ENSG00000009950	51085	MLXIPL	protein_coding	11	MLX interacting protein like [Source:HGNC Symbol;Acc:HGNC:12744]	protein_coding	11	MLX interacting protein like [Source:HGNC Symbol;Acc:HGNC:12744]	6.87685	4.44568	158.595	6.98707e-06	0.000515528
ENSG00000181019	1728	NQO1	protein_coding	7	NAD(P)H quinone dehydrogenase 1 [Source:HGNC Symbol;Acc:HGNC:2874]	protein_coding	7	NAD(P)H quinone dehydrogenase 1 [Source:HGNC Symbol;Acc:HGNC:2874]	-7.34551	7.5135	156.621	7.27304e-06	0.000533803
ENSG00000138356	316	AOX1	protein_coding	8	aldehyde oxidase 1 [Source:HGNC Symbol;Acc:HGNC:553]	protein_coding	8	aldehyde oxidase 1 [Source:HGNC Symbol;Acc:HGNC:553]	-7.27107	5.10823	156.104	7.3506e-06	0.000535988
ENSG00000106853	22949	PTGR1	protein_coding	9	prostaglandin reductase 1 [Source:HGNC Symbol;Acc:HGNC:18429]	protein_coding	9	prostaglandin reductase 1 [Source:HGNC Symbol;Acc:HGNC:18429]	-10.6789	4.54954	155.697	7.41222e-06	0.000535988
ENSG00000106003	3955	LFNG	protein_coding	7	LFNG O-fucosylpeptide 3-beta-N-acetylglucosaminyltransferase [Source:HGNC Symbol;Acc:HGNC:6560]	protein_coding	7	LFNG O-fucosylpeptide 3-beta-N-acetylglucosaminyltransferase [Source:HGNC Symbol;Acc:HGNC:6560]	-5.13358	5.3493	155.658	7.41811e-06	0.000535988
ENSG00000181982	91050	CCDC149	protein_coding	8	coiled-coil domain containing 149 [Source:HGNC Symbol;Acc:HGNC:25405]	protein_coding	8	coiled-coil domain containing 149 [Source:HGNC Symbol;Acc:HGNC:25405]	-6.86024	3.97635	155.375	7.46152e-06	0.000536345
ENSG00000102007	5355	PLP2	protein_coding	2	proteolipid protein 2 [Source:HGNC Symbol;Acc:HGNC:9087]	protein_coding	2	proteolipid protein 2 [Source:HGNC Symbol;Acc:HGNC:9087]	-6.97518	5.1788	154.799	7.55085e-06	0.000539983
ENSG00000115363	84141	EVA1A	protein_coding	11	eva-1 homolog A, regulator of programmed cell death [Source:HGNC Symbol;Acc:HGNC:25816]	protein_coding	11	eva-1 homolog A, regulator of programmed cell death [Source:HGNC Symbol;Acc:HGNC:25816]	-4.95361	5.13151	153.259	7.79628e-06	0.000550551
ENSG00000069188	54549	SDK2	protein_coding	5	sidekick cell adhesion molecule 2 [Source:HGNC Symbol;Acc:HGNC:19308]	protein_coding	5	sidekick cell adhesion molecule 2 [Source:HGNC Symbol;Acc:HGNC:19308]	6.14785	6.15974	152.841	7.86476e-06	0.000550551
ENSG00000198113	54863	TOR4A	protein_coding	1	torsin family 4 member A [Source:HGNC Symbol;Acc:HGNC:25981]	protein_coding	1	torsin family 4 member A [Source:HGNC Symbol;Acc:HGNC:25981]	-4.85251	5.80566	152.731	7.88291e-06	0.000550551
ENSG00000164778	2020	EN2	protein_coding	1	engrailed homeobox 2 [Source:HGNC Symbol;Acc:HGNC:3343]	protein_coding	1	engrailed homeobox 2 [Source:HGNC Symbol;Acc:HGNC:3343]	14.9443	5.71006	237.534	7.90727e-06	0.000550551
ENSG00000174498	9543	IGDCC3	protein_coding	5	immunoglobulin superfamily DCC subclass member 3 [Source:HGNC Symbol;Acc:HGNC:9700]	protein_coding	5	immunoglobulin superfamily DCC subclass member 3 [Source:HGNC Symbol;Acc:HGNC:9700]	8.0319	3.29679	152.452	7.92917e-06	0.000550551
ENSG00000104689	8797	TNFRSF10A	protein_coding	4	TNF receptor superfamily member 10a [Source:HGNC Symbol;Acc:HGNC:11904]	protein_coding	4	TNF receptor superfamily member 10a [Source:HGNC Symbol;Acc:HGNC:11904]	-10.9075	3.91115	152.414	7.93552e-06	0.000550551
ENSG00000198597	9745	ZNF536	protein_coding	5	zinc finger protein 536 [Source:HGNC Symbol;Acc:HGNC:29025]	protein_coding	5	zinc finger protein 536 [Source:HGNC Symbol;Acc:HGNC:29025]	8.81783	3.40462	151.546	8.08185e-06	0.000557928
ENSG00000170891	54360	CYTL1	protein_coding	3	cytokine like 1 [Source:HGNC Symbol;Acc:HGNC:24435]	protein_coding	3	cytokine like 1 [Source:HGNC Symbol;Acc:HGNC:24435]	-13.175	3.94255	235.036	8.14183e-06	0.0005593
ENSG00000163590	151742	PPM1L	protein_coding	5	protein phosphatase, Mg2+/Mn2+ dependent 1L [Source:HGNC Symbol;Acc:HGNC:16381]	protein_coding	5	protein phosphatase, Mg2+/Mn2+ dependent 1L [Source:HGNC Symbol;Acc:HGNC:16381]	5.44143	4.87568	149.252	8.4858e-06	0.000580071
ENSG00000165949	3429	IFI27	protein_coding	15	interferon alpha inducible protein 27 [Source:HGNC Symbol;Acc:HGNC:5397]	protein_coding	15	interferon alpha inducible protein 27 [Source:HGNC Symbol;Acc:HGNC:5397]	-4.56426	5.45244	148.707	8.58559e-06	0.00058403
ENSG00000153976	9955	HS3ST3A1	protein_coding	2	heparan sulfate-glucosamine 3-sulfotransferase 3A1 [Source:HGNC Symbol;Acc:HGNC:5196]	protein_coding	2	heparan sulfate-glucosamine 3-sulfotransferase 3A1 [Source:HGNC Symbol;Acc:HGNC:5196]	13.1889	3.95876	229.528	8.69345e-06	0.000588496
ENSG00000173530	8793	TNFRSF10D	protein_coding	1	TNF receptor superfamily member 10d [Source:HGNC Symbol;Acc:HGNC:11907]	protein_coding	1	TNF receptor superfamily member 10d [Source:HGNC Symbol;Acc:HGNC:11907]	-6.24514	4.57023	147.464	8.81904e-06	0.000593031
ENSG00000165905	120071	LARGE2	protein_coding	10	LARGE xylosyl- and glucuronyltransferase 2 [Source:HGNC Symbol;Acc:HGNC:16522]	protein_coding	10	LARGE xylosyl- and glucuronyltransferase 2 [Source:HGNC Symbol;Acc:HGNC:16522]	6.56927	3.64741	147.275	8.85537e-06	0.000593031
ENSG00000121440	23024	PDZRN3	protein_coding	12	PDZ domain containing ring finger 3 [Source:HGNC Symbol;Acc:HGNC:17704]	protein_coding	12	PDZ domain containing ring finger 3 [Source:HGNC Symbol;Acc:HGNC:17704]	13.1637	3.93363	227.696	8.88802e-06	0.000593031
ENSG00000196139	8644	AKR1C3	protein_coding	11	aldo-keto reductase family 1 member C3 [Source:HGNC Symbol;Acc:HGNC:386]	protein_coding	11	aldo-keto reductase family 1 member C3 [Source:HGNC Symbol;Acc:HGNC:386]	-8.98112	6.47687	146.213	9.06248e-06	0.000599505
ENSG00000067066	6672	SP100	protein_coding	19	SP100 nuclear antigen [Source:HGNC Symbol;Acc:HGNC:11206]	protein_coding	19	SP100 nuclear antigen [Source:HGNC Symbol;Acc:HGNC:11206]	-6.98398	5.98555	146.17	9.07104e-06	0.000599505
ENSG00000104518	79792	GSDMD	protein_coding	16	gasdermin D [Source:HGNC Symbol;Acc:HGNC:25697]	protein_coding	16	gasdermin D [Source:HGNC Symbol;Acc:HGNC:25697]	-8.11007	5.30677	145.535	9.19808e-06	0.000605034
ENSG00000197172	4105	MAGEA6	protein_coding	4	MAGE family member A6 [Source:HGNC Symbol;Acc:HGNC:6804]	protein_coding	4	MAGE family member A6 [Source:HGNC Symbol;Acc:HGNC:6804]	13.1669	3.93678	223.758	9.32695e-06	0.000608509
ENSG00000125845	650	BMP2	protein_coding	1	bone morphogenetic protein 2 [Source:HGNC Symbol;Acc:HGNC:1069]	protein_coding	1	bone morphogenetic protein 2 [Source:HGNC Symbol;Acc:HGNC:1069]	5.79866	5.20052	144.732	9.36202e-06	0.000608509
ENSG00000237289	1159	CKMT1B	protein_coding	15	creatine kinase, mitochondrial 1B [Source:HGNC Symbol;Acc:HGNC:1995]	protein_coding	15	creatine kinase, mitochondrial 1B [Source:HGNC Symbol;Acc:HGNC:1995]	13.1563	3.92628	223.198	9.39172e-06	0.000608509
ENSG00000135318	4907	NT5E	protein_coding	5	5prime-nucleotidase ecto [Source:HGNC Symbol;Acc:HGNC:8021]	protein_coding	5	5'-nucleotidase ecto [Source:HGNC Symbol;Acc:HGNC:8021]	-7.49625	6.10102	144.426	9.42546e-06	0.000608509
ENSG00000134339	6289	SAA2	protein_coding	6	serum amyloid A2 [Source:HGNC Symbol;Acc:HGNC:10514]	protein_coding	6	serum amyloid A2 [Source:HGNC Symbol;Acc:HGNC:10514]	-11.0549	7.05891	143.812	9.5546e-06	0.000614004
ENSG00000171246	4884	NPTX1	protein_coding	4	neuronal pentraxin 1 [Source:HGNC Symbol;Acc:HGNC:7952]	protein_coding	4	neuronal pentraxin 1 [Source:NCBI gene;Acc:4884]	9.47379	6.48219	143.081	9.7114e-06	0.000620781
ENSG00000043039	8538	BARX2	protein_coding	2	BARX homeobox 2 [Source:HGNC Symbol;Acc:HGNC:956]	protein_coding	2	BARX homeobox 2 [Source:HGNC Symbol;Acc:HGNC:956]	7.39087	3.65187	142.907	9.74909e-06	0.000620781
ENSG00000142611	63976	PRDM16	protein_coding	10	PR/SET domain 16 [Source:HGNC Symbol;Acc:HGNC:14000]	protein_coding	10	PR/SET domain 16 [Source:HGNC Symbol;Acc:HGNC:14000]	11.3593	4.54379	142.324	9.87706e-06	0.000626071
ENSG00000143333	6004	RGS16	protein_coding	1	regulator of G protein signaling 16 [Source:HGNC Symbol;Acc:HGNC:9997]	protein_coding	1	regulator of G protein signaling 16 [Source:HGNC Symbol;Acc:HGNC:9997]	10.1406	4.15538	141.975	9.95486e-06	0.000628147
ENSG00000117122	4237	MFAP2	protein_coding	6	microfibril associated protein 2 [Source:HGNC Symbol;Acc:HGNC:7033]	protein_coding	6	microfibril associated protein 2 [Source:HGNC Symbol;Acc:HGNC:7033]	8.3723	3.87892	141.352	1.00954e-05	0.000634148
ENSG00000179046	205860	TRIML2	protein_coding	7	tripartite motif family like 2 [Source:HGNC Symbol;Acc:HGNC:26378]	protein_coding	7	tripartite motif family like 2 [Source:HGNC Symbol;Acc:HGNC:26378]	-7.24595	4.13479	140.365	1.03236e-05	0.000645573
ENSG00000005884	3675	ITGA3	protein_coding	16	integrin subunit alpha 3 [Source:HGNC Symbol;Acc:HGNC:6139]	protein_coding	16	integrin subunit alpha 3 [Source:HGNC Symbol;Acc:HGNC:6139]	-6.9263	9.96398	139.735	1.04729e-05	0.000650604
ENSG00000137872	80031	SEMA6D	protein_coding	17	semaphorin 6D [Source:HGNC Symbol;Acc:HGNC:16770]	protein_coding	17	semaphorin 6D [Source:HGNC Symbol;Acc:HGNC:16770]	7.69692	3.20777	139.633	1.04974e-05	0.000650604
ENSG00000163359	1293	COL6A3	protein_coding	14	collagen type VI alpha 3 chain [Source:HGNC Symbol;Acc:HGNC:2213]	protein_coding	14	collagen type VI alpha 3 chain [Source:HGNC Symbol;Acc:HGNC:2213]	-6.60388	5.11204	139.343	1.0567e-05	0.000650635
ENSG00000023171	57476	GRAMD1B	protein_coding	18	GRAM domain containing 1B [Source:HGNC Symbol;Acc:HGNC:29214]	protein_coding	18	GRAM domain containing 1B [Source:HGNC Symbol;Acc:HGNC:29214]	8.09667	3.86075	139.013	1.06474e-05	0.000650635
ENSG00000124875	6372	CXCL6	protein_coding	3	C-X-C motif chemokine ligand 6 [Source:HGNC Symbol;Acc:HGNC:10643]	protein_coding	3	C-X-C motif chemokine ligand 6 [Source:HGNC Symbol;Acc:HGNC:10643]	-14.5938	8.42836	138.99	1.06528e-05	0.000650635
ENSG00000197565	1288	COL4A6	protein_coding	10	collagen type IV alpha 6 chain [Source:HGNC Symbol;Acc:HGNC:2208]	protein_coding	10	collagen type IV alpha 6 chain [Source:HGNC Symbol;Acc:HGNC:2208]	4.65224	5.09233	138.861	1.06845e-05	0.000650635
ENSG00000178567	9852	EPM2AIP1	protein_coding	3	EPM2A interacting protein 1 [Source:HGNC Symbol;Acc:HGNC:19735]	protein_coding	3	EPM2A interacting protein 1 [Source:HGNC Symbol;Acc:HGNC:19735]	-7.67025	3.22655	138.004	1.08974e-05	0.000660711
ENSG00000006042	26022	TMEM98	protein_coding	9	transmembrane protein 98 [Source:HGNC Symbol;Acc:HGNC:24529]	protein_coding	9	transmembrane protein 98 [Source:HGNC Symbol;Acc:HGNC:24529]	9.94926	3.96386	137.782	1.09534e-05	0.000661237
ENSG00000276644	1602	DACH1	protein_coding	4	dachshund family transcription factor 1 [Source:HGNC Symbol;Acc:HGNC:2663]	protein_coding	4	dachshund family transcription factor 1 [Source:HGNC Symbol;Acc:HGNC:2663]	7.84842	5.15163	137.189	1.11052e-05	0.000667506
ENSG00000090530	55214	P3H2	protein_coding	10	prolyl 3-hydroxylase 2 [Source:HGNC Symbol;Acc:HGNC:19317]	protein_coding	10	prolyl 3-hydroxylase 2 [Source:HGNC Symbol;Acc:HGNC:19317]	-5.58885	7.52424	136.836	1.11966e-05	0.000670112
ENSG00000256463	27164	SALL3	protein_coding	6	spalt like transcription factor 3 [Source:HGNC Symbol;Acc:HGNC:10527]	protein_coding	6	spalt like transcription factor 3 [Source:HGNC Symbol;Acc:HGNC:10527]	13.1861	3.95584	208.551	1.13267e-05	0.000675005
ENSG00000170190	9121	SLC16A5	protein_coding	10	solute carrier family 16 member 5 [Source:HGNC Symbol;Acc:HGNC:10926]	protein_coding	10	solute carrier family 16 member 5 [Source:HGNC Symbol;Acc:HGNC:10926]	-7.39542	3.55802	135.365	1.1589e-05	0.000685382
ENSG00000179348	2624	GATA2	protein_coding	6	GATA binding protein 2 [Source:HGNC Symbol;Acc:HGNC:4171]	protein_coding	6	GATA binding protein 2 [Source:HGNC Symbol;Acc:HGNC:4171]	7.7516	5.58521	135.327	1.15991e-05	0.000685382
ENSG00000215612	3166	HMX1	protein_coding	2	H6 family homeobox 1 [Source:HGNC Symbol;Acc:HGNC:5017]	protein_coding	2	H6 family homeobox 1 [Source:HGNC Symbol;Acc:HGNC:5017]	12.9151	3.68624	204.778	1.19114e-05	0.000698836
ENSG00000141314	162494	RHBDL3	protein_coding	6	rhomboid like 3 [Source:HGNC Symbol;Acc:HGNC:16502]	protein_coding	6	rhomboid like 3 [Source:HGNC Symbol;Acc:HGNC:16502]	7.623	3.52132	134.148	1.19271e-05	0.000698836
ENSG00000221867	4102	MAGEA3	protein_coding	3	MAGE family member A3 [Source:HGNC Symbol;Acc:HGNC:6801]	protein_coding	3	MAGE family member A3 [Source:HGNC Symbol;Acc:HGNC:6801]	10.1915	4.24574	133.933	1.1988e-05	0.000699468
ENSG00000126778	6495	SIX1	protein_coding	5	SIX homeobox 1 [Source:HGNC Symbol;Acc:HGNC:10887]	protein_coding	6	SIX homeobox 1 [Source:HGNC Symbol;Acc:HGNC:10887]	4.74274	5.13779	133.478	1.21187e-05	0.000704148
ENSG00000167165	54578	UGT1A6	protein_coding	8	UDP glucuronosyltransferase family 1 member A6 [Source:HGNC Symbol;Acc:HGNC:12538]	protein_coding	8	UDP glucuronosyltransferase family 1 member A6 [Source:HGNC Symbol;Acc:HGNC:12538]	-9.67899	5.18473	133.135	1.22182e-05	0.000704244
ENSG00000229656	NA	ITGB1-DT	lncRNA	4	ITGB1 divergent transcript [Source:HGNC Symbol;Acc:HGNC:53718]	lincRNA	2	ITGB1 divergent transcript [Source:HGNC Symbol;Acc:HGNC:53718]	-10.1889	4.06283	133.124	1.22214e-05	0.000704244
ENSG00000145703	10788	IQGAP2	protein_coding	19	IQ motif containing GTPase activating protein 2 [Source:HGNC Symbol;Acc:HGNC:6111]	protein_coding	19	IQ motif containing GTPase activating protein 2 [Source:HGNC Symbol;Acc:HGNC:6111]	5.80275	4.65301	132.719	1.23405e-05	0.000707808
ENSG00000170837	2850	GPR27	protein_coding	1	G protein-coupled receptor 27 [Source:HGNC Symbol;Acc:HGNC:4482]	protein_coding	1	G protein-coupled receptor 27 [Source:HGNC Symbol;Acc:HGNC:4482]	6.02927	3.5822	132.419	1.24296e-05	0.000707808
ENSG00000113924	3081	HGD	protein_coding	10	homogentisate 1,2-dioxygenase [Source:HGNC Symbol;Acc:HGNC:4892]	protein_coding	10	homogentisate 1,2-dioxygenase [Source:HGNC Symbol;Acc:HGNC:4892]	-7.88085	4.93794	132.4	1.24355e-05	0.000707808
ENSG00000099617	1943	EFNA2	protein_coding	1	ephrin A2 [Source:HGNC Symbol;Acc:HGNC:3222]	protein_coding	1	ephrin A2 [Source:HGNC Symbol;Acc:HGNC:3222]	10.0322	3.20045	131.63	1.26683e-05	0.000718128
ENSG00000178685	84875	PARP10	protein_coding	23	poly(ADP-ribose) polymerase family member 10 [Source:HGNC Symbol;Acc:HGNC:25895]	protein_coding	23	poly(ADP-ribose) polymerase family member 10 [Source:HGNC Symbol;Acc:HGNC:25895]	-5.34126	5.11597	131.373	1.27473e-05	0.000719448
ENSG00000277586	4747	NEFL	protein_coding	2	neurofilament light [Source:HGNC Symbol;Acc:HGNC:7739]	protein_coding	4	neurofilament light [Source:HGNC Symbol;Acc:HGNC:7739]	5.28855	5.85294	131.22	1.27948e-05	0.000719448
ENSG00000174460	170261	ZCCHC12	protein_coding	1	zinc finger CCHC-type containing 12 [Source:HGNC Symbol;Acc:HGNC:27273]	protein_coding	1	zinc finger CCHC-type containing 12 [Source:HGNC Symbol;Acc:HGNC:27273]	7.27075	3.74894	130.773	1.29344e-05	0.000722712
ENSG00000119946	26507	CNNM1	protein_coding	2	cyclin and CBS domain divalent metal cation transport mediator 1 [Source:HGNC Symbol;Acc:HGNC:102]	protein_coding	2	cyclin and CBS domain divalent metal cation transport mediator 1 [Source:HGNC Symbol;Acc:HGNC:102]	5.20261	4.53613	130.261	1.30968e-05	0.000722712
ENSG00000205922	390874	ONECUT3	protein_coding	1	one cut homeobox 3 [Source:HGNC Symbol;Acc:HGNC:13399]	protein_coding	1	one cut homeobox 3 [Source:NCBI gene;Acc:390874]	7.44907	2.98251	130.236	1.31047e-05	0.000722712
ENSG00000084710	22979	EFR3B	protein_coding	5	EFR3 homolog B [Source:HGNC Symbol;Acc:HGNC:29155]	protein_coding	5	EFR3 homolog B [Source:HGNC Symbol;Acc:HGNC:29155]	5.83222	4.17418	130.092	1.31508e-05	0.000722712
ENSG00000174791	9610	RIN1	protein_coding	8	Ras and Rab interactor 1 [Source:HGNC Symbol;Acc:HGNC:18749]	protein_coding	8	Ras and Rab interactor 1 [Source:HGNC Symbol;Acc:HGNC:18749]	-6.07623	4.77803	130.062	1.31603e-05	0.000722712
ENSG00000173193	54625	PARP14	protein_coding	7	poly(ADP-ribose) polymerase family member 14 [Source:HGNC Symbol;Acc:HGNC:29232]	protein_coding	7	poly(ADP-ribose) polymerase family member 14 [Source:HGNC Symbol;Acc:HGNC:29232]	-8.88269	6.79626	129.905	1.32111e-05	0.000722712
ENSG00000165376	9075	CLDN2	protein_coding	3	claudin 2 [Source:HGNC Symbol;Acc:HGNC:2041]	protein_coding	3	claudin 2 [Source:HGNC Symbol;Acc:HGNC:2041]	-8.70494	6.02686	129.816	1.32398e-05	0.000722712
ENSG00000125726	970	CD70	protein_coding	3	CD70 molecule [Source:HGNC Symbol;Acc:HGNC:11937]	protein_coding	3	CD70 molecule [Source:NCBI gene;Acc:970]	-4.14854	5.99237	129.731	1.32674e-05	0.000722712
ENSG00000103067	80004	ESRP2	protein_coding	12	epithelial splicing regulatory protein 2 [Source:HGNC Symbol;Acc:HGNC:26152]	protein_coding	12	epithelial splicing regulatory protein 2 [Source:HGNC Symbol;Acc:HGNC:26152]	5.59896	4.86528	129.325	1.34003e-05	0.00072711
ENSG00000158089	79623	GALNT14	protein_coding	15	polypeptide N-acetylgalactosaminyltransferase 14 [Source:HGNC Symbol;Acc:HGNC:22946]	protein_coding	15	polypeptide N-acetylgalactosaminyltransferase 14 [Source:HGNC Symbol;Acc:HGNC:22946]	-6.28948	6.77384	128.668	1.36192e-05	0.000734715
ENSG00000197712	92689	FAM114A1	protein_coding	6	family with sequence similarity 114 member A1 [Source:HGNC Symbol;Acc:HGNC:25087]	protein_coding	6	family with sequence similarity 114 member A1 [Source:HGNC Symbol;Acc:HGNC:25087]	-5.05775	7.11191	128.589	1.36458e-05	0.000734715
ENSG00000092421	57556	SEMA6A	protein_coding	15	semaphorin 6A [Source:HGNC Symbol;Acc:HGNC:10738]	protein_coding	15	semaphorin 6A [Source:HGNC Symbol;Acc:HGNC:10738]	4.63868	6.48213	128.146	1.37963e-05	0.000738041
ENSG00000186340	7058	THBS2	protein_coding	7	thrombospondin 2 [Source:HGNC Symbol;Acc:HGNC:11786]	protein_coding	7	thrombospondin 2 [Source:HGNC Symbol;Acc:HGNC:11786]	-9.87674	7.26948	128.081	1.38183e-05	0.000738041
ENSG00000136944	4010	LMX1B	protein_coding	3	LIM homeobox transcription factor 1 beta [Source:HGNC Symbol;Acc:HGNC:6654]	protein_coding	4	LIM homeobox transcription factor 1 beta [Source:HGNC Symbol;Acc:HGNC:6654]	8.19025	4.85197	127.699	1.39501e-05	0.000738041
ENSG00000272512	NA	AL645608.7	lncRNA	1	novel transcript	lincRNA	1	novel transcript	10.1243	3.31895	127.568	1.39956e-05	0.000738041
ENSG00000163762	116441	TM4SF18	protein_coding	5	transmembrane 4 L six family member 18 [Source:HGNC Symbol;Acc:HGNC:25181]	protein_coding	5	transmembrane 4 L six family member 18 [Source:HGNC Symbol;Acc:HGNC:25181]	-11.1114	4.97955	127.553	1.40011e-05	0.000738041
ENSG00000263528	9641	IKBKE	protein_coding	6	inhibitor of nuclear factor kappa B kinase subunit epsilon [Source:HGNC Symbol;Acc:HGNC:14552]	protein_coding	6	inhibitor of nuclear factor kappa B kinase subunit epsilon [Source:HGNC Symbol;Acc:HGNC:14552]	-4.28686	5.29061	127.484	1.40252e-05	0.000738041
ENSG00000135905	55619	DOCK10	protein_coding	14	dedicator of cytokinesis 10 [Source:HGNC Symbol;Acc:HGNC:23479]	protein_coding	14	dedicator of cytokinesis 10 [Source:HGNC Symbol;Acc:HGNC:23479]	-4.98457	5.50782	126.001	1.45562e-05	0.000758048
ENSG00000170421	3856	KRT8	protein_coding	17	keratin 8 [Source:HGNC Symbol;Acc:HGNC:6446]	protein_coding	17	keratin 8 [Source:HGNC Symbol;Acc:HGNC:6446]	-4.85514	9.08285	125.978	1.45645e-05	0.000758048
ENSG00000112303	8875	VNN2	protein_coding	16	vanin 2 [Source:HGNC Symbol;Acc:HGNC:12706]	protein_coding	16	vanin 2 [Source:HGNC Symbol;Acc:HGNC:12706]	-6.99468	3.30319	125.967	1.45684e-05	0.000758048
ENSG00000166741	4837	NNMT	protein_coding	8	nicotinamide N-methyltransferase [Source:HGNC Symbol;Acc:HGNC:7861]	protein_coding	8	nicotinamide N-methyltransferase [Source:HGNC Symbol;Acc:HGNC:7861]	-10.2543	7.70598	125.768	1.46417e-05	0.00075903
ENSG00000115641	2274	FHL2	protein_coding	12	four and a half LIM domains 2 [Source:HGNC Symbol;Acc:HGNC:3703]	protein_coding	12	four and a half LIM domains 2 [Source:HGNC Symbol;Acc:HGNC:3703]	-4.51583	7.96348	125.499	1.47417e-05	0.000761382
ENSG00000139219	1280	COL2A1	protein_coding	9	collagen type II alpha 1 chain [Source:HGNC Symbol;Acc:HGNC:2200]	protein_coding	9	collagen type II alpha 1 chain [Source:HGNC Symbol;Acc:HGNC:2200]	8.8134	5.13184	124.967	1.49418e-05	0.000767885
ENSG00000092607	6913	TBX15	protein_coding	3	T-box transcription factor 15 [Source:HGNC Symbol;Acc:HGNC:11594]	protein_coding	3	T-box 15 [Source:HGNC Symbol;Acc:HGNC:11594]	-5.26654	4.4631	124.873	1.49777e-05	0.000767885
ENSG00000165495	63876	PKNOX2	protein_coding	14	PBX/knotted 1 homeobox 2 [Source:HGNC Symbol;Acc:HGNC:16714]	protein_coding	14	PBX/knotted 1 homeobox 2 [Source:HGNC Symbol;Acc:HGNC:16714]	9.90252	3.95969	123.848	1.53746e-05	0.000776174
ENSG00000163395	91156	IGFN1	protein_coding	5	immunoglobulin like and fibronectin type III domain containing 1 [Source:HGNC Symbol;Acc:HGNC:24607]	protein_coding	6	immunoglobulin-like and fibronectin type III domain containing 1 [Source:HGNC Symbol;Acc:HGNC:24607]	-9.66528	8.03139	123.802	1.53926e-05	0.000776174
ENSG00000170468	79697	RIOX1	protein_coding	1	ribosomal oxygenase 1 [Source:HGNC Symbol;Acc:HGNC:20968]	protein_coding	1	ribosomal oxygenase 1 [Source:HGNC Symbol;Acc:HGNC:20968]	-8.02682	2.80579	123.799	1.53939e-05	0.000776174
ENSG00000175505	23529	CLCF1	protein_coding	2	cardiotrophin like cytokine factor 1 [Source:HGNC Symbol;Acc:HGNC:17412]	protein_coding	2	cardiotrophin like cytokine factor 1 [Source:HGNC Symbol;Acc:HGNC:17412]	-5.38129	4.28269	123.789	1.5398e-05	0.000776174
ENSG00000140416	7168	TPM1	protein_coding	38	tropomyosin 1 [Source:HGNC Symbol;Acc:HGNC:12010]	protein_coding	38	tropomyosin 1 [Source:HGNC Symbol;Acc:HGNC:12010]	-4.78783	9.19647	123.738	1.54177e-05	0.000776174
ENSG00000113196	9421	HAND1	protein_coding	1	heart and neural crest derivatives expressed 1 [Source:HGNC Symbol;Acc:HGNC:4807]	protein_coding	1	heart and neural crest derivatives expressed 1 [Source:HGNC Symbol;Acc:HGNC:4807]	9.55526	5.09988	123.498	1.55133e-05	0.000778175
ENSG00000172123	55106	SLFN12	protein_coding	8	schlafen family member 12 [Source:HGNC Symbol;Acc:HGNC:25500]	protein_coding	8	schlafen family member 12 [Source:HGNC Symbol;Acc:HGNC:25500]	-13.1983	3.96557	184.747	1.58143e-05	0.000785783
ENSG00000006327	51330	TNFRSF12A	protein_coding	7	TNF receptor superfamily member 12A [Source:HGNC Symbol;Acc:HGNC:18152]	protein_coding	7	TNF receptor superfamily member 12A [Source:HGNC Symbol;Acc:HGNC:18152]	-4.17804	7.01516	122.702	1.58348e-05	0.000785783
ENSG00000162458	54751	FBLIM1	protein_coding	15	filamin binding LIM protein 1 [Source:HGNC Symbol;Acc:HGNC:24686]	protein_coding	15	filamin binding LIM protein 1 [Source:HGNC Symbol;Acc:HGNC:24686]	5.74845	4.02087	122.604	1.58748e-05	0.000785783
ENSG00000132205	84034	EMILIN2	protein_coding	3	elastin microfibril interfacer 2 [Source:HGNC Symbol;Acc:HGNC:19881]	protein_coding	3	elastin microfibril interfacer 2 [Source:HGNC Symbol;Acc:HGNC:19881]	5.09988	4.6885	122.566	1.58903e-05	0.000785783
ENSG00000134548	80763	SPX	protein_coding	8	spexin hormone [Source:HGNC Symbol;Acc:HGNC:28139]	protein_coding	8	spexin hormone [Source:HGNC Symbol;Acc:HGNC:28139]	-4.91209	5.47478	122.272	1.60117e-05	0.000788989
ENSG00000177469	284119	CAVIN1	protein_coding	1	caveolae associated protein 1 [Source:HGNC Symbol;Acc:HGNC:9688]	protein_coding	1	caveolae associated protein 1 [Source:HGNC Symbol;Acc:HGNC:9688]	-5.07575	8.62411	122.023	1.61157e-05	0.000791316
ENSG00000105974	857	CAV1	protein_coding	9	caveolin 1 [Source:HGNC Symbol;Acc:HGNC:1527]	protein_coding	9	caveolin 1 [Source:HGNC Symbol;Acc:HGNC:1527]	-5.51284	8.24323	121.825	1.61987e-05	0.000791762
ENSG00000057019	131566	DCBLD2	protein_coding	10	discoidin, CUB and LCCL domain containing 2 [Source:HGNC Symbol;Acc:HGNC:24627]	protein_coding	10	discoidin, CUB and LCCL domain containing 2 [Source:HGNC Symbol;Acc:HGNC:24627]	-5.54919	10.0751	121.732	1.62384e-05	0.000791762
ENSG00000138835	5998	RGS3	protein_coding	32	regulator of G protein signaling 3 [Source:HGNC Symbol;Acc:HGNC:9999]	protein_coding	32	regulator of G protein signaling 3 [Source:HGNC Symbol;Acc:HGNC:9999]	-4.71904	4.50542	121.358	1.63975e-05	0.000795005
ENSG00000163235	7039	TGFA	protein_coding	9	transforming growth factor alpha [Source:HGNC Symbol;Acc:HGNC:11765]	protein_coding	9	transforming growth factor alpha [Source:HGNC Symbol;Acc:HGNC:11765]	-5.95093	6.12396	121.308	1.64189e-05	0.000795005
ENSG00000150630	7424	VEGFC	protein_coding	2	vascular endothelial growth factor C [Source:HGNC Symbol;Acc:HGNC:12682]	protein_coding	2	vascular endothelial growth factor C [Source:HGNC Symbol;Acc:HGNC:12682]	-3.96434	5.46853	120.594	1.67288e-05	0.000806615
ENSG00000168685	3575	IL7R	protein_coding	10	interleukin 7 receptor [Source:HGNC Symbol;Acc:HGNC:6024]	protein_coding	10	interleukin 7 receptor [Source:HGNC Symbol;Acc:HGNC:6024]	-7.11698	2.8567	120.491	1.67744e-05	0.000806615
ENSG00000136250	313	AOAH	protein_coding	12	acyloxyacyl hydrolase [Source:HGNC Symbol;Acc:HGNC:548]	protein_coding	12	acyloxyacyl hydrolase [Source:HGNC Symbol;Acc:HGNC:548]	-6.95052	3.68754	119.82	1.70738e-05	0.000818194
ENSG00000108679	3959	LGALS3BP	protein_coding	19	galectin 3 binding protein [Source:HGNC Symbol;Acc:HGNC:6564]	protein_coding	19	galectin 3 binding protein [Source:HGNC Symbol;Acc:HGNC:6564]	-5.25146	9.17705	119.437	1.72477e-05	0.00082243
ENSG00000188060	115273	RAB42	protein_coding	2	RAB42, member RAS oncogene family [Source:HGNC Symbol;Acc:HGNC:28702]	protein_coding	2	RAB42, member RAS oncogene family [Source:HGNC Symbol;Acc:HGNC:28702]	-5.15055	3.97916	119.281	1.73191e-05	0.00082243
ENSG00000156414	122402	TDRD9	protein_coding	8	tudor domain containing 9 [Source:HGNC Symbol;Acc:HGNC:20122]	protein_coding	8	tudor domain containing 9 [Source:HGNC Symbol;Acc:HGNC:20122]	-9.645	4.0011	119.238	1.73391e-05	0.00082243
ENSG00000071575	28951	TRIB2	protein_coding	4	tribbles pseudokinase 2 [Source:HGNC Symbol;Acc:HGNC:30809]	protein_coding	4	tribbles pseudokinase 2 [Source:HGNC Symbol;Acc:HGNC:30809]	9.90662	4.83204	118.781	1.75513e-05	0.00082967
ENSG00000135540	57224	NHSL1	protein_coding	9	NHS like 1 [Source:HGNC Symbol;Acc:HGNC:21021]	protein_coding	9	NHS like 1 [Source:HGNC Symbol;Acc:HGNC:21021]	4.3793	6.36404	118.27	1.77924e-05	0.000838157
ENSG00000164761	4982	TNFRSF11B	protein_coding	3	TNF receptor superfamily member 11b [Source:HGNC Symbol;Acc:HGNC:11909]	protein_coding	3	TNF receptor superfamily member 11b [Source:HGNC Symbol;Acc:HGNC:11909]	-6.55237	4.51859	118.029	1.79075e-05	0.000838157
ENSG00000175093	92369	SPSB4	protein_coding	4	splA/ryanodine receptor domain and SOCS box containing 4 [Source:HGNC Symbol;Acc:HGNC:30630]	protein_coding	4	splA/ryanodine receptor domain and SOCS box containing 4 [Source:HGNC Symbol;Acc:HGNC:30630]	12.5735	3.34648	176.37	1.7965e-05	0.000838157
ENSG00000169499	59339	PLEKHA2	protein_coding	9	pleckstrin homology domain containing A2 [Source:HGNC Symbol;Acc:HGNC:14336]	protein_coding	9	pleckstrin homology domain containing A2 [Source:HGNC Symbol;Acc:HGNC:14336]	-4.68633	6.72554	117.706	1.80638e-05	0.000838157
ENSG00000070182	6710	SPTB	protein_coding	7	spectrin beta, erythrocytic [Source:HGNC Symbol;Acc:HGNC:11274]	protein_coding	9	spectrin beta, erythrocytic [Source:HGNC Symbol;Acc:HGNC:11274]	7.31907	4.26217	117.679	1.80768e-05	0.000838157
ENSG00000106078	23242	COBL	protein_coding	11	cordon-bleu WH2 repeat protein [Source:HGNC Symbol;Acc:HGNC:22199]	protein_coding	11	cordon-bleu WH2 repeat protein [Source:HGNC Symbol;Acc:HGNC:22199]	6.94208	4.13632	117.649	1.80915e-05	0.000838157
ENSG00000223572	548596	CKMT1A	protein_coding	8	creatine kinase, mitochondrial 1A [Source:HGNC Symbol;Acc:HGNC:31736]	protein_coding	8	creatine kinase, mitochondrial 1A [Source:HGNC Symbol;Acc:HGNC:31736]	12.591	3.36383	173.422	1.88161e-05	0.000868845
ENSG00000003137	56603	CYP26B1	protein_coding	5	cytochrome P450 family 26 subfamily B member 1 [Source:HGNC Symbol;Acc:HGNC:20581]	protein_coding	5	cytochrome P450 family 26 subfamily B member 1 [Source:HGNC Symbol;Acc:HGNC:20581]	6.19012	3.18736	115.684	1.90816e-05	0.000875589
ENSG00000081479	4036	LRP2	protein_coding	7	LDL receptor related protein 2 [Source:HGNC Symbol;Acc:HGNC:6694]	protein_coding	8	LDL receptor related protein 2 [Source:HGNC Symbol;Acc:HGNC:6694]	8.26311	4.53972	115.581	1.91356e-05	0.000875589
ENSG00000135046	301	ANXA1	protein_coding	8	annexin A1 [Source:HGNC Symbol;Acc:HGNC:533]	protein_coding	8	annexin A1 [Source:HGNC Symbol;Acc:HGNC:533]	-5.20159	6.98888	115.506	1.9175e-05	0.000875589
ENSG00000061455	93166	PRDM6	protein_coding	4	PR/SET domain 6 [Source:HGNC Symbol;Acc:HGNC:9350]	protein_coding	4	PR/SET domain 6 [Source:HGNC Symbol;Acc:HGNC:9350]	4.87412	4.20785	115.433	1.92133e-05	0.000875589
ENSG00000115461	3488	IGFBP5	protein_coding	3	insulin like growth factor binding protein 5 [Source:HGNC Symbol;Acc:HGNC:5474]	protein_coding	3	insulin like growth factor binding protein 5 [Source:HGNC Symbol;Acc:HGNC:5474]	9.82719	10.132	115.017	1.94337e-05	0.000876892
ENSG00000127824	7277	TUBA4A	protein_coding	10	tubulin alpha 4a [Source:HGNC Symbol;Acc:HGNC:12407]	protein_coding	10	tubulin alpha 4a [Source:HGNC Symbol;Acc:HGNC:12407]	-5.35752	7.07953	114.934	1.9478e-05	0.000876892
ENSG00000079257	56925	LXN	protein_coding	2	latexin [Source:HGNC Symbol;Acc:HGNC:13347]	protein_coding	2	latexin [Source:HGNC Symbol;Acc:HGNC:13347]	-5.81893	3.39516	114.924	1.94835e-05	0.000876892
ENSG00000164764	157869	SBSPON	protein_coding	2	somatomedin B and thrombospondin type 1 domain containing [Source:HGNC Symbol;Acc:HGNC:30362]	protein_coding	2	somatomedin B and thrombospondin type 1 domain containing [Source:HGNC Symbol;Acc:HGNC:30362]	-5.87783	4.11153	114.634	1.96398e-05	0.000876892
ENSG00000139800	85416	ZIC5	protein_coding	1	Zic family member 5 [Source:HGNC Symbol;Acc:HGNC:20322]	protein_coding	1	Zic family member 5 [Source:HGNC Symbol;Acc:HGNC:20322]	6.93885	4.64146	114.58	1.96692e-05	0.000876892
ENSG00000130751	4861	NPAS1	protein_coding	8	neuronal PAS domain protein 1 [Source:HGNC Symbol;Acc:HGNC:7894]	protein_coding	8	neuronal PAS domain protein 1 [Source:HGNC Symbol;Acc:HGNC:7894]	5.0573	4.92177	114.493	1.97164e-05	0.000876892
ENSG00000168243	2786	GNG4	protein_coding	5	G protein subunit gamma 4 [Source:HGNC Symbol;Acc:HGNC:4407]	protein_coding	5	G protein subunit gamma 4 [Source:HGNC Symbol;Acc:HGNC:4407]	-4.83979	8.78831	114.453	1.97382e-05	0.000876892
ENSG00000074416	11343	MGLL	protein_coding	15	monoglyceride lipase [Source:HGNC Symbol;Acc:HGNC:17038]	protein_coding	15	monoglyceride lipase [Source:HGNC Symbol;Acc:HGNC:17038]	-5.13167	7.05606	114.387	1.97741e-05	0.000876892
ENSG00000134802	29015	SLC43A3	protein_coding	26	solute carrier family 43 member 3 [Source:HGNC Symbol;Acc:HGNC:17466]	protein_coding	26	solute carrier family 43 member 3 [Source:HGNC Symbol;Acc:HGNC:17466]	-7.66041	4.40378	114.27	1.9838e-05	0.000876892
ENSG00000130829	1852	DUSP9	protein_coding	3	dual specificity phosphatase 9 [Source:HGNC Symbol;Acc:HGNC:3076]	protein_coding	3	dual specificity phosphatase 9 [Source:HGNC Symbol;Acc:HGNC:3076]	4.71945	4.49658	114.166	1.98954e-05	0.000876892
ENSG00000137393	255488	RNF144B	protein_coding	2	ring finger protein 144B [Source:HGNC Symbol;Acc:HGNC:21578]	protein_coding	2	ring finger protein 144B [Source:HGNC Symbol;Acc:HGNC:21578]	-4.03487	5.67002	114.042	1.99637e-05	0.000876892
ENSG00000197937	84671	ZNF347	protein_coding	8	zinc finger protein 347 [Source:HGNC Symbol;Acc:HGNC:16447]	protein_coding	8	zinc finger protein 347 [Source:HGNC Symbol;Acc:HGNC:16447]	-12.4846	3.25428	169.619	1.99965e-05	0.000876892
ENSG00000065534	4638	MYLK	protein_coding	18	myosin light chain kinase [Source:HGNC Symbol;Acc:HGNC:7590]	protein_coding	21	myosin light chain kinase [Source:HGNC Symbol;Acc:HGNC:7590]	-5.45375	8.37431	113.533	2.02482e-05	0.000885146
ENSG00000163453	3490	IGFBP7	protein_coding	3	insulin like growth factor binding protein 7 [Source:HGNC Symbol;Acc:HGNC:5476]	protein_coding	3	insulin like growth factor binding protein 7 [Source:HGNC Symbol;Acc:HGNC:5476]	-7.909	8.98773	111.677	2.133e-05	0.000926692
ENSG00000185215	7127	TNFAIP2	protein_coding	11	TNF alpha induced protein 2 [Source:HGNC Symbol;Acc:HGNC:11895]	protein_coding	11	TNF alpha induced protein 2 [Source:HGNC Symbol;Acc:HGNC:11895]	-5.9841	6.52074	111.675	2.13315e-05	0.000926692
ENSG00000166963	4130	MAP1A	protein_coding	2	microtubule associated protein 1A [Source:HGNC Symbol;Acc:HGNC:6835]	protein_coding	2	microtubule associated protein 1A [Source:HGNC Symbol;Acc:HGNC:6835]	-3.80509	5.70599	111.052	2.17113e-05	0.000935024
ENSG00000123240	10133	OPTN	protein_coding	12	optineurin [Source:HGNC Symbol;Acc:HGNC:17142]	protein_coding	12	optineurin [Source:HGNC Symbol;Acc:HGNC:17142]	-3.81718	7.00815	110.915	2.17963e-05	0.000935024
ENSG00000177106	64787	EPS8L2	protein_coding	32	EPS8 like 2 [Source:HGNC Symbol;Acc:HGNC:21296]	protein_coding	32	EPS8 like 2 [Source:HGNC Symbol;Acc:HGNC:21296]	-5.71466	7.30731	110.872	2.18231e-05	0.000935024
ENSG00000050555	10319	LAMC3	protein_coding	4	laminin subunit gamma 3 [Source:HGNC Symbol;Acc:HGNC:6494]	protein_coding	4	laminin subunit gamma 3 [Source:HGNC Symbol;Acc:HGNC:6494]	9.82103	3.01933	110.797	2.18693e-05	0.000935024
ENSG00000113319	5924	RASGRF2	protein_coding	6	Ras protein specific guanine nucleotide releasing factor 2 [Source:HGNC Symbol;Acc:HGNC:9876]	protein_coding	6	Ras protein specific guanine nucleotide releasing factor 2 [Source:HGNC Symbol;Acc:HGNC:9876]	5.47202	3.6975	110.75	2.18992e-05	0.000935024
ENSG00000164509	133396	IL31RA	protein_coding	13	interleukin 31 receptor A [Source:HGNC Symbol;Acc:HGNC:18969]	protein_coding	14	interleukin 31 receptor A [Source:HGNC Symbol;Acc:HGNC:18969]	-8.22151	3.78702	110.707	2.19256e-05	0.000935024
ENSG00000158966	57685	CACHD1	protein_coding	6	cache domain containing 1 [Source:HGNC Symbol;Acc:HGNC:29314]	protein_coding	6	cache domain containing 1 [Source:HGNC Symbol;Acc:HGNC:29314]	3.69396	6.21216	110.484	2.20655e-05	0.000936555
ENSG00000085117	3732	CD82	protein_coding	14	CD82 molecule [Source:HGNC Symbol;Acc:HGNC:6210]	protein_coding	14	CD82 molecule [Source:HGNC Symbol;Acc:HGNC:6210]	-4.45633	5.15299	110.436	2.20958e-05	0.000936555
ENSG00000169635	23119	HIC2	protein_coding	3	HIC ZBTB transcriptional repressor 2 [Source:HGNC Symbol;Acc:HGNC:18595]	protein_coding	3	HIC ZBTB transcriptional repressor 2 [Source:HGNC Symbol;Acc:HGNC:18595]	3.67375	5.93123	110.314	2.21732e-05	0.000936987
ENSG00000135821	2752	GLUL	protein_coding	13	glutamate-ammonia ligase [Source:HGNC Symbol;Acc:HGNC:4341]	protein_coding	13	glutamate-ammonia ligase [Source:HGNC Symbol;Acc:HGNC:4341]	11.5155	7.94068	110.186	2.22545e-05	0.00093758
ENSG00000178882	100533183	RFLNA	protein_coding	5	refilin A [Source:HGNC Symbol;Acc:HGNC:27051]	protein_coding	5	refilin A [Source:HGNC Symbol;Acc:HGNC:27051]	-6.3818	5.25867	109.925	2.24219e-05	0.000938957
ENSG00000178882	144347	RFLNA	protein_coding	5	refilin A [Source:HGNC Symbol;Acc:HGNC:27051]	protein_coding	5	refilin A [Source:HGNC Symbol;Acc:HGNC:27051]	-6.3818	5.25867	109.925	2.24219e-05	0.000938957
ENSG00000101335	10398	MYL9	protein_coding	2	myosin light chain 9 [Source:HGNC Symbol;Acc:HGNC:15754]	protein_coding	2	myosin light chain 9 [Source:HGNC Symbol;Acc:HGNC:15754]	-9.48486	6.39239	109.677	2.25823e-05	0.000942846
ENSG00000145287	51316	PLAC8	protein_coding	6	placenta associated 8 [Source:HGNC Symbol;Acc:HGNC:19254]	protein_coding	6	placenta specific 8 [Source:HGNC Symbol;Acc:HGNC:19254]	-6.30888	5.24363	109.572	2.26506e-05	0.000942873
ENSG00000163131	1520	CTSS	protein_coding	6	cathepsin S [Source:HGNC Symbol;Acc:HGNC:2545]	protein_coding	6	cathepsin S [Source:HGNC Symbol;Acc:HGNC:2545]	-7.41958	4.36105	109.387	2.27712e-05	0.000945071
ENSG00000159307	80274	SCUBE1	protein_coding	8	signal peptide, CUB domain and EGF like domain containing 1 [Source:HGNC Symbol;Acc:HGNC:13441]	protein_coding	8	signal peptide, CUB domain and EGF like domain containing 1 [Source:HGNC Symbol;Acc:HGNC:13441]	7.52166	2.81416	108.729	2.32087e-05	0.000960374
ENSG00000134013	4017	LOXL2	protein_coding	15	lysyl oxidase like 2 [Source:HGNC Symbol;Acc:HGNC:6666]	protein_coding	15	lysyl oxidase like 2 [Source:HGNC Symbol;Acc:HGNC:6666]	-4.85699	8.42688	108.563	2.33207e-05	0.000960719
ENSG00000165092	216	ALDH1A1	protein_coding	7	aldehyde dehydrogenase 1 family member A1 [Source:HGNC Symbol;Acc:HGNC:402]	protein_coding	7	aldehyde dehydrogenase 1 family member A1 [Source:HGNC Symbol;Acc:HGNC:402]	-7.18804	6.57477	108.513	2.33549e-05	0.000960719
ENSG00000173621	78999	LRFN4	protein_coding	3	leucine rich repeat and fibronectin type III domain containing 4 [Source:HGNC Symbol;Acc:HGNC:28456]	protein_coding	3	leucine rich repeat and fibronectin type III domain containing 4 [Source:HGNC Symbol;Acc:HGNC:28456]	7.03762	4.06892	108.149	2.36035e-05	0.000966538
ENSG00000091986	151887	CCDC80	protein_coding	8	coiled-coil domain containing 80 [Source:HGNC Symbol;Acc:HGNC:30649]	protein_coding	8	coiled-coil domain containing 80 [Source:HGNC Symbol;Acc:HGNC:30649]	-4.78269	7.68303	108.103	2.3635e-05	0.000966538
ENSG00000091592	22861	NLRP1	protein_coding	16	NLR family pyrin domain containing 1 [Source:HGNC Symbol;Acc:HGNC:14374]	protein_coding	16	NLR family pyrin domain containing 1 [Source:HGNC Symbol;Acc:HGNC:14374]	-5.63066	4.06644	107.148	2.43054e-05	0.000986172
ENSG00000142910	64129	TINAGL1	protein_coding	11	tubulointerstitial nephritis antigen like 1 [Source:HGNC Symbol;Acc:HGNC:19168]	protein_coding	11	tubulointerstitial nephritis antigen like 1 [Source:HGNC Symbol;Acc:HGNC:19168]	-8.52156	6.22471	107.13	2.43181e-05	0.000986172
ENSG00000176697	627	BDNF	protein_coding	17	brain derived neurotrophic factor [Source:HGNC Symbol;Acc:HGNC:1033]	protein_coding	19	brain derived neurotrophic factor [Source:HGNC Symbol;Acc:HGNC:1033]	-4.95151	4.53496	107.117	2.43272e-05	0.000986172
ENSG00000122861	5328	PLAU	protein_coding	5	plasminogen activator, urokinase [Source:HGNC Symbol;Acc:HGNC:9052]	protein_coding	5	plasminogen activator, urokinase [Source:HGNC Symbol;Acc:HGNC:9052]	-7.58376	8.02004	106.667	2.46521e-05	0.000996447
ENSG00000006740	9912	ARHGAP44	protein_coding	12	Rho GTPase activating protein 44 [Source:HGNC Symbol;Acc:HGNC:29096]	protein_coding	12	Rho GTPase activating protein 44 [Source:HGNC Symbol;Acc:HGNC:29096]	6.09026	3.8399	106.378	2.48638e-05	0.000996584
ENSG00000113249	26762	HAVCR1	protein_coding	6	hepatitis A virus cellular receptor 1 [Source:HGNC Symbol;Acc:HGNC:17866]	protein_coding	6	hepatitis A virus cellular receptor 1 [Source:HGNC Symbol;Acc:HGNC:17866]	-8.7537	8.12368	106.249	2.49595e-05	0.000996584
ENSG00000204262	1290	COL5A2	protein_coding	4	collagen type V alpha 2 chain [Source:HGNC Symbol;Acc:HGNC:2210]	protein_coding	5	collagen type V alpha 2 chain [Source:HGNC Symbol;Acc:HGNC:2210]	-5.45867	5.67964	106.14	2.50397e-05	0.000996584
ENSG00000188883	346689	KLRG2	protein_coding	2	killer cell lectin like receptor G2 [Source:HGNC Symbol;Acc:HGNC:24778]	protein_coding	2	killer cell lectin like receptor G2 [Source:HGNC Symbol;Acc:HGNC:24778]	6.86342	2.80582	106.119	2.50559e-05	0.000996584
ENSG00000171551	9427	ECEL1	protein_coding	4	endothelin converting enzyme like 1 [Source:HGNC Symbol;Acc:HGNC:3147]	protein_coding	4	endothelin converting enzyme like 1 [Source:HGNC Symbol;Acc:HGNC:3147]	9.60615	2.77633	106.079	2.50855e-05	0.000996584
ENSG00000276600	338382	RAB7B	protein_coding	5	RAB7B, member RAS oncogene family [Source:HGNC Symbol;Acc:HGNC:30513]	protein_coding	5	RAB7B, member RAS oncogene family [Source:HGNC Symbol;Acc:HGNC:30513]	-7.43525	3.44131	106.067	2.50946e-05	0.000996584
ENSG00000043143	23338	JADE2	protein_coding	11	jade family PHD finger 2 [Source:HGNC Symbol;Acc:HGNC:22984]	protein_coding	11	jade family PHD finger 2 [Source:HGNC Symbol;Acc:HGNC:22984]	-3.87077	6.13797	105.862	2.52475e-05	0.000996584
ENSG00000145247	132299	OCIAD2	protein_coding	10	OCIA domain containing 2 [Source:HGNC Symbol;Acc:HGNC:28685]	protein_coding	10	OCIA domain containing 2 [Source:HGNC Symbol;Acc:HGNC:28685]	-10.2167	6.87937	105.829	2.52725e-05	0.000996584
ENSG00000184613	4753	NELL2	protein_coding	20	neural EGFL like 2 [Source:HGNC Symbol;Acc:HGNC:7751]	protein_coding	20	neural EGFL like 2 [Source:HGNC Symbol;Acc:HGNC:7751]	4.63113	4.05645	105.79	2.53014e-05	0.000996584
ENSG00000137752	834	CASP1	protein_coding	17	caspase 1 [Source:HGNC Symbol;Acc:HGNC:1499]	protein_coding	17	caspase 1 [Source:HGNC Symbol;Acc:HGNC:1499]	-12.5748	3.3439	155.176	2.55185e-05	0.000996584
ENSG00000217236	100131390	SP9	protein_coding	1	Sp9 transcription factor [Source:HGNC Symbol;Acc:HGNC:30690]	protein_coding	1	Sp9 transcription factor [Source:HGNC Symbol;Acc:HGNC:30690]	10.2168	3.41082	105.477	2.55389e-05	0.000996584
ENSG00000169255	8706	B3GALNT1	protein_coding	51	beta-1,3-N-acetylgalactosaminyltransferase 1 (globoside blood group) [Source:HGNC Symbol;Acc:HGNC:918]	protein_coding	51	beta-1,3-N-acetylgalactosaminyltransferase 1 (globoside blood group) [Source:HGNC Symbol;Acc:HGNC:918]	-7.74573	3.09746	105.47	2.55445e-05	0.000996584
ENSG00000114480	2632	GBE1	protein_coding	6	1,4-alpha-glucan branching enzyme 1 [Source:HGNC Symbol;Acc:HGNC:4180]	protein_coding	6	1,4-alpha-glucan branching enzyme 1 [Source:HGNC Symbol;Acc:HGNC:4180]	-3.43865	6.7556	105.417	2.55846e-05	0.000996584
ENSG00000167601	558	AXL	protein_coding	5	AXL receptor tyrosine kinase [Source:HGNC Symbol;Acc:HGNC:905]	protein_coding	5	AXL receptor tyrosine kinase [Source:HGNC Symbol;Acc:HGNC:905]	-7.65132	7.58298	105.245	2.57169e-05	0.000998946
ENSG00000158296	64849	SLC13A3	protein_coding	11	solute carrier family 13 member 3 [Source:HGNC Symbol;Acc:HGNC:14430]	protein_coding	11	solute carrier family 13 member 3 [Source:HGNC Symbol;Acc:HGNC:14430]	6.85362	3.20432	105.012	2.58962e-05	0.000999258
ENSG00000221818	64641	EBF2	protein_coding	4	EBF transcription factor 2 [Source:HGNC Symbol;Acc:HGNC:19090]	protein_coding	4	EBF transcription factor 2 [Source:HGNC Symbol;Acc:HGNC:19090]	9.5288	2.69963	104.902	2.5982e-05	0.000999258
ENSG00000130054	27112	FAM155B	protein_coding	1	family with sequence similarity 155 member B [Source:HGNC Symbol;Acc:HGNC:30701]	protein_coding	1	family with sequence similarity 155 member B [Source:HGNC Symbol;Acc:HGNC:30701]	12.6435	3.41577	154.006	2.60522e-05	0.000999258
ENSG00000142149	30811	HUNK	protein_coding	4	hormonally up-regulated Neu-associated kinase [Source:HGNC Symbol;Acc:HGNC:13326]	protein_coding	4	hormonally up-regulated Neu-associated kinase [Source:HGNC Symbol;Acc:HGNC:13326]	7.11539	3.01778	104.722	2.61227e-05	0.000999258
ENSG00000119547	9480	ONECUT2	protein_coding	2	one cut homeobox 2 [Source:HGNC Symbol;Acc:HGNC:8139]	protein_coding	2	one cut homeobox 2 [Source:HGNC Symbol;Acc:HGNC:8139]	5.93825	5.16532	104.71	2.61325e-05	0.000999258
ENSG00000116985	656	BMP8B	protein_coding	1	bone morphogenetic protein 8b [Source:HGNC Symbol;Acc:HGNC:1075]	protein_coding	1	bone morphogenetic protein 8b [Source:HGNC Symbol;Acc:HGNC:1075]	5.16585	3.59731	104.681	2.61548e-05	0.000999258
ENSG00000188921	401494	HACD4	protein_coding	2	3-hydroxyacyl-CoA dehydratase 4 [Source:HGNC Symbol;Acc:HGNC:20920]	protein_coding	2	3-hydroxyacyl-CoA dehydratase 4 [Source:HGNC Symbol;Acc:HGNC:20920]	-5.16288	3.70247	104.563	2.62484e-05	0.00100009
ENSG00000178573	4094	MAF	protein_coding	3	MAF bZIP transcription factor [Source:HGNC Symbol;Acc:HGNC:6776]	protein_coding	3	MAF bZIP transcription factor [Source:HGNC Symbol;Acc:HGNC:6776]	6.85283	6.11433	104.153	2.65748e-05	0.00100861
ENSG00000205336	9289	ADGRG1	protein_coding	79	adhesion G protein-coupled receptor G1 [Source:HGNC Symbol;Acc:HGNC:4512]	protein_coding	77	adhesion G protein-coupled receptor G1 [Source:HGNC Symbol;Acc:HGNC:4512]	-7.10083	7.17173	104.101	2.66167e-05	0.00100861
ENSG00000155760	8324	FZD7	protein_coding	1	frizzled class receptor 7 [Source:HGNC Symbol;Acc:HGNC:4045]	protein_coding	1	frizzled class receptor 7 [Source:HGNC Symbol;Acc:HGNC:4045]	4.0763	6.59152	103.73	2.69171e-05	0.00101567
ENSG00000151702	2313	FLI1	protein_coding	9	Fli-1 proto-oncogene, ETS transcription factor [Source:HGNC Symbol;Acc:HGNC:3749]	protein_coding	9	Fli-1 proto-oncogene, ETS transcription factor [Source:HGNC Symbol;Acc:HGNC:3749]	5.81598	3.46697	103.691	2.69487e-05	0.00101567
ENSG00000077943	8516	ITGA8	protein_coding	3	integrin subunit alpha 8 [Source:HGNC Symbol;Acc:HGNC:6144]	protein_coding	3	integrin subunit alpha 8 [Source:HGNC Symbol;Acc:HGNC:6144]	12.874	3.6456	151.303	2.73448e-05	0.00102783
ENSG00000134954	2113	ETS1	protein_coding	9	ETS proto-oncogene 1, transcription factor [Source:HGNC Symbol;Acc:HGNC:3488]	protein_coding	9	ETS proto-oncogene 1, transcription factor [Source:HGNC Symbol;Acc:HGNC:3488]	-4.17054	6.93797	103.107	2.74321e-05	0.00102833
ENSG00000076242	4292	MLH1	protein_coding	38	mutL homolog 1 [Source:HGNC Symbol;Acc:HGNC:7127]	protein_coding	23	mutL homolog 1 [Source:HGNC Symbol;Acc:HGNC:7127]	-7.68152	4.13491	102.505	2.79417e-05	0.00104291
ENSG00000165238	65268	WNK2	protein_coding	16	WNK lysine deficient protein kinase 2 [Source:HGNC Symbol;Acc:HGNC:14542]	protein_coding	16	WNK lysine deficient protein kinase 2 [Source:HGNC Symbol;Acc:HGNC:14542]	8.82632	6.11265	102.436	2.80004e-05	0.00104291
ENSG00000148848	8038	ADAM12	protein_coding	7	ADAM metallopeptidase domain 12 [Source:HGNC Symbol;Acc:HGNC:190]	protein_coding	7	ADAM metallopeptidase domain 12 [Source:HGNC Symbol;Acc:HGNC:190]	-5.58717	3.28531	102.332	2.80898e-05	0.00104291
ENSG00000140470	170691	ADAMTS17	protein_coding	9	ADAM metallopeptidase with thrombospondin type 1 motif 17 [Source:HGNC Symbol;Acc:HGNC:17109]	protein_coding	9	ADAM metallopeptidase with thrombospondin type 1 motif 17 [Source:HGNC Symbol;Acc:HGNC:17109]	9.10365	3.64519	102.297	2.81201e-05	0.00104291
ENSG00000174130	10333	TLR6	protein_coding	5	toll like receptor 6 [Source:HGNC Symbol;Acc:HGNC:16711]	protein_coding	5	toll like receptor 6 [Source:HGNC Symbol;Acc:HGNC:16711]	-6.02568	3.47989	101.91	2.8457e-05	0.00104869
ENSG00000141639	5596	MAPK4	protein_coding	6	mitogen-activated protein kinase 4 [Source:HGNC Symbol;Acc:HGNC:6878]	protein_coding	6	mitogen-activated protein kinase 4 [Source:HGNC Symbol;Acc:HGNC:6878]	12.2673	3.04226	149.112	2.84576e-05	0.00104869
ENSG00000139044	283358	B4GALNT3	protein_coding	7	beta-1,4-N-acetyl-galactosaminyltransferase 3 [Source:HGNC Symbol;Acc:HGNC:24137]	protein_coding	7	beta-1,4-N-acetyl-galactosaminyltransferase 3 [Source:HGNC Symbol;Acc:HGNC:24137]	5.92781	4.61016	101.86	2.85015e-05	0.00104869
ENSG00000167772	51129	ANGPTL4	protein_coding	11	angiopoietin like 4 [Source:HGNC Symbol;Acc:HGNC:16039]	protein_coding	11	angiopoietin like 4 [Source:HGNC Symbol;Acc:HGNC:16039]	-5.59374	5.15299	101.725	2.86201e-05	0.00105028
ENSG00000213023	84258	SYT3	protein_coding	6	synaptotagmin 3 [Source:HGNC Symbol;Acc:HGNC:11511]	protein_coding	6	synaptotagmin 3 [Source:HGNC Symbol;Acc:HGNC:11511]	12.2683	3.04369	148.425	2.88187e-05	0.0010548
ENSG00000184937	7490	WT1	protein_coding	22	WT1 transcription factor [Source:HGNC Symbol;Acc:HGNC:12796]	protein_coding	22	Wilms tumor 1 [Source:HGNC Symbol;Acc:HGNC:12796]	9.21642	3.23236	101.237	2.90564e-05	0.00105549
ENSG00000156510	80201	HKDC1	protein_coding	3	hexokinase domain containing 1 [Source:HGNC Symbol;Acc:HGNC:23302]	protein_coding	3	hexokinase domain containing 1 [Source:HGNC Symbol;Acc:HGNC:23302]	-9.04526	7.01409	101.228	2.90638e-05	0.00105549
ENSG00000203867	282996	RBM20	protein_coding	4	RNA binding motif protein 20 [Source:HGNC Symbol;Acc:HGNC:27424]	protein_coding	4	RNA binding motif protein 20 [Source:HGNC Symbol;Acc:HGNC:27424]	5.5469	5.21965	101.227	2.90648e-05	0.00105549
ENSG00000179344	3119	HLA-DQB1	protein_coding	9	major histocompatibility complex, class II, DQ beta 1 [Source:HGNC Symbol;Acc:HGNC:4944]	protein_coding	9	major histocompatibility complex, class II, DQ beta 1 [Source:HGNC Symbol;Acc:HGNC:4944]	6.66414	2.61025	101.027	2.92458e-05	0.00105622
ENSG00000126016	154796	AMOT	protein_coding	6	angiomotin [Source:HGNC Symbol;Acc:HGNC:17810]	protein_coding	6	angiomotin [Source:HGNC Symbol;Acc:HGNC:17810]	5.03389	8.79833	100.956	2.93112e-05	0.00105622
ENSG00000261786	NA	AC006058.1	lncRNA	1	novel transcript	lincRNA	1	novel transcript	-6.7875	4.48875	100.955	2.9312e-05	0.00105622
ENSG00000124406	10396	ATP8A1	protein_coding	10	ATPase phospholipid transporting 8A1 [Source:HGNC Symbol;Acc:HGNC:13531]	protein_coding	10	ATPase phospholipid transporting 8A1 [Source:HGNC Symbol;Acc:HGNC:13531]	4.24383	4.52316	100.727	2.95203e-05	0.00106098
ENSG00000204103	9935	MAFB	protein_coding	1	MAF bZIP transcription factor B [Source:HGNC Symbol;Acc:HGNC:6408]	protein_coding	1	MAF bZIP transcription factor B [Source:HGNC Symbol;Acc:HGNC:6408]	12.413	3.18736	146.683	2.97634e-05	0.00106503
ENSG00000078687	57690	TNRC6C	protein_coding	11	trinucleotide repeat containing adaptor 6C [Source:HGNC Symbol;Acc:HGNC:29318]	protein_coding	11	trinucleotide repeat containing 6C [Source:HGNC Symbol;Acc:HGNC:29318]	3.81222	5.04508	100.441	2.97858e-05	0.00106503
ENSG00000160691	6464	SHC1	protein_coding	11	SHC adaptor protein 1 [Source:HGNC Symbol;Acc:HGNC:10840]	protein_coding	11	SHC adaptor protein 1 [Source:HGNC Symbol;Acc:HGNC:10840]	-4.16647	8.66801	100.109	3.0097e-05	0.00107341
ENSG00000137727	57569	ARHGAP20	protein_coding	6	Rho GTPase activating protein 20 [Source:HGNC Symbol;Acc:HGNC:18357]	protein_coding	6	Rho GTPase activating protein 20 [Source:HGNC Symbol;Acc:HGNC:18357]	5.81069	3.32383	99.8658	3.03272e-05	0.00107886
ENSG00000127329	5787	PTPRB	protein_coding	11	protein tyrosine phosphatase receptor type B [Source:HGNC Symbol;Acc:HGNC:9665]	protein_coding	11	protein tyrosine phosphatase, receptor type B [Source:HGNC Symbol;Acc:HGNC:9665]	-4.68456	4.83198	99.4586	3.07186e-05	0.00108977
ENSG00000154655	91133	L3MBTL4	protein_coding	8	L3MBTL histone methyl-lysine binding protein 4 [Source:HGNC Symbol;Acc:HGNC:26677]	protein_coding	8	L3MBTL4, histone methyl-lysine binding protein [Source:HGNC Symbol;Acc:HGNC:26677]	-12.4223	3.19198	144.768	3.08511e-05	0.00108977
ENSG00000162676	2672	GFI1	protein_coding	4	growth factor independent 1 transcriptional repressor [Source:HGNC Symbol;Acc:HGNC:4237]	protein_coding	4	growth factor independent 1 transcriptional repressor [Source:HGNC Symbol;Acc:HGNC:4237]	7.01811	2.92165	99.2465	3.09252e-05	0.00108977
ENSG00000137962	9411	ARHGAP29	protein_coding	5	Rho GTPase activating protein 29 [Source:HGNC Symbol;Acc:HGNC:30207]	protein_coding	5	Rho GTPase activating protein 29 [Source:HGNC Symbol;Acc:HGNC:30207]	-3.34838	7.46024	99.1291	3.10402e-05	0.00108977
ENSG00000109814	7358	UGDH	protein_coding	12	UDP-glucose 6-dehydrogenase [Source:HGNC Symbol;Acc:HGNC:12525]	protein_coding	12	UDP-glucose 6-dehydrogenase [Source:HGNC Symbol;Acc:HGNC:12525]	-3.41285	7.06583	99.119	3.10501e-05	0.00108977
ENSG00000096696	1832	DSP	protein_coding	3	desmoplakin [Source:HGNC Symbol;Acc:HGNC:3052]	protein_coding	3	desmoplakin [Source:HGNC Symbol;Acc:HGNC:3052]	4.02838	7.29297	99.0654	3.11029e-05	0.00108977
ENSG00000144868	66000	TMEM108	protein_coding	11	transmembrane protein 108 [Source:HGNC Symbol;Acc:HGNC:28451]	protein_coding	11	transmembrane protein 108 [Source:HGNC Symbol;Acc:HGNC:28451]	12.1063	2.88271	144.134	3.12226e-05	0.00109123
ENSG00000128918	8854	ALDH1A2	protein_coding	25	aldehyde dehydrogenase 1 family member A2 [Source:HGNC Symbol;Acc:HGNC:15472]	protein_coding	25	aldehyde dehydrogenase 1 family member A2 [Source:HGNC Symbol;Acc:HGNC:15472]	5.24787	5.21999	98.4559	3.17109e-05	0.00110212
ENSG00000129244	482	ATP1B2	protein_coding	3	ATPase Na+/K+ transporting subunit beta 2 [Source:HGNC Symbol;Acc:HGNC:805]	protein_coding	3	ATPase Na+/K+ transporting subunit beta 2 [Source:HGNC Symbol;Acc:HGNC:805]	9.12214	3.13799	98.4444	3.17225e-05	0.00110212
ENSG00000183691	9241	NOG	protein_coding	1	noggin [Source:HGNC Symbol;Acc:HGNC:7866]	protein_coding	1	noggin [Source:HGNC Symbol;Acc:HGNC:7866]	5.49383	3.12034	98.3961	3.17714e-05	0.00110212
ENSG00000114790	26084	ARHGEF26	protein_coding	5	Rho guanine nucleotide exchange factor 26 [Source:HGNC Symbol;Acc:HGNC:24490]	protein_coding	5	Rho guanine nucleotide exchange factor 26 [Source:HGNC Symbol;Acc:HGNC:24490]	3.79723	4.92792	98.0675	3.21064e-05	0.00110635
ENSG00000163814	64866	CDCP1	protein_coding	3	CUB domain containing protein 1 [Source:HGNC Symbol;Acc:HGNC:24357]	protein_coding	3	CUB domain containing protein 1 [Source:HGNC Symbol;Acc:HGNC:24357]	-10.7583	6.84121	98.0674	3.21065e-05	0.00110635
ENSG00000240065	5698	PSMB9	protein_coding	5	proteasome 20S subunit beta 9 [Source:HGNC Symbol;Acc:HGNC:9546]	protein_coding	5	proteasome subunit beta 9 [Source:HGNC Symbol;Acc:HGNC:9546]	-5.91332	4.38689	97.9374	3.22404e-05	0.00110635
ENSG00000212916	54627	MAP10	protein_coding	1	microtubule associated protein 10 [Source:HGNC Symbol;Acc:HGNC:29265]	protein_coding	1	microtubule associated protein 10 [Source:HGNC Symbol;Acc:HGNC:29265]	-12.0741	2.84623	142.39	3.22778e-05	0.00110635
ENSG00000124145	6385	SDC4	protein_coding	1	syndecan 4 [Source:HGNC Symbol;Acc:HGNC:10661]	protein_coding	1	syndecan 4 [Source:HGNC Symbol;Acc:HGNC:10661]	-3.78983	7.42519	97.8893	3.22901e-05	0.00110635
ENSG00000144959	57552	NCEH1	protein_coding	6	neutral cholesterol ester hydrolase 1 [Source:HGNC Symbol;Acc:HGNC:29260]	protein_coding	7	neutral cholesterol ester hydrolase 1 [Source:HGNC Symbol;Acc:HGNC:29260]	-3.80038	6.74769	97.5299	3.26646e-05	0.00111458
ENSG00000114115	5947	RBP1	protein_coding	8	retinol binding protein 1 [Source:HGNC Symbol;Acc:HGNC:9919]	protein_coding	7	retinol binding protein 1 [Source:HGNC Symbol;Acc:HGNC:9919]	5.30422	4.16573	97.3921	3.28097e-05	0.00111458
ENSG00000164742	107	ADCY1	protein_coding	5	adenylate cyclase 1 [Source:HGNC Symbol;Acc:HGNC:232]	protein_coding	5	adenylate cyclase 1 [Source:HGNC Symbol;Acc:HGNC:232]	7.77041	4.76863	97.3777	3.28249e-05	0.00111458
ENSG00000167779	3489	IGFBP6	protein_coding	5	insulin like growth factor binding protein 6 [Source:HGNC Symbol;Acc:HGNC:5475]	protein_coding	5	insulin like growth factor binding protein 6 [Source:HGNC Symbol;Acc:HGNC:5475]	-5.75987	3.82282	97.0362	3.31883e-05	0.00111458
ENSG00000177675	283316	CD163L1	protein_coding	10	CD163 molecule like 1 [Source:HGNC Symbol;Acc:HGNC:30375]	protein_coding	10	CD163 molecule like 1 [Source:HGNC Symbol;Acc:HGNC:30375]	-7.83457	2.59171	96.9716	3.32577e-05	0.00111458
ENSG00000163191	6282	S100A11	protein_coding	2	S100 calcium binding protein A11 [Source:HGNC Symbol;Acc:HGNC:10488]	protein_coding	2	S100 calcium binding protein A11 [Source:HGNC Symbol;Acc:HGNC:10488]	-3.57028	7.78366	96.9512	3.32796e-05	0.00111458
ENSG00000187772	389421	LIN28B	protein_coding	3	lin-28 homolog B [Source:HGNC Symbol;Acc:HGNC:32207]	protein_coding	3	lin-28 homolog B [Source:HGNC Symbol;Acc:HGNC:32207]	5.36876	6.07529	96.9043	3.333e-05	0.00111458
ENSG00000188848	389206	BEND4	protein_coding	3	BEN domain containing 4 [Source:HGNC Symbol;Acc:HGNC:23815]	protein_coding	3	BEN domain containing 4 [Source:HGNC Symbol;Acc:HGNC:23815]	5.06938	4.57277	96.895	3.33401e-05	0.00111458
ENSG00000123609	9111	NMI	protein_coding	4	N-myc and STAT interactor [Source:HGNC Symbol;Acc:HGNC:7854]	protein_coding	4	N-myc and STAT interactor [Source:HGNC Symbol;Acc:HGNC:7854]	-6.36324	3.26428	96.8532	3.33852e-05	0.00111458
ENSG00000144115	55258	THNSL2	protein_coding	13	threonine synthase like 2 [Source:HGNC Symbol;Acc:HGNC:25602]	protein_coding	10	threonine synthase like 2 [Source:HGNC Symbol;Acc:HGNC:25602]	-8.3246	3.41317	96.8521	3.33865e-05	0.00111458
ENSG00000130540	25830	SULT4A1	protein_coding	4	sulfotransferase family 4A member 1 [Source:HGNC Symbol;Acc:HGNC:14903]	protein_coding	4	sulfotransferase family 4A member 1 [Source:HGNC Symbol;Acc:HGNC:14903]	9.32422	3.33932	96.8308	3.34094e-05	0.00111458
ENSG00000106258	1577	CYP3A5	protein_coding	16	cytochrome P450 family 3 subfamily A member 5 [Source:HGNC Symbol;Acc:HGNC:2638]	protein_coding	16	cytochrome P450 family 3 subfamily A member 5 [Source:HGNC Symbol;Acc:HGNC:2638]	-4.55829	4.06569	96.681	3.35719e-05	0.00111733
ENSG00000139445	121643	FOXN4	protein_coding	4	forkhead box N4 [Source:HGNC Symbol;Acc:HGNC:21399]	protein_coding	4	forkhead box N4 [Source:HGNC Symbol;Acc:HGNC:21399]	7.70449	2.28109	96.496	3.3774e-05	0.00112021
ENSG00000157680	9162	DGKI	protein_coding	13	diacylglycerol kinase iota [Source:HGNC Symbol;Acc:HGNC:2855]	protein_coding	13	diacylglycerol kinase iota [Source:HGNC Symbol;Acc:HGNC:2855]	-8.14325	6.01807	96.4548	3.38191e-05	0.00112021
ENSG00000135638	2016	EMX1	protein_coding	6	empty spiracles homeobox 1 [Source:HGNC Symbol;Acc:HGNC:3340]	protein_coding	6	empty spiracles homeobox 1 [Source:HGNC Symbol;Acc:HGNC:3340]	6.41763	3.20696	96.057	3.42599e-05	0.00113212
ENSG00000177409	219285	SAMD9L	protein_coding	9	sterile alpha motif domain containing 9 like [Source:HGNC Symbol;Acc:HGNC:1349]	protein_coding	9	sterile alpha motif domain containing 9 like [Source:HGNC Symbol;Acc:HGNC:1349]	-13.179	3.94616	138.938	3.45122e-05	0.00113739
ENSG00000128510	51200	CPA4	protein_coding	11	carboxypeptidase A4 [Source:HGNC Symbol;Acc:HGNC:15740]	protein_coding	11	carboxypeptidase A4 [Source:HGNC Symbol;Acc:HGNC:15740]	-8.97615	7.16212	95.77	3.45824e-05	0.00113739
ENSG00000164400	1437	CSF2	protein_coding	1	colony stimulating factor 2 [Source:HGNC Symbol;Acc:HGNC:2434]	protein_coding	1	colony stimulating factor 2 [Source:HGNC Symbol;Acc:HGNC:2434]	-13.3013	4.06828	138.495	3.4814e-05	0.00114001
ENSG00000171956	27023	FOXB1	protein_coding	3	forkhead box B1 [Source:HGNC Symbol;Acc:HGNC:3799]	protein_coding	3	forkhead box B1 [Source:HGNC Symbol;Acc:HGNC:3799]	9.418	3.43366	95.5557	3.48258e-05	0.00114001
ENSG00000092068	23428	SLC7A8	protein_coding	14	solute carrier family 7 member 8 [Source:HGNC Symbol;Acc:HGNC:11066]	protein_coding	14	solute carrier family 7 member 8 [Source:HGNC Symbol;Acc:HGNC:11066]	6.93162	4.29955	95.4439	3.49537e-05	0.00114152
ENSG00000168679	9122	SLC16A4	protein_coding	10	solute carrier family 16 member 4 [Source:HGNC Symbol;Acc:HGNC:10925]	protein_coding	10	solute carrier family 16 member 4 [Source:HGNC Symbol;Acc:HGNC:10925]	-4.02956	5.40615	95.2908	3.51298e-05	0.00114198
ENSG00000152192	5457	POU4F1	protein_coding	1	POU class 4 homeobox 1 [Source:HGNC Symbol;Acc:HGNC:9218]	protein_coding	1	POU class 4 homeobox 1 [Source:HGNC Symbol;Acc:HGNC:9218]	5.3602	5.23461	95.2894	3.51314e-05	0.00114198
ENSG00000136048	55332	DRAM1	protein_coding	7	DNA damage regulated autophagy modulator 1 [Source:HGNC Symbol;Acc:HGNC:25645]	protein_coding	7	DNA damage regulated autophagy modulator 1 [Source:HGNC Symbol;Acc:HGNC:25645]	-4.31994	5.30419	95.12	3.53278e-05	0.00114366
ENSG00000105880	1749	DLX5	protein_coding	3	distal-less homeobox 5 [Source:HGNC Symbol;Acc:HGNC:2918]	protein_coding	3	distal-less homeobox 5 [Source:HGNC Symbol;Acc:HGNC:2918]	7.0072	2.52626	95.1031	3.53474e-05	0.00114366
ENSG00000005513	30812	SOX8	protein_coding	2	SRY-box transcription factor 8 [Source:HGNC Symbol;Acc:HGNC:11203]	protein_coding	2	SRY-box 8 [Source:HGNC Symbol;Acc:HGNC:11203]	12.0676	2.84415	137.366	3.55997e-05	0.00114916
ENSG00000203685	375057	STUM	protein_coding	3	stum, mechanosensory transduction mediator homolog [Source:HGNC Symbol;Acc:HGNC:30491]	protein_coding	3	stum, mechanosensory transduction mediator homolog [Source:HGNC Symbol;Acc:HGNC:30491]	7.78266	2.38474	94.6997	3.58208e-05	0.00115363
ENSG00000149582	84866	TMEM25	protein_coding	30	transmembrane protein 25 [Source:HGNC Symbol;Acc:HGNC:25890]	protein_coding	30	transmembrane protein 25 [Source:HGNC Symbol;Acc:HGNC:25890]	5.34328	3.37501	94.282	3.63198e-05	0.001167
ENSG00000144712	23066	CAND2	protein_coding	7	cullin associated and neddylation dissociated 2 (putative) [Source:HGNC Symbol;Acc:HGNC:30689]	protein_coding	7	cullin associated and neddylation dissociated 2 (putative) [Source:HGNC Symbol;Acc:HGNC:30689]	4.32939	4.80762	94.1633	3.64631e-05	0.00116892
ENSG00000251129	NA	LINC02506	lncRNA	8	long intergenic non-protein coding RNA 2506 [Source:HGNC Symbol;Acc:HGNC:53495]	lincRNA	1	long intergenic non-protein coding RNA 2506 [Source:HGNC Symbol;Acc:HGNC:53495]	8.97564	2.99229	93.8959	3.6789e-05	0.00117666
ENSG00000169184	4330	MN1	protein_coding	3	MN1 proto-oncogene, transcriptional regulator [Source:HGNC Symbol;Acc:HGNC:7180]	protein_coding	3	MN1 proto-oncogene, transcriptional regulator [Source:HGNC Symbol;Acc:HGNC:7180]	8.33982	3.88	93.6783	3.70569e-05	0.00118178
ENSG00000102755	2321	FLT1	protein_coding	9	fms related receptor tyrosine kinase 1 [Source:HGNC Symbol;Acc:HGNC:3763]	protein_coding	9	fms related tyrosine kinase 1 [Source:HGNC Symbol;Acc:HGNC:3763]	7.66878	4.07869	93.6285	3.71186e-05	0.00118178
ENSG00000006283	8913	CACNA1G	protein_coding	34	calcium voltage-gated channel subunit alpha1 G [Source:HGNC Symbol;Acc:HGNC:1394]	protein_coding	34	calcium voltage-gated channel subunit alpha1 G [Source:HGNC Symbol;Acc:HGNC:1394]	6.5918	3.09184	93.4334	3.73616e-05	0.0011851
ENSG00000159263	6493	SIM2	protein_coding	5	SIM bHLH transcription factor 2 [Source:HGNC Symbol;Acc:HGNC:10883]	protein_coding	5	SIM bHLH transcription factor 2 [Source:HGNC Symbol;Acc:HGNC:10883]	4.1169	4.64504	93.3092	3.75172e-05	0.0011851
ENSG00000167815	7001	PRDX2	protein_coding	6	peroxiredoxin 2 [Source:HGNC Symbol;Acc:HGNC:9353]	protein_coding	6	peroxiredoxin 2 [Source:HGNC Symbol;Acc:HGNC:9353]	3.396	6.6064	93.268	3.75691e-05	0.0011851
ENSG00000271605	284021	MILR1	protein_coding	7	mast cell immunoglobulin like receptor 1 [Source:HGNC Symbol;Acc:HGNC:27570]	protein_coding	7	mast cell immunoglobulin like receptor 1 [Source:HGNC Symbol;Acc:HGNC:27570]	-7.26174	3.1706	93.2089	3.76437e-05	0.0011851
ENSG00000273079	2904	GRIN2B	protein_coding	9	glutamate ionotropic receptor NMDA type subunit 2B [Source:HGNC Symbol;Acc:HGNC:4586]	protein_coding	9	glutamate ionotropic receptor NMDA type subunit 2B [Source:HGNC Symbol;Acc:HGNC:4586]	-8.99796	3.73297	93.0418	3.78554e-05	0.0011851
ENSG00000169116	25849	PARM1	protein_coding	2	prostate androgen-regulated mucin-like protein 1 [Source:HGNC Symbol;Acc:HGNC:24536]	protein_coding	2	prostate androgen-regulated mucin-like protein 1 [Source:HGNC Symbol;Acc:HGNC:24536]	4.00419	4.8146	93.0093	3.78969e-05	0.0011851
ENSG00000161940	255877	BCL6B	protein_coding	6	BCL6B transcription repressor [Source:HGNC Symbol;Acc:HGNC:1002]	protein_coding	6	BCL6B, transcription repressor [Source:HGNC Symbol;Acc:HGNC:1002]	7.14277	2.1284	92.9888	3.7923e-05	0.0011851
ENSG00000170955	112464	CAVIN3	protein_coding	4	caveolae associated protein 3 [Source:HGNC Symbol;Acc:HGNC:9400]	protein_coding	4	caveolae associated protein 3 [Source:HGNC Symbol;Acc:HGNC:9400]	-11.5647	4.56805	92.9368	3.79894e-05	0.0011851
ENSG00000135926	64114	TMBIM1	protein_coding	23	transmembrane BAX inhibitor motif containing 1 [Source:HGNC Symbol;Acc:HGNC:23410]	protein_coding	23	transmembrane BAX inhibitor motif containing 1 [Source:HGNC Symbol;Acc:HGNC:23410]	-3.65226	6.318	92.9084	3.80256e-05	0.0011851
ENSG00000182463	128553	TSHZ2	protein_coding	5	teashirt zinc finger homeobox 2 [Source:HGNC Symbol;Acc:HGNC:13010]	protein_coding	5	teashirt zinc finger homeobox 2 [Source:HGNC Symbol;Acc:HGNC:13010]	7.73664	2.31146	92.8716	3.80727e-05	0.0011851
ENSG00000165810	153579	BTNL9	protein_coding	10	butyrophilin like 9 [Source:HGNC Symbol;Acc:HGNC:24176]	protein_coding	10	butyrophilin like 9 [Source:HGNC Symbol;Acc:HGNC:24176]	8.86389	3.40559	92.6022	3.84201e-05	0.00119325
ENSG00000118523	1490	CCN2	protein_coding	1	cellular communication network factor 2 [Source:HGNC Symbol;Acc:HGNC:2500]	protein_coding	1	cellular communication network factor 2 [Source:HGNC Symbol;Acc:HGNC:2500]	-5.02629	6.34055	92.3708	3.87216e-05	0.00119993
ENSG00000111321	4055	LTBR	protein_coding	15	lymphotoxin beta receptor [Source:HGNC Symbol;Acc:HGNC:6718]	protein_coding	15	lymphotoxin beta receptor [Source:HGNC Symbol;Acc:HGNC:6718]	-8.87518	7.6336	92.3055	3.88073e-05	0.00119993
ENSG00000180263	55785	FGD6	protein_coding	7	FYVE, RhoGEF and PH domain containing 6 [Source:HGNC Symbol;Acc:HGNC:21740]	protein_coding	7	FYVE, RhoGEF and PH domain containing 6 [Source:HGNC Symbol;Acc:HGNC:21740]	-3.46533	6.59536	92.2026	3.89427e-05	0.00120096
ENSG00000062524	4058	LTK	protein_coding	6	leukocyte receptor tyrosine kinase [Source:HGNC Symbol;Acc:HGNC:6721]	protein_coding	6	leukocyte receptor tyrosine kinase [Source:HGNC Symbol;Acc:HGNC:6721]	7.94008	1.99883	92.1496	3.90128e-05	0.00120096
ENSG00000165029	19	ABCA1	protein_coding	4	ATP binding cassette subfamily A member 1 [Source:HGNC Symbol;Acc:HGNC:29]	protein_coding	4	ATP binding cassette subfamily A member 1 [Source:HGNC Symbol;Acc:HGNC:29]	-4.62267	6.81274	91.8819	3.93691e-05	0.00120687
ENSG00000164076	79012	CAMKV	protein_coding	17	CaM kinase like vesicle associated [Source:HGNC Symbol;Acc:HGNC:28788]	protein_coding	17	CaM kinase like vesicle associated [Source:HGNC Symbol;Acc:HGNC:28788]	9.37162	2.57595	91.8684	3.93871e-05	0.00120687
ENSG00000170044	131368	ZPLD1	protein_coding	4	zona pellucida like domain containing 1 [Source:HGNC Symbol;Acc:HGNC:27022]	protein_coding	4	zona pellucida like domain containing 1 [Source:HGNC Symbol;Acc:HGNC:27022]	-10.686	4.52236	91.7319	3.95705e-05	0.00120687
ENSG00000131242	84440	RAB11FIP4	protein_coding	11	RAB11 family interacting protein 4 [Source:HGNC Symbol;Acc:HGNC:30267]	protein_coding	11	RAB11 family interacting protein 4 [Source:HGNC Symbol;Acc:HGNC:30267]	5.50567	4.6638	91.7141	3.95945e-05	0.00120687
ENSG00000187122	6585	SLIT1	protein_coding	7	slit guidance ligand 1 [Source:HGNC Symbol;Acc:HGNC:11085]	protein_coding	7	slit guidance ligand 1 [Source:HGNC Symbol;Acc:HGNC:11085]	5.24815	3.28012	91.6821	3.96377e-05	0.00120687
ENSG00000101049	10110	SGK2	protein_coding	14	serum/glucocorticoid regulated kinase 2 [Source:HGNC Symbol;Acc:HGNC:13900]	protein_coding	15	SGK2, serine/threonine kinase 2 [Source:HGNC Symbol;Acc:HGNC:13900]	-5.51823	2.8814	91.5495	3.98173e-05	0.00120929
ENSG00000164430	115004	CGAS	protein_coding	3	cyclic GMP-AMP synthase [Source:HGNC Symbol;Acc:HGNC:21367]	protein_coding	3	cyclic GMP-AMP synthase [Source:HGNC Symbol;Acc:HGNC:21367]	-7.77908	2.16316	91.4575	3.99425e-05	0.00120929
ENSG00000145850	91937	TIMD4	protein_coding	3	T cell immunoglobulin and mucin domain containing 4 [Source:HGNC Symbol;Acc:HGNC:25132]	protein_coding	3	T cell immunoglobulin and mucin domain containing 4 [Source:HGNC Symbol;Acc:HGNC:25132]	-7.65996	2.44369	91.4322	3.99771e-05	0.00120929
ENSG00000173040	132884	EVC2	protein_coding	4	EvC ciliary complex subunit 2 [Source:HGNC Symbol;Acc:HGNC:19747]	protein_coding	4	EvC ciliary complex subunit 2 [Source:HGNC Symbol;Acc:HGNC:19747]	-11.8677	2.64043	131.393	4.01821e-05	0.00121286
ENSG00000131981	3958	LGALS3	protein_coding	7	galectin 3 [Source:HGNC Symbol;Acc:HGNC:6563]	protein_coding	7	galectin 3 [Source:HGNC Symbol;Acc:HGNC:6563]	-4.36942	5.20875	91.1822	4.03203e-05	0.0012144
ENSG00000003436	7035	TFPI	protein_coding	12	tissue factor pathway inhibitor [Source:HGNC Symbol;Acc:HGNC:11760]	protein_coding	12	tissue factor pathway inhibitor [Source:HGNC Symbol;Acc:HGNC:11760]	-3.78791	7.71473	91.0969	4.04383e-05	0.00121533
ENSG00000154237	79705	LRRK1	protein_coding	11	leucine rich repeat kinase 1 [Source:HGNC Symbol;Acc:HGNC:18608]	protein_coding	11	leucine rich repeat kinase 1 [Source:HGNC Symbol;Acc:HGNC:18608]	-4.3757	6.09545	90.953	4.06384e-05	0.00121872
ENSG00000183508	54855	TENT5C	protein_coding	1	terminal nucleotidyltransferase 5C [Source:HGNC Symbol;Acc:HGNC:24712]	protein_coding	1	terminal nucleotidyltransferase 5C [Source:HGNC Symbol;Acc:HGNC:24712]	5.33715	3.62925	90.6114	4.11186e-05	0.00122871
ENSG00000178445	2731	GLDC	protein_coding	22	glycine decarboxylase [Source:HGNC Symbol;Acc:HGNC:4313]	protein_coding	22	glycine decarboxylase [Source:HGNC Symbol;Acc:HGNC:4313]	4.9801	5.19776	90.5908	4.11478e-05	0.00122871
ENSG00000226887	100288413	ERVMER34-1	protein_coding	3	endogenous retrovirus group MER34 member 1, envelope [Source:HGNC Symbol;Acc:HGNC:42970]	protein_coding	3	endogenous retrovirus group MER34 member 1, envelope [Source:HGNC Symbol;Acc:HGNC:42970]	-11.7973	2.57086	130.115	4.12645e-05	0.00122956
ENSG00000095261	5711	PSMD5	protein_coding	8	proteasome 26S subunit, non-ATPase 5 [Source:HGNC Symbol;Acc:HGNC:9563]	protein_coding	8	proteasome 26S subunit, non-ATPase 5 [Source:HGNC Symbol;Acc:HGNC:9563]	-6.69229	4.35245	90.4448	4.13554e-05	0.00122964
ENSG00000116574	58480	RHOU	protein_coding	1	ras homolog family member U [Source:HGNC Symbol;Acc:HGNC:17794]	protein_coding	1	ras homolog family member U [Source:HGNC Symbol;Acc:HGNC:17794]	4.39528	4.45433	90.0569	4.19139e-05	0.00124359
ENSG00000058085	3918	LAMC2	protein_coding	4	laminin subunit gamma 2 [Source:HGNC Symbol;Acc:HGNC:6493]	protein_coding	4	laminin subunit gamma 2 [Source:HGNC Symbol;Acc:HGNC:6493]	-4.73208	4.82531	89.9899	4.20113e-05	0.00124384
ENSG00000171552	598	BCL2L1	protein_coding	9	BCL2 like 1 [Source:HGNC Symbol;Acc:HGNC:992]	protein_coding	9	BCL2 like 1 [Source:HGNC Symbol;Acc:HGNC:992]	-3.41892	6.24383	89.927	4.21031e-05	0.00124391
ENSG00000169851	5099	PCDH7	protein_coding	8	protocadherin 7 [Source:HGNC Symbol;Acc:HGNC:8659]	protein_coding	8	protocadherin 7 [Source:HGNC Symbol;Acc:HGNC:8659]	3.85243	4.8359	89.5644	4.26371e-05	0.00125462
ENSG00000137501	54843	SYTL2	protein_coding	30	synaptotagmin like 2 [Source:HGNC Symbol;Acc:HGNC:15585]	protein_coding	30	synaptotagmin like 2 [Source:HGNC Symbol;Acc:HGNC:15585]	-5.0489	5.18127	89.5589	4.26453e-05	0.00125462
ENSG00000140859	3801	KIFC3	protein_coding	35	kinesin family member C3 [Source:HGNC Symbol;Acc:HGNC:6326]	protein_coding	35	kinesin family member C3 [Source:HGNC Symbol;Acc:HGNC:6326]	-3.88972	6.694	89.4889	4.27494e-05	0.00125503
ENSG00000164651	221833	SP8	protein_coding	3	Sp8 transcription factor [Source:HGNC Symbol;Acc:HGNC:19196]	protein_coding	3	Sp8 transcription factor [Source:HGNC Symbol;Acc:HGNC:19196]	6.98056	2.49987	89.2221	4.31493e-05	0.00126411
ENSG00000197915	388697	HRNR	protein_coding	1	hornerin [Source:HGNC Symbol;Acc:HGNC:20846]	protein_coding	1	hornerin [Source:HGNC Symbol;Acc:HGNC:20846]	-12.0331	2.80462	127.848	4.32854e-05	0.00126462
ENSG00000164674	94120	SYTL3	protein_coding	5	synaptotagmin like 3 [Source:HGNC Symbol;Acc:HGNC:15587]	protein_coding	5	synaptotagmin like 3 [Source:HGNC Symbol;Acc:HGNC:15587]	-4.00711	4.20347	89.0403	4.34247e-05	0.00126462
ENSG00000149150	8501	SLC43A1	protein_coding	10	solute carrier family 43 member 1 [Source:HGNC Symbol;Acc:HGNC:9225]	protein_coding	10	solute carrier family 43 member 1 [Source:HGNC Symbol;Acc:HGNC:9225]	5.92813	4.67602	89.031	4.34388e-05	0.00126462
ENSG00000128833	55930	MYO5C	protein_coding	9	myosin VC [Source:HGNC Symbol;Acc:HGNC:7604]	protein_coding	9	myosin VC [Source:HGNC Symbol;Acc:HGNC:7604]	4.26773	4.16854	88.9274	4.35969e-05	0.00126658
ENSG00000078114	10529	NEBL	protein_coding	24	nebulette [Source:HGNC Symbol;Acc:HGNC:16932]	protein_coding	13	nebulette [Source:HGNC Symbol;Acc:HGNC:16932]	3.69204	4.71959	88.5273	4.4214e-05	0.00128184
ENSG00000088836	83959	SLC4A11	protein_coding	12	solute carrier family 4 member 11 [Source:HGNC Symbol;Acc:HGNC:16438]	protein_coding	13	solute carrier family 4 member 11 [Source:HGNC Symbol;Acc:HGNC:16438]	5.56397	3.40563	88.4491	4.4336e-05	0.00128271
ENSG00000227051	56967	C14orf132	protein_coding	4	chromosome 14 open reading frame 132 [Source:HGNC Symbol;Acc:HGNC:20346]	protein_coding	4	chromosome 14 open reading frame 132 [Source:HGNC Symbol;Acc:HGNC:20346]	7.28563	4.65999	88.365	4.44676e-05	0.00128385
ENSG00000234965	440829	SHISA8	protein_coding	2	shisa family member 8 [Source:HGNC Symbol;Acc:HGNC:18351]	protein_coding	2	shisa family member 8 [Source:HGNC Symbol;Acc:HGNC:18351]	12.2215	2.99747	126.115	4.49206e-05	0.00129056
ENSG00000005243	51226	COPZ2	protein_coding	10	COPI coat complex subunit zeta 2 [Source:HGNC Symbol;Acc:HGNC:19356]	protein_coding	10	coatomer protein complex subunit zeta 2 [Source:HGNC Symbol;Acc:HGNC:19356]	-4.94875	3.68017	88.0004	4.50444e-05	0.00129056
ENSG00000070540	55062	WIPI1	protein_coding	11	WD repeat domain, phosphoinositide interacting 1 [Source:HGNC Symbol;Acc:HGNC:25471]	protein_coding	11	WD repeat domain, phosphoinositide interacting 1 [Source:HGNC Symbol;Acc:HGNC:25471]	-4.27132	5.75799	87.9691	4.50943e-05	0.00129056
ENSG00000118640	8673	VAMP8	protein_coding	3	vesicle associated membrane protein 8 [Source:HGNC Symbol;Acc:HGNC:12647]	protein_coding	3	vesicle associated membrane protein 8 [Source:HGNC Symbol;Acc:HGNC:12647]	-4.2254	4.99975	87.9243	4.51659e-05	0.00129056
ENSG00000150471	23284	ADGRL3	protein_coding	18	adhesion G protein-coupled receptor L3 [Source:HGNC Symbol;Acc:HGNC:20974]	protein_coding	18	adhesion G protein-coupled receptor L3 [Source:HGNC Symbol;Acc:HGNC:20974]	6.4204	4.86535	87.8633	4.52636e-05	0.00129056
ENSG00000144810	1295	COL8A1	protein_coding	9	collagen type VIII alpha 1 chain [Source:HGNC Symbol;Acc:HGNC:2215]	protein_coding	9	collagen type VIII alpha 1 chain [Source:HGNC Symbol;Acc:HGNC:2215]	-5.69879	6.04865	87.8239	4.53269e-05	0.00129056
ENSG00000167105	162461	TMEM92	protein_coding	3	transmembrane protein 92 [Source:HGNC Symbol;Acc:HGNC:26579]	protein_coding	3	transmembrane protein 92 [Source:HGNC Symbol;Acc:HGNC:26579]	-4.75109	3.5906	87.7685	4.54161e-05	0.00129056
ENSG00000143850	22874	PLEKHA6	protein_coding	6	pleckstrin homology domain containing A6 [Source:HGNC Symbol;Acc:HGNC:17053]	protein_coding	5	pleckstrin homology domain containing A6 [Source:HGNC Symbol;Acc:HGNC:17053]	-4.71142	5.93466	87.6923	4.55391e-05	0.00129056
ENSG00000132274	10346	TRIM22	protein_coding	11	tripartite motif containing 22 [Source:HGNC Symbol;Acc:HGNC:16379]	protein_coding	11	tripartite motif containing 22 [Source:HGNC Symbol;Acc:HGNC:16379]	-7.29672	5.75536	87.6524	4.56037e-05	0.00129056
ENSG00000145506	85409	NKD2	protein_coding	5	NKD inhibitor of WNT signaling pathway 2 [Source:HGNC Symbol;Acc:HGNC:17046]	protein_coding	5	NKD2, WNT signaling pathway inhibitor [Source:HGNC Symbol;Acc:HGNC:17046]	6.90907	4.00499	87.5497	4.57707e-05	0.00129056
ENSG00000164125	51313	GASK1B	protein_coding	9	golgi associated kinase 1B [Source:HGNC Symbol;Acc:HGNC:25312]	protein_coding	9	golgi associated kinase 1B [Source:HGNC Symbol;Acc:HGNC:25312]	-6.51803	4.31073	87.536	4.5793e-05	0.00129056
ENSG00000198521	7594	ZNF43	protein_coding	12	zinc finger protein 43 [Source:HGNC Symbol;Acc:HGNC:13109]	protein_coding	12	zinc finger protein 43 [Source:HGNC Symbol;Acc:HGNC:13109]	-7.44231	3.20946	87.5253	4.58104e-05	0.00129056
ENSG00000183044	18	ABAT	protein_coding	16	4-aminobutyrate aminotransferase [Source:HGNC Symbol;Acc:HGNC:23]	protein_coding	16	4-aminobutyrate aminotransferase [Source:HGNC Symbol;Acc:HGNC:23]	5.22754	3.30469	87.4617	4.59143e-05	0.00129088
ENSG00000232774	NA	AL355916.1	lncRNA	3	novel transcript	lincRNA	3	novel transcript	-7.06404	4.06032	87.3786	4.60504e-05	0.0012921
ENSG00000197046	284266	SIGLEC15	protein_coding	5	sialic acid binding Ig like lectin 15 [Source:HGNC Symbol;Acc:HGNC:27596]	protein_coding	5	sialic acid binding Ig like lectin 15 [Source:HGNC Symbol;Acc:HGNC:27596]	-7.86437	4.32646	87.2823	4.62089e-05	0.00129394
ENSG00000104967	4858	NOVA2	protein_coding	4	NOVA alternative splicing regulator 2 [Source:HGNC Symbol;Acc:HGNC:7887]	protein_coding	3	NOVA alternative splicing regulator 2 [Source:HGNC Symbol;Acc:HGNC:7887]	6.58367	4.23276	87.1732	4.63891e-05	0.00129638
ENSG00000115415	6772	STAT1	protein_coding	30	signal transducer and activator of transcription 1 [Source:HGNC Symbol;Acc:HGNC:11362]	protein_coding	12	signal transducer and activator of transcription 1 [Source:HGNC Symbol;Acc:HGNC:11362]	-4.67961	9.39584	86.8797	4.68788e-05	0.00130745
ENSG00000204397	114769	CARD16	protein_coding	8	caspase recruitment domain family member 16 [Source:HGNC Symbol;Acc:HGNC:33701]	protein_coding	5	caspase recruitment domain family member 16 [Source:HGNC Symbol;Acc:HGNC:33701]	-7.38493	2.17027	86.7592	4.70819e-05	0.00131049
ENSG00000108846	8714	ABCC3	protein_coding	18	ATP binding cassette subfamily C member 3 [Source:HGNC Symbol;Acc:HGNC:54]	protein_coding	18	ATP binding cassette subfamily C member 3 [Source:HGNC Symbol;Acc:HGNC:54]	-8.17627	7.74961	86.343	4.77918e-05	0.0013276
ENSG00000129682	2258	FGF13	protein_coding	8	fibroblast growth factor 13 [Source:HGNC Symbol;Acc:HGNC:3670]	protein_coding	8	fibroblast growth factor 13 [Source:HGNC Symbol;Acc:HGNC:3670]	13.3675	4.13635	122.592	4.85136e-05	0.00134497
ENSG00000106689	9355	LHX2	protein_coding	4	LIM homeobox 2 [Source:HGNC Symbol;Acc:HGNC:6594]	protein_coding	4	LIM homeobox 2 [Source:HGNC Symbol;Acc:HGNC:6594]	11.7489	2.52899	122.4	4.87209e-05	0.00134804
ENSG00000165929	123036	TC2N	protein_coding	7	tandem C2 domains, nuclear [Source:HGNC Symbol;Acc:HGNC:19859]	protein_coding	7	tandem C2 domains, nuclear [Source:HGNC Symbol;Acc:HGNC:19859]	5.29635	3.81411	85.6514	4.90029e-05	0.00135095
ENSG00000132561	4147	MATN2	protein_coding	18	matrilin 2 [Source:HGNC Symbol;Acc:HGNC:6908]	protein_coding	18	matrilin 2 [Source:HGNC Symbol;Acc:HGNC:6908]	-4.55423	5.38628	85.6123	4.90725e-05	0.00135095
ENSG00000213190	10962	MLLT11	protein_coding	1	MLLT11 transcription factor 7 cofactor [Source:HGNC Symbol;Acc:HGNC:16997]	protein_coding	1	MLLT11, transcription factor 7 cofactor [Source:HGNC Symbol;Acc:HGNC:16997]	-3.70192	5.21041	85.5875	4.91168e-05	0.00135095
ENSG00000178498	196403	DTX3	protein_coding	9	deltex E3 ubiquitin ligase 3 [Source:HGNC Symbol;Acc:HGNC:24457]	protein_coding	9	deltex E3 ubiquitin ligase 3 [Source:HGNC Symbol;Acc:HGNC:24457]	-7.54212	3.10064	85.4347	4.93905e-05	0.00135581
ENSG00000168952	29091	STXBP6	protein_coding	7	syntaxin binding protein 6 [Source:HGNC Symbol;Acc:HGNC:19666]	protein_coding	7	syntaxin binding protein 6 [Source:HGNC Symbol;Acc:HGNC:19666]	9.49205	2.69538	85.259	4.97077e-05	0.00136148
ENSG00000198796	115701	ALPK2	protein_coding	6	alpha kinase 2 [Source:HGNC Symbol;Acc:HGNC:20565]	protein_coding	6	alpha kinase 2 [Source:HGNC Symbol;Acc:HGNC:20565]	-6.9637	4.89173	85.2123	4.97924e-05	0.00136148
ENSG00000174672	9024	BRSK2	protein_coding	15	BR serine/threonine kinase 2 [Source:HGNC Symbol;Acc:HGNC:11405]	protein_coding	15	BR serine/threonine kinase 2 [Source:HGNC Symbol;Acc:HGNC:11405]	4.9375	4.56517	85.0394	5.01079e-05	0.00136406
ENSG00000049323	4052	LTBP1	protein_coding	12	latent transforming growth factor beta binding protein 1 [Source:HGNC Symbol;Acc:HGNC:6714]	protein_coding	12	latent transforming growth factor beta binding protein 1 [Source:HGNC Symbol;Acc:HGNC:6714]	4.21601	4.91333	85.0287	5.01275e-05	0.00136406
ENSG00000138136	10660	LBX1	protein_coding	1	ladybird homeobox 1 [Source:HGNC Symbol;Acc:HGNC:16960]	protein_coding	1	ladybird homeobox 1 [Source:HGNC Symbol;Acc:HGNC:16960]	11.6921	2.47266	120.994	5.02718e-05	0.00136406
ENSG00000107984	22943	DKK1	protein_coding	4	dickkopf WNT signaling pathway inhibitor 1 [Source:HGNC Symbol;Acc:HGNC:2891]	protein_coding	4	dickkopf WNT signaling pathway inhibitor 1 [Source:HGNC Symbol;Acc:HGNC:2891]	-5.11705	4.04773	84.9242	5.03195e-05	0.00136406
ENSG00000188338	10991	SLC38A3	protein_coding	9	solute carrier family 38 member 3 [Source:HGNC Symbol;Acc:HGNC:18044]	protein_coding	9	solute carrier family 38 member 3 [Source:HGNC Symbol;Acc:HGNC:18044]	9.40132	2.60476	84.8415	5.04722e-05	0.00136406
ENSG00000171631	5031	P2RY6	protein_coding	12	pyrimidinergic receptor P2Y6 [Source:HGNC Symbol;Acc:HGNC:8543]	protein_coding	12	pyrimidinergic receptor P2Y6 [Source:HGNC Symbol;Acc:HGNC:8543]	-11.3797	5.21646	84.8408	5.04735e-05	0.00136406
ENSG00000182718	302	ANXA2	protein_coding	38	annexin A2 [Source:HGNC Symbol;Acc:HGNC:537]	protein_coding	38	annexin A2 [Source:HGNC Symbol;Acc:HGNC:537]	-4.10978	9.90462	84.7799	5.05862e-05	0.00136446
ENSG00000189057	374393	FAM111B	protein_coding	6	family with sequence similarity 111 member B [Source:HGNC Symbol;Acc:HGNC:24200]	protein_coding	6	family with sequence similarity 111 member B [Source:HGNC Symbol;Acc:HGNC:24200]	-12.1903	2.96078	120.37	5.09826e-05	0.0013725
ENSG00000242173	398	ARHGDIG	protein_coding	4	Rho GDP dissociation inhibitor gamma [Source:HGNC Symbol;Acc:HGNC:680]	protein_coding	7	Rho GDP dissociation inhibitor gamma [Source:HGNC Symbol;Acc:HGNC:680]	8.99833	3.06766	84.3623	5.13687e-05	0.00137676
ENSG00000173482	5797	PTPRM	protein_coding	15	protein tyrosine phosphatase receptor type M [Source:HGNC Symbol;Acc:HGNC:9675]	protein_coding	15	protein tyrosine phosphatase, receptor type M [Source:HGNC Symbol;Acc:HGNC:9675]	-3.49215	7.64529	84.3516	5.13889e-05	0.00137676
ENSG00000147251	139818	DOCK11	protein_coding	4	dedicator of cytokinesis 11 [Source:HGNC Symbol;Acc:HGNC:23483]	protein_coding	4	dedicator of cytokinesis 11 [Source:HGNC Symbol;Acc:HGNC:23483]	3.81875	5.15712	84.3261	5.14371e-05	0.00137676
ENSG00000039139	1767	DNAH5	protein_coding	4	dynein axonemal heavy chain 5 [Source:HGNC Symbol;Acc:HGNC:2950]	protein_coding	4	dynein axonemal heavy chain 5 [Source:HGNC Symbol;Acc:HGNC:2950]	-6.21738	4.10374	84.1613	5.17508e-05	0.00138094
ENSG00000136244	3569	IL6	protein_coding	9	interleukin 6 [Source:HGNC Symbol;Acc:HGNC:6018]	protein_coding	9	interleukin 6 [Source:HGNC Symbol;Acc:HGNC:6018]	-14.4084	5.17372	119.673	5.17915e-05	0.00138094
ENSG00000170577	10736	SIX2	protein_coding	1	SIX homeobox 2 [Source:HGNC Symbol;Acc:HGNC:10888]	protein_coding	1	SIX homeobox 2 [Source:HGNC Symbol;Acc:HGNC:10888]	8.69192	4.16481	84.0843	5.18983e-05	0.00138115
ENSG00000188290	57801	HES4	protein_coding	4	hes family bHLH transcription factor 4 [Source:HGNC Symbol;Acc:HGNC:24149]	protein_coding	4	hes family bHLH transcription factor 4 [Source:HGNC Symbol;Acc:HGNC:24149]	5.39435	6.02673	84.023	5.20159e-05	0.00138164
ENSG00000169908	4071	TM4SF1	protein_coding	4	transmembrane 4 L six family member 1 [Source:HGNC Symbol;Acc:HGNC:11853]	protein_coding	4	transmembrane 4 L six family member 1 [Source:HGNC Symbol;Acc:HGNC:11853]	-8.75671	5.83809	83.957	5.21431e-05	0.00138239
ENSG00000169884	7480	WNT10B	protein_coding	6	Wnt family member 10B [Source:HGNC Symbol;Acc:HGNC:12775]	protein_coding	6	Wnt family member 10B [Source:HGNC Symbol;Acc:HGNC:12775]	7.65176	2.22965	83.8228	5.24028e-05	0.00138664
ENSG00000170542	5272	SERPINB9	protein_coding	1	serpin family B member 9 [Source:HGNC Symbol;Acc:HGNC:8955]	protein_coding	1	serpin family B member 9 [Source:HGNC Symbol;Acc:HGNC:8955]	-7.67103	3.00679	83.6931	5.26555e-05	0.00139068
ENSG00000183853	55243	KIRREL1	protein_coding	4	kirre like nephrin family adhesion molecule 1 [Source:HGNC Symbol;Acc:HGNC:15734]	protein_coding	4	kirre like nephrin family adhesion molecule 1 [Source:HGNC Symbol;Acc:HGNC:15734]	-4.30448	9.51476	83.6193	5.28001e-05	0.00139187
ENSG00000184226	5101	PCDH9	protein_coding	6	protocadherin 9 [Source:HGNC Symbol;Acc:HGNC:8661]	protein_coding	6	protocadherin 9 [Source:HGNC Symbol;Acc:HGNC:8661]	4.98995	5.16936	83.1492	5.37324e-05	0.00141377
ENSG00000141449	80000	GREB1L	protein_coding	11	GREB1 like retinoic acid receptor coactivator [Source:HGNC Symbol;Acc:HGNC:31042]	protein_coding	11	GREB1 like retinoic acid receptor coactivator [Source:HGNC Symbol;Acc:HGNC:31042]	3.54151	5.81359	82.887	5.42619e-05	0.00142298
ENSG00000261115	100507421	TMEM178B	protein_coding	3	transmembrane protein 178B [Source:HGNC Symbol;Acc:HGNC:44112]	protein_coding	3	transmembrane protein 178B [Source:HGNC Symbol;Acc:HGNC:44112]	-2.94001	7.11218	82.8748	5.42866e-05	0.00142298
ENSG00000188517	84570	COL25A1	protein_coding	10	collagen type XXV alpha 1 chain [Source:HGNC Symbol;Acc:HGNC:18603]	protein_coding	10	collagen type XXV alpha 1 chain [Source:HGNC Symbol;Acc:HGNC:18603]	5.93422	3.95706	82.8236	5.4391e-05	0.00142304
ENSG00000163683	201895	SMIM14	protein_coding	7	small integral membrane protein 14 [Source:HGNC Symbol;Acc:HGNC:27321]	protein_coding	7	small integral membrane protein 14 [Source:HGNC Symbol;Acc:HGNC:27321]	-3.59447	5.36018	82.7341	5.45737e-05	0.00142515
ENSG00000143369	1893	ECM1	protein_coding	7	extracellular matrix protein 1 [Source:HGNC Symbol;Acc:HGNC:3153]	protein_coding	7	extracellular matrix protein 1 [Source:HGNC Symbol;Acc:HGNC:3153]	-4.22306	4.29636	82.5169	5.50208e-05	0.00143223
ENSG00000115419	2744	GLS	protein_coding	15	glutaminase [Source:HGNC Symbol;Acc:HGNC:4331]	protein_coding	15	glutaminase [Source:HGNC Symbol;Acc:HGNC:4331]	-4.13678	9.20571	82.5028	5.505e-05	0.00143223
ENSG00000196975	307	ANXA4	protein_coding	12	annexin A4 [Source:HGNC Symbol;Acc:HGNC:542]	protein_coding	12	annexin A4 [Source:HGNC Symbol;Acc:HGNC:542]	-3.10645	7.1639	82.1826	5.57182e-05	0.00144691
ENSG00000187479	387763	C11orf96	protein_coding	2	chromosome 11 open reading frame 96 [Source:HGNC Symbol;Acc:HGNC:38675]	protein_coding	2	chromosome 11 open reading frame 96 [Source:HGNC Symbol;Acc:HGNC:38675]	6.09917	2.71519	82.0755	5.59441e-05	0.00145007
ENSG00000145536	170690	ADAMTS16	protein_coding	4	ADAM metallopeptidase with thrombospondin type 1 motif 16 [Source:HGNC Symbol;Acc:HGNC:17108]	protein_coding	4	ADAM metallopeptidase with thrombospondin type 1 motif 16 [Source:HGNC Symbol;Acc:HGNC:17108]	-8.80832	3.54273	82.001	5.6102e-05	0.00145147
ENSG00000185436	163702	IFNLR1	protein_coding	5	interferon lambda receptor 1 [Source:HGNC Symbol;Acc:HGNC:18584]	protein_coding	5	interferon lambda receptor 1 [Source:HGNC Symbol;Acc:HGNC:18584]	4.79158	3.15932	81.9301	5.62526e-05	0.00145267
ENSG00000148655	83938	LRMDA	protein_coding	16	leucine rich melanocyte differentiation associated [Source:HGNC Symbol;Acc:HGNC:23405]	protein_coding	16	leucine rich melanocyte differentiation associated [Source:HGNC Symbol;Acc:HGNC:23405]	-5.16808	3.04364	81.8377	5.64499e-05	0.00145507
ENSG00000006747	85477	SCIN	protein_coding	10	scinderin [Source:HGNC Symbol;Acc:HGNC:21695]	protein_coding	10	scinderin [Source:HGNC Symbol;Acc:HGNC:21695]	-6.38631	5.7345	81.7859	5.65609e-05	0.00145524
ENSG00000119630	5228	PGF	protein_coding	8	placental growth factor [Source:HGNC Symbol;Acc:HGNC:8893]	protein_coding	8	placental growth factor [Source:HGNC Symbol;Acc:HGNC:8893]	4.68887	3.26948	81.5889	5.69854e-05	0.0014622
ENSG00000101331	140706	CCM2L	protein_coding	2	CCM2 like scaffold protein [Source:HGNC Symbol;Acc:HGNC:16153]	protein_coding	2	CCM2 like scaffold protein [Source:HGNC Symbol;Acc:HGNC:16153]	-4.96964	3.64631	81.5632	5.70411e-05	0.0014622
ENSG00000068615	65055	REEP1	protein_coding	13	receptor accessory protein 1 [Source:HGNC Symbol;Acc:HGNC:25786]	protein_coding	13	receptor accessory protein 1 [Source:HGNC Symbol;Acc:HGNC:25786]	5.24918	2.76906	81.4742	5.72345e-05	0.00146447
ENSG00000128573	93986	FOXP2	protein_coding	27	forkhead box P2 [Source:HGNC Symbol;Acc:HGNC:13875]	protein_coding	27	forkhead box P2 [Source:HGNC Symbol;Acc:HGNC:13875]	6.7176	3.66196	81.346	5.75147e-05	0.00146507
ENSG00000136205	64759	TNS3	protein_coding	12	tensin 3 [Source:HGNC Symbol;Acc:HGNC:21616]	protein_coding	12	tensin 3 [Source:HGNC Symbol;Acc:HGNC:21616]	-4.79875	7.99305	81.2895	5.76387e-05	0.00146507
ENSG00000173404	3642	INSM1	protein_coding	1	INSM transcriptional repressor 1 [Source:HGNC Symbol;Acc:HGNC:6090]	protein_coding	1	INSM transcriptional repressor 1 [Source:HGNC Symbol;Acc:HGNC:6090]	11.8414	2.61978	115.019	5.76689e-05	0.00146507
ENSG00000107719	27143	PALD1	protein_coding	1	phosphatase domain containing paladin 1 [Source:HGNC Symbol;Acc:HGNC:23530]	protein_coding	1	phosphatase domain containing paladin 1 [Source:HGNC Symbol;Acc:HGNC:23530]	3.53579	4.74365	81.2714	5.76783e-05	0.00146507
ENSG00000115267	64135	IFIH1	protein_coding	6	interferon induced with helicase C domain 1 [Source:HGNC Symbol;Acc:HGNC:18873]	protein_coding	7	interferon induced with helicase C domain 1 [Source:HGNC Symbol;Acc:HGNC:18873]	-6.96529	2.33023	81.2097	5.78144e-05	0.00146586
ENSG00000115194	7781	SLC30A3	protein_coding	10	solute carrier family 30 member 3 [Source:HGNC Symbol;Acc:HGNC:11014]	protein_coding	10	solute carrier family 30 member 3 [Source:HGNC Symbol;Acc:HGNC:11014]	7.64751	2.89428	81.1303	5.79899e-05	0.00146764
ENSG00000183496	84206	MEX3B	protein_coding	2	mex-3 RNA binding family member B [Source:HGNC Symbol;Acc:HGNC:25297]	protein_coding	2	mex-3 RNA binding family member B [Source:HGNC Symbol;Acc:HGNC:25297]	6.58241	3.89163	81.0401	5.81904e-05	0.00147004
ENSG00000070886	2046	EPHA8	protein_coding	2	EPH receptor A8 [Source:HGNC Symbol;Acc:HGNC:3391]	protein_coding	2	EPH receptor A8 [Source:HGNC Symbol;Acc:HGNC:3391]	9.38563	2.59066	80.9555	5.83789e-05	0.00147214
ENSG00000128604	3663	IRF5	protein_coding	18	interferon regulatory factor 5 [Source:HGNC Symbol;Acc:HGNC:6120]	protein_coding	18	interferon regulatory factor 5 [Source:HGNC Symbol;Acc:HGNC:6120]	-5.69642	2.96323	80.7911	5.87478e-05	0.00147669
ENSG00000169429	3576	CXCL8	protein_coding	3	C-X-C motif chemokine ligand 8 [Source:HGNC Symbol;Acc:HGNC:6025]	protein_coding	3	C-X-C motif chemokine ligand 8 [Source:HGNC Symbol;Acc:HGNC:6025]	-8.97537	6.68281	80.7808	5.87711e-05	0.00147669
ENSG00000109790	51088	KLHL5	protein_coding	7	kelch like family member 5 [Source:HGNC Symbol;Acc:HGNC:6356]	protein_coding	7	kelch like family member 5 [Source:HGNC Symbol;Acc:HGNC:6356]	-2.98189	6.34791	80.5382	5.93212e-05	0.00148583
ENSG00000169860	5028	P2RY1	protein_coding	1	purinergic receptor P2Y1 [Source:HGNC Symbol;Acc:HGNC:8539]	protein_coding	1	purinergic receptor P2Y1 [Source:HGNC Symbol;Acc:HGNC:8539]	3.59459	4.86028	80.5265	5.93481e-05	0.00148583
ENSG00000132164	6538	SLC6A11	protein_coding	3	solute carrier family 6 member 11 [Source:HGNC Symbol;Acc:HGNC:11044]	protein_coding	3	solute carrier family 6 member 11 [Source:HGNC Symbol;Acc:HGNC:11044]	11.7052	2.48602	113.703	5.94938e-05	0.00148624
ENSG00000196878	3914	LAMB3	protein_coding	5	laminin subunit beta 3 [Source:HGNC Symbol;Acc:HGNC:6490]	protein_coding	5	laminin subunit beta 3 [Source:HGNC Symbol;Acc:HGNC:6490]	-5.19444	5.42543	80.4262	5.95776e-05	0.00148624
ENSG00000197594	5167	ENPP1	protein_coding	8	ectonucleotide pyrophosphatase/phosphodiesterase 1 [Source:HGNC Symbol;Acc:HGNC:3356]	protein_coding	8	ectonucleotide pyrophosphatase/phosphodiesterase 1 [Source:HGNC Symbol;Acc:HGNC:3356]	3.60198	5.37254	80.3759	5.96931e-05	0.00148647
ENSG00000150893	341640	FREM2	protein_coding	2	FRAS1 related extracellular matrix 2 [Source:HGNC Symbol;Acc:HGNC:25396]	protein_coding	2	FRAS1 related extracellular matrix protein 2 [Source:HGNC Symbol;Acc:HGNC:25396]	3.70585	4.38181	80.2858	5.9901e-05	0.00148898
ENSG00000235750	9674	KIAA0040	protein_coding	6	KIAA0040 [Source:HGNC Symbol;Acc:HGNC:28950]	protein_coding	6	KIAA0040 [Source:HGNC Symbol;Acc:HGNC:28950]	7.19311	1.77856	80.2214	6.00502e-05	0.00149003
ENSG00000160789	4000	LMNA	protein_coding	39	lamin A/C [Source:HGNC Symbol;Acc:HGNC:6636]	protein_coding	25	lamin A/C [Source:HGNC Symbol;Acc:HGNC:6636]	-3.40773	8.54809	80.14	6.02391e-05	0.00149003
ENSG00000141431	80816	ASXL3	protein_coding	15	ASXL transcriptional regulator 3 [Source:HGNC Symbol;Acc:HGNC:29357]	protein_coding	15	ASXL transcriptional regulator 3 [Source:HGNC Symbol;Acc:HGNC:29357]	5.53773	3.22737	80.0946	6.03449e-05	0.00149003
ENSG00000110852	9976	CLEC2B	protein_coding	4	C-type lectin domain family 2 member B [Source:HGNC Symbol;Acc:HGNC:2053]	protein_coding	4	C-type lectin domain family 2 member B [Source:HGNC Symbol;Acc:HGNC:2053]	-12.0411	2.8123	113.06	6.04138e-05	0.00149003
ENSG00000109452	8821	INPP4B	protein_coding	23	inositol polyphosphate-4-phosphatase type II B [Source:HGNC Symbol;Acc:HGNC:6075]	protein_coding	23	inositol polyphosphate-4-phosphatase type II B [Source:HGNC Symbol;Acc:HGNC:6075]	-4.2269	5.25722	80.0379	6.04775e-05	0.00149003
ENSG00000105976	4233	MET	protein_coding	7	MET proto-oncogene, receptor tyrosine kinase [Source:HGNC Symbol;Acc:HGNC:7029]	protein_coding	7	MET proto-oncogene, receptor tyrosine kinase [Source:HGNC Symbol;Acc:HGNC:7029]	-3.8006	9.3977	79.9701	6.06365e-05	0.00149132
ENSG00000151632	1646	AKR1C2	protein_coding	10	aldo-keto reductase family 1 member C2 [Source:HGNC Symbol;Acc:HGNC:385]	protein_coding	10	aldo-keto reductase family 1 member C2 [Source:HGNC Symbol;Acc:HGNC:385]	-7.71852	4.26962	79.8534	6.09111e-05	0.00149543
ENSG00000115594	3554	IL1R1	protein_coding	13	interleukin 1 receptor type 1 [Source:HGNC Symbol;Acc:HGNC:5993]	protein_coding	13	interleukin 1 receptor type 1 [Source:HGNC Symbol;Acc:HGNC:5993]	-4.28879	4.00294	79.8033	6.10296e-05	0.00149571
ENSG00000155629	118788	PIK3AP1	protein_coding	6	phosphoinositide-3-kinase adaptor protein 1 [Source:HGNC Symbol;Acc:HGNC:30034]	protein_coding	6	phosphoinositide-3-kinase adaptor protein 1 [Source:HGNC Symbol;Acc:HGNC:30034]	-3.28159	4.98232	79.6908	6.12968e-05	0.00149915
ENSG00000164048	51385	ZNF589	protein_coding	7	zinc finger protein 589 [Source:HGNC Symbol;Acc:HGNC:16747]	protein_coding	7	zinc finger protein 589 [Source:HGNC Symbol;Acc:HGNC:16747]	3.44811	4.89181	79.5107	6.17276e-05	0.00149915
ENSG00000021826	1373	CPS1	protein_coding	16	carbamoyl-phosphate synthase 1 [Source:HGNC Symbol;Acc:HGNC:2323]	protein_coding	13	carbamoyl-phosphate synthase 1 [Source:HGNC Symbol;Acc:HGNC:2323]	3.44618	5.08114	79.5025	6.17474e-05	0.00149915
ENSG00000166206	2562	GABRB3	protein_coding	26	gamma-aminobutyric acid type A receptor subunit beta3 [Source:HGNC Symbol;Acc:HGNC:4083]	protein_coding	26	gamma-aminobutyric acid type A receptor beta3 subunit [Source:HGNC Symbol;Acc:HGNC:4083]	9.04049	2.25017	79.4995	6.17545e-05	0.00149915
ENSG00000239474	10324	KLHL41	protein_coding	3	kelch like family member 41 [Source:HGNC Symbol;Acc:HGNC:16905]	protein_coding	3	kelch like family member 41 [Source:HGNC Symbol;Acc:HGNC:16905]	6.81606	1.80977	79.4768	6.18092e-05	0.00149915
ENSG00000156587	9246	UBE2L6	protein_coding	5	ubiquitin conjugating enzyme E2 L6 [Source:HGNC Symbol;Acc:HGNC:12490]	protein_coding	5	ubiquitin conjugating enzyme E2 L6 [Source:HGNC Symbol;Acc:HGNC:12490]	-5.39677	6.01358	79.4541	6.18639e-05	0.00149915
ENSG00000110076	9379	NRXN2	protein_coding	15	neurexin 2 [Source:HGNC Symbol;Acc:HGNC:8009]	protein_coding	16	neurexin 2 [Source:HGNC Symbol;Acc:HGNC:8009]	6.39873	2.75552	79.4298	6.19224e-05	0.00149915
ENSG00000179361	10620	ARID3B	protein_coding	6	AT-rich interaction domain 3B [Source:HGNC Symbol;Acc:HGNC:14350]	protein_coding	6	AT-rich interaction domain 3B [Source:HGNC Symbol;Acc:HGNC:14350]	4.42862	5.8752	79.3644	6.20807e-05	0.00150037
ENSG00000145012	4026	LPP	protein_coding	22	LIM domain containing preferred translocation partner in lipoma [Source:HGNC Symbol;Acc:HGNC:6679]	protein_coding	22	LIM domain containing preferred translocation partner in lipoma [Source:HGNC Symbol;Acc:HGNC:6679]	-3.39199	7.72164	79.2475	6.23645e-05	0.00150076
ENSG00000163485	134	ADORA1	protein_coding	9	adenosine A1 receptor [Source:HGNC Symbol;Acc:HGNC:262]	protein_coding	9	adenosine A1 receptor [Source:HGNC Symbol;Acc:HGNC:262]	-4.23717	4.41277	79.2414	6.23793e-05	0.00150076
ENSG00000101608	10627	MYL12A	protein_coding	12	myosin light chain 12A [Source:HGNC Symbol;Acc:HGNC:16701]	protein_coding	12	myosin light chain 12A [Source:HGNC Symbol;Acc:HGNC:16701]	-3.71065	7.66189	79.2249	6.24196e-05	0.00150076
ENSG00000105855	3696	ITGB8	protein_coding	5	integrin subunit beta 8 [Source:HGNC Symbol;Acc:HGNC:6163]	protein_coding	5	integrin subunit beta 8 [Source:HGNC Symbol;Acc:HGNC:6163]	-6.13707	5.67372	79.1428	6.262e-05	0.00150299
ENSG00000119900	79627	OGFRL1	protein_coding	3	opioid growth factor receptor like 1 [Source:HGNC Symbol;Acc:HGNC:21378]	protein_coding	3	opioid growth factor receptor like 1 [Source:HGNC Symbol;Acc:HGNC:21378]	-3.10186	6.77827	78.8452	6.33544e-05	0.001518
ENSG00000009709	5081	PAX7	protein_coding	3	paired box 7 [Source:HGNC Symbol;Acc:HGNC:8621]	protein_coding	3	paired box 7 [Source:HGNC Symbol;Acc:HGNC:8621]	11.6421	2.42269	110.983	6.35202e-05	0.00151937
ENSG00000198482	388558	ZNF808	protein_coding	6	zinc finger protein 808 [Source:HGNC Symbol;Acc:HGNC:33230]	protein_coding	7	zinc finger protein 808 [Source:HGNC Symbol;Acc:HGNC:33230]	-5.45948	3.2946	78.627	6.38997e-05	0.00152582
ENSG00000086289	54749	EPDR1	protein_coding	4	ependymin related 1 [Source:HGNC Symbol;Acc:HGNC:17572]	protein_coding	4	ependymin related 1 [Source:HGNC Symbol;Acc:HGNC:17572]	-3.29057	5.95078	78.427	6.4405e-05	0.00153526
ENSG00000161011	8878	SQSTM1	protein_coding	16	sequestosome 1 [Source:HGNC Symbol;Acc:HGNC:11280]	protein_coding	16	sequestosome 1 [Source:HGNC Symbol;Acc:HGNC:11280]	-4.08862	9.78688	78.1906	6.50092e-05	0.00154537
ENSG00000112175	653	BMP5	protein_coding	1	bone morphogenetic protein 5 [Source:HGNC Symbol;Acc:HGNC:1072]	protein_coding	1	bone morphogenetic protein 5 [Source:HGNC Symbol;Acc:HGNC:1072]	-6.58771	4.09058	78.1744	6.50507e-05	0.00154537
ENSG00000075223	10512	SEMA3C	protein_coding	9	semaphorin 3C [Source:HGNC Symbol;Acc:HGNC:10725]	protein_coding	9	semaphorin 3C [Source:HGNC Symbol;Acc:HGNC:10725]	-3.68926	7.33035	78.1103	6.5216e-05	0.00154666
ENSG00000253368	388610	TRNP1	protein_coding	2	TMF1 regulated nuclear protein 1 [Source:HGNC Symbol;Acc:HGNC:34348]	protein_coding	2	TMF1-regulated nuclear protein 1 [Source:HGNC Symbol;Acc:HGNC:34348]	-3.81856	6.19888	78.0097	6.54765e-05	0.00154919
ENSG00000166086	83700	JAM3	protein_coding	8	junctional adhesion molecule 3 [Source:HGNC Symbol;Acc:HGNC:15532]	protein_coding	8	junctional adhesion molecule 3 [Source:HGNC Symbol;Acc:HGNC:15532]	5.9917	4.7917	77.972	6.55743e-05	0.00154919
ENSG00000105928	1687	GSDME	protein_coding	14	gasdermin E [Source:HGNC Symbol;Acc:HGNC:2810]	protein_coding	15	gasdermin E [Source:HGNC Symbol;Acc:HGNC:2810]	-3.75495	5.35821	77.9406	6.5656e-05	0.00154919
ENSG00000130881	4037	LRP3	protein_coding	4	LDL receptor related protein 3 [Source:HGNC Symbol;Acc:HGNC:6695]	protein_coding	4	LDL receptor related protein 3 [Source:HGNC Symbol;Acc:HGNC:6695]	3.67336	4.88229	77.8864	6.57973e-05	0.00154991
ENSG00000124785	51299	NRN1	protein_coding	4	neuritin 1 [Source:HGNC Symbol;Acc:HGNC:17972]	protein_coding	4	neuritin 1 [Source:HGNC Symbol;Acc:HGNC:17972]	9.64944	3.66385	77.7972	6.60309e-05	0.00155278
ENSG00000150551	116372	LYPD1	protein_coding	3	LY6/PLAUR domain containing 1 [Source:HGNC Symbol;Acc:HGNC:28431]	protein_coding	3	LY6/PLAUR domain containing 1 [Source:HGNC Symbol;Acc:HGNC:28431]	5.23637	2.81063	77.6103	6.65234e-05	0.00155888
ENSG00000116329	4985	OPRD1	protein_coding	2	opioid receptor delta 1 [Source:HGNC Symbol;Acc:HGNC:8153]	protein_coding	2	opioid receptor delta 1 [Source:HGNC Symbol;Acc:HGNC:8153]	7.06736	4.4433	77.6049	6.65378e-05	0.00155888
ENSG00000092758	1299	COL9A3	protein_coding	14	collagen type IX alpha 3 chain [Source:HGNC Symbol;Acc:HGNC:2219]	protein_coding	15	collagen type IX alpha 3 chain [Source:HGNC Symbol;Acc:HGNC:2219]	5.65641	2.3972	77.5718	6.66257e-05	0.00155888
ENSG00000095303	5742	PTGS1	protein_coding	10	prostaglandin-endoperoxide synthase 1 [Source:HGNC Symbol;Acc:HGNC:9604]	protein_coding	11	prostaglandin-endoperoxide synthase 1 [Source:HGNC Symbol;Acc:HGNC:9604]	-5.73346	2.27019	77.4846	6.68575e-05	0.00156118
ENSG00000117226	2635	GBP3	protein_coding	11	guanylate binding protein 3 [Source:HGNC Symbol;Acc:HGNC:4184]	protein_coding	11	guanylate binding protein 3 [Source:HGNC Symbol;Acc:HGNC:4184]	-7.92044	4.13938	77.4508	6.69478e-05	0.00156118
ENSG00000225968	392617	ELFN1	protein_coding	2	extracellular leucine rich repeat and fibronectin type III domain containing 1 [Source:HGNC Symbol;Acc:HGNC:33154]	protein_coding	2	extracellular leucine rich repeat and fibronectin type III domain containing 1 [Source:HGNC Symbol;Acc:HGNC:33154]	11.5973	2.37849	108.71	6.71733e-05	0.0015621
ENSG00000278318	7772	ZNF229	protein_coding	5	zinc finger protein 229 [Source:HGNC Symbol;Acc:HGNC:13022]	protein_coding	5	zinc finger protein 229 [Source:HGNC Symbol;Acc:HGNC:13022]	-11.6945	2.46786	108.607	6.73452e-05	0.0015621
ENSG00000174808	685	BTC	protein_coding	2	betacellulin [Source:HGNC Symbol;Acc:HGNC:1121]	protein_coding	2	betacellulin [Source:HGNC Symbol;Acc:HGNC:1121]	-8.23904	2.64274	77.2829	6.73982e-05	0.0015621
ENSG00000154080	83539	CHST9	protein_coding	3	carbohydrate sulfotransferase 9 [Source:HGNC Symbol;Acc:HGNC:19898]	protein_coding	3	carbohydrate sulfotransferase 9 [Source:HGNC Symbol;Acc:HGNC:19898]	-4.52451	4.03787	77.2692	6.74351e-05	0.0015621
ENSG00000006534	221	ALDH3B1	protein_coding	10	aldehyde dehydrogenase 3 family member B1 [Source:HGNC Symbol;Acc:HGNC:410]	protein_coding	10	aldehyde dehydrogenase 3 family member B1 [Source:HGNC Symbol;Acc:HGNC:410]	-4.25681	5.7637	77.114	6.78551e-05	0.00156554
ENSG00000198795	25925	ZNF521	protein_coding	14	zinc finger protein 521 [Source:HGNC Symbol;Acc:HGNC:24605]	protein_coding	14	zinc finger protein 521 [Source:HGNC Symbol;Acc:HGNC:24605]	8.87144	4.18191	77.1011	6.78902e-05	0.00156554
ENSG00000116106	2043	EPHA4	protein_coding	14	EPH receptor A4 [Source:HGNC Symbol;Acc:HGNC:3388]	protein_coding	14	EPH receptor A4 [Source:HGNC Symbol;Acc:HGNC:3388]	3.00873	5.97043	77.0543	6.80177e-05	0.00156554
ENSG00000144893	116931	MED12L	protein_coding	9	mediator complex subunit 12L [Source:HGNC Symbol;Acc:HGNC:16050]	protein_coding	9	mediator complex subunit 12 like [Source:HGNC Symbol;Acc:HGNC:16050]	3.49921	4.73136	77.0229	6.81035e-05	0.00156554
ENSG00000006757	8228	PNPLA4	protein_coding	4	patatin like phospholipase domain containing 4 [Source:HGNC Symbol;Acc:HGNC:24887]	protein_coding	4	patatin like phospholipase domain containing 4 [Source:HGNC Symbol;Acc:HGNC:24887]	-9.15989	3.04514	76.9829	6.82127e-05	0.00156554
ENSG00000136147	51131	PHF11	protein_coding	18	PHD finger protein 11 [Source:HGNC Symbol;Acc:HGNC:17024]	protein_coding	18	PHD finger protein 11 [Source:HGNC Symbol;Acc:HGNC:17024]	-6.17121	3.25376	76.9666	6.82573e-05	0.00156554
ENSG00000144481	79054	TRPM8	protein_coding	14	transient receptor potential cation channel subfamily M member 8 [Source:HGNC Symbol;Acc:HGNC:17961]	protein_coding	14	transient receptor potential cation channel subfamily M member 8 [Source:HGNC Symbol;Acc:HGNC:17961]	-12.2099	2.98016	107.836	6.86541e-05	0.00156891
ENSG00000058866	1608	DGKG	protein_coding	11	diacylglycerol kinase gamma [Source:HGNC Symbol;Acc:HGNC:2853]	protein_coding	11	diacylglycerol kinase gamma [Source:HGNC Symbol;Acc:HGNC:2853]	-7.43185	3.49252	76.8009	6.87132e-05	0.00156891
ENSG00000077420	54518	APBB1IP	protein_coding	3	amyloid beta precursor protein binding family B member 1 interacting protein [Source:HGNC Symbol;Acc:HGNC:17379]	protein_coding	3	amyloid beta precursor protein binding family B member 1 interacting protein [Source:HGNC Symbol;Acc:HGNC:17379]	-7.04067	5.12447	76.7837	6.87608e-05	0.00156891
ENSG00000178568	2066	ERBB4	protein_coding	9	erb-b2 receptor tyrosine kinase 4 [Source:HGNC Symbol;Acc:HGNC:3432]	protein_coding	9	erb-b2 receptor tyrosine kinase 4 [Source:HGNC Symbol;Acc:HGNC:3432]	5.63423	3.42227	76.6424	6.91531e-05	0.00156891
ENSG00000198467	7169	TPM2	protein_coding	10	tropomyosin 2 [Source:HGNC Symbol;Acc:HGNC:12011]	protein_coding	12	tropomyosin 2 [Source:HGNC Symbol;Acc:HGNC:12011]	-3.81456	7.58497	76.6177	6.92219e-05	0.00156891
ENSG00000010704	3077	HFE	protein_coding	14	homeostatic iron regulator [Source:HGNC Symbol;Acc:HGNC:4886]	protein_coding	14	homeostatic iron regulator [Source:HGNC Symbol;Acc:HGNC:4886]	-5.81472	3.00092	76.5529	6.94029e-05	0.00156891
ENSG00000139083	2120	ETV6	protein_coding	5	ETS variant transcription factor 6 [Source:HGNC Symbol;Acc:HGNC:3495]	protein_coding	5	ETS variant 6 [Source:HGNC Symbol;Acc:HGNC:3495]	-3.40721	6.59793	76.5387	6.94427e-05	0.00156891
ENSG00000169129	84632	AFAP1L2	protein_coding	6	actin filament associated protein 1 like 2 [Source:HGNC Symbol;Acc:HGNC:25901]	protein_coding	6	actin filament associated protein 1 like 2 [Source:HGNC Symbol;Acc:HGNC:25901]	-4.57923	5.45597	76.4867	6.95884e-05	0.00156891
ENSG00000064042	22998	LIMCH1	protein_coding	22	LIM and calponin homology domains 1 [Source:HGNC Symbol;Acc:HGNC:29191]	protein_coding	22	LIM and calponin homology domains 1 [Source:HGNC Symbol;Acc:HGNC:29191]	-3.37439	7.38376	76.4728	6.96276e-05	0.00156891
ENSG00000272398	100133941	CD24	protein_coding	8	CD24 molecule [Source:HGNC Symbol;Acc:HGNC:1645]	protein_coding	8	CD24 molecule [Source:HGNC Symbol;Acc:HGNC:1645]	-6.77137	8.05872	76.4562	6.96742e-05	0.00156891
ENSG00000127152	64919	BCL11B	protein_coding	3	BAF chromatin remodeling complex subunit BCL11B [Source:HGNC Symbol;Acc:HGNC:13222]	protein_coding	3	BCL11B, BAF complex component [Source:HGNC Symbol;Acc:HGNC:13222]	8.53124	3.0733	76.4095	6.98058e-05	0.00156891
ENSG00000117707	5629	PROX1	protein_coding	7	prospero homeobox 1 [Source:HGNC Symbol;Acc:HGNC:9459]	protein_coding	7	prospero homeobox 1 [Source:HGNC Symbol;Acc:HGNC:9459]	5.33901	3.82285	76.4025	6.98255e-05	0.00156891
ENSG00000139192	55080	TAPBPL	protein_coding	8	TAP binding protein like [Source:HGNC Symbol;Acc:HGNC:30683]	protein_coding	8	TAP binding protein like [Source:HGNC Symbol;Acc:HGNC:30683]	-4.00683	3.78192	76.3878	6.98669e-05	0.00156891
ENSG00000182759	389692	MAFA	protein_coding	2	MAF bZIP transcription factor A [Source:HGNC Symbol;Acc:HGNC:23145]	protein_coding	2	MAF bZIP transcription factor A [Source:HGNC Symbol;Acc:HGNC:23145]	6.71087	2.25893	76.1965	7.04098e-05	0.00157837
ENSG00000155324	65983	GRAMD2B	protein_coding	19	GRAM domain containing 2B [Source:HGNC Symbol;Acc:HGNC:24911]	protein_coding	19	GRAM domain containing 2B [Source:HGNC Symbol;Acc:HGNC:24911]	-9.57789	3.45696	76.1408	7.05689e-05	0.00157837
ENSG00000116254	26038	CHD5	protein_coding	6	chromodomain helicase DNA binding protein 5 [Source:HGNC Symbol;Acc:HGNC:16816]	protein_coding	6	chromodomain helicase DNA binding protein 5 [Source:HGNC Symbol;Acc:HGNC:16816]	6.36361	3.16568	76.1202	7.06278e-05	0.00157837
ENSG00000167555	84436	ZNF528	protein_coding	12	zinc finger protein 528 [Source:HGNC Symbol;Acc:HGNC:29384]	protein_coding	12	zinc finger protein 528 [Source:HGNC Symbol;Acc:HGNC:29384]	-5.27824	3.16303	76.0704	7.07706e-05	0.00157903
ENSG00000163064	2019	EN1	protein_coding	2	engrailed homeobox 1 [Source:HGNC Symbol;Acc:HGNC:3342]	protein_coding	2	engrailed homeobox 1 [Source:HGNC Symbol;Acc:HGNC:3342]	11.8499	2.62808	106.521	7.09661e-05	0.00158016
ENSG00000133805	272	AMPD3	protein_coding	18	adenosine monophosphate deaminase 3 [Source:HGNC Symbol;Acc:HGNC:470]	protein_coding	18	adenosine monophosphate deaminase 3 [Source:HGNC Symbol;Acc:HGNC:470]	-3.89439	4.3991	75.9742	7.10477e-05	0.00158016
ENSG00000157601	4599	MX1	protein_coding	18	MX dynamin like GTPase 1 [Source:HGNC Symbol;Acc:HGNC:7532]	protein_coding	18	MX dynamin like GTPase 1 [Source:HGNC Symbol;Acc:HGNC:7532]	-5.53776	2.51911	75.8729	7.13406e-05	0.00158415
ENSG00000186854	129293	TRABD2A	protein_coding	10	TraB domain containing 2A [Source:HGNC Symbol;Acc:HGNC:27013]	protein_coding	10	TraB domain containing 2A [Source:HGNC Symbol;Acc:HGNC:27013]	-4.15599	4.27962	75.6427	7.20127e-05	0.00159653
ENSG00000139292	8549	LGR5	protein_coding	6	leucine rich repeat containing G protein-coupled receptor 5 [Source:HGNC Symbol;Acc:HGNC:4504]	protein_coding	6	leucine rich repeat containing G protein-coupled receptor 5 [Source:HGNC Symbol;Acc:HGNC:4504]	6.41365	1.96761	75.525	7.23594e-05	0.00160063
ENSG00000115956	5341	PLEK	protein_coding	2	pleckstrin [Source:HGNC Symbol;Acc:HGNC:9070]	protein_coding	2	pleckstrin [Source:HGNC Symbol;Acc:HGNC:9070]	-6.75551	3.47308	75.502	7.24273e-05	0.00160063
ENSG00000105971	858	CAV2	protein_coding	15	caveolin 2 [Source:HGNC Symbol;Acc:HGNC:1528]	protein_coding	15	caveolin 2 [Source:HGNC Symbol;Acc:HGNC:1528]	-4.03112	6.79706	75.4273	7.26487e-05	0.00160298
ENSG00000165194	57526	PCDH19	protein_coding	5	protocadherin 19 [Source:HGNC Symbol;Acc:HGNC:14270]	protein_coding	5	protocadherin 19 [Source:HGNC Symbol;Acc:HGNC:14270]	7.67727	3.41198	75.3726	7.28116e-05	0.00160379
ENSG00000006210	6376	CX3CL1	protein_coding	4	C-X3-C motif chemokine ligand 1 [Source:HGNC Symbol;Acc:HGNC:10647]	protein_coding	4	C-X3-C motif chemokine ligand 1 [Source:HGNC Symbol;Acc:HGNC:10647]	-7.53443	3.86192	75.3313	7.29346e-05	0.00160379
ENSG00000143248	8490	RGS5	protein_coding	12	regulator of G protein signaling 5 [Source:HGNC Symbol;Acc:HGNC:10001]	protein_coding	12	regulator of G protein signaling 5 [Source:HGNC Symbol;Acc:HGNC:10001]	-3.68326	4.35031	75.2894	7.30599e-05	0.00160379
ENSG00000106366	5054	SERPINE1	protein_coding	1	serpin family E member 1 [Source:HGNC Symbol;Acc:HGNC:8583]	protein_coding	1	serpin family E member 1 [Source:HGNC Symbol;Acc:HGNC:8583]	-8.95213	11.1571	75.261	7.31452e-05	0.00160379
ENSG00000091490	23231	SEL1L3	protein_coding	13	SEL1L family member 3 [Source:HGNC Symbol;Acc:HGNC:29108]	protein_coding	13	SEL1L family member 3 [Source:HGNC Symbol;Acc:HGNC:29108]	-3.41147	7.5288	75.1867	7.33681e-05	0.00160615
ENSG00000133216	2048	EPHB2	protein_coding	7	EPH receptor B2 [Source:HGNC Symbol;Acc:HGNC:3393]	protein_coding	7	EPH receptor B2 [Source:HGNC Symbol;Acc:HGNC:3393]	-4.13582	7.76861	74.9984	7.39375e-05	0.00161526
ENSG00000125966	10893	MMP24	protein_coding	1	matrix metallopeptidase 24 [Source:HGNC Symbol;Acc:HGNC:7172]	protein_coding	1	matrix metallopeptidase 24 [Source:HGNC Symbol;Acc:HGNC:7172]	-4.47246	4.94312	74.9726	7.4016e-05	0.00161526
ENSG00000120833	8835	SOCS2	protein_coding	12	suppressor of cytokine signaling 2 [Source:HGNC Symbol;Acc:HGNC:19382]	protein_coding	12	suppressor of cytokine signaling 2 [Source:HGNC Symbol;Acc:HGNC:19382]	5.21895	3.69483	74.8502	7.43897e-05	0.00162088
ENSG00000104899	268	AMH	protein_coding	3	anti-Mullerian hormone [Source:HGNC Symbol;Acc:HGNC:464]	protein_coding	3	anti-Mullerian hormone [Source:HGNC Symbol;Acc:HGNC:464]	5.16582	4.81325	74.7534	7.46872e-05	0.00162483
ENSG00000174564	53833	IL20RB	protein_coding	5	interleukin 20 receptor subunit beta [Source:HGNC Symbol;Acc:HGNC:6004]	protein_coding	5	interleukin 20 receptor subunit beta [Source:HGNC Symbol;Acc:HGNC:6004]	-5.34947	4.48715	74.6981	7.48576e-05	0.00162515
ENSG00000176046	26471	NUPR1	protein_coding	3	nuclear protein 1, transcriptional regulator [Source:HGNC Symbol;Acc:HGNC:29990]	protein_coding	3	nuclear protein 1, transcriptional regulator [Source:HGNC Symbol;Acc:HGNC:29990]	-3.88781	4.33232	74.6621	7.49691e-05	0.00162515
ENSG00000197587	127343	DMBX1	protein_coding	2	diencephalon/mesencephalon homeobox 1 [Source:HGNC Symbol;Acc:HGNC:19026]	protein_coding	2	diencephalon/mesencephalon homeobox 1 [Source:HGNC Symbol;Acc:HGNC:19026]	6.15943	2.52089	74.6354	7.50517e-05	0.00162515
ENSG00000182912	NA	TSPEAR-AS2	lncRNA	3	TSPEAR antisense RNA 2 [Source:HGNC Symbol;Acc:HGNC:16428]	antisense	3	TSPEAR antisense RNA 2 [Source:HGNC Symbol;Acc:HGNC:16428]	8.85166	2.03108	74.4703	7.55656e-05	0.00163374
ENSG00000075420	64778	FNDC3B	protein_coding	12	fibronectin type III domain containing 3B [Source:HGNC Symbol;Acc:HGNC:24670]	protein_coding	12	fibronectin type III domain containing 3B [Source:HGNC Symbol;Acc:HGNC:24670]	-3.11592	8.42092	74.3279	7.60125e-05	0.00163447
ENSG00000006611	10083	USH1C	protein_coding	11	USH1 protein network component harmonin [Source:HGNC Symbol;Acc:HGNC:12597]	protein_coding	11	USH1 protein network component harmonin [Source:HGNC Symbol;Acc:HGNC:12597]	7.03564	2.29099	74.3245	7.60233e-05	0.00163447
ENSG00000133816	84953	MICAL2	protein_coding	37	microtubule associated monooxygenase, calponin and LIM domain containing 2 [Source:HGNC Symbol;Acc:HGNC:24693]	protein_coding	36	microtubule associated monooxygenase, calponin and LIM domain containing 2 [Source:HGNC Symbol;Acc:HGNC:24693]	-3.32987	7.18988	74.2836	7.61523e-05	0.00163447
ENSG00000133816	9645	MICAL2	protein_coding	37	microtubule associated monooxygenase, calponin and LIM domain containing 2 [Source:HGNC Symbol;Acc:HGNC:24693]	protein_coding	36	microtubule associated monooxygenase, calponin and LIM domain containing 2 [Source:HGNC Symbol;Acc:HGNC:24693]	-3.32987	7.18988	74.2836	7.61523e-05	0.00163447
ENSG00000069702	7049	TGFBR3	protein_coding	11	transforming growth factor beta receptor 3 [Source:HGNC Symbol;Acc:HGNC:11774]	protein_coding	11	transforming growth factor beta receptor 3 [Source:HGNC Symbol;Acc:HGNC:11774]	3.2998	4.90567	74.2731	7.61853e-05	0.00163447
ENSG00000186998	129080	EMID1	protein_coding	11	EMI domain containing 1 [Source:HGNC Symbol;Acc:HGNC:18036]	protein_coding	11	EMI domain containing 1 [Source:HGNC Symbol;Acc:HGNC:18036]	5.48994	2.49234	74.1781	7.64863e-05	0.00163841
ENSG00000149328	89944	GLB1L2	protein_coding	5	galactosidase beta 1 like 2 [Source:HGNC Symbol;Acc:HGNC:25129]	protein_coding	5	galactosidase beta 1 like 2 [Source:HGNC Symbol;Acc:HGNC:25129]	8.37766	3.85003	74.1231	7.66614e-05	0.00163964
ENSG00000143028	284612	SYPL2	protein_coding	2	synaptophysin like 2 [Source:HGNC Symbol;Acc:HGNC:27638]	protein_coding	2	synaptophysin like 2 [Source:HGNC Symbol;Acc:HGNC:27638]	8.97584	2.99312	73.9531	7.72055e-05	0.00164767
ENSG00000085662	231	AKR1B1	protein_coding	14	aldo-keto reductase family 1 member B [Source:HGNC Symbol;Acc:HGNC:381]	protein_coding	14	aldo-keto reductase family 1 member B [Source:HGNC Symbol;Acc:HGNC:381]	-4.20123	10.3901	73.919	7.73153e-05	0.00164767
ENSG00000248323	NA	LUCAT1	lncRNA	61	lung cancer associated transcript 1 [Source:HGNC Symbol;Acc:HGNC:48498]	antisense	55	lung cancer associated transcript 1 [Source:HGNC Symbol;Acc:HGNC:48498]	-6.96515	4.17696	73.8954	7.73914e-05	0.00164767
ENSG00000116990	4610	MYCL	protein_coding	4	MYCL proto-oncogene, bHLH transcription factor [Source:HGNC Symbol;Acc:HGNC:7555]	protein_coding	4	MYCL proto-oncogene, bHLH transcription factor [Source:HGNC Symbol;Acc:HGNC:7555]	4.85927	2.98014	73.7805	7.77629e-05	0.00165228
ENSG00000125089	54436	SH3TC1	protein_coding	25	SH3 domain and tetratricopeptide repeats 1 [Source:HGNC Symbol;Acc:HGNC:26009]	protein_coding	25	SH3 domain and tetratricopeptide repeats 1 [Source:HGNC Symbol;Acc:HGNC:26009]	-6.87764	2.94792	73.7049	7.8009e-05	0.00165228
ENSG00000169715	4493	MT1E	protein_coding	3	metallothionein 1E [Source:HGNC Symbol;Acc:HGNC:7397]	protein_coding	3	metallothionein 1E [Source:HGNC Symbol;Acc:HGNC:7397]	-9.40095	4.76549	73.6891	7.80605e-05	0.00165228
ENSG00000103485	23475	QPRT	protein_coding	5	quinolinate phosphoribosyltransferase [Source:HGNC Symbol;Acc:HGNC:9755]	protein_coding	4	quinolinate phosphoribosyltransferase [Source:HGNC Symbol;Acc:HGNC:9755]	-3.31426	8.40895	73.6825	7.80819e-05	0.00165228
ENSG00000224940	401399	PRRT4	protein_coding	7	proline rich transmembrane protein 4 [Source:HGNC Symbol;Acc:HGNC:37280]	protein_coding	7	proline rich transmembrane protein 4 [Source:HGNC Symbol;Acc:HGNC:37280]	6.59056	1.5901	73.604	7.83385e-05	0.00165358
ENSG00000073670	4185	ADAM11	protein_coding	5	ADAM metallopeptidase domain 11 [Source:HGNC Symbol;Acc:HGNC:189]	protein_coding	5	ADAM metallopeptidase domain 11 [Source:HGNC Symbol;Acc:HGNC:189]	5.73651	4.7416	73.5618	7.8477e-05	0.00165358
ENSG00000198088	54830	NUP62CL	protein_coding	4	nucleoporin 62 C-terminal like [Source:HGNC Symbol;Acc:HGNC:25960]	protein_coding	4	nucleoporin 62 C-terminal like [Source:HGNC Symbol;Acc:HGNC:25960]	4.48505	3.3983	73.5551	7.84991e-05	0.00165358
ENSG00000214944	64283	ARHGEF28	protein_coding	14	Rho guanine nucleotide exchange factor 28 [Source:HGNC Symbol;Acc:HGNC:30322]	protein_coding	14	Rho guanine nucleotide exchange factor 28 [Source:HGNC Symbol;Acc:HGNC:30322]	-3.13568	6.6933	73.4474	7.8854e-05	0.00165855
ENSG00000142661	127294	MYOM3	protein_coding	4	myomesin 3 [Source:HGNC Symbol;Acc:HGNC:26679]	protein_coding	4	myomesin 3 [Source:HGNC Symbol;Acc:HGNC:26679]	-5.92908	2.33524	73.3246	7.92613e-05	0.00166461
ENSG00000148154	7357	UGCG	protein_coding	5	UDP-glucose ceramide glucosyltransferase [Source:HGNC Symbol;Acc:HGNC:12524]	protein_coding	5	UDP-glucose ceramide glucosyltransferase [Source:HGNC Symbol;Acc:HGNC:12524]	-3.07096	7.30223	73.1044	7.99981e-05	0.0016764
ENSG00000197497	79788	ZNF665	protein_coding	7	zinc finger protein 665 [Source:HGNC Symbol;Acc:HGNC:25885]	protein_coding	7	zinc finger protein 665 [Source:HGNC Symbol;Acc:HGNC:25885]	-6.7065	1.50659	73.0851	8.00632e-05	0.0016764
ENSG00000108947	1949	EFNB3	protein_coding	1	ephrin B3 [Source:HGNC Symbol;Acc:HGNC:3228]	protein_coding	1	ephrin B3 [Source:HGNC Symbol;Acc:HGNC:3228]	5.57787	3.79112	72.9376	8.05625e-05	0.00168432
ENSG00000166165	1152	CKB	protein_coding	17	creatine kinase B [Source:HGNC Symbol;Acc:HGNC:1991]	protein_coding	17	creatine kinase B [Source:HGNC Symbol;Acc:HGNC:1991]	8.47631	9.94323	72.8957	8.07049e-05	0.00168478
ENSG00000006016	9244	CRLF1	protein_coding	5	cytokine receptor like factor 1 [Source:HGNC Symbol;Acc:HGNC:2364]	protein_coding	5	cytokine receptor like factor 1 [Source:HGNC Symbol;Acc:HGNC:2364]	4.94337	2.93271	72.7825	8.10918e-05	0.00169032
ENSG00000249069	NA	LINC01033	lncRNA	20	long intergenic non-protein coding RNA 1033 [Source:HGNC Symbol;Acc:HGNC:49019]	lincRNA	4	long intergenic non-protein coding RNA 1033 [Source:HGNC Symbol;Acc:HGNC:49019]	6.25478	2.21121	72.6637	8.15004e-05	0.0016963
ENSG00000126882	286336	FAM78A	protein_coding	4	family with sequence similarity 78 member A [Source:HGNC Symbol;Acc:HGNC:25465]	protein_coding	4	family with sequence similarity 78 member A [Source:HGNC Symbol;Acc:HGNC:25465]	5.10449	3.46188	72.6182	8.16575e-05	0.00169704
ENSG00000122641	3624	INHBA	protein_coding	5	inhibin subunit beta A [Source:HGNC Symbol;Acc:HGNC:6066]	protein_coding	5	inhibin subunit beta A [Source:HGNC Symbol;Acc:HGNC:6066]	-8.66897	7.52813	72.577	8.18e-05	0.00169747
ENSG00000146648	1956	EGFR	protein_coding	10	epidermal growth factor receptor [Source:HGNC Symbol;Acc:HGNC:3236]	protein_coding	11	epidermal growth factor receptor [Source:HGNC Symbol;Acc:HGNC:3236]	-3.33779	7.76991	72.1384	8.33389e-05	0.00172677
ENSG00000128710	3236	HOXD10	protein_coding	3	homeobox D10 [Source:HGNC Symbol;Acc:HGNC:5133]	protein_coding	3	homeobox D10 [Source:HGNC Symbol;Acc:HGNC:5133]	3.4648	5.2668	72.1045	8.34596e-05	0.00172677
ENSG00000110031	9404	LPXN	protein_coding	5	leupaxin [Source:HGNC Symbol;Acc:HGNC:14061]	protein_coding	5	leupaxin [Source:HGNC Symbol;Acc:HGNC:14061]	-4.41095	4.86435	71.9672	8.39499e-05	0.00173434
ENSG00000069431	10060	ABCC9	protein_coding	7	ATP binding cassette subfamily C member 9 [Source:HGNC Symbol;Acc:HGNC:60]	protein_coding	7	ATP binding cassette subfamily C member 9 [Source:HGNC Symbol;Acc:HGNC:60]	-5.12419	3.3793	71.8366	8.442e-05	0.00174147
ENSG00000104044	4948	OCA2	protein_coding	4	OCA2 melanosomal transmembrane protein [Source:HGNC Symbol;Acc:HGNC:8101]	protein_coding	4	OCA2 melanosomal transmembrane protein [Source:HGNC Symbol;Acc:HGNC:8101]	8.79912	2.01317	71.6625	8.50519e-05	0.00175192
ENSG00000023892	50619	DEF6	protein_coding	3	DEF6 guanine nucleotide exchange factor [Source:HGNC Symbol;Acc:HGNC:2760]	protein_coding	3	DEF6, guanine nucleotide exchange factor [Source:HGNC Symbol;Acc:HGNC:2760]	7.22925	2.55057	71.5936	8.53034e-05	0.00175451
ENSG00000134070	3656	IRAK2	protein_coding	1	interleukin 1 receptor associated kinase 2 [Source:HGNC Symbol;Acc:HGNC:6113]	protein_coding	1	interleukin 1 receptor associated kinase 2 [Source:HGNC Symbol;Acc:HGNC:6113]	-3.30154	4.59076	71.552	8.54561e-05	0.00175506
ENSG00000050730	79931	TNIP3	protein_coding	7	TNFAIP3 interacting protein 3 [Source:HGNC Symbol;Acc:HGNC:19315]	protein_coding	7	TNFAIP3 interacting protein 3 [Source:HGNC Symbol;Acc:HGNC:19315]	-6.03974	1.97238	71.4447	8.5851e-05	0.00176058
ENSG00000198131	27300	ZNF544	protein_coding	22	zinc finger protein 544 [Source:HGNC Symbol;Acc:HGNC:16759]	protein_coding	22	zinc finger protein 544 [Source:HGNC Symbol;Acc:HGNC:16759]	-4.4629	3.86146	71.2675	8.65081e-05	0.00177104
ENSG00000148288	26301	GBGT1	protein_coding	12	globoside alpha-1,3-N-acetylgalactosaminyltransferase 1 (FORS blood group) [Source:HGNC Symbol;Acc:HGNC:20460]	protein_coding	12	globoside alpha-1,3-N-acetylgalactosaminyltransferase 1 (FORS blood group) [Source:HGNC Symbol;Acc:HGNC:20460]	-8.94687	1.99213	71.2388	8.66154e-05	0.00177104
ENSG00000164220	2151	F2RL2	protein_coding	2	coagulation factor II thrombin receptor like 2 [Source:HGNC Symbol;Acc:HGNC:3539]	protein_coding	2	coagulation factor II thrombin receptor like 2 [Source:HGNC Symbol;Acc:HGNC:3539]	-4.69646	2.91931	71.1789	8.68395e-05	0.00177284
ENSG00000114251	7474	WNT5A	protein_coding	7	Wnt family member 5A [Source:HGNC Symbol;Acc:HGNC:12784]	protein_coding	7	Wnt family member 5A [Source:HGNC Symbol;Acc:HGNC:12784]	3.38041	4.35329	71.1262	8.70373e-05	0.00177284
ENSG00000128340	5880	RAC2	protein_coding	7	Rac family small GTPase 2 [Source:HGNC Symbol;Acc:HGNC:9802]	protein_coding	7	Rac family small GTPase 2 [Source:HGNC Symbol;Acc:HGNC:9802]	-7.12815	5.84307	71.1074	8.71079e-05	0.00177284
ENSG00000007314	6329	SCN4A	protein_coding	3	sodium voltage-gated channel alpha subunit 4 [Source:HGNC Symbol;Acc:HGNC:10591]	protein_coding	3	sodium voltage-gated channel alpha subunit 4 [Source:HGNC Symbol;Acc:HGNC:10591]	5.99445	2.12974	71.0798	8.72118e-05	0.00177284
ENSG00000185988	126520	PLK5	protein_coding	10	polo like kinase 5 (inactive) [Source:HGNC Symbol;Acc:HGNC:27001]	protein_coding	5	polo like kinase 5 [Source:HGNC Symbol;Acc:HGNC:27001]	6.31964	1.85441	70.9901	8.75504e-05	0.00177713
ENSG00000140853	84166	NLRC5	protein_coding	29	NLR family CARD domain containing 5 [Source:HGNC Symbol;Acc:HGNC:29933]	protein_coding	29	NLR family CARD domain containing 5 [Source:HGNC Symbol;Acc:HGNC:29933]	-4.31955	5.55958	70.8696	8.80083e-05	0.00178383
ENSG00000244128	NA	LINC01322	lncRNA	37	long intergenic non-protein coding RNA 1322 [Source:HGNC Symbol;Acc:HGNC:50528]	lincRNA	5	long intergenic non-protein coding RNA 1322 [Source:HGNC Symbol;Acc:HGNC:50528]	-8.71806	2.60906	70.7995	8.82762e-05	0.00178666
ENSG00000143631	2312	FLG	protein_coding	1	filaggrin [Source:HGNC Symbol;Acc:HGNC:3748]	protein_coding	1	filaggrin [Source:HGNC Symbol;Acc:HGNC:3748]	-9.59955	5.94951	70.7482	8.84727e-05	0.00178805
ENSG00000149177	5795	PTPRJ	protein_coding	8	protein tyrosine phosphatase receptor type J [Source:HGNC Symbol;Acc:HGNC:9673]	protein_coding	8	protein tyrosine phosphatase, receptor type J [Source:HGNC Symbol;Acc:HGNC:9673]	-3.2731	8.04418	70.7024	8.8649e-05	0.00178902
ENSG00000174145	57495	NWD2	protein_coding	1	NACHT and WD repeat domain containing 2 [Source:HGNC Symbol;Acc:HGNC:29229]	protein_coding	1	NACHT and WD repeat domain containing 2 [Source:HGNC Symbol;Acc:HGNC:29229]	6.18326	2.43517	70.6109	8.90019e-05	0.00179354
ENSG00000164307	51752	ERAP1	protein_coding	9	endoplasmic reticulum aminopeptidase 1 [Source:HGNC Symbol;Acc:HGNC:18173]	protein_coding	9	endoplasmic reticulum aminopeptidase 1 [Source:HGNC Symbol;Acc:HGNC:18173]	-3.55651	6.34961	70.5248	8.93358e-05	0.00179767
ENSG00000132840	23743	BHMT2	protein_coding	7	betaine--homocysteine S-methyltransferase 2 [Source:HGNC Symbol;Acc:HGNC:1048]	protein_coding	7	betaine--homocysteine S-methyltransferase 2 [Source:HGNC Symbol;Acc:HGNC:1048]	-9.43707	5.78812	70.4501	8.96268e-05	0.00180093
ENSG00000154127	84959	UBASH3B	protein_coding	8	ubiquitin associated and SH3 domain containing B [Source:HGNC Symbol;Acc:HGNC:29884]	protein_coding	8	ubiquitin associated and SH3 domain containing B [Source:HGNC Symbol;Acc:HGNC:29884]	-3.52054	7.15098	70.3938	8.98471e-05	0.00180276
ENSG00000188522	644815	FAM83G	protein_coding	4	family with sequence similarity 83 member G [Source:HGNC Symbol;Acc:HGNC:32554]	protein_coding	4	family with sequence similarity 83 member G [Source:HGNC Symbol;Acc:HGNC:32554]	7.24338	3.80063	70.2918	9.02475e-05	0.00180328
ENSG00000184254	220	ALDH1A3	protein_coding	7	aldehyde dehydrogenase 1 family member A3 [Source:HGNC Symbol;Acc:HGNC:409]	protein_coding	7	aldehyde dehydrogenase 1 family member A3 [Source:HGNC Symbol;Acc:HGNC:409]	-4.73011	4.58157	70.2826	9.02838e-05	0.00180328
ENSG00000184719	55328	RNLS	protein_coding	5	renalase, FAD dependent amine oxidase [Source:HGNC Symbol;Acc:HGNC:25641]	protein_coding	5	renalase, FAD dependent amine oxidase [Source:HGNC Symbol;Acc:HGNC:25641]	-4.71316	3.04323	70.2268	9.05041e-05	0.00180328
ENSG00000056487	112885	PHF21B	protein_coding	12	PHD finger protein 21B [Source:HGNC Symbol;Acc:HGNC:25161]	protein_coding	12	PHD finger protein 21B [Source:HGNC Symbol;Acc:HGNC:25161]	11.9192	2.69647	97.2692	9.06426e-05	0.00180328
ENSG00000141682	5366	PMAIP1	protein_coding	3	phorbol-12-myristate-13-acetate-induced protein 1 [Source:HGNC Symbol;Acc:HGNC:9108]	protein_coding	3	phorbol-12-myristate-13-acetate-induced protein 1 [Source:HGNC Symbol;Acc:HGNC:9108]	3.27553	6.25903	70.165	9.0749e-05	0.00180328
ENSG00000180190	157695	TDRP	protein_coding	5	testis development related protein [Source:HGNC Symbol;Acc:HGNC:26951]	protein_coding	5	testis development related protein [Source:HGNC Symbol;Acc:HGNC:26951]	-4.2201	3.74421	70.1361	9.08637e-05	0.00180328
ENSG00000176788	10409	BASP1	protein_coding	3	brain abundant membrane attached signal protein 1 [Source:HGNC Symbol;Acc:HGNC:957]	protein_coding	3	brain abundant membrane attached signal protein 1 [Source:HGNC Symbol;Acc:HGNC:957]	-2.96092	7.05662	70.1289	9.08925e-05	0.00180328
ENSG00000166342	81832	NETO1	protein_coding	7	neuropilin and tolloid like 1 [Source:HGNC Symbol;Acc:HGNC:13823]	protein_coding	7	neuropilin and tolloid like 1 [Source:HGNC Symbol;Acc:HGNC:13823]	-11.1693	1.9473	97.1635	9.09076e-05	0.00180328
ENSG00000087303	22795	NID2	protein_coding	8	nidogen 2 [Source:HGNC Symbol;Acc:HGNC:13389]	protein_coding	8	nidogen 2 [Source:HGNC Symbol;Acc:HGNC:13389]	3.2247	5.47882	69.9971	9.14183e-05	0.00180783
ENSG00000231106	NA	LINC01436	lncRNA	1	long intergenic non-protein coding RNA 1436 [Source:HGNC Symbol;Acc:HGNC:50754]	lincRNA	1	long intergenic non-protein coding RNA 1436 [Source:HGNC Symbol;Acc:HGNC:50754]	-11.0732	1.85355	96.9184	9.15268e-05	0.00180783
ENSG00000097046	8317	CDC7	protein_coding	5	cell division cycle 7 [Source:HGNC Symbol;Acc:HGNC:1745]	protein_coding	5	cell division cycle 7 [Source:HGNC Symbol;Acc:HGNC:1745]	3.64183	5.44987	69.9461	9.16229e-05	0.00180783
ENSG00000124564	10786	SLC17A3	protein_coding	10	solute carrier family 17 member 3 [Source:HGNC Symbol;Acc:HGNC:10931]	protein_coding	10	solute carrier family 17 member 3 [Source:HGNC Symbol;Acc:HGNC:10931]	-7.35148	1.76857	69.9073	9.17789e-05	0.00180783
ENSG00000115919	8942	KYNU	protein_coding	9	kynureninase [Source:HGNC Symbol;Acc:HGNC:6469]	protein_coding	9	kynureninase [Source:HGNC Symbol;Acc:HGNC:6469]	-5.62321	3.65408	69.8557	9.19871e-05	0.00180783
ENSG00000137135	84904	ARHGEF39	protein_coding	6	Rho guanine nucleotide exchange factor 39 [Source:HGNC Symbol;Acc:HGNC:25909]	protein_coding	6	Rho guanine nucleotide exchange factor 39 [Source:HGNC Symbol;Acc:HGNC:25909]	3.36363	4.71806	69.8464	9.20247e-05	0.00180783
ENSG00000114315	3280	HES1	protein_coding	2	hes family bHLH transcription factor 1 [Source:HGNC Symbol;Acc:HGNC:5192]	protein_coding	2	hes family bHLH transcription factor 1 [Source:HGNC Symbol;Acc:HGNC:5192]	3.4272	4.75326	69.8415	9.20443e-05	0.00180783
ENSG00000127920	2791	GNG11	protein_coding	1	G protein subunit gamma 11 [Source:HGNC Symbol;Acc:HGNC:4403]	protein_coding	1	G protein subunit gamma 11 [Source:HGNC Symbol;Acc:HGNC:4403]	-5.76219	5.31274	69.7504	9.24137e-05	0.00181253
ENSG00000137672	7225	TRPC6	protein_coding	7	transient receptor potential cation channel subfamily C member 6 [Source:HGNC Symbol;Acc:HGNC:12338]	protein_coding	7	transient receptor potential cation channel subfamily C member 6 [Source:HGNC Symbol;Acc:HGNC:12338]	-8.77835	2.66744	69.6887	9.26646e-05	0.00181406
ENSG00000081923	5205	ATP8B1	protein_coding	8	ATPase phospholipid transporting 8B1 [Source:HGNC Symbol;Acc:HGNC:3706]	protein_coding	9	ATPase phospholipid transporting 8B1 [Source:HGNC Symbol;Acc:HGNC:3706]	-4.53425	4.90112	69.6487	9.2828e-05	0.00181406
ENSG00000151067	775	CACNA1C	protein_coding	33	calcium voltage-gated channel subunit alpha1 C [Source:HGNC Symbol;Acc:HGNC:1390]	protein_coding	31	calcium voltage-gated channel subunit alpha1 C [Source:HGNC Symbol;Acc:HGNC:1390]	5.85735	3.63609	69.6222	9.29366e-05	0.00181406
ENSG00000275832	57636	ARHGAP23	protein_coding	12	Rho GTPase activating protein 23 [Source:HGNC Symbol;Acc:HGNC:29293]	protein_coding	12	Rho GTPase activating protein 23 [Source:HGNC Symbol;Acc:HGNC:29293]	-5.28802	6.35079	69.6037	9.30121e-05	0.00181406
ENSG00000117114	23266	ADGRL2	protein_coding	41	adhesion G protein-coupled receptor L2 [Source:HGNC Symbol;Acc:HGNC:18582]	protein_coding	22	adhesion G protein-coupled receptor L2 [Source:HGNC Symbol;Acc:HGNC:18582]	2.80719	6.60645	69.3893	9.38959e-05	0.00182874
ENSG00000163362	55765	INAVA	protein_coding	7	innate immunity activator [Source:HGNC Symbol;Acc:HGNC:25599]	protein_coding	7	innate immunity activator [Source:HGNC Symbol;Acc:HGNC:25599]	-3.83589	4.51657	69.1848	9.47494e-05	0.00184279
ENSG00000245848	1050	CEBPA	protein_coding	1	CCAAT enhancer binding protein alpha [Source:HGNC Symbol;Acc:HGNC:1833]	protein_coding	1	CCAAT enhancer binding protein alpha [Source:HGNC Symbol;Acc:HGNC:1833]	5.50247	3.14676	69.1461	9.49117e-05	0.00184338
ENSG00000019549	6591	SNAI2	protein_coding	3	snail family transcriptional repressor 2 [Source:HGNC Symbol;Acc:HGNC:11094]	protein_coding	4	snail family transcriptional repressor 2 [Source:HGNC Symbol;Acc:HGNC:11094]	3.48999	4.52283	69.0748	9.52122e-05	0.00184664
ENSG00000214336	344167	FOXI3	protein_coding	1	forkhead box I3 [Source:HGNC Symbol;Acc:HGNC:35123]	protein_coding	1	forkhead box I3 [Source:HGNC Symbol;Acc:HGNC:35123]	8.67045	2.68787	68.8457	9.61863e-05	0.00186079
ENSG00000266835	NA	GAPLINC	lncRNA	4	gastric adenocarcinoma associated, positive CD44 regulator, long intergenic non-coding RNA [Source:HGNC Symbol;Acc:HGNC:51308]	lincRNA	4	gastric adenocarcinoma associated, positive CD44 regulator, long intergenic non-coding RNA [Source:HGNC Symbol;Acc:HGNC:51308]	-7.54547	1.95884	68.8263	9.62693e-05	0.00186079
ENSG00000111249	23316	CUX2	protein_coding	3	cut like homeobox 2 [Source:HGNC Symbol;Acc:HGNC:19347]	protein_coding	3	cut like homeobox 2 [Source:HGNC Symbol;Acc:HGNC:19347]	9.04494	3.06043	68.8094	9.63421e-05	0.00186079
ENSG00000163697	323	APBB2	protein_coding	30	amyloid beta precursor protein binding family B member 2 [Source:HGNC Symbol;Acc:HGNC:582]	protein_coding	30	amyloid beta precursor protein binding family B member 2 [Source:HGNC Symbol;Acc:HGNC:582]	-2.89277	7.33704	68.6923	9.68459e-05	0.00186591
ENSG00000136352	7080	NKX2-1	protein_coding	5	NK2 homeobox 1 [Source:HGNC Symbol;Acc:HGNC:11825]	protein_coding	5	NK2 homeobox 1 [Source:HGNC Symbol;Acc:HGNC:11825]	6.41943	2.33152	68.6857	9.68745e-05	0.00186591
ENSG00000058404	816	CAMK2B	protein_coding	26	calcium/calmodulin dependent protein kinase II beta [Source:HGNC Symbol;Acc:HGNC:1461]	protein_coding	26	calcium/calmodulin dependent protein kinase II beta [Source:HGNC Symbol;Acc:HGNC:1461]	5.30913	2.67227	68.6193	9.71615e-05	0.00186885
ENSG00000164574	55568	GALNT10	protein_coding	10	polypeptide N-acetylgalactosaminyltransferase 10 [Source:HGNC Symbol;Acc:HGNC:19873]	protein_coding	10	polypeptide N-acetylgalactosaminyltransferase 10 [Source:HGNC Symbol;Acc:HGNC:19873]	-2.79035	6.74947	68.4129	9.8062e-05	0.00188357
ENSG00000112394	117247	SLC16A10	protein_coding	6	solute carrier family 16 member 10 [Source:HGNC Symbol;Acc:HGNC:17027]	protein_coding	6	solute carrier family 16 member 10 [Source:HGNC Symbol;Acc:HGNC:17027]	4.03264	3.80774	68.3341	9.84088e-05	0.00188764
ENSG00000163884	28999	KLF15	protein_coding	2	Kruppel like factor 15 [Source:HGNC Symbol;Acc:HGNC:14536]	protein_coding	2	Kruppel like factor 15 [Source:HGNC Symbol;Acc:HGNC:14536]	5.66823	2.09304	68.2965	9.85746e-05	0.00188822
ENSG00000166922	6447	SCG5	protein_coding	9	secretogranin V [Source:HGNC Symbol;Acc:HGNC:10816]	protein_coding	9	secretogranin V [Source:HGNC Symbol;Acc:HGNC:10816]	-6.23122	4.2013	68.2278	9.88787e-05	0.00188835
ENSG00000145911	23138	N4BP3	protein_coding	1	NEDD4 binding protein 3 [Source:HGNC Symbol;Acc:HGNC:29852]	protein_coding	1	NEDD4 binding protein 3 [Source:HGNC Symbol;Acc:HGNC:29852]	5.12931	2.38273	68.2094	9.89606e-05	0.00188835
ENSG00000198944	134548	SOWAHA	protein_coding	1	sosondowah ankyrin repeat domain family member A [Source:HGNC Symbol;Acc:HGNC:27033]	protein_coding	1	sosondowah ankyrin repeat domain family member A [Source:HGNC Symbol;Acc:HGNC:27033]	5.5269	2.51571	68.1761	9.91088e-05	0.00188835
ENSG00000168824	27065	NSG1	protein_coding	11	neuronal vesicle trafficking associated 1 [Source:HGNC Symbol;Acc:HGNC:18790]	protein_coding	11	neuronal vesicle trafficking associated 1 [Source:HGNC Symbol;Acc:HGNC:18790]	5.20671	2.86507	68.1729	9.91231e-05	0.00188835
ENSG00000143032	343472	BARHL2	protein_coding	1	BarH like homeobox 2 [Source:HGNC Symbol;Acc:HGNC:954]	protein_coding	1	BarH like homeobox 2 [Source:HGNC Symbol;Acc:HGNC:954]	11.4204	2.20526	93.9706	9.9442e-05	0.00189184
ENSG00000085982	55230	USP40	protein_coding	17	ubiquitin specific peptidase 40 [Source:HGNC Symbol;Acc:HGNC:20069]	protein_coding	17	ubiquitin specific peptidase 40 [Source:HGNC Symbol;Acc:HGNC:20069]	-3.12535	6.55956	68.0332	9.97474e-05	0.00189255
ENSG00000010361	80199	FUZ	protein_coding	18	fuzzy planar cell polarity protein [Source:HGNC Symbol;Acc:HGNC:26219]	protein_coding	18	fuzzy planar cell polarity protein [Source:HGNC Symbol;Acc:HGNC:26219]	3.73798	4.78259	68.0324	9.97507e-05	0.00189255
ENSG00000090539	8646	CHRD	protein_coding	17	chordin [Source:HGNC Symbol;Acc:HGNC:1949]	protein_coding	17	chordin [Source:HGNC Symbol;Acc:HGNC:1949]	6.37336	1.69285	67.9454	0.000100142	0.00189739
ENSG00000111057	3875	KRT18	protein_coding	7	keratin 18 [Source:HGNC Symbol;Acc:HGNC:6430]	protein_coding	7	keratin 18 [Source:HGNC Symbol;Acc:HGNC:6430]	-2.93765	7.49522	67.6923	0.000101292	0.00191659
ENSG00000130066	6303	SAT1	protein_coding	9	spermidine/spermine N1-acetyltransferase 1 [Source:HGNC Symbol;Acc:HGNC:10540]	protein_coding	9	spermidine/spermine N1-acetyltransferase 1 [Source:HGNC Symbol;Acc:HGNC:10540]	-4.32245	8.06144	67.6215	0.000101617	0.00192012
ENSG00000244694	442213	PTCHD4	protein_coding	2	patched domain containing 4 [Source:HGNC Symbol;Acc:HGNC:21345]	protein_coding	2	patched domain containing 4 [Source:HGNC Symbol;Acc:HGNC:21345]	-3.43248	4.33885	67.5142	0.000102112	0.00192464
ENSG00000176204	80059	LRRTM4	protein_coding	7	leucine rich repeat transmembrane neuronal 4 [Source:HGNC Symbol;Acc:HGNC:19411]	protein_coding	7	leucine rich repeat transmembrane neuronal 4 [Source:HGNC Symbol;Acc:HGNC:19411]	8.54045	2.61812	67.4879	0.000102233	0.00192464
ENSG00000183337	54880	BCOR	protein_coding	15	BCL6 corepressor [Source:HGNC Symbol;Acc:HGNC:20893]	protein_coding	12	BCL6 corepressor [Source:HGNC Symbol;Acc:HGNC:20893]	3.24788	8.07885	67.4346	0.000102481	0.00192464
ENSG00000176171	664	BNIP3	protein_coding	4	BCL2 interacting protein 3 [Source:HGNC Symbol;Acc:HGNC:1084]	protein_coding	4	BCL2 interacting protein 3 [Source:HGNC Symbol;Acc:HGNC:1084]	-3.40685	7.69088	67.4086	0.000102602	0.00192464
ENSG00000112096	6648	SOD2	protein_coding	15	superoxide dismutase 2 [Source:HGNC Symbol;Acc:HGNC:11180]	protein_coding	14	superoxide dismutase 2 [Source:HGNC Symbol;Acc:HGNC:11180]	-3.71564	9.69977	67.3957	0.000102662	0.00192464
ENSG00000142619	51702	PADI3	protein_coding	1	peptidyl arginine deiminase 3 [Source:HGNC Symbol;Acc:HGNC:18337]	protein_coding	1	peptidyl arginine deiminase 3 [Source:HGNC Symbol;Acc:HGNC:18337]	-5.23964	3.21626	67.3909	0.000102684	0.00192464
ENSG00000101695	54941	RNF125	protein_coding	5	ring finger protein 125 [Source:HGNC Symbol;Acc:HGNC:21150]	protein_coding	5	ring finger protein 125 [Source:HGNC Symbol;Acc:HGNC:21150]	5.7699	4.54535	67.3198	0.000103017	0.00192828
ENSG00000188373	387695	C10orf99	protein_coding	2	chromosome 10 open reading frame 99 [Source:HGNC Symbol;Acc:HGNC:31428]	protein_coding	2	chromosome 10 open reading frame 99 [Source:HGNC Symbol;Acc:HGNC:31428]	-11.1654	1.94313	92.5169	0.000103689	0.00193756
ENSG00000118680	103910	MYL12B	protein_coding	5	myosin light chain 12B [Source:HGNC Symbol;Acc:HGNC:29827]	protein_coding	5	myosin light chain 12B [Source:HGNC Symbol;Acc:HGNC:29827]	-3.04326	8.16604	67.1552	0.00010379	0.00193756
ENSG00000184363	11187	PKP3	protein_coding	11	plakophilin 3 [Source:HGNC Symbol;Acc:HGNC:9025]	protein_coding	11	plakophilin 3 [Source:HGNC Symbol;Acc:HGNC:9025]	-8.34627	3.08083	67.0326	0.000104372	0.00194525
ENSG00000108448	147166	TRIM16L	protein_coding	16	tripartite motif containing 16 like [Source:HGNC Symbol;Acc:HGNC:32670]	protein_coding	16	tripartite motif containing 16 like [Source:HGNC Symbol;Acc:HGNC:32670]	-3.06978	5.44979	67.0097	0.000104481	0.00194525
ENSG00000100558	26499	PLEK2	protein_coding	6	pleckstrin 2 [Source:HGNC Symbol;Acc:HGNC:19238]	protein_coding	6	pleckstrin 2 [Source:HGNC Symbol;Acc:HGNC:19238]	-8.32695	3.99963	66.9484	0.000104773	0.00194797
ENSG00000135253	375616	KCP	protein_coding	9	kielin cysteine rich BMP regulator [Source:HGNC Symbol;Acc:HGNC:17585]	protein_coding	8	kielin cysteine rich BMP regulator [Source:HGNC Symbol;Acc:HGNC:17585]	-4.52868	3.30167	66.9027	0.000104992	0.00194797
ENSG00000196526	60312	AFAP1	protein_coding	10	actin filament associated protein 1 [Source:HGNC Symbol;Acc:HGNC:24017]	protein_coding	10	actin filament associated protein 1 [Source:HGNC Symbol;Acc:HGNC:24017]	-3.55174	6.02445	66.8845	0.00010508	0.00194797
ENSG00000143375	57530	CGN	protein_coding	8	cingulin [Source:HGNC Symbol;Acc:HGNC:17429]	protein_coding	8	cingulin [Source:HGNC Symbol;Acc:HGNC:17429]	4.63126	4.1887	66.8623	0.000105186	0.00194797
ENSG00000198885	150771	ITPRIPL1	protein_coding	5	ITPRIP like 1 [Source:HGNC Symbol;Acc:HGNC:29371]	protein_coding	5	ITPRIP like 1 [Source:HGNC Symbol;Acc:HGNC:29371]	8.31405	4.48818	66.8011	0.000105481	0.00194829
ENSG00000180801	79642	ARSJ	protein_coding	4	arylsulfatase family member J [Source:HGNC Symbol;Acc:HGNC:26286]	protein_coding	4	arylsulfatase family member J [Source:HGNC Symbol;Acc:HGNC:26286]	-3.76416	4.31802	66.8007	0.000105483	0.00194829
ENSG00000136842	7111	TMOD1	protein_coding	3	tropomodulin 1 [Source:HGNC Symbol;Acc:HGNC:11871]	protein_coding	3	tropomodulin 1 [Source:HGNC Symbol;Acc:HGNC:11871]	5.9199	3.10747	66.7377	0.000105788	0.00195134
ENSG00000036448	9172	MYOM2	protein_coding	15	myomesin 2 [Source:HGNC Symbol;Acc:HGNC:7614]	protein_coding	15	myomesin 2 [Source:HGNC Symbol;Acc:HGNC:7614]	5.76631	3.6117	66.4729	0.000107081	0.00197258
ENSG00000107738	64115	VSIR	protein_coding	3	V-set immunoregulatory receptor [Source:HGNC Symbol;Acc:HGNC:30085]	protein_coding	3	V-set immunoregulatory receptor [Source:HGNC Symbol;Acc:HGNC:30085]	-4.52897	4.48284	66.425	0.000107317	0.00197431
ENSG00000147573	84675	TRIM55	protein_coding	5	tripartite motif containing 55 [Source:HGNC Symbol;Acc:HGNC:14215]	protein_coding	5	tripartite motif containing 55 [Source:HGNC Symbol;Acc:HGNC:14215]	-9.59057	6.80807	66.3814	0.000107532	0.00197567
ENSG00000137726	53826	FXYD6	protein_coding	17	FXYD domain containing ion transport regulator 6 [Source:HGNC Symbol;Acc:HGNC:4030]	protein_coding	17	FXYD domain containing ion transport regulator 6 [Source:HGNC Symbol;Acc:HGNC:4030]	6.41511	1.42123	66.32	0.000107837	0.00197725
ENSG00000137337	9656	MDC1	protein_coding	9	mediator of DNA damage checkpoint 1 [Source:HGNC Symbol;Acc:HGNC:21163]	protein_coding	9	mediator of DNA damage checkpoint 1 [Source:HGNC Symbol;Acc:HGNC:21163]	2.97997	7.34987	66.3069	0.000107902	0.00197725
ENSG00000185924	146760	RTN4RL1	protein_coding	1	reticulon 4 receptor like 1 [Source:HGNC Symbol;Acc:HGNC:21329]	protein_coding	1	reticulon 4 receptor like 1 [Source:HGNC Symbol;Acc:HGNC:21329]	8.07941	3.00422	66.2536	0.000108167	0.00197924
ENSG00000235162	387882	C12orf75	protein_coding	8	chromosome 12 open reading frame 75 [Source:HGNC Symbol;Acc:HGNC:35164]	protein_coding	8	chromosome 12 open reading frame 75 [Source:HGNC Symbol;Acc:HGNC:35164]	-3.04506	6.42524	66.2281	0.000108294	0.00197924
ENSG00000162645	2634	GBP2	protein_coding	4	guanylate binding protein 2 [Source:HGNC Symbol;Acc:HGNC:4183]	protein_coding	4	guanylate binding protein 2 [Source:HGNC Symbol;Acc:HGNC:4183]	-4.76169	3.8506	66.1821	0.000108524	0.00198086
ENSG00000198354	340578	DCAF12L2	protein_coding	1	DDB1 and CUL4 associated factor 12 like 2 [Source:HGNC Symbol;Acc:HGNC:32950]	protein_coding	1	DDB1 and CUL4 associated factor 12 like 2 [Source:HGNC Symbol;Acc:HGNC:32950]	-8.6116	2.44993	66.1154	0.000108859	0.00198437
ENSG00000163508	8320	EOMES	protein_coding	3	eomesodermin [Source:HGNC Symbol;Acc:HGNC:3372]	protein_coding	3	eomesodermin [Source:HGNC Symbol;Acc:HGNC:3372]	6.6227	1.2253	66.0784	0.000109045	0.00198517
ENSG00000196754	6273	S100A2	protein_coding	6	S100 calcium binding protein A2 [Source:HGNC Symbol;Acc:HGNC:10492]	protein_coding	6	S100 calcium binding protein A2 [Source:HGNC Symbol;Acc:HGNC:10492]	-5.1433	2.40737	65.9292	0.0001098	0.00199631
ENSG00000104432	3574	IL7	protein_coding	11	interleukin 7 [Source:HGNC Symbol;Acc:HGNC:6023]	protein_coding	11	interleukin 7 [Source:HGNC Symbol;Acc:HGNC:6023]	-6.18599	1.94108	65.8682	0.000110111	0.00199676
ENSG00000182636	4692	NDN	protein_coding	1	necdin, MAGE family member [Source:HGNC Symbol;Acc:HGNC:7675]	protein_coding	2	necdin, MAGE family member [Source:HGNC Symbol;Acc:HGNC:7675]	-11.3089	2.08757	90.4649	0.000110112	0.00199676
ENSG00000172817	9420	CYP7B1	protein_coding	2	cytochrome P450 family 7 subfamily B member 1 [Source:HGNC Symbol;Acc:HGNC:2652]	protein_coding	2	cytochrome P450 family 7 subfamily B member 1 [Source:HGNC Symbol;Acc:HGNC:2652]	-8.58658	1.63719	65.6724	0.000111116	0.00201236
ENSG00000203805	196051	PLPP4	protein_coding	3	phospholipid phosphatase 4 [Source:HGNC Symbol;Acc:HGNC:23531]	protein_coding	4	phospholipid phosphatase 4 [Source:HGNC Symbol;Acc:HGNC:23531]	10.9065	1.69889	89.9115	0.000111936	0.00202092
ENSG00000167281	146713	RBFOX3	protein_coding	13	RNA binding fox-1 homolog 3 [Source:HGNC Symbol;Acc:HGNC:27097]	protein_coding	13	RNA binding fox-1 homolog 3 [Source:HGNC Symbol;Acc:HGNC:27097]	4.57556	3.38334	65.5079	0.00011197	0.00202092
ENSG00000110492	4192	MDK	protein_coding	13	midkine [Source:HGNC Symbol;Acc:HGNC:6972]	protein_coding	13	midkine [Source:HGNC Symbol;Acc:HGNC:6972]	4.5487	5.67081	65.4976	0.000112024	0.00202092
ENSG00000119042	23314	SATB2	protein_coding	11	SATB homeobox 2 [Source:HGNC Symbol;Acc:HGNC:21637]	protein_coding	11	SATB homeobox 2 [Source:HGNC Symbol;Acc:HGNC:21637]	2.60701	6.94611	65.4605	0.000112217	0.00202114
ENSG00000172318	8708	B3GALT1	protein_coding	1	beta-1,3-galactosyltransferase 1 [Source:HGNC Symbol;Acc:HGNC:916]	protein_coding	1	beta-1,3-galactosyltransferase 1 [Source:HGNC Symbol;Acc:HGNC:916]	6.4209	1.99752	65.4157	0.000112452	0.00202114
ENSG00000100644	3091	HIF1A	protein_coding	12	hypoxia inducible factor 1 subunit alpha [Source:HGNC Symbol;Acc:HGNC:4910]	protein_coding	12	hypoxia inducible factor 1 subunit alpha [Source:HGNC Symbol;Acc:HGNC:4910]	-3.21075	9.09221	65.4121	0.000112471	0.00202114
ENSG00000168016	9881	TRANK1	protein_coding	7	tetratricopeptide repeat and ankyrin repeat containing 1 [Source:HGNC Symbol;Acc:HGNC:29011]	protein_coding	7	tetratricopeptide repeat and ankyrin repeat containing 1 [Source:HGNC Symbol;Acc:HGNC:29011]	-6.14514	4.34085	65.2393	0.000113383	0.00203262
ENSG00000278041	NA	AL133325.3	lncRNA	1	novel transcript	lincRNA	1	novel transcript	5.38251	3.07563	65.2357	0.000113401	0.00203262
ENSG00000206557	131405	TRIM71	protein_coding	1	tripartite motif containing 71 [Source:HGNC Symbol;Acc:HGNC:32669]	protein_coding	1	tripartite motif containing 71 [Source:HGNC Symbol;Acc:HGNC:32669]	8.52393	3.53087	65.1777	0.000113709	0.00203553
ENSG00000168135	3761	KCNJ4	protein_coding	1	potassium inwardly rectifying channel subfamily J member 4 [Source:HGNC Symbol;Acc:HGNC:6265]	protein_coding	1	potassium voltage-gated channel subfamily J member 4 [Source:HGNC Symbol;Acc:HGNC:6265]	11.0338	1.82446	89.2858	0.000114048	0.00203898
ENSG00000035862	7077	TIMP2	protein_coding	5	TIMP metallopeptidase inhibitor 2 [Source:HGNC Symbol;Acc:HGNC:11821]	protein_coding	5	TIMP metallopeptidase inhibitor 2 [Source:HGNC Symbol;Acc:HGNC:11821]	-3.72832	8.63189	65.0545	0.000114367	0.00204207
ENSG00000183087	2621	GAS6	protein_coding	5	growth arrest specific 6 [Source:HGNC Symbol;Acc:HGNC:4168]	protein_coding	5	growth arrest specific 6 [Source:HGNC Symbol;Acc:HGNC:4168]	-2.74317	6.33477	64.9931	0.000114697	0.00204335
ENSG00000165072	256691	MAMDC2	protein_coding	2	MAM domain containing 2 [Source:HGNC Symbol;Acc:HGNC:23673]	protein_coding	2	MAM domain containing 2 [Source:HGNC Symbol;Acc:HGNC:23673]	-6.04415	3.56887	64.9866	0.000114732	0.00204335
ENSG00000181449	6657	SOX2	protein_coding	1	SRY-box transcription factor 2 [Source:HGNC Symbol;Acc:HGNC:11195]	protein_coding	1	SRY-box 2 [Source:HGNC Symbol;Acc:HGNC:11195]	5.98905	2.27898	64.899	0.000115205	0.00204522
ENSG00000046653	2824	GPM6B	protein_coding	11	glycoprotein M6B [Source:HGNC Symbol;Acc:HGNC:4461]	protein_coding	11	glycoprotein M6B [Source:HGNC Symbol;Acc:HGNC:4461]	3.82339	3.83732	64.8987	0.000115207	0.00204522
ENSG00000184351	337882	KRTAP19-1	protein_coding	1	keratin associated protein 19-1 [Source:HGNC Symbol;Acc:HGNC:18936]	protein_coding	1	keratin associated protein 19-1 [Source:HGNC Symbol;Acc:HGNC:18936]	10.8732	1.66619	88.9288	0.000115277	0.00204522
ENSG00000100350	80020	FOXRED2	protein_coding	5	FAD dependent oxidoreductase domain containing 2 [Source:HGNC Symbol;Acc:HGNC:26264]	protein_coding	5	FAD dependent oxidoreductase domain containing 2 [Source:HGNC Symbol;Acc:HGNC:26264]	3.15814	6.82706	64.8169	0.000115651	0.00204924
ENSG00000183779	80139	ZNF703	protein_coding	1	zinc finger protein 703 [Source:HGNC Symbol;Acc:HGNC:25883]	protein_coding	1	zinc finger protein 703 [Source:HGNC Symbol;Acc:HGNC:25883]	4.90322	8.53083	64.7295	0.000116127	0.00205507
ENSG00000146477	6581	SLC22A3	protein_coding	1	solute carrier family 22 member 3 [Source:HGNC Symbol;Acc:HGNC:10967]	protein_coding	1	solute carrier family 22 member 3 [Source:HGNC Symbol;Acc:HGNC:10967]	-11.6712	2.44695	88.5493	0.000116604	0.00205918
ENSG00000139278	11010	GLIPR1	protein_coding	4	GLI pathogenesis related 1 [Source:HGNC Symbol;Acc:HGNC:17001]	protein_coding	4	GLI pathogenesis related 1 [Source:HGNC Symbol;Acc:HGNC:17001]	-4.34621	5.02652	64.6053	0.000116809	0.00205918
ENSG00000163840	151636	DTX3L	protein_coding	2	deltex E3 ubiquitin ligase 3L [Source:HGNC Symbol;Acc:HGNC:30323]	protein_coding	2	deltex E3 ubiquitin ligase 3L [Source:HGNC Symbol;Acc:HGNC:30323]	-2.77881	5.80005	64.5604	0.000117057	0.00205918
ENSG00000166105	112937	GLB1L3	protein_coding	8	galactosidase beta 1 like 3 [Source:HGNC Symbol;Acc:HGNC:25147]	protein_coding	8	galactosidase beta 1 like 3 [Source:HGNC Symbol;Acc:HGNC:25147]	8.37218	2.45298	64.5564	0.000117079	0.00205918
ENSG00000228742	NA	LINC02577	lncRNA	9	long intergenic non-protein coding RNA 2577 [Source:HGNC Symbol;Acc:HGNC:53749]	lincRNA	5	long intergenic non-protein coding RNA 2577 [Source:HGNC Symbol;Acc:HGNC:53749]	-8.15298	1.99349	64.553	0.000117098	0.00205918
ENSG00000002834	3927	LASP1	protein_coding	9	LIM and SH3 protein 1 [Source:HGNC Symbol;Acc:HGNC:6513]	protein_coding	9	LIM and SH3 protein 1 [Source:HGNC Symbol;Acc:HGNC:6513]	-2.88907	8.20473	64.4712	0.000117551	0.00206305
ENSG00000090376	11213	IRAK3	protein_coding	3	interleukin 1 receptor associated kinase 3 [Source:HGNC Symbol;Acc:HGNC:17020]	protein_coding	3	interleukin 1 receptor associated kinase 3 [Source:HGNC Symbol;Acc:HGNC:17020]	-4.87232	2.42271	64.4599	0.000117614	0.00206305
ENSG00000134762	1825	DSC3	protein_coding	3	desmocollin 3 [Source:HGNC Symbol;Acc:HGNC:3037]	protein_coding	3	desmocollin 3 [Source:HGNC Symbol;Acc:HGNC:3037]	3.36235	5.9867	64.4264	0.000117801	0.00206373
ENSG00000198719	28514	DLL1	protein_coding	2	delta like canonical Notch ligand 1 [Source:HGNC Symbol;Acc:HGNC:2908]	protein_coding	2	delta like canonical Notch ligand 1 [Source:HGNC Symbol;Acc:HGNC:2908]	5.91724	2.88372	64.3671	0.000118131	0.00206693
ENSG00000130940	54897	CASZ1	protein_coding	9	castor zinc finger 1 [Source:HGNC Symbol;Acc:HGNC:26002]	protein_coding	9	castor zinc finger 1 [Source:HGNC Symbol;Acc:HGNC:26002]	3.7366	3.5268	64.263	0.000118715	0.00207454
ENSG00000104237	6101	RP1	protein_coding	8	RP1 axonemal microtubule associated [Source:HGNC Symbol;Acc:HGNC:10263]	protein_coding	8	RP1, axonemal microtubule associated [Source:HGNC Symbol;Acc:HGNC:10263]	-10.7343	1.51837	87.8844	0.000118978	0.00207654
ENSG00000141622	494470	RNF165	protein_coding	8	ring finger protein 165 [Source:HGNC Symbol;Acc:HGNC:31696]	protein_coding	8	ring finger protein 165 [Source:HGNC Symbol;Acc:HGNC:31696]	5.72358	2.12891	64.015	0.000120122	0.00209388
ENSG00000125148	4502	MT2A	protein_coding	5	metallothionein 2A [Source:HGNC Symbol;Acc:HGNC:7406]	protein_coding	5	metallothionein 2A [Source:HGNC Symbol;Acc:HGNC:7406]	-4.76116	8.37054	63.9665	0.000120399	0.00209609
ENSG00000138347	84665	MYPN	protein_coding	5	myopalladin [Source:HGNC Symbol;Acc:HGNC:23246]	protein_coding	5	myopalladin [Source:HGNC Symbol;Acc:HGNC:23246]	-4.65748	3.47593	63.895	0.00012081	0.00210062
ENSG00000139178	51279	C1RL	protein_coding	12	complement C1r subcomponent like [Source:HGNC Symbol;Acc:HGNC:21265]	protein_coding	12	complement C1r subcomponent like [Source:HGNC Symbol;Acc:HGNC:21265]	-4.60621	4.3796	63.8364	0.000121148	0.00210388
ENSG00000074317	6620	SNCB	protein_coding	6	synuclein beta [Source:HGNC Symbol;Acc:HGNC:11140]	protein_coding	6	synuclein beta [Source:HGNC Symbol;Acc:HGNC:11140]	6.64185	2.14589	63.8096	0.000121303	0.00210395
ENSG00000159387	79190	IRX6	protein_coding	2	iroquois homeobox 6 [Source:HGNC Symbol;Acc:HGNC:14675]	protein_coding	2	iroquois homeobox 6 [Source:HGNC Symbol;Acc:HGNC:14675]	6.85407	0.941998	63.6715	0.000122106	0.00211524
ENSG00000169297	190	NR0B1	protein_coding	2	nuclear receptor subfamily 0 group B member 1 [Source:HGNC Symbol;Acc:HGNC:7960]	protein_coding	2	nuclear receptor subfamily 0 group B member 1 [Source:HGNC Symbol;Acc:HGNC:7960]	-8.46352	2.35848	63.5961	0.000122547	0.00212025
ENSG00000105699	51599	LSR	protein_coding	14	lipolysis stimulated lipoprotein receptor [Source:HGNC Symbol;Acc:HGNC:29572]	protein_coding	14	lipolysis stimulated lipoprotein receptor [Source:HGNC Symbol;Acc:HGNC:29572]	4.0283	4.99571	63.5454	0.000122845	0.00212179
ENSG00000127928	2792	GNGT1	protein_coding	5	G protein subunit gamma transducin 1 [Source:HGNC Symbol;Acc:HGNC:4411]	protein_coding	5	G protein subunit gamma transducin 1 [Source:HGNC Symbol;Acc:HGNC:4411]	10.8232	1.6174	86.8141	0.000122941	0.00212179
ENSG00000108813	1748	DLX4	protein_coding	6	distal-less homeobox 4 [Source:HGNC Symbol;Acc:HGNC:2917]	protein_coding	6	distal-less homeobox 4 [Source:HGNC Symbol;Acc:HGNC:2917]	5.90752	2.4989	63.4709	0.000123284	0.00212509
ENSG00000174307	23612	PHLDA3	protein_coding	4	pleckstrin homology like domain family A member 3 [Source:HGNC Symbol;Acc:HGNC:8934]	protein_coding	4	pleckstrin homology like domain family A member 3 [Source:HGNC Symbol;Acc:HGNC:8934]	-2.95071	6.829	63.4006	0.000123701	0.00212965
ENSG00000116977	3964	LGALS8	protein_coding	28	galectin 8 [Source:HGNC Symbol;Acc:HGNC:6569]	protein_coding	28	galectin 8 [Source:HGNC Symbol;Acc:HGNC:6569]	-3.33873	5.52836	63.2885	0.000124369	0.00213603
ENSG00000102195	9248	GPR50	protein_coding	1	G protein-coupled receptor 50 [Source:HGNC Symbol;Acc:HGNC:4506]	protein_coding	1	G protein-coupled receptor 50 [Source:HGNC Symbol;Acc:HGNC:4506]	10.9942	5.92088	63.2696	0.000124482	0.00213603
ENSG00000244405	2119	ETV5	protein_coding	14	ETS variant transcription factor 5 [Source:HGNC Symbol;Acc:HGNC:3494]	protein_coding	14	ETS variant 5 [Source:HGNC Symbol;Acc:HGNC:3494]	-4.74084	5.65163	63.2614	0.000124531	0.00213603
ENSG00000107819	81855	SFXN3	protein_coding	7	sideroflexin 3 [Source:HGNC Symbol;Acc:HGNC:16087]	protein_coding	7	sideroflexin 3 [Source:HGNC Symbol;Acc:HGNC:16087]	-2.61161	6.05353	63.2349	0.00012469	0.00213612
ENSG00000197635	1803	DPP4	protein_coding	11	dipeptidyl peptidase 4 [Source:HGNC Symbol;Acc:HGNC:3009]	protein_coding	11	dipeptidyl peptidase 4 [Source:HGNC Symbol;Acc:HGNC:3009]	-5.42138	5.21158	62.931	0.00012653	0.0021637
ENSG00000181722	26137	ZBTB20	protein_coding	22	zinc finger and BTB domain containing 20 [Source:HGNC Symbol;Acc:HGNC:13503]	protein_coding	20	zinc finger and BTB domain containing 20 [Source:HGNC Symbol;Acc:HGNC:13503]	-4.03464	6.00338	62.8965	0.000126742	0.0021637
ENSG00000128713	3237	HOXD11	protein_coding	2	homeobox D11 [Source:HGNC Symbol;Acc:HGNC:5134]	protein_coding	2	homeobox D11 [Source:HGNC Symbol;Acc:HGNC:5134]	4.28346	3.83169	62.8927	0.000126765	0.0021637
ENSG00000187498	1282	COL4A1	protein_coding	18	collagen type IV alpha 1 chain [Source:HGNC Symbol;Acc:HGNC:2202]	protein_coding	18	collagen type IV alpha 1 chain [Source:HGNC Symbol;Acc:HGNC:2202]	-3.19123	8.65122	62.7648	0.000127552	0.0021742
ENSG00000154856	147495	APCDD1	protein_coding	6	APC down-regulated 1 [Source:HGNC Symbol;Acc:HGNC:15718]	protein_coding	6	APC down-regulated 1 [Source:HGNC Symbol;Acc:HGNC:15718]	8.04479	2.06903	62.7117	0.000127881	0.0021742
ENSG00000107099	81704	DOCK8	protein_coding	17	dedicator of cytokinesis 8 [Source:HGNC Symbol;Acc:HGNC:19191]	protein_coding	17	dedicator of cytokinesis 8 [Source:HGNC Symbol;Acc:HGNC:19191]	5.43481	2.96592	62.7034	0.000127933	0.0021742
ENSG00000114646	10675	CSPG5	protein_coding	5	chondroitin sulfate proteoglycan 5 [Source:HGNC Symbol;Acc:HGNC:2467]	protein_coding	5	chondroitin sulfate proteoglycan 5 [Source:HGNC Symbol;Acc:HGNC:2467]	4.98459	3.75857	62.6918	0.000128004	0.0021742
ENSG00000164045	993	CDC25A	protein_coding	5	cell division cycle 25A [Source:HGNC Symbol;Acc:HGNC:1725]	protein_coding	5	cell division cycle 25A [Source:HGNC Symbol;Acc:HGNC:1725]	3.12566	6.1188	62.6111	0.000128507	0.00217768
ENSG00000261150	83481	EPPK1	protein_coding	2	epiplakin 1 [Source:HGNC Symbol;Acc:HGNC:15577]	protein_coding	2	epiplakin 1 [Source:HGNC Symbol;Acc:HGNC:15577]	4.03083	3.51567	62.6087	0.000128521	0.00217768
ENSG00000166750	162394	SLFN5	protein_coding	3	schlafen family member 5 [Source:HGNC Symbol;Acc:HGNC:28286]	protein_coding	3	schlafen family member 5 [Source:HGNC Symbol;Acc:HGNC:28286]	-3.8795	6.69844	62.5183	0.000129088	0.00218258
ENSG00000143367	7286	TUFT1	protein_coding	7	tuftelin 1 [Source:HGNC Symbol;Acc:HGNC:12422]	protein_coding	7	tuftelin 1 [Source:HGNC Symbol;Acc:HGNC:12422]	-2.61594	6.00802	62.5126	0.000129123	0.00218258
ENSG00000102174	5251	PHEX	protein_coding	2	phosphate regulating endopeptidase homolog X-linked [Source:HGNC Symbol;Acc:HGNC:8918]	protein_coding	2	phosphate regulating endopeptidase homolog X-linked [Source:HGNC Symbol;Acc:HGNC:8918]	-5.75545	3.03744	62.3229	0.000130322	0.00219783
ENSG00000129993	863	CBFA2T3	protein_coding	11	CBFA2/RUNX1 partner transcriptional co-repressor 3 [Source:HGNC Symbol;Acc:HGNC:1537]	protein_coding	11	CBFA2/RUNX1 translocation partner 3 [Source:HGNC Symbol;Acc:HGNC:1537]	5.50354	1.9167	62.2777	0.000130609	0.00219783
ENSG00000164733	1508	CTSB	protein_coding	33	cathepsin B [Source:HGNC Symbol;Acc:HGNC:2527]	protein_coding	33	cathepsin B [Source:HGNC Symbol;Acc:HGNC:2527]	-3.51824	9.53079	62.2484	0.000130796	0.00219783
ENSG00000166840	92292	GLYATL1	protein_coding	19	glycine-N-acyltransferase like 1 [Source:HGNC Symbol;Acc:HGNC:30519]	protein_coding	19	glycine-N-acyltransferase like 1 [Source:HGNC Symbol;Acc:HGNC:30519]	-10.7684	1.55099	84.8182	0.00013082	0.00219783
ENSG00000162551	249	ALPL	protein_coding	7	alkaline phosphatase, biomineralization associated [Source:HGNC Symbol;Acc:HGNC:438]	protein_coding	7	alkaline phosphatase, biomineralization associated [Source:HGNC Symbol;Acc:HGNC:438]	5.73838	1.88321	62.2357	0.000130877	0.00219783
ENSG00000183873	6331	SCN5A	protein_coding	11	sodium voltage-gated channel alpha subunit 5 [Source:HGNC Symbol;Acc:HGNC:10593]	protein_coding	14	sodium voltage-gated channel alpha subunit 5 [Source:HGNC Symbol;Acc:HGNC:10593]	7.4668	3.24002	62.2209	0.000130971	0.00219783
ENSG00000189190	162966	ZNF600	protein_coding	8	zinc finger protein 600 [Source:HGNC Symbol;Acc:HGNC:30951]	protein_coding	8	zinc finger protein 600 [Source:HGNC Symbol;Acc:HGNC:30951]	-5.5698	2.42641	62.105	0.000131715	0.00220766
ENSG00000166394	51700	CYB5R2	protein_coding	14	cytochrome b5 reductase 2 [Source:HGNC Symbol;Acc:HGNC:24376]	protein_coding	14	cytochrome b5 reductase 2 [Source:HGNC Symbol;Acc:HGNC:24376]	-4.86509	2.6062	62.0658	0.000131969	0.00220811
ENSG00000062716	81671	VMP1	protein_coding	17	vacuole membrane protein 1 [Source:HGNC Symbol;Acc:HGNC:29559]	protein_coding	17	vacuole membrane protein 1 [Source:HGNC Symbol;Acc:HGNC:29559]	-3.33231	8.58163	62.0518	0.000132059	0.00220811
ENSG00000154274	55286	C4orf19	protein_coding	3	chromosome 4 open reading frame 19 [Source:HGNC Symbol;Acc:HGNC:25618]	protein_coding	3	chromosome 4 open reading frame 19 [Source:HGNC Symbol;Acc:HGNC:25618]	-4.26497	3.31456	61.9752	0.000132555	0.00221328
ENSG00000122756	1271	CNTFR	protein_coding	4	ciliary neurotrophic factor receptor [Source:HGNC Symbol;Acc:HGNC:2170]	protein_coding	4	ciliary neurotrophic factor receptor [Source:HGNC Symbol;Acc:HGNC:2170]	8.30879	3.62847	61.9551	0.000132686	0.00221328
ENSG00000170370	2018	EMX2	protein_coding	4	empty spiracles homeobox 2 [Source:HGNC Symbol;Acc:HGNC:3341]	protein_coding	4	empty spiracles homeobox 2 [Source:HGNC Symbol;Acc:HGNC:3341]	11.4068	2.18974	84.2452	0.000133208	0.00221933
ENSG00000125285	11166	SOX21	protein_coding	1	SRY-box transcription factor 21 [Source:HGNC Symbol;Acc:HGNC:11197]	protein_coding	1	SRY-box 21 [Source:HGNC Symbol;Acc:HGNC:11197]	5.50011	1.77246	61.7573	0.00013398	0.00222954
ENSG00000242265	23089	PEG10	protein_coding	9	paternally expressed 10 [Source:HGNC Symbol;Acc:HGNC:14005]	protein_coding	9	paternally expressed 10 [Source:HGNC Symbol;Acc:HGNC:14005]	-6.25311	6.77326	61.6867	0.000134447	0.00222965
ENSG00000169247	79628	SH3TC2	protein_coding	21	SH3 domain and tetratricopeptide repeats 2 [Source:HGNC Symbol;Acc:HGNC:29427]	protein_coding	16	SH3 domain and tetratricopeptide repeats 2 [Source:HGNC Symbol;Acc:HGNC:29427]	-6.87165	2.97018	61.5807	0.000135151	0.00222965
ENSG00000165118	84267	C9orf64	protein_coding	3	chromosome 9 open reading frame 64 [Source:HGNC Symbol;Acc:HGNC:28144]	protein_coding	3	chromosome 9 open reading frame 64 [Source:HGNC Symbol;Acc:HGNC:28144]	3.22975	4.12162	61.5742	0.000135194	0.00222965
ENSG00000104892	147700	KLC3	protein_coding	7	kinesin light chain 3 [Source:HGNC Symbol;Acc:HGNC:20717]	protein_coding	7	kinesin light chain 3 [Source:HGNC Symbol;Acc:HGNC:20717]	5.76256	3.2674	61.5677	0.000135237	0.00222965
ENSG00000134207	148281	SYT6	protein_coding	10	synaptotagmin 6 [Source:HGNC Symbol;Acc:HGNC:18638]	protein_coding	10	synaptotagmin 6 [Source:HGNC Symbol;Acc:HGNC:18638]	11.0313	1.8202	83.7547	0.000135299	0.00222965
ENSG00000125347	3659	IRF1	protein_coding	11	interferon regulatory factor 1 [Source:HGNC Symbol;Acc:HGNC:6116]	protein_coding	11	interferon regulatory factor 1 [Source:HGNC Symbol;Acc:HGNC:6116]	-3.02981	4.78911	61.5469	0.000135376	0.00222965
ENSG00000162711	114548	NLRP3	protein_coding	10	NLR family pyrin domain containing 3 [Source:HGNC Symbol;Acc:HGNC:16400]	protein_coding	10	NLR family pyrin domain containing 3 [Source:HGNC Symbol;Acc:HGNC:16400]	-5.69451	2.25747	61.535	0.000135456	0.00222965
ENSG00000187601	28986	MAGEH1	protein_coding	1	MAGE family member H1 [Source:HGNC Symbol;Acc:HGNC:24092]	protein_coding	1	MAGE family member H1 [Source:HGNC Symbol;Acc:HGNC:24092]	-10.7563	1.53893	83.6724	0.000135654	0.00222965
ENSG00000198756	23127	COLGALT2	protein_coding	5	collagen beta(1-O)galactosyltransferase 2 [Source:HGNC Symbol;Acc:HGNC:16790]	protein_coding	5	collagen beta(1-O)galactosyltransferase 2 [Source:HGNC Symbol;Acc:HGNC:16790]	4.23156	3.80596	61.4665	0.000135915	0.00222965
ENSG00000186591	7328	UBE2H	protein_coding	10	ubiquitin conjugating enzyme E2 H [Source:HGNC Symbol;Acc:HGNC:12484]	protein_coding	10	ubiquitin conjugating enzyme E2 H [Source:HGNC Symbol;Acc:HGNC:12484]	-2.9433	7.87149	61.4146	0.000136264	0.00222965
ENSG00000110042	23220	DTX4	protein_coding	4	deltex E3 ubiquitin ligase 4 [Source:HGNC Symbol;Acc:HGNC:29151]	protein_coding	4	deltex E3 ubiquitin ligase 4 [Source:HGNC Symbol;Acc:HGNC:29151]	-6.62792	3.85963	61.3966	0.000136385	0.00222965
ENSG00000121207	9227	LRAT	protein_coding	8	lecithin retinol acyltransferase [Source:HGNC Symbol;Acc:HGNC:6685]	protein_coding	8	lecithin retinol acyltransferase [Source:HGNC Symbol;Acc:HGNC:6685]	-10.7867	1.57125	83.4963	0.000136419	0.00222965
ENSG00000183161	2188	FANCF	protein_coding	1	FA complementation group F [Source:HGNC Symbol;Acc:HGNC:3587]	protein_coding	1	FA complementation group F [Source:HGNC Symbol;Acc:HGNC:3587]	-6.67319	2.77628	61.3784	0.000136507	0.00222965
ENSG00000158825	978	CDA	protein_coding	2	cytidine deaminase [Source:HGNC Symbol;Acc:HGNC:1712]	protein_coding	2	cytidine deaminase [Source:HGNC Symbol;Acc:HGNC:1712]	-6.83872	3.90904	61.3754	0.000136527	0.00222965
ENSG00000090339	3383	ICAM1	protein_coding	5	intercellular adhesion molecule 1 [Source:HGNC Symbol;Acc:HGNC:5344]	protein_coding	5	intercellular adhesion molecule 1 [Source:HGNC Symbol;Acc:HGNC:5344]	-4.95161	4.29739	61.3622	0.000136616	0.00222965
ENSG00000215218	134111	UBE2QL1	protein_coding	1	ubiquitin conjugating enzyme E2 Q family like 1 [Source:HGNC Symbol;Acc:HGNC:37269]	protein_coding	1	ubiquitin conjugating enzyme E2 Q family like 1 [Source:HGNC Symbol;Acc:HGNC:37269]	9.6484	2.84769	61.356	0.000136658	0.00222965
ENSG00000197702	55742	PARVA	protein_coding	6	parvin alpha [Source:HGNC Symbol;Acc:HGNC:14652]	protein_coding	6	parvin alpha [Source:HGNC Symbol;Acc:HGNC:14652]	-2.89867	6.82464	61.3492	0.000136705	0.00222965
ENSG00000185339	6948	TCN2	protein_coding	7	transcobalamin 2 [Source:HGNC Symbol;Acc:HGNC:11653]	protein_coding	7	transcobalamin 2 [Source:HGNC Symbol;Acc:HGNC:11653]	-4.95377	2.33452	61.2919	0.000137093	0.00223136
ENSG00000132334	5791	PTPRE	protein_coding	11	protein tyrosine phosphatase receptor type E [Source:HGNC Symbol;Acc:HGNC:9669]	protein_coding	11	protein tyrosine phosphatase, receptor type E [Source:HGNC Symbol;Acc:HGNC:9669]	-5.88149	4.84644	61.2865	0.00013713	0.00223136
ENSG00000173175	111	ADCY5	protein_coding	10	adenylate cyclase 5 [Source:HGNC Symbol;Acc:HGNC:236]	protein_coding	10	adenylate cyclase 5 [Source:HGNC Symbol;Acc:HGNC:236]	4.79339	2.81147	61.183	0.000137834	0.00224021
ENSG00000140297	9245	GCNT3	protein_coding	10	glucosaminyl (N-acetyl) transferase 3, mucin type [Source:HGNC Symbol;Acc:HGNC:4205]	protein_coding	10	glucosaminyl (N-acetyl) transferase 3, mucin type [Source:HGNC Symbol;Acc:HGNC:4205]	-7.7357	5.03313	61.1293	0.000138202	0.00224185
ENSG00000213853	2013	EMP2	protein_coding	3	epithelial membrane protein 2 [Source:HGNC Symbol;Acc:HGNC:3334]	protein_coding	3	epithelial membrane protein 2 [Source:HGNC Symbol;Acc:HGNC:3334]	3.12046	4.62748	61.1214	0.000138257	0.00224185
ENSG00000141506	23533	PIK3R5	protein_coding	20	phosphoinositide-3-kinase regulatory subunit 5 [Source:HGNC Symbol;Acc:HGNC:30035]	protein_coding	20	phosphoinositide-3-kinase regulatory subunit 5 [Source:HGNC Symbol;Acc:HGNC:30035]	10.6633	1.46071	82.8819	0.000139132	0.00225132
ENSG00000117394	6513	SLC2A1	protein_coding	15	solute carrier family 2 member 1 [Source:HGNC Symbol;Acc:HGNC:11005]	protein_coding	9	solute carrier family 2 member 1 [Source:HGNC Symbol;Acc:HGNC:11005]	-2.50904	6.80868	60.9898	0.000139163	0.00225132
ENSG00000059804	6515	SLC2A3	protein_coding	11	solute carrier family 2 member 3 [Source:HGNC Symbol;Acc:HGNC:11007]	protein_coding	11	solute carrier family 2 member 3 [Source:HGNC Symbol;Acc:HGNC:11007]	-3.47558	4.56611	60.9055	0.000139748	0.0022571
ENSG00000150093	3688	ITGB1	protein_coding	19	integrin subunit beta 1 [Source:HGNC Symbol;Acc:HGNC:6153]	protein_coding	19	integrin subunit beta 1 [Source:HGNC Symbol;Acc:HGNC:6153]	-3.98133	9.84386	60.8917	0.000139845	0.0022571
ENSG00000126583	5582	PRKCG	protein_coding	4	protein kinase C gamma [Source:HGNC Symbol;Acc:HGNC:9402]	protein_coding	4	protein kinase C gamma [Source:HGNC Symbol;Acc:HGNC:9402]	5.5069	1.77791	60.8152	0.000140379	0.0022631
ENSG00000137491	11309	SLCO2B1	protein_coding	19	solute carrier organic anion transporter family member 2B1 [Source:HGNC Symbol;Acc:HGNC:10962]	protein_coding	19	solute carrier organic anion transporter family member 2B1 [Source:HGNC Symbol;Acc:HGNC:10962]	-7.68409	4.52932	60.718	0.000141061	0.00226327
ENSG00000229544	390010	NKX1-2	protein_coding	1	NK1 homeobox 2 [Source:HGNC Symbol;Acc:HGNC:31652]	protein_coding	1	NK1 homeobox 2 [Source:HGNC Symbol;Acc:HGNC:31652]	10.6699	1.46751	82.4524	0.000141072	0.00226327
ENSG00000261175	NA	LINC02188	lncRNA	10	long intergenic non-protein coding RNA 2188 [Source:HGNC Symbol;Acc:HGNC:53050]	lincRNA	10	long intergenic non-protein coding RNA 2188 [Source:HGNC Symbol;Acc:HGNC:53050]	-5.28275	3.18675	60.6878	0.000141274	0.00226327
ENSG00000176907	56892	TCIM	protein_coding	1	transcriptional and immune response regulator [Source:HGNC Symbol;Acc:HGNC:1357]	protein_coding	1	transcriptional and immune response regulator [Source:HGNC Symbol;Acc:HGNC:1357]	-8.55798	4.33791	60.6865	0.000141283	0.00226327
ENSG00000145990	54438	GFOD1	protein_coding	6	glucose-fructose oxidoreductase domain containing 1 [Source:HGNC Symbol;Acc:HGNC:21096]	protein_coding	6	glucose-fructose oxidoreductase domain containing 1 [Source:HGNC Symbol;Acc:HGNC:21096]	3.24452	4.22713	60.6778	0.000141344	0.00226327
ENSG00000177426	7050	TGIF1	protein_coding	23	TGFB induced factor homeobox 1 [Source:HGNC Symbol;Acc:HGNC:11776]	protein_coding	23	TGFB induced factor homeobox 1 [Source:HGNC Symbol;Acc:HGNC:11776]	-2.79878	6.50446	60.6752	0.000141363	0.00226327
ENSG00000173898	6712	SPTBN2	protein_coding	13	spectrin beta, non-erythrocytic 2 [Source:HGNC Symbol;Acc:HGNC:11276]	protein_coding	13	spectrin beta, non-erythrocytic 2 [Source:HGNC Symbol;Acc:HGNC:11276]	4.98046	6.29324	60.59	0.000141967	0.00226573
ENSG00000167670	10036	CHAF1A	protein_coding	7	chromatin assembly factor 1 subunit A [Source:HGNC Symbol;Acc:HGNC:1910]	protein_coding	7	chromatin assembly factor 1 subunit A [Source:HGNC Symbol;Acc:HGNC:1910]	2.60852	6.42436	60.5893	0.000141971	0.00226573
ENSG00000103569	366	AQP9	protein_coding	4	aquaporin 9 [Source:HGNC Symbol;Acc:HGNC:643]	protein_coding	4	aquaporin 9 [Source:HGNC Symbol;Acc:HGNC:643]	-10.6208	1.40749	82.2442	0.000142025	0.00226573
ENSG00000105854	5445	PON2	protein_coding	18	paraoxonase 2 [Source:HGNC Symbol;Acc:HGNC:9205]	protein_coding	18	paraoxonase 2 [Source:HGNC Symbol;Acc:HGNC:9205]	-3.1466	7.07008	60.5619	0.000142166	0.00226573
ENSG00000120899	2185	PTK2B	protein_coding	17	protein tyrosine kinase 2 beta [Source:HGNC Symbol;Acc:HGNC:9612]	protein_coding	17	protein tyrosine kinase 2 beta [Source:HGNC Symbol;Acc:HGNC:9612]	-3.04145	5.29141	60.5121	0.000142521	0.00226879
ENSG00000198053	140885	SIRPA	protein_coding	4	signal regulatory protein alpha [Source:HGNC Symbol;Acc:HGNC:9662]	protein_coding	4	signal regulatory protein alpha [Source:HGNC Symbol;Acc:HGNC:9662]	-2.64214	6.60825	60.4169	0.000143203	0.00227704
ENSG00000128567	5420	PODXL	protein_coding	8	podocalyxin like [Source:HGNC Symbol;Acc:HGNC:9171]	protein_coding	8	podocalyxin like [Source:HGNC Symbol;Acc:HGNC:9171]	3.32414	4.74053	60.3692	0.000143546	0.00227801
ENSG00000138448	3685	ITGAV	protein_coding	8	integrin subunit alpha V [Source:HGNC Symbol;Acc:HGNC:6150]	protein_coding	8	integrin subunit alpha V [Source:HGNC Symbol;Acc:HGNC:6150]	-3.25184	8.45675	60.3475	0.000143703	0.00227801
ENSG00000184916	3714	JAG2	protein_coding	5	jagged canonical Notch ligand 2 [Source:HGNC Symbol;Acc:HGNC:6189]	protein_coding	5	jagged 2 [Source:HGNC Symbol;Acc:HGNC:6189]	3.96917	5.45513	60.3186	0.000143911	0.00227801
ENSG00000103187	23406	COTL1	protein_coding	6	coactosin like F-actin binding protein 1 [Source:HGNC Symbol;Acc:HGNC:18304]	protein_coding	6	coactosin like F-actin binding protein 1 [Source:HGNC Symbol;Acc:HGNC:18304]	-3.12888	8.67265	60.3178	0.000143917	0.00227801
ENSG00000102678	2254	FGF9	protein_coding	3	fibroblast growth factor 9 [Source:HGNC Symbol;Acc:HGNC:3687]	protein_coding	3	fibroblast growth factor 9 [Source:HGNC Symbol;Acc:HGNC:3687]	8.20586	1.43427	60.2689	0.000144272	0.00228103
ENSG00000124942	79026	AHNAK	protein_coding	8	AHNAK nucleoprotein [Source:HGNC Symbol;Acc:HGNC:347]	protein_coding	8	AHNAK nucleoprotein [Source:HGNC Symbol;Acc:HGNC:347]	-4.67923	11.109	60.1234	0.000145332	0.00229283
ENSG00000165568	83592	AKR1E2	protein_coding	13	aldo-keto reductase family 1 member E2 [Source:HGNC Symbol;Acc:HGNC:23437]	protein_coding	13	aldo-keto reductase family 1 member E2 [Source:HGNC Symbol;Acc:HGNC:23437]	-6.12723	2.0055	60.0868	0.0001456	0.00229283
ENSG00000075891	5076	PAX2	protein_coding	9	paired box 2 [Source:HGNC Symbol;Acc:HGNC:8616]	protein_coding	9	paired box 2 [Source:HGNC Symbol;Acc:HGNC:8616]	9.07564	3.14287	60.0818	0.000145637	0.00229283
ENSG00000116791	1429	CRYZ	protein_coding	7	crystallin zeta [Source:HGNC Symbol;Acc:HGNC:2419]	protein_coding	7	crystallin zeta [Source:HGNC Symbol;Acc:HGNC:2419]	-2.76006	6.57592	60.0765	0.000145675	0.00229283
ENSG00000170954	55786	ZNF415	protein_coding	26	zinc finger protein 415 [Source:HGNC Symbol;Acc:HGNC:20636]	protein_coding	26	zinc finger protein 415 [Source:HGNC Symbol;Acc:HGNC:20636]	-8.25041	2.14791	60.0262	0.000146046	0.00229467
ENSG00000115008	3552	IL1A	protein_coding	1	interleukin 1 alpha [Source:HGNC Symbol;Acc:HGNC:5991]	protein_coding	1	interleukin 1 alpha [Source:HGNC Symbol;Acc:HGNC:5991]	-6.38429	3.83575	60.0159	0.000146122	0.00229467
ENSG00000136111	9882	TBC1D4	protein_coding	8	TBC1 domain family member 4 [Source:HGNC Symbol;Acc:HGNC:19165]	protein_coding	8	TBC1 domain family member 4 [Source:HGNC Symbol;Acc:HGNC:19165]	2.64388	6.30833	59.9898	0.000146314	0.00229511
ENSG00000174669	3177	SLC29A2	protein_coding	7	solute carrier family 29 member 2 [Source:HGNC Symbol;Acc:HGNC:11004]	protein_coding	7	solute carrier family 29 member 2 [Source:HGNC Symbol;Acc:HGNC:11004]	4.92055	5.45965	59.7991	0.000147732	0.00231475
ENSG00000170412	55890	GPRC5C	protein_coding	13	G protein-coupled receptor class C group 5 member C [Source:HGNC Symbol;Acc:HGNC:13309]	protein_coding	13	G protein-coupled receptor class C group 5 member C [Source:HGNC Symbol;Acc:HGNC:13309]	-4.25015	7.01451	59.7758	0.000147906	0.00231487
ENSG00000168899	10791	VAMP5	protein_coding	2	vesicle associated membrane protein 5 [Source:HGNC Symbol;Acc:HGNC:12646]	protein_coding	2	vesicle associated membrane protein 5 [Source:HGNC Symbol;Acc:HGNC:12646]	-4.89418	3.30078	59.6958	0.000148508	0.00231934
ENSG00000116260	5768	QSOX1	protein_coding	4	quiescin sulfhydryl oxidase 1 [Source:HGNC Symbol;Acc:HGNC:9756]	protein_coding	4	quiescin sulfhydryl oxidase 1 [Source:HGNC Symbol;Acc:HGNC:9756]	-3.39655	8.54712	59.6935	0.000148524	0.00231934
ENSG00000165186	139411	PTCHD1	protein_coding	2	patched domain containing 1 [Source:HGNC Symbol;Acc:HGNC:26392]	protein_coding	2	patched domain containing 1 [Source:HGNC Symbol;Acc:HGNC:26392]	4.03574	3.15866	59.4244	0.00015057	0.00234742
ENSG00000145901	10318	TNIP1	protein_coding	21	TNFAIP3 interacting protein 1 [Source:HGNC Symbol;Acc:HGNC:16903]	protein_coding	21	TNFAIP3 interacting protein 1 [Source:HGNC Symbol;Acc:HGNC:16903]	-3.05352	8.37863	59.4125	0.000150661	0.00234742
ENSG00000261787	100129654	TCF24	protein_coding	2	transcription factor 24 [Source:HGNC Symbol;Acc:HGNC:32275]	protein_coding	2	transcription factor 24 [Source:HGNC Symbol;Acc:HGNC:32275]	11.3393	2.12572	80.378	0.000150977	0.00234742
ENSG00000008735	23542	MAPK8IP2	protein_coding	2	mitogen-activated protein kinase 8 interacting protein 2 [Source:HGNC Symbol;Acc:HGNC:6883]	protein_coding	2	mitogen-activated protein kinase 8 interacting protein 2 [Source:HGNC Symbol;Acc:HGNC:6883]	4.9527	3.98451	59.3315	0.000151284	0.00234742
ENSG00000239713	60489	APOBEC3G	protein_coding	7	apolipoprotein B mRNA editing enzyme catalytic subunit 3G [Source:HGNC Symbol;Acc:HGNC:17357]	protein_coding	7	apolipoprotein B mRNA editing enzyme catalytic subunit 3G [Source:HGNC Symbol;Acc:HGNC:17357]	-5.49267	2.35202	59.3228	0.000151352	0.00234742
ENSG00000106006	3203	HOXA6	protein_coding	2	homeobox A6 [Source:HGNC Symbol;Acc:HGNC:5107]	protein_coding	2	homeobox A6 [Source:HGNC Symbol;Acc:HGNC:5107]	3.31004	3.87674	59.311	0.000151443	0.00234742
ENSG00000198208	83694	RPS6KL1	protein_coding	16	ribosomal protein S6 kinase like 1 [Source:HGNC Symbol;Acc:HGNC:20222]	protein_coding	16	ribosomal protein S6 kinase like 1 [Source:HGNC Symbol;Acc:HGNC:20222]	3.46234	3.9186	59.2959	0.000151559	0.00234742
ENSG00000101307	10326	SIRPB1	protein_coding	15	signal regulatory protein beta 1 [Source:HGNC Symbol;Acc:HGNC:15928]	protein_coding	15	signal regulatory protein beta 1 [Source:HGNC Symbol;Acc:HGNC:15928]	-9.09367	2.93057	59.2783	0.000151696	0.00234742
ENSG00000058668	493	ATP2B4	protein_coding	7	ATPase plasma membrane Ca2+ transporting 4 [Source:HGNC Symbol;Acc:HGNC:817]	protein_coding	7	ATPase plasma membrane Ca2+ transporting 4 [Source:HGNC Symbol;Acc:HGNC:817]	-2.55657	7.7064	59.26	0.000151837	0.00234742
ENSG00000170965	10761	PLAC1	protein_coding	4	placenta enriched 1 [Source:HGNC Symbol;Acc:HGNC:9044]	protein_coding	4	placenta specific 1 [Source:HGNC Symbol;Acc:HGNC:9044]	6.3932	2.3833	59.2029	0.000152281	0.00235167
ENSG00000105376	7087	ICAM5	protein_coding	5	intercellular adhesion molecule 5 [Source:HGNC Symbol;Acc:HGNC:5348]	protein_coding	5	intercellular adhesion molecule 5 [Source:HGNC Symbol;Acc:HGNC:5348]	5.28222	4.23459	59.144	0.00015274	0.00235615
ENSG00000128917	54567	DLL4	protein_coding	3	delta like canonical Notch ligand 4 [Source:HGNC Symbol;Acc:HGNC:2910]	protein_coding	3	delta like canonical Notch ligand 4 [Source:HGNC Symbol;Acc:HGNC:2910]	10.567	1.36624	79.8721	0.000153534	0.00236115
ENSG00000091129	4897	NRCAM	protein_coding	16	neuronal cell adhesion molecule [Source:HGNC Symbol;Acc:HGNC:7994]	protein_coding	17	neuronal cell adhesion molecule [Source:HGNC Symbol;Acc:HGNC:7994]	3.6023	4.62812	59.0392	0.000153562	0.00236115
ENSG00000197956	6277	S100A6	protein_coding	5	S100 calcium binding protein A6 [Source:HGNC Symbol;Acc:HGNC:10496]	protein_coding	5	S100 calcium binding protein A6 [Source:HGNC Symbol;Acc:HGNC:10496]	-9.23871	9.16138	59.0378	0.000153572	0.00236115
ENSG00000145147	9353	SLIT2	protein_coding	12	slit guidance ligand 2 [Source:HGNC Symbol;Acc:HGNC:11086]	protein_coding	12	slit guidance ligand 2 [Source:HGNC Symbol;Acc:HGNC:11086]	4.65731	8.78319	58.9379	0.000154361	0.00237067
ENSG00000151150	288	ANK3	protein_coding	32	ankyrin 3 [Source:HGNC Symbol;Acc:HGNC:494]	protein_coding	32	ankyrin 3 [Source:HGNC Symbol;Acc:HGNC:494]	2.89699	5.01218	58.9163	0.000154532	0.00237069
ENSG00000178826	135932	TMEM139	protein_coding	9	transmembrane protein 139 [Source:HGNC Symbol;Acc:HGNC:22058]	protein_coding	9	transmembrane protein 139 [Source:HGNC Symbol;Acc:HGNC:22058]	-5.90029	3.67206	58.7095	0.000156185	0.0023934
ENSG00000099250	8829	NRP1	protein_coding	14	neuropilin 1 [Source:HGNC Symbol;Acc:HGNC:8004]	protein_coding	14	neuropilin 1 [Source:HGNC Symbol;Acc:HGNC:8004]	-3.11114	7.63309	58.6296	0.000156829	0.00240063
ENSG00000197959	26052	DNM3	protein_coding	8	dynamin 3 [Source:HGNC Symbol;Acc:HGNC:29125]	protein_coding	8	dynamin 3 [Source:HGNC Symbol;Acc:HGNC:29125]	-3.14355	4.66833	58.5582	0.000157407	0.00240685
ENSG00000178814	26873	OPLAH	protein_coding	4	5-oxoprolinase, ATP-hydrolysing [Source:HGNC Symbol;Acc:HGNC:8149]	protein_coding	4	5-oxoprolinase, ATP-hydrolysing [Source:HGNC Symbol;Acc:HGNC:8149]	-7.24849	3.42624	58.5247	0.000157679	0.00240837
ENSG00000166833	89797	NAV2	protein_coding	17	neuron navigator 2 [Source:HGNC Symbol;Acc:HGNC:15997]	protein_coding	17	neuron navigator 2 [Source:HGNC Symbol;Acc:HGNC:15997]	-3.26445	6.88675	58.4725	0.000158106	0.00241223
ENSG00000196660	55532	SLC30A10	protein_coding	4	solute carrier family 30 member 10 [Source:HGNC Symbol;Acc:HGNC:25355]	protein_coding	4	solute carrier family 30 member 10 [Source:HGNC Symbol;Acc:HGNC:25355]	6.16904	1.47178	58.4421	0.000158354	0.00241236
ENSG00000119715	2103	ESRRB	protein_coding	8	estrogen related receptor beta [Source:HGNC Symbol;Acc:HGNC:3473]	protein_coding	8	estrogen related receptor beta [Source:HGNC Symbol;Acc:HGNC:3473]	6.11073	2.3294	58.4255	0.00015849	0.00241236
ENSG00000183798	90187	EMILIN3	protein_coding	1	elastin microfibril interfacer 3 [Source:HGNC Symbol;Acc:HGNC:16123]	protein_coding	1	elastin microfibril interfacer 3 [Source:HGNC Symbol;Acc:HGNC:16123]	4.80725	3.18625	58.4081	0.000158633	0.00241236
ENSG00000044524	2042	EPHA3	protein_coding	3	EPH receptor A3 [Source:HGNC Symbol;Acc:HGNC:3387]	protein_coding	3	EPH receptor A3 [Source:HGNC Symbol;Acc:HGNC:3387]	5.41184	2.83178	58.3743	0.00015891	0.00241323
ENSG00000132837	29958	DMGDH	protein_coding	10	dimethylglycine dehydrogenase [Source:HGNC Symbol;Acc:HGNC:24475]	protein_coding	10	dimethylglycine dehydrogenase [Source:HGNC Symbol;Acc:HGNC:24475]	-4.37326	3.42692	58.359	0.000159036	0.00241323
ENSG00000103528	51760	SYT17	protein_coding	9	synaptotagmin 17 [Source:HGNC Symbol;Acc:HGNC:24119]	protein_coding	9	synaptotagmin 17 [Source:HGNC Symbol;Acc:HGNC:24119]	10.5053	1.30651	78.7119	0.000159626	0.0024155
ENSG00000155849	9844	ELMO1	protein_coding	19	engulfment and cell motility 1 [Source:HGNC Symbol;Acc:HGNC:16286]	protein_coding	19	engulfment and cell motility 1 [Source:HGNC Symbol;Acc:HGNC:16286]	4.33877	2.87254	58.2846	0.000159651	0.0024155
ENSG00000131979	2643	GCH1	protein_coding	6	GTP cyclohydrolase 1 [Source:HGNC Symbol;Acc:HGNC:4193]	protein_coding	7	GTP cyclohydrolase 1 [Source:HGNC Symbol;Acc:HGNC:4193]	3.94172	3.07308	58.2625	0.000159833	0.0024155
ENSG00000095383	55357	TBC1D2	protein_coding	6	TBC1 domain family member 2 [Source:HGNC Symbol;Acc:HGNC:18026]	protein_coding	6	TBC1 domain family member 2 [Source:HGNC Symbol;Acc:HGNC:18026]	-3.61881	5.22804	58.2571	0.000159879	0.0024155
ENSG00000151790	6999	TDO2	protein_coding	8	tryptophan 2,3-dioxygenase [Source:HGNC Symbol;Acc:HGNC:11708]	protein_coding	8	tryptophan 2,3-dioxygenase [Source:HGNC Symbol;Acc:HGNC:11708]	-5.85438	1.94473	58.224	0.000160153	0.00241703
ENSG00000163083	3625	INHBB	protein_coding	1	inhibin subunit beta B [Source:HGNC Symbol;Acc:HGNC:6067]	protein_coding	1	inhibin subunit beta B [Source:HGNC Symbol;Acc:HGNC:6067]	10.8959	1.68707	78.5334	0.000160592	0.00241882
ENSG00000157168	3084	NRG1	protein_coding	37	neuregulin 1 [Source:HGNC Symbol;Acc:HGNC:7997]	protein_coding	38	neuregulin 1 [Source:HGNC Symbol;Acc:HGNC:7997]	-3.48157	4.79607	58.1545	0.000160732	0.00241882
ENSG00000168386	11259	FILIP1L	protein_coding	10	filamin A interacting protein 1 like [Source:HGNC Symbol;Acc:HGNC:24589]	protein_coding	10	filamin A interacting protein 1 like [Source:HGNC Symbol;Acc:HGNC:24589]	-4.07293	4.6814	58.1276	0.000160957	0.00241882
ENSG00000007171	4843	NOS2	protein_coding	3	nitric oxide synthase 2 [Source:HGNC Symbol;Acc:HGNC:7873]	protein_coding	3	nitric oxide synthase 2 [Source:HGNC Symbol;Acc:HGNC:7873]	7.7821	1.81116	58.1185	0.000161033	0.00241882
ENSG00000173210	22885	ABLIM3	protein_coding	12	actin binding LIM protein family member 3 [Source:HGNC Symbol;Acc:HGNC:29132]	protein_coding	12	actin binding LIM protein family member 3 [Source:HGNC Symbol;Acc:HGNC:29132]	-5.00457	6.06785	58.1058	0.000161139	0.00241882
ENSG00000092621	26227	PHGDH	protein_coding	34	phosphoglycerate dehydrogenase [Source:HGNC Symbol;Acc:HGNC:8923]	protein_coding	34	phosphoglycerate dehydrogenase [Source:HGNC Symbol;Acc:HGNC:8923]	3.0608	7.82418	58.0709	0.000161432	0.00242061
ENSG00000188112	647024	C6orf132	protein_coding	2	chromosome 6 open reading frame 132 [Source:HGNC Symbol;Acc:HGNC:21288]	protein_coding	2	chromosome 6 open reading frame 132 [Source:HGNC Symbol;Acc:HGNC:21288]	-5.98352	3.2914	58.0403	0.000161689	0.00242111
ENSG00000250682	NA	LINC00491	lncRNA	9	long intergenic non-protein coding RNA 491 [Source:HGNC Symbol;Acc:HGNC:43428]	lincRNA	4	long intergenic non-protein coding RNA 491 [Source:HGNC Symbol;Acc:HGNC:43428]	7.89719	1.92497	57.9941	0.000162078	0.00242111
ENSG00000104765	665	BNIP3L	protein_coding	7	BCL2 interacting protein 3 like [Source:HGNC Symbol;Acc:HGNC:1085]	protein_coding	7	BCL2 interacting protein 3 like [Source:HGNC Symbol;Acc:HGNC:1085]	-2.66566	6.92037	57.9907	0.000162107	0.00242111
ENSG00000100206	11144	DMC1	protein_coding	7	DNA meiotic recombinase 1 [Source:HGNC Symbol;Acc:HGNC:2927]	protein_coding	7	DNA meiotic recombinase 1 [Source:HGNC Symbol;Acc:HGNC:2927]	4.51619	2.89069	57.9844	0.00016216	0.00242111
ENSG00000011638	57146	TMEM159	protein_coding	9	transmembrane protein 159 [Source:HGNC Symbol;Acc:HGNC:30136]	protein_coding	9	transmembrane protein 159 [Source:HGNC Symbol;Acc:HGNC:30136]	-3.08555	5.25988	57.9602	0.000162364	0.00242157
ENSG00000060656	10076	PTPRU	protein_coding	11	protein tyrosine phosphatase receptor type U [Source:HGNC Symbol;Acc:HGNC:9683]	protein_coding	11	protein tyrosine phosphatase, receptor type U [Source:HGNC Symbol;Acc:HGNC:9683]	5.93915	7.52499	57.907	0.000162815	0.0024257
ENSG00000026559	3755	KCNG1	protein_coding	6	potassium voltage-gated channel modifier subfamily G member 1 [Source:HGNC Symbol;Acc:HGNC:6248]	protein_coding	6	potassium voltage-gated channel modifier subfamily G member 1 [Source:HGNC Symbol;Acc:HGNC:6248]	6.76303	4.05247	57.8351	0.000163427	0.00243223
ENSG00000163346	57326	PBXIP1	protein_coding	6	PBX homeobox interacting protein 1 [Source:HGNC Symbol;Acc:HGNC:21199]	protein_coding	6	PBX homeobox interacting protein 1 [Source:HGNC Symbol;Acc:HGNC:21199]	-2.76851	6.38918	57.7525	0.000164134	0.00244013
ENSG00000136869	7099	TLR4	protein_coding	4	toll like receptor 4 [Source:HGNC Symbol;Acc:HGNC:11850]	protein_coding	5	toll like receptor 4 [Source:HGNC Symbol;Acc:HGNC:11850]	-11.6419	2.41485	77.835	0.000164449	0.00244222
ENSG00000149557	9638	FEZ1	protein_coding	17	fasciculation and elongation protein zeta 1 [Source:HGNC Symbol;Acc:HGNC:3659]	protein_coding	17	fasciculation and elongation protein zeta 1 [Source:HGNC Symbol;Acc:HGNC:3659]	-3.02396	4.92731	57.5699	0.00016571	0.00245804
ENSG00000100814	57820	CCNB1IP1	protein_coding	16	cyclin B1 interacting protein 1 [Source:HGNC Symbol;Acc:HGNC:19437]	protein_coding	16	cyclin B1 interacting protein 1 [Source:HGNC Symbol;Acc:HGNC:19437]	2.46511	6.07206	57.5278	0.000166076	0.00245804
ENSG00000221968	3995	FADS3	protein_coding	13	fatty acid desaturase 3 [Source:HGNC Symbol;Acc:HGNC:3576]	protein_coding	13	fatty acid desaturase 3 [Source:HGNC Symbol;Acc:HGNC:3576]	-3.26455	6.42481	57.5275	0.000166079	0.00245804
ENSG00000089127	4938	OAS1	protein_coding	12	2prime-5prime-oligoadenylate synthetase 1 [Source:HGNC Symbol;Acc:HGNC:8086]	protein_coding	11	2'-5'-oligoadenylate synthetase 1 [Source:HGNC Symbol;Acc:HGNC:8086]	-8.33198	3.4558	57.5009	0.000166311	0.00245804
ENSG00000104888	57030	SLC17A7	protein_coding	5	solute carrier family 17 member 7 [Source:HGNC Symbol;Acc:HGNC:16704]	protein_coding	5	solute carrier family 17 member 7 [Source:HGNC Symbol;Acc:HGNC:16704]	5.58527	1.83552	57.4912	0.000166396	0.00245804
ENSG00000138741	7222	TRPC3	protein_coding	5	transient receptor potential cation channel subfamily C member 3 [Source:HGNC Symbol;Acc:HGNC:12335]	protein_coding	5	transient receptor potential cation channel subfamily C member 3 [Source:HGNC Symbol;Acc:HGNC:12335]	4.83197	2.12098	57.3629	0.000167521	0.00247204
ENSG00000163273	4880	NPPC	protein_coding	2	natriuretic peptide C [Source:HGNC Symbol;Acc:HGNC:7941]	protein_coding	2	natriuretic peptide C [Source:HGNC Symbol;Acc:HGNC:7941]	7.84473	1.04684	57.2647	0.000168389	0.00248223
ENSG00000137673	4316	MMP7	protein_coding	3	matrix metallopeptidase 7 [Source:HGNC Symbol;Acc:HGNC:7174]	protein_coding	3	matrix metallopeptidase 7 [Source:HGNC Symbol;Acc:HGNC:7174]	-8.34953	4.13228	57.2217	0.000168771	0.00248455
ENSG00000152952	5352	PLOD2	protein_coding	10	procollagen-lysine,2-oxoglutarate 5-dioxygenase 2 [Source:HGNC Symbol;Acc:HGNC:9082]	protein_coding	10	procollagen-lysine,2-oxoglutarate 5-dioxygenase 2 [Source:HGNC Symbol;Acc:HGNC:9082]	-3.99472	8.84204	57.2069	0.000168903	0.00248455
ENSG00000121297	57616	TSHZ3	protein_coding	4	teashirt zinc finger homeobox 3 [Source:HGNC Symbol;Acc:HGNC:30700]	protein_coding	4	teashirt zinc finger homeobox 3 [Source:HGNC Symbol;Acc:HGNC:30700]	8.3703	3.29386	57.1474	0.000169434	0.00248814
ENSG00000145284	79966	SCD5	protein_coding	2	stearoyl-CoA desaturase 5 [Source:HGNC Symbol;Acc:HGNC:21088]	protein_coding	2	stearoyl-CoA desaturase 5 [Source:HGNC Symbol;Acc:HGNC:21088]	2.63434	5.45538	57.1254	0.000169631	0.00248814
ENSG00000156299	7074	TIAM1	protein_coding	7	TIAM Rac1 associated GEF 1 [Source:HGNC Symbol;Acc:HGNC:11805]	protein_coding	7	T cell lymphoma invasion and metastasis 1 [Source:HGNC Symbol;Acc:HGNC:11805]	2.52313	6.36506	57.1196	0.000169682	0.00248814
ENSG00000171126	170850	KCNG3	protein_coding	2	potassium voltage-gated channel modifier subfamily G member 3 [Source:HGNC Symbol;Acc:HGNC:18306]	protein_coding	2	potassium voltage-gated channel modifier subfamily G member 3 [Source:HGNC Symbol;Acc:HGNC:18306]	4.31618	2.96757	56.8912	0.000171745	0.00251574
ENSG00000020633	864	RUNX3	protein_coding	5	RUNX family transcription factor 3 [Source:HGNC Symbol;Acc:HGNC:10473]	protein_coding	5	runt related transcription factor 3 [Source:HGNC Symbol;Acc:HGNC:10473]	5.64132	2.23976	56.8641	0.000171992	0.00251671
ENSG00000105538	54922	RASIP1	protein_coding	4	Ras interacting protein 1 [Source:HGNC Symbol;Acc:HGNC:24716]	protein_coding	4	Ras interacting protein 1 [Source:HGNC Symbol;Acc:HGNC:24716]	4.72016	2.50702	56.7525	0.000173013	0.0025269
ENSG00000205362	4489	MT1A	protein_coding	1	metallothionein 1A [Source:HGNC Symbol;Acc:HGNC:7393]	protein_coding	1	metallothionein 1A [Source:HGNC Symbol;Acc:HGNC:7393]	-9.67708	2.68523	56.7484	0.000173051	0.0025269
ENSG00000164900	2636	GBX1	protein_coding	2	gastrulation brain homeobox 1 [Source:HGNC Symbol;Acc:HGNC:4185]	protein_coding	2	gastrulation brain homeobox 1 [Source:HGNC Symbol;Acc:HGNC:4185]	10.5346	1.33589	76.3137	0.000173296	0.00252784
ENSG00000054356	5798	PTPRN	protein_coding	19	protein tyrosine phosphatase receptor type N [Source:HGNC Symbol;Acc:HGNC:9676]	protein_coding	19	protein tyrosine phosphatase, receptor type N [Source:HGNC Symbol;Acc:HGNC:9676]	-5.87295	1.93283	56.6495	0.000173963	0.0025333
ENSG00000018408	25937	WWTR1	protein_coding	12	WW domain containing transcription regulator 1 [Source:HGNC Symbol;Acc:HGNC:24042]	protein_coding	12	WW domain containing transcription regulator 1 [Source:HGNC Symbol;Acc:HGNC:24042]	-2.8029	7.46072	56.6418	0.000174034	0.0025333
ENSG00000130208	341	APOC1	protein_coding	9	apolipoprotein C1 [Source:HGNC Symbol;Acc:HGNC:607]	protein_coding	9	apolipoprotein C1 [Source:HGNC Symbol;Acc:HGNC:607]	5.1164	2.07922	56.5645	0.000174752	0.0025411
ENSG00000167767	144501	KRT80	protein_coding	3	keratin 80 [Source:HGNC Symbol;Acc:HGNC:27056]	protein_coding	3	keratin 80 [Source:HGNC Symbol;Acc:HGNC:27056]	-6.85395	4.75866	56.4763	0.000175575	0.0025474
ENSG00000169071	4920	ROR2	protein_coding	8	receptor tyrosine kinase like orphan receptor 2 [Source:HGNC Symbol;Acc:HGNC:10257]	protein_coding	8	receptor tyrosine kinase like orphan receptor 2 [Source:HGNC Symbol;Acc:HGNC:10257]	5.93868	3.29483	56.4702	0.000175632	0.0025474
ENSG00000175344	1139	CHRNA7	protein_coding	37	cholinergic receptor nicotinic alpha 7 subunit [Source:HGNC Symbol;Acc:HGNC:1960]	protein_coding	35	cholinergic receptor nicotinic alpha 7 subunit [Source:HGNC Symbol;Acc:HGNC:1960]	5.81396	1.74235	56.4562	0.000175763	0.0025474
ENSG00000163898	200879	LIPH	protein_coding	5	lipase H [Source:HGNC Symbol;Acc:HGNC:18483]	protein_coding	5	lipase H [Source:HGNC Symbol;Acc:HGNC:18483]	-4.19957	3.74265	56.4399	0.000175916	0.0025474
ENSG00000164626	8645	KCNK5	protein_coding	1	potassium two pore domain channel subfamily K member 5 [Source:HGNC Symbol;Acc:HGNC:6280]	protein_coding	1	potassium two pore domain channel subfamily K member 5 [Source:HGNC Symbol;Acc:HGNC:6280]	6.68931	3.01154	56.3774	0.000176505	0.0025513
ENSG00000114812	7433	VIPR1	protein_coding	17	vasoactive intestinal peptide receptor 1 [Source:HGNC Symbol;Acc:HGNC:12694]	protein_coding	17	vasoactive intestinal peptide receptor 1 [Source:HGNC Symbol;Acc:HGNC:12694]	10.5225	1.32219	75.7803	0.000176551	0.0025513
ENSG00000011347	9066	SYT7	protein_coding	10	synaptotagmin 7 [Source:HGNC Symbol;Acc:HGNC:11514]	protein_coding	10	synaptotagmin 7 [Source:HGNC Symbol;Acc:HGNC:11514]	6.57582	2.62601	56.2081	0.00017811	0.00256945
ENSG00000106546	196	AHR	protein_coding	7	aryl hydrocarbon receptor [Source:HGNC Symbol;Acc:HGNC:348]	protein_coding	7	aryl hydrocarbon receptor [Source:HGNC Symbol;Acc:HGNC:348]	-4.35845	6.20598	56.2013	0.000178175	0.00256945
ENSG00000177108	283576	ZDHHC22	protein_coding	3	zinc finger DHHC-type palmitoyltransferase 22 [Source:HGNC Symbol;Acc:HGNC:20106]	protein_coding	3	zinc finger DHHC-type containing 22 [Source:HGNC Symbol;Acc:HGNC:20106]	8.87002	2.94045	56.1483	0.000178682	0.00257409
ENSG00000197321	6840	SVIL	protein_coding	16	supervillin [Source:HGNC Symbol;Acc:HGNC:11480]	protein_coding	13	supervillin [Source:HGNC Symbol;Acc:HGNC:11480]	-3.23336	7.38276	56.0429	0.000179696	0.00258602
ENSG00000175928	57633	LRRN1	protein_coding	3	leucine rich repeat neuronal 1 [Source:HGNC Symbol;Acc:HGNC:20980]	protein_coding	3	leucine rich repeat neuronal 1 [Source:HGNC Symbol;Acc:HGNC:20980]	-5.55368	2.06915	55.993	0.000180178	0.00258914
ENSG00000064886	1117	CHI3L2	protein_coding	17	chitinase 3 like 2 [Source:HGNC Symbol;Acc:HGNC:1933]	protein_coding	17	chitinase 3 like 2 [Source:HGNC Symbol;Acc:HGNC:1933]	-6.00496	2.23088	55.9615	0.000180484	0.00258914
ENSG00000115295	79745	CLIP4	protein_coding	12	CAP-Gly domain containing linker protein family member 4 [Source:HGNC Symbol;Acc:HGNC:26108]	protein_coding	12	CAP-Gly domain containing linker protein family member 4 [Source:HGNC Symbol;Acc:HGNC:26108]	-2.87047	5.20496	55.9478	0.000180617	0.00258914
ENSG00000104290	7976	FZD3	protein_coding	4	frizzled class receptor 3 [Source:HGNC Symbol;Acc:HGNC:4041]	protein_coding	4	frizzled class receptor 3 [Source:HGNC Symbol;Acc:HGNC:4041]	3.21932	4.17778	55.941	0.000180683	0.00258914
ENSG00000153294	221393	ADGRF4	protein_coding	3	adhesion G protein-coupled receptor F4 [Source:HGNC Symbol;Acc:HGNC:19011]	protein_coding	3	adhesion G protein-coupled receptor F4 [Source:HGNC Symbol;Acc:HGNC:19011]	-4.63522	3.36261	55.9163	0.000180923	0.00258914
ENSG00000273274	728116	ZBTB8B	protein_coding	1	zinc finger and BTB domain containing 8B [Source:HGNC Symbol;Acc:HGNC:37057]	protein_coding	1	zinc finger and BTB domain containing 8B [Source:HGNC Symbol;Acc:HGNC:37057]	6.17673	1.98118	55.9057	0.000181027	0.00258914
ENSG00000101098	140730	RIMS4	protein_coding	2	regulating synaptic membrane exocytosis 4 [Source:HGNC Symbol;Acc:HGNC:16183]	protein_coding	2	regulating synaptic membrane exocytosis 4 [Source:HGNC Symbol;Acc:HGNC:16183]	6.42594	4.10926	55.8451	0.000181618	0.00259494
ENSG00000206503	3105	HLA-A	protein_coding	9	major histocompatibility complex, class I, A [Source:HGNC Symbol;Acc:HGNC:4931]	protein_coding	9	major histocompatibility complex, class I, A [Source:HGNC Symbol;Acc:HGNC:4931]	-2.6013	7.91779	55.813	0.000181933	0.00259676
ENSG00000182040	124590	USH1G	protein_coding	2	USH1 protein network component sans [Source:HGNC Symbol;Acc:HGNC:16356]	protein_coding	2	USH1 protein network component sans [Source:HGNC Symbol;Acc:HGNC:16356]	8.00742	1.24214	55.7941	0.000182118	0.00259676
ENSG00000051523	1535	CYBA	protein_coding	10	cytochrome b-245 alpha chain [Source:HGNC Symbol;Acc:HGNC:2577]	protein_coding	10	cytochrome b-245 alpha chain [Source:HGNC Symbol;Acc:HGNC:2577]	-2.61594	7.55733	55.6409	0.000183631	0.00261566
ENSG00000147872	123	PLIN2	protein_coding	8	perilipin 2 [Source:HGNC Symbol;Acc:HGNC:248]	protein_coding	8	perilipin 2 [Source:HGNC Symbol;Acc:HGNC:248]	-4.12866	7.47284	55.5668	0.000184368	0.00262348
ENSG00000103489	64131	XYLT1	protein_coding	4	xylosyltransferase 1 [Source:HGNC Symbol;Acc:HGNC:15516]	protein_coding	4	xylosyltransferase 1 [Source:HGNC Symbol;Acc:HGNC:15516]	7.71084	3.41014	55.4111	0.000185931	0.00263185
ENSG00000274276	102724560	CBSL	protein_coding	10	cystathionine beta-synthase like [Source:HGNC Symbol;Acc:HGNC:51829]	protein_coding	10	cystathionine-beta-synthase like [Source:HGNC Symbol;Acc:HGNC:51829]	6.14459	2.81763	55.4071	0.000185971	0.00263185
ENSG00000113369	57561	ARRDC3	protein_coding	7	arrestin domain containing 3 [Source:HGNC Symbol;Acc:HGNC:29263]	protein_coding	7	arrestin domain containing 3 [Source:HGNC Symbol;Acc:HGNC:29263]	-3.33798	6.02173	55.406	0.000185982	0.00263185
ENSG00000125753	7408	VASP	protein_coding	11	vasodilator stimulated phosphoprotein [Source:HGNC Symbol;Acc:HGNC:12652]	protein_coding	11	vasodilator stimulated phosphoprotein [Source:HGNC Symbol;Acc:HGNC:12652]	-2.43767	6.44413	55.3937	0.000186107	0.00263185
ENSG00000163909	26508	HEYL	protein_coding	1	hes related family bHLH transcription factor with YRPW motif like [Source:HGNC Symbol;Acc:HGNC:4882]	protein_coding	1	hes related family bHLH transcription factor with YRPW motif-like [Source:HGNC Symbol;Acc:HGNC:4882]	4.18981	3.69608	55.3768	0.000186277	0.00263185
ENSG00000106526	653857	ACTR3C	protein_coding	6	actin related protein 3C [Source:HGNC Symbol;Acc:HGNC:37282]	protein_coding	6	ARP3 actin related protein 3 homolog C [Source:HGNC Symbol;Acc:HGNC:37282]	-3.87233	3.15331	55.3758	0.000186288	0.00263185
ENSG00000177311	253461	ZBTB38	protein_coding	23	zinc finger and BTB domain containing 38 [Source:HGNC Symbol;Acc:HGNC:26636]	protein_coding	23	zinc finger and BTB domain containing 38 [Source:HGNC Symbol;Acc:HGNC:26636]	-2.65024	7.30951	55.3657	0.00018639	0.00263185
ENSG00000122870	80114	BICC1	protein_coding	3	BicC family RNA binding protein 1 [Source:HGNC Symbol;Acc:HGNC:19351]	protein_coding	3	BicC family RNA binding protein 1 [Source:HGNC Symbol;Acc:HGNC:19351]	-5.31895	9.17258	55.3582	0.000186466	0.00263185
ENSG00000160161	148113	CILP2	protein_coding	3	cartilage intermediate layer protein 2 [Source:HGNC Symbol;Acc:HGNC:24213]	protein_coding	3	cartilage intermediate layer protein 2 [Source:HGNC Symbol;Acc:HGNC:24213]	4.48057	2.49122	55.2817	0.000187243	0.00264014
ENSG00000144452	26154	ABCA12	protein_coding	3	ATP binding cassette subfamily A member 12 [Source:HGNC Symbol;Acc:HGNC:14637]	protein_coding	3	ATP binding cassette subfamily A member 12 [Source:HGNC Symbol;Acc:HGNC:14637]	-6.58065	4.39281	55.1919	0.00018816	0.0026504
ENSG00000102935	23090	ZNF423	protein_coding	8	zinc finger protein 423 [Source:HGNC Symbol;Acc:HGNC:16762]	protein_coding	8	zinc finger protein 423 [Source:HGNC Symbol;Acc:HGNC:16762]	7.93828	3.16256	55.04	0.000189725	0.00266974
ENSG00000113578	2246	FGF1	protein_coding	16	fibroblast growth factor 1 [Source:HGNC Symbol;Acc:HGNC:3665]	protein_coding	16	fibroblast growth factor 1 [Source:HGNC Symbol;Acc:HGNC:3665]	-6.61333	2.39526	54.9685	0.000190468	0.00267749
ENSG00000104537	312	ANXA13	protein_coding	6	annexin A13 [Source:HGNC Symbol;Acc:HGNC:536]	protein_coding	6	annexin A13 [Source:HGNC Symbol;Acc:HGNC:536]	-8.36098	1.38292	54.9267	0.000190903	0.00267918
ENSG00000148200	2649	NR6A1	protein_coding	5	nuclear receptor subfamily 6 group A member 1 [Source:HGNC Symbol;Acc:HGNC:7985]	protein_coding	5	nuclear receptor subfamily 6 group A member 1 [Source:HGNC Symbol;Acc:HGNC:7985]	3.85268	4.6309	54.9202	0.000190972	0.00267918
ENSG00000127423	79000	AUNIP	protein_coding	3	aurora kinase A and ninein interacting protein [Source:HGNC Symbol;Acc:HGNC:28363]	protein_coding	3	aurora kinase A and ninein interacting protein [Source:HGNC Symbol;Acc:HGNC:28363]	2.93739	4.3186	54.8992	0.000191191	0.00267956
ENSG00000085741	7481	WNT11	protein_coding	4	Wnt family member 11 [Source:HGNC Symbol;Acc:HGNC:12776]	protein_coding	4	Wnt family member 11 [Source:HGNC Symbol;Acc:HGNC:12776]	7.62817	2.17733	54.8599	0.000191603	0.00268217
ENSG00000173156	29984	RHOD	protein_coding	3	ras homolog family member D [Source:HGNC Symbol;Acc:HGNC:670]	protein_coding	3	ras homolog family member D [Source:HGNC Symbol;Acc:HGNC:670]	-8.35621	2.25363	54.8447	0.000191762	0.00268217
ENSG00000101825	25878	MXRA5	protein_coding	1	matrix remodeling associated 5 [Source:HGNC Symbol;Acc:HGNC:7539]	protein_coding	1	matrix remodeling associated 5 [Source:HGNC Symbol;Acc:HGNC:7539]	-5.45956	2.40528	54.7883	0.000192356	0.00268475
ENSG00000215045	392862	GRID2IP	protein_coding	3	Grid2 interacting protein [Source:HGNC Symbol;Acc:HGNC:18464]	protein_coding	3	Grid2 interacting protein [Source:HGNC Symbol;Acc:HGNC:18464]	5.19284	2.02577	54.77	0.000192549	0.00268475
ENSG00000165716	138311	DIPK1B	protein_coding	2	divergent protein kinase domain 1B [Source:HGNC Symbol;Acc:HGNC:28290]	protein_coding	2	divergent protein kinase domain 1B [Source:HGNC Symbol;Acc:HGNC:28290]	3.32516	4.74734	54.7646	0.000192606	0.00268475
ENSG00000163874	80149	ZC3H12A	protein_coding	4	zinc finger CCCH-type containing 12A [Source:HGNC Symbol;Acc:HGNC:26259]	protein_coding	4	zinc finger CCCH-type containing 12A [Source:HGNC Symbol;Acc:HGNC:26259]	-3.45656	5.76874	54.7541	0.000192717	0.00268475
ENSG00000183780	148641	SLC35F3	protein_coding	2	solute carrier family 35 member F3 [Source:HGNC Symbol;Acc:HGNC:23616]	protein_coding	2	solute carrier family 35 member F3 [Source:HGNC Symbol;Acc:HGNC:23616]	-4.77536	2.72809	54.7218	0.000193059	0.00268683
ENSG00000247134	NA	AC090204.1	lncRNA	13	novel transcript	lincRNA	2	novel transcript	4.43912	2.31268	54.6655	0.000193657	0.00269247
ENSG00000082293	1310	COL19A1	protein_coding	5	collagen type XIX alpha 1 chain [Source:HGNC Symbol;Acc:HGNC:2196]	protein_coding	5	collagen type XIX alpha 1 chain [Source:HGNC Symbol;Acc:HGNC:2196]	10.2668	1.07431	72.9852	0.000195033	0.00270788
ENSG00000110811	10536	P3H3	protein_coding	11	prolyl 3-hydroxylase 3 [Source:HGNC Symbol;Acc:HGNC:19318]	protein_coding	11	prolyl 3-hydroxylase 3 [Source:HGNC Symbol;Acc:HGNC:19318]	4.30804	4.36088	54.5255	0.000195154	0.00270788
ENSG00000125266	1948	EFNB2	protein_coding	2	ephrin B2 [Source:HGNC Symbol;Acc:HGNC:3227]	protein_coding	3	ephrin B2 [Source:HGNC Symbol;Acc:HGNC:3227]	3.54326	4.62689	54.3549	0.000196999	0.00272836
ENSG00000196711	389658	ALKAL1	protein_coding	2	ALK and LTK ligand 1 [Source:HGNC Symbol;Acc:HGNC:33775]	protein_coding	2	ALK and LTK ligand 1 [Source:HGNC Symbol;Acc:HGNC:33775]	10.2539	1.06178	72.6862	0.000197163	0.00272836
ENSG00000182379	11247	NXPH4	protein_coding	3	neurexophilin 4 [Source:HGNC Symbol;Acc:HGNC:8078]	protein_coding	3	neurexophilin 4 [Source:HGNC Symbol;Acc:HGNC:8078]	5.88807	4.20618	54.3154	0.000197428	0.00272836
ENSG00000155846	133522	PPARGC1B	protein_coding	7	PPARG coactivator 1 beta [Source:HGNC Symbol;Acc:HGNC:30022]	protein_coding	7	PPARG coactivator 1 beta [Source:HGNC Symbol;Acc:HGNC:30022]	2.53097	5.45678	54.2998	0.000197599	0.00272836
ENSG00000137462	7097	TLR2	protein_coding	8	toll like receptor 2 [Source:HGNC Symbol;Acc:HGNC:11848]	protein_coding	9	toll like receptor 2 [Source:HGNC Symbol;Acc:HGNC:11848]	-10.7115	1.49367	72.6243	0.000197608	0.00272836
ENSG00000110446	51296	SLC15A3	protein_coding	9	solute carrier family 15 member 3 [Source:HGNC Symbol;Acc:HGNC:18068]	protein_coding	9	solute carrier family 15 member 3 [Source:HGNC Symbol;Acc:HGNC:18068]	-4.12023	2.88742	54.2023	0.000198668	0.00274028
ENSG00000082781	3693	ITGB5	protein_coding	13	integrin subunit beta 5 [Source:HGNC Symbol;Acc:HGNC:6160]	protein_coding	13	integrin subunit beta 5 [Source:HGNC Symbol;Acc:HGNC:6160]	-2.35046	7.0852	54.1757	0.00019896	0.0027416
ENSG00000196507	85012	TCEAL3	protein_coding	4	transcription elongation factor A like 3 [Source:HGNC Symbol;Acc:HGNC:28247]	protein_coding	4	transcription elongation factor A like 3 [Source:HGNC Symbol;Acc:HGNC:28247]	-4.57542	3.82406	54.1114	0.000199671	0.00274868
ENSG00000164920	116039	OSR2	protein_coding	10	odd-skipped related transciption factor 2 [Source:HGNC Symbol;Acc:HGNC:15830]	protein_coding	10	odd-skipped related transciption factor 2 [Source:HGNC Symbol;Acc:HGNC:15830]	4.86812	3.51353	54.0773	0.000200049	0.00275116
ENSG00000188171	199777	ZNF626	protein_coding	4	zinc finger protein 626 [Source:HGNC Symbol;Acc:HGNC:30461]	protein_coding	4	zinc finger protein 626 [Source:HGNC Symbol;Acc:HGNC:30461]	-7.92694	0.989112	54.0407	0.000200456	0.00275404
ENSG00000253305	56100	PCDHGB6	protein_coding	2	protocadherin gamma subfamily B, 6 [Source:HGNC Symbol;Acc:HGNC:8713]	protein_coding	2	protocadherin gamma subfamily B, 6 [Source:HGNC Symbol;Acc:HGNC:8713]	-6.2329	2.02451	54.0102	0.000200795	0.00275467
ENSG00000203797	8528	DDO	protein_coding	3	D-aspartate oxidase [Source:HGNC Symbol;Acc:HGNC:2727]	protein_coding	3	D-aspartate oxidase [Source:HGNC Symbol;Acc:HGNC:2727]	-10.17	0.962879	72.1576	0.000201005	0.00275467
ENSG00000006377	1750	DLX6	protein_coding	3	distal-less homeobox 6 [Source:HGNC Symbol;Acc:HGNC:2919]	protein_coding	3	distal-less homeobox 6 [Source:HGNC Symbol;Acc:HGNC:2919]	7.89778	1.98848	53.9834	0.000201094	0.00275467
ENSG00000157483	4643	MYO1E	protein_coding	10	myosin IE [Source:HGNC Symbol;Acc:HGNC:7599]	protein_coding	10	myosin IE [Source:HGNC Symbol;Acc:HGNC:7599]	-2.33546	6.73516	53.9435	0.00020154	0.00275808
ENSG00000158985	56990	CDC42SE2	protein_coding	12	CDC42 small effector 2 [Source:HGNC Symbol;Acc:HGNC:18547]	protein_coding	12	CDC42 small effector 2 [Source:HGNC Symbol;Acc:HGNC:18547]	-2.44809	6.14649	53.8746	0.000202315	0.00276596
ENSG00000168646	8313	AXIN2	protein_coding	9	axin 2 [Source:HGNC Symbol;Acc:HGNC:904]	protein_coding	9	axin 2 [Source:HGNC Symbol;Acc:HGNC:904]	4.02323	2.83442	53.6816	0.000204503	0.00279314
ENSG00000066382	744	MPPED2	protein_coding	8	metallophosphoesterase domain containing 2 [Source:HGNC Symbol;Acc:HGNC:1180]	protein_coding	8	metallophosphoesterase domain containing 2 [Source:HGNC Symbol;Acc:HGNC:1180]	7.67057	1.70273	53.586	0.0002056	0.00280537
ENSG00000187800	375033	PEAR1	protein_coding	7	platelet endothelial aggregation receptor 1 [Source:HGNC Symbol;Acc:HGNC:33631]	protein_coding	7	platelet endothelial aggregation receptor 1 [Source:HGNC Symbol;Acc:HGNC:33631]	-5.53562	4.26512	53.4921	0.000206683	0.00281739
ENSG00000162734	8682	PEA15	protein_coding	4	proliferation and apoptosis adaptor protein 15 [Source:HGNC Symbol;Acc:HGNC:8822]	protein_coding	4	proliferation and apoptosis adaptor protein 15 [Source:HGNC Symbol;Acc:HGNC:8822]	-3.00731	8.43169	53.468	0.000206962	0.00281844
ENSG00000109472	1363	CPE	protein_coding	5	carboxypeptidase E [Source:HGNC Symbol;Acc:HGNC:2303]	protein_coding	5	carboxypeptidase E [Source:HGNC Symbol;Acc:HGNC:2303]	2.52538	5.66662	53.4292	0.000207413	0.00282183
ENSG00000125430	9953	HS3ST3B1	protein_coding	2	heparan sulfate-glucosamine 3-sulfotransferase 3B1 [Source:HGNC Symbol;Acc:HGNC:5198]	protein_coding	2	heparan sulfate-glucosamine 3-sulfotransferase 3B1 [Source:HGNC Symbol;Acc:HGNC:5198]	7.89619	4.5361	53.3745	0.000208051	0.00282775
ENSG00000119938	5507	PPP1R3C	protein_coding	1	protein phosphatase 1 regulatory subunit 3C [Source:HGNC Symbol;Acc:HGNC:9293]	protein_coding	1	protein phosphatase 1 regulatory subunit 3C [Source:HGNC Symbol;Acc:HGNC:9293]	-4.4815	3.59518	53.3564	0.000208262	0.00282786
ENSG00000125538	3553	IL1B	protein_coding	8	interleukin 1 beta [Source:HGNC Symbol;Acc:HGNC:5992]	protein_coding	8	interleukin 1 beta [Source:HGNC Symbol;Acc:HGNC:5992]	-5.69678	1.05219	53.32	0.000208689	0.0028309
ENSG00000276855	NA	AC015922.3	lncRNA	1	novel transcript	lincRNA	1	novel transcript	-5.89825	0.721393	53.1678	0.000210483	0.00285246
ENSG00000133313	55748	CNDP2	protein_coding	29	carnosine dipeptidase 2 [Source:HGNC Symbol;Acc:HGNC:24437]	protein_coding	29	carnosine dipeptidase 2 [Source:HGNC Symbol;Acc:HGNC:24437]	-2.42794	6.69809	53.0908	0.000211398	0.00286209
ENSG00000184185	3768	KCNJ12	protein_coding	2	potassium inwardly rectifying channel subfamily J member 12 [Source:HGNC Symbol;Acc:HGNC:6258]	protein_coding	2	potassium voltage-gated channel subfamily J member 12 [Source:HGNC Symbol;Acc:HGNC:6258]	6.07977	2.75428	53.0517	0.000211866	0.00286563
ENSG00000124507	29993	PACSIN1	protein_coding	7	protein kinase C and casein kinase substrate in neurons 1 [Source:HGNC Symbol;Acc:HGNC:8570]	protein_coding	7	protein kinase C and casein kinase substrate in neurons 1 [Source:HGNC Symbol;Acc:HGNC:8570]	6.15683	0.7797	53.0095	0.000212371	0.00286701
ENSG00000169594	646	BNC1	protein_coding	2	basonuclin 1 [Source:HGNC Symbol;Acc:HGNC:1081]	protein_coding	2	basonuclin 1 [Source:HGNC Symbol;Acc:HGNC:1081]	-8.32245	4.42307	53.0089	0.000212379	0.00286701
ENSG00000185133	27124	INPP5J	protein_coding	13	inositol polyphosphate-5-phosphatase J [Source:HGNC Symbol;Acc:HGNC:8956]	protein_coding	13	inositol polyphosphate-5-phosphatase J [Source:HGNC Symbol;Acc:HGNC:8956]	5.35861	4.28103	52.9585	0.000212985	0.00287241
ENSG00000173376	79625	NDNF	protein_coding	4	neuron derived neurotrophic factor [Source:HGNC Symbol;Acc:HGNC:26256]	protein_coding	4	neuron derived neurotrophic factor [Source:HGNC Symbol;Acc:HGNC:26256]	4.549	3.56157	52.8897	0.000213815	0.00288082
ENSG00000105355	10226	PLIN3	protein_coding	7	perilipin 3 [Source:HGNC Symbol;Acc:HGNC:16893]	protein_coding	7	perilipin 3 [Source:HGNC Symbol;Acc:HGNC:16893]	-2.50545	6.93885	52.7239	0.000215833	0.00290521
ENSG00000147234	84443	FRMPD3	protein_coding	3	FERM and PDZ domain containing 3 [Source:HGNC Symbol;Acc:HGNC:29382]	protein_coding	3	FERM and PDZ domain containing 3 [Source:HGNC Symbol;Acc:HGNC:29382]	4.635	2.71554	52.6693	0.000216504	0.00291042
ENSG00000050327	7984	ARHGEF5	protein_coding	4	Rho guanine nucleotide exchange factor 5 [Source:HGNC Symbol;Acc:HGNC:13209]	protein_coding	4	Rho guanine nucleotide exchange factor 5 [Source:HGNC Symbol;Acc:HGNC:13209]	-8.23547	3.6154	52.6584	0.000216638	0.00291042
ENSG00000140092	10516	FBLN5	protein_coding	9	fibulin 5 [Source:HGNC Symbol;Acc:HGNC:3602]	protein_coding	9	fibulin 5 [Source:HGNC Symbol;Acc:HGNC:3602]	4.26752	2.83692	52.6183	0.000217133	0.00291426
ENSG00000187486	3767	KCNJ11	protein_coding	5	potassium inwardly rectifying channel subfamily J member 11 [Source:HGNC Symbol;Acc:HGNC:6257]	protein_coding	5	potassium voltage-gated channel subfamily J member 11 [Source:HGNC Symbol;Acc:HGNC:6257]	6.20008	2.87286	52.5799	0.000217607	0.00291782
ENSG00000113070	1839	HBEGF	protein_coding	3	heparin binding EGF like growth factor [Source:HGNC Symbol;Acc:HGNC:3059]	protein_coding	3	heparin binding EGF like growth factor [Source:HGNC Symbol;Acc:HGNC:3059]	-2.86417	4.33312	52.5019	0.000218576	0.00292799
ENSG00000130707	445	ASS1	protein_coding	10	argininosuccinate synthase 1 [Source:HGNC Symbol;Acc:HGNC:758]	protein_coding	10	argininosuccinate synthase 1 [Source:HGNC Symbol;Acc:HGNC:758]	3.58463	5.23112	52.4223	0.00021957	0.00293849
ENSG00000169856	3175	ONECUT1	protein_coding	4	one cut homeobox 1 [Source:HGNC Symbol;Acc:HGNC:8138]	protein_coding	4	one cut homeobox 1 [Source:HGNC Symbol;Acc:HGNC:8138]	10.4792	1.27936	69.7445	0.0002199	0.00294009
ENSG00000130958	11046	SLC35D2	protein_coding	6	solute carrier family 35 member D2 [Source:HGNC Symbol;Acc:HGNC:20799]	protein_coding	6	solute carrier family 35 member D2 [Source:HGNC Symbol;Acc:HGNC:20799]	-5.82959	3.02878	52.3298	0.000220733	0.0029484
ENSG00000187848	22953	P2RX2	protein_coding	8	purinergic receptor P2X 2 [Source:HGNC Symbol;Acc:HGNC:15459]	protein_coding	9	purinergic receptor P2X 2 [Source:HGNC Symbol;Acc:HGNC:15459]	5.19105	1.71435	52.2637	0.000221568	0.0029565
ENSG00000151468	83643	CCDC3	protein_coding	2	coiled-coil domain containing 3 [Source:HGNC Symbol;Acc:HGNC:23813]	protein_coding	2	coiled-coil domain containing 3 [Source:HGNC Symbol;Acc:HGNC:23813]	4.57236	3.3785	52.2483	0.000221764	0.0029565
ENSG00000164743	157773	C8orf48	protein_coding	1	chromosome 8 open reading frame 48 [Source:HGNC Symbol;Acc:HGNC:26345]	protein_coding	1	chromosome 8 open reading frame 48 [Source:HGNC Symbol;Acc:HGNC:26345]	-10.3424	1.13066	69.4862	0.000222063	0.00295729
ENSG00000198723	374877	TEX45	protein_coding	7	testis expressed 45 [Source:HGNC Symbol;Acc:HGNC:24745]	protein_coding	7	testis expressed 45 [Source:HGNC Symbol;Acc:HGNC:24745]	5.5286	1.31596	52.2103	0.000222247	0.00295729
ENSG00000085063	966	CD59	protein_coding	16	CD59 molecule (CD59 blood group) [Source:HGNC Symbol;Acc:HGNC:1689]	protein_coding	16	CD59 molecule (CD59 blood group) [Source:HGNC Symbol;Acc:HGNC:1689]	-3.25148	8.13276	52.1919	0.000222482	0.00295759
ENSG00000203326	170958	ZNF525	protein_coding	8	zinc finger protein 525 [Source:HGNC Symbol;Acc:HGNC:29423]	protein_coding	8	zinc finger protein 525 [Source:HGNC Symbol;Acc:HGNC:29423]	-5.53625	2.24163	52.0813	0.000223897	0.00297357
ENSG00000185352	266722	HS6ST3	protein_coding	2	heparan sulfate 6-O-sulfotransferase 3 [Source:HGNC Symbol;Acc:HGNC:19134]	protein_coding	2	heparan sulfate 6-O-sulfotransferase 3 [Source:HGNC Symbol;Acc:HGNC:19134]	5.24913	2.92894	52.0437	0.000224381	0.00297716
ENSG00000184371	1435	CSF1	protein_coding	9	colony stimulating factor 1 [Source:HGNC Symbol;Acc:HGNC:2432]	protein_coding	9	colony stimulating factor 1 [Source:HGNC Symbol;Acc:HGNC:2432]	-3.4979	6.70024	52.0054	0.000224875	0.00297841
ENSG00000118785	6696	SPP1	protein_coding	11	secreted phosphoprotein 1 [Source:HGNC Symbol;Acc:HGNC:11255]	protein_coding	11	secreted phosphoprotein 1 [Source:HGNC Symbol;Acc:HGNC:11255]	-11.6172	8.78063	52.0033	0.000224902	0.00297841
ENSG00000184347	6586	SLIT3	protein_coding	8	slit guidance ligand 3 [Source:HGNC Symbol;Acc:HGNC:11087]	protein_coding	8	slit guidance ligand 3 [Source:HGNC Symbol;Acc:HGNC:11087]	6.32204	3.35923	51.9574	0.000225496	0.00298344
ENSG00000140807	85407	NKD1	protein_coding	3	NKD inhibitor of WNT signaling pathway 1 [Source:HGNC Symbol;Acc:HGNC:17045]	protein_coding	3	NKD1, WNT signaling pathway inhibitor [Source:HGNC Symbol;Acc:HGNC:17045]	7.85433	3.71964	51.9283	0.000225874	0.00298561
ENSG00000197261	135398	C6orf141	protein_coding	7	chromosome 6 open reading frame 141 [Source:HGNC Symbol;Acc:HGNC:21351]	protein_coding	7	chromosome 6 open reading frame 141 [Source:HGNC Symbol;Acc:HGNC:21351]	-5.56572	2.1351	51.8988	0.000226258	0.00298785
ENSG00000205363	388135	INSYN1	protein_coding	4	inhibitory synaptic factor 1 [Source:HGNC Symbol;Acc:HGNC:33753]	protein_coding	4	inhibitory synaptic factor 1 [Source:HGNC Symbol;Acc:HGNC:33753]	7.52652	2.45449	51.8483	0.000226917	0.00299139
ENSG00000183876	340075	ARSI	protein_coding	3	arylsulfatase family member I [Source:HGNC Symbol;Acc:HGNC:32521]	protein_coding	3	arylsulfatase family member I [Source:HGNC Symbol;Acc:HGNC:32521]	-7.86185	1.76708	51.8454	0.000226955	0.00299139
ENSG00000197928	342926	ZNF677	protein_coding	11	zinc finger protein 677 [Source:HGNC Symbol;Acc:HGNC:28730]	protein_coding	11	zinc finger protein 677 [Source:HGNC Symbol;Acc:HGNC:28730]	-7.79324	0.858713	51.7531	0.000228167	0.00299931
ENSG00000104783	3783	KCNN4	protein_coding	10	potassium calcium-activated channel subfamily N member 4 [Source:HGNC Symbol;Acc:HGNC:6293]	protein_coding	11	potassium calcium-activated channel subfamily N member 4 [Source:HGNC Symbol;Acc:HGNC:6293]	-5.58924	3.50282	51.7468	0.00022825	0.00299931
ENSG00000153993	223117	SEMA3D	protein_coding	4	semaphorin 3D [Source:HGNC Symbol;Acc:HGNC:10726]	protein_coding	4	semaphorin 3D [Source:HGNC Symbol;Acc:HGNC:10726]	3.74703	2.90424	51.7391	0.000228352	0.00299931
ENSG00000125170	55715	DOK4	protein_coding	18	docking protein 4 [Source:HGNC Symbol;Acc:HGNC:19868]	protein_coding	18	docking protein 4 [Source:HGNC Symbol;Acc:HGNC:19868]	-2.52276	5.88141	51.7341	0.000228417	0.00299931
ENSG00000111679	5777	PTPN6	protein_coding	23	protein tyrosine phosphatase non-receptor type 6 [Source:HGNC Symbol;Acc:HGNC:9658]	protein_coding	23	protein tyrosine phosphatase, non-receptor type 6 [Source:HGNC Symbol;Acc:HGNC:9658]	-3.76526	3.88988	51.6195	0.000229935	0.00301641
ENSG00000132554	26166	RGS22	protein_coding	18	regulator of G protein signaling 22 [Source:HGNC Symbol;Acc:HGNC:24499]	protein_coding	18	regulator of G protein signaling 22 [Source:HGNC Symbol;Acc:HGNC:24499]	-8.61152	2.50204	51.5256	0.000231188	0.00303
ENSG00000143198	4259	MGST3	protein_coding	14	microsomal glutathione S-transferase 3 [Source:HGNC Symbol;Acc:HGNC:7064]	protein_coding	14	microsomal glutathione S-transferase 3 [Source:HGNC Symbol;Acc:HGNC:7064]	-2.53375	6.57072	51.5092	0.000231409	0.00303004
[truncated: 12,880 more rows]

## Sheet: 3_Tumor_vs_PT_DEGs
genesymbol_deg	Num_sig_up	Num_sig_down	mean_avg_log2FC	Num_datapoints	Num_up	Num_down	C3L-00610-T1	C3L-00790-T1	C3N-00242-T1	C3N-00733-T1	C3N-01200-T1	C3N-01213-T1	C3L-00004-T1	C3L-00010-T1	C3L-00026-T1	C3L-00079-T1	C3L-00088-T2	C3L-00088-T1	C3L-00096-T1	C3L-00416-T2	C3L-00448-T1	C3L-00583-T1	C3L-00908-T1	C3L-00917-T1	C3L-01287-T1	C3L-01302-T1	C3L-01313-T1	C3N-00177-T1	C3N-00317-T1	C3N-00437-T1	C3N-00495-T1	C3L-00813-T1	C3N-00733-T2	C3L-00416-T1	C3N-01200-T3	C3N-01200-T2	p_val.CNVcorrected	FDR.CNVcorrected	avg_log2FC.allTumorcellsvsPT	pct.1.allTumorcellsvsPT	pct.2.allTumorcellsvsPT	ensembl_gene_id	logFC.bulkRNA	logCPM.bulkRNA	F.bulkRNA	PValue.bulkRNA	FDR.bulkRNA	ensembl_gene_id_version.deg	ensembl_gene_id_version
[truncated: 23,873 more rows]
[truncated: 8 more columns]

[truncated: 4 more sheets: 4_Tumor_vs_PT_DAMs, 5_Tumor_vsPT_up_DAPs, 6_Tumor_vsPT_down_DAPs, 7_Motifs_mapped_to_DAPs]
