# Supplementary material for: Epigenetic and transcriptomic characterization reveals progression markers and essential pathways in clear cell renal cell carcinoma
Source: Nat Commun. 2023 Mar 27;14:1681. doi: 10.1038/s41467-023-37211-7 (PMC10042888; doi:10.1038/s41467-023-37211-7)
Supplement: Supplementary file 6 — Supplementary Data 4 [file 41467_2023_37211_MOESM6_ESM.xlsx]

## Sheet: README
Tab
1	1_Genes_for_pathway_scores	Genes used for calculating pathway score for tumor clusters
2	2_Pathway_scores_snRNA-seq	Pathway scores and pathway enrichment status per tumor cluster
3	3_Epithelial_markers	Epithelial markers used for calculating epithelial scores
4	4_Epithelial_EMT_scores_snRNA-seq	Epithelial score, EMT score, and epithelial group per tumor cluster (snRNA-seq)
5	5_Epithelial_EMT_scores_snATAC-seq	Epithelial score and EMT score per tumor cluster (snATAC-seq)
6	6_DEGs_EMTvsEpi-H_tumorclusters	DEGs for between EMT tumor cells and Epi-H tumor cells
7	7_DAPs_Epi-HvsEMT_tumorclusters	Differentially accessible peaks in Epi-H tumor clusters vs. EMT tumor clusters
8	8_DAM_Epi-HvsEMT_tumorclusters	Differentially accessible TF motifs in Epi-H vs. EMT tumor clusters
9	9_Mes_up_DEG_DAP_DAM	TF motifs up-regulated in EMT tumor clusters mapped to more accessible promoter or potential enhancers of EMT-vs-Epi-H DEGs
10	10_Epi_up_DEG_DAP_DAM	TF motifs up-regulated in Epi-H tumor clusters mapped to more accessible promoter or potential enhancers of Epi-H-vs-EMT DEGs

## Sheet: 1_Genes_for_pathway_scores
GeneSet_Name	GeneSymbol
HALLMARK_INTERFERON_ALPHA_RESPONSE	EPSTI1
HALLMARK_INTERFERON_ALPHA_RESPONSE	TXNIP
HALLMARK_INTERFERON_ALPHA_RESPONSE	GBP2
HALLMARK_INTERFERON_ALPHA_RESPONSE	LPAR6
HALLMARK_INTERFERON_ALPHA_RESPONSE	STAT2
HALLMARK_INTERFERON_ALPHA_RESPONSE	ELF1
HALLMARK_INTERFERON_ALPHA_RESPONSE	SAMD9L
HALLMARK_UV_RESPONSE_DN	PLCB4
HALLMARK_UV_RESPONSE_DN	APBB2
HALLMARK_UV_RESPONSE_DN	SYNE1
HALLMARK_UV_RESPONSE_DN	MAP2K5
HALLMARK_UV_RESPONSE_DN	MGMT
HALLMARK_UV_RESPONSE_DN	ADD3
HALLMARK_UV_RESPONSE_DN	TGFBR3
HALLMARK_UV_RESPONSE_DN	PHF3
HALLMARK_UV_RESPONSE_DN	ATP2B4
HALLMARK_HYPOXIA	MXI1
HALLMARK_HYPOXIA	FOXO3
HALLMARK_HYPOXIA	ERRFI1
HALLMARK_HYPOXIA	TMEM45A
HALLMARK_HYPOXIA	BNIP3L
HALLMARK_HYPOXIA	DDIT4
HALLMARK_HYPOXIA	KLHL24
HALLMARK_HYPOXIA	EXT1
HALLMARK_HYPOXIA	GCNT2
HALLMARK_HYPOXIA	KLF7
HALLMARK_HYPOXIA	CCNG2
HALLMARK_MITOTIC_SPINDLE	DOCK4
HALLMARK_MITOTIC_SPINDLE	SORBS2
HALLMARK_MITOTIC_SPINDLE	CLASP1
HALLMARK_MITOTIC_SPINDLE	FGD6
HALLMARK_MITOTIC_SPINDLE	TSC1
HALLMARK_MITOTIC_SPINDLE	CDK5RAP2
HALLMARK_MITOTIC_SPINDLE	ITSN1
HALLMARK_MITOTIC_SPINDLE	AKAP13
HALLMARK_MITOTIC_SPINDLE	PKD2
HALLMARK_ESTROGEN_RESPONSE_EARLY	RPS6KA2
HALLMARK_ESTROGEN_RESPONSE_EARLY	ADD3
HALLMARK_ESTROGEN_RESPONSE_EARLY	SYBU
HALLMARK_ESTROGEN_RESPONSE_EARLY	FRK
HALLMARK_ESTROGEN_RESPONSE_EARLY	DEPTOR
HALLMARK_ESTROGEN_RESPONSE_EARLY	DHRS3
HALLMARK_ESTROGEN_RESPONSE_EARLY	SLC1A1
HALLMARK_ESTROGEN_RESPONSE_EARLY	MREG
HALLMARK_ESTROGEN_RESPONSE_EARLY	ELF1
HALLMARK_PI3K_AKT_MTOR_SIGNALING	ADCY2
HALLMARK_PI3K_AKT_MTOR_SIGNALING	MAPK10
HALLMARK_PI3K_AKT_MTOR_SIGNALING	VAV3
HALLMARK_PI3K_AKT_MTOR_SIGNALING	ITPR2
HALLMARK_PI3K_AKT_MTOR_SIGNALING	STAT2
HALLMARK_INTERFERON_GAMMA_RESPONSE	EPSTI1
HALLMARK_INTERFERON_GAMMA_RESPONSE	TXNIP
HALLMARK_INTERFERON_GAMMA_RESPONSE	BANK1
HALLMARK_INTERFERON_GAMMA_RESPONSE	SERPING1
HALLMARK_INTERFERON_GAMMA_RESPONSE	XAF1
HALLMARK_INTERFERON_GAMMA_RESPONSE	STAT2
HALLMARK_INTERFERON_GAMMA_RESPONSE	PELI1
HALLMARK_INTERFERON_GAMMA_RESPONSE	SAMD9L
HALLMARK_COMPLEMENT	LIPA
HALLMARK_COMPLEMENT	C3
HALLMARK_COMPLEMENT	DOCK4
HALLMARK_COMPLEMENT	CBLB
HALLMARK_COMPLEMENT	SERPING1
HALLMARK_COMPLEMENT	L3MBTL4
HALLMARK_COMPLEMENT	HNF4A
HALLMARK_NOTCH_SIGNALING	TCF7L2
HALLMARK_EPITHELIAL_MESENCHYMAL_TRANSITION	MYLK
HALLMARK_EPITHELIAL_MESENCHYMAL_TRANSITION	TPM1
HALLMARK_EPITHELIAL_MESENCHYMAL_TRANSITION	ABI3BP
HALLMARK_EPITHELIAL_MESENCHYMAL_TRANSITION	TGFBR3
HALLMARK_EPITHELIAL_MESENCHYMAL_TRANSITION	CALD1
HALLMARK_EPITHELIAL_MESENCHYMAL_TRANSITION	ITGA2
HALLMARK_E2F_TARGETS	SHMT1
HALLMARK_E2F_TARGETS	CIT
HALLMARK_E2F_TARGETS	MMS22L
HALLMARK_E2F_TARGETS	MSH2
HALLMARK_E2F_TARGETS	XPO1
HALLMARK_IL2_STAT5_SIGNALING	CCND3
HALLMARK_IL2_STAT5_SIGNALING	DHRS3
HALLMARK_IL2_STAT5_SIGNALING	LCLAT1
HALLMARK_IL2_STAT5_SIGNALING	SH3BGRL2
HALLMARK_KRAS_SIGNALING_UP	CBR4
HALLMARK_KRAS_SIGNALING_UP	TMEM176B
HALLMARK_KRAS_SIGNALING_UP	ITGA2
HALLMARK_MTORC1_SIGNALING	ADD3
HALLMARK_MTORC1_SIGNALING	DDIT4
HALLMARK_MTORC1_SIGNALING	SRD5A1
HALLMARK_ALLOGRAFT_REJECTION	CCND3
HALLMARK_ALLOGRAFT_REJECTION	GBP2
HALLMARK_G2M_CHECKPOINT	EFNA5
HALLMARK_G2M_CHECKPOINT	XPO1
HALLMARK_INFLAMMATORY_RESPONSE	HPN
HALLMARK_INFLAMMATORY_RESPONSE	RNF144B
HALLMARK_MYC_TARGETS_V1	XPO1
HALLMARK_TNFA_SIGNALING_VIA_NFKB	TNIP1
HALLMARK_TNFA_SIGNALING_VIA_NFKB	NAMPT
HALLMARK_TNFA_SIGNALING_VIA_NFKB	SMAD3
HALLMARK_TNFA_SIGNALING_VIA_NFKB	PTPRE
HALLMARK_TNFA_SIGNALING_VIA_NFKB	CCL20
HALLMARK_TNFA_SIGNALING_VIA_NFKB	NFIL3
HALLMARK_TNFA_SIGNALING_VIA_NFKB	SPSB1
HALLMARK_TNFA_SIGNALING_VIA_NFKB	PFKFB3
HALLMARK_TNFA_SIGNALING_VIA_NFKB	B4GALT5
HALLMARK_TNFA_SIGNALING_VIA_NFKB	BIRC3
HALLMARK_TNFA_SIGNALING_VIA_NFKB	CCL2
HALLMARK_TNFA_SIGNALING_VIA_NFKB	CXCL2
HALLMARK_TNFA_SIGNALING_VIA_NFKB	ETS2
HALLMARK_TNFA_SIGNALING_VIA_NFKB	SLC2A3
HALLMARK_TNFA_SIGNALING_VIA_NFKB	NFKBIA
HALLMARK_TNFA_SIGNALING_VIA_NFKB	FOSL2
HALLMARK_TNFA_SIGNALING_VIA_NFKB	MYC
HALLMARK_TNFA_SIGNALING_VIA_NFKB	IER3
HALLMARK_TNFA_SIGNALING_VIA_NFKB	BCL6
HALLMARK_TNFA_SIGNALING_VIA_NFKB	SGK1
HALLMARK_TNFA_SIGNALING_VIA_NFKB	CDKN1A
HALLMARK_TNFA_SIGNALING_VIA_NFKB	EGR1
HALLMARK_TNFA_SIGNALING_VIA_NFKB	PNRC1
HALLMARK_TNFA_SIGNALING_VIA_NFKB	PANX1
HALLMARK_TNFA_SIGNALING_VIA_NFKB	SDC4
HALLMARK_TNFA_SIGNALING_VIA_NFKB	GADD45B
HALLMARK_TNFA_SIGNALING_VIA_NFKB	MAP2K3
HALLMARK_TNFA_SIGNALING_VIA_NFKB	MCL1
HALLMARK_TNFA_SIGNALING_VIA_NFKB	ZFP36
HALLMARK_TNFA_SIGNALING_VIA_NFKB	LDLR
HALLMARK_TNFA_SIGNALING_VIA_NFKB	BIRC2
HALLMARK_HYPOXIA	TGM2
HALLMARK_HYPOXIA	ETS1
HALLMARK_HYPOXIA	MT2A
HALLMARK_HYPOXIA	ANXA2
HALLMARK_HYPOXIA	GBE1
HALLMARK_HYPOXIA	NFIL3
HALLMARK_HYPOXIA	PFKFB3
HALLMARK_HYPOXIA	ENO1
HALLMARK_HYPOXIA	SLC2A3
HALLMARK_HYPOXIA	CA12
HALLMARK_HYPOXIA	FOSL2
HALLMARK_HYPOXIA	HK1
HALLMARK_HYPOXIA	IGFBP3
HALLMARK_HYPOXIA	IER3
HALLMARK_HYPOXIA	PPARGC1A
HALLMARK_HYPOXIA	PIM1
HALLMARK_HYPOXIA	CDKN1A
HALLMARK_HYPOXIA	ERO1A
HALLMARK_HYPOXIA	NOCT
HALLMARK_HYPOXIA	PNRC1
HALLMARK_HYPOXIA	SDC4
HALLMARK_HYPOXIA	ZFP36
HALLMARK_MTORC1_SIGNALING	NAMPT
HALLMARK_MTORC1_SIGNALING	PLOD2
HALLMARK_MTORC1_SIGNALING	GBE1
HALLMARK_MTORC1_SIGNALING	NFIL3
HALLMARK_MTORC1_SIGNALING	ELOVL6
HALLMARK_MTORC1_SIGNALING	ENO1
HALLMARK_MTORC1_SIGNALING	EGLN3
HALLMARK_MTORC1_SIGNALING	SLC2A3
HALLMARK_MTORC1_SIGNALING	ACACA
HALLMARK_MTORC1_SIGNALING	ETF1
HALLMARK_MTORC1_SIGNALING	ATP2A2
HALLMARK_MTORC1_SIGNALING	CDKN1A
HALLMARK_MTORC1_SIGNALING	ERO1A
HALLMARK_MTORC1_SIGNALING	MTHFD2L
HALLMARK_MTORC1_SIGNALING	HPRT1
HALLMARK_MTORC1_SIGNALING	MAP2K3
HALLMARK_MTORC1_SIGNALING	PSMC6
HALLMARK_MTORC1_SIGNALING	LDLR
HALLMARK_MTORC1_SIGNALING	CCT6A
HALLMARK_MTORC1_SIGNALING	PPA1
HALLMARK_UV_RESPONSE_DN	KCNMA1
HALLMARK_UV_RESPONSE_DN	SMAD3
HALLMARK_UV_RESPONSE_DN	FHL2
HALLMARK_UV_RESPONSE_DN	ANXA2
HALLMARK_UV_RESPONSE_DN	SIPA1L1
HALLMARK_UV_RESPONSE_DN	AKT3
HALLMARK_UV_RESPONSE_DN	DDAH1
HALLMARK_UV_RESPONSE_DN	PMP22
HALLMARK_UV_RESPONSE_DN	MGLL
HALLMARK_UV_RESPONSE_DN	SLC7A1
HALLMARK_UV_RESPONSE_DN	MYC
HALLMARK_UV_RESPONSE_DN	RUNX1
HALLMARK_UV_RESPONSE_DN	VAV2
HALLMARK_UV_RESPONSE_DN	RND3
HALLMARK_UV_RESPONSE_DN	LDLR
HALLMARK_ESTROGEN_RESPONSE_EARLY	NAV2
HALLMARK_ESTROGEN_RESPONSE_EARLY	TGM2
HALLMARK_ESTROGEN_RESPONSE_EARLY	FHL2
HALLMARK_ESTROGEN_RESPONSE_EARLY	WWC1
HALLMARK_ESTROGEN_RESPONSE_EARLY	SVIL
HALLMARK_ESTROGEN_RESPONSE_EARLY	CALCR
HALLMARK_ESTROGEN_RESPONSE_EARLY	OPN3
HALLMARK_ESTROGEN_RESPONSE_EARLY	SLC22A5
HALLMARK_ESTROGEN_RESPONSE_EARLY	CA12
HALLMARK_ESTROGEN_RESPONSE_EARLY	RBBP8
HALLMARK_ESTROGEN_RESPONSE_EARLY	MAPT
HALLMARK_ESTROGEN_RESPONSE_EARLY	MYC
HALLMARK_ESTROGEN_RESPONSE_EARLY	CELSR1
HALLMARK_ESTROGEN_RESPONSE_EARLY	NRIP1
HALLMARK_ESTROGEN_RESPONSE_EARLY	KRT18
HALLMARK_ESTROGEN_RESPONSE_EARLY	TTC39A
HALLMARK_ESTROGEN_RESPONSE_EARLY	ENDOD1
HALLMARK_ESTROGEN_RESPONSE_EARLY	RRP12
HALLMARK_MYC_TARGETS_V1	DDX21
HALLMARK_MYC_TARGETS_V1	PABPC1
HALLMARK_MYC_TARGETS_V1	EIF2S1
HALLMARK_MYC_TARGETS_V1	MYC
HALLMARK_MYC_TARGETS_V1	ETF1
HALLMARK_MYC_TARGETS_V1	PSMD1
HALLMARK_MYC_TARGETS_V1	HNRNPR
HALLMARK_MYC_TARGETS_V1	HPRT1
HALLMARK_MYC_TARGETS_V1	EIF3J
HALLMARK_MYC_TARGETS_V1	VDAC1
HALLMARK_MYC_TARGETS_V1	HNRNPA3
HALLMARK_MYC_TARGETS_V1	HSP90AB1
HALLMARK_MYC_TARGETS_V1	G3BP1
HALLMARK_MYC_TARGETS_V1	CTPS1
HALLMARK_MYC_TARGETS_V1	PSMC6
HALLMARK_MYC_TARGETS_V1	NOLC1
HALLMARK_MYC_TARGETS_V1	NPM1
HALLMARK_MYC_TARGETS_V1	EIF4A1
HALLMARK_MITOTIC_SPINDLE	ARHGEF12
HALLMARK_MITOTIC_SPINDLE	MYO1E
HALLMARK_MITOTIC_SPINDLE	RASAL2
HALLMARK_MITOTIC_SPINDLE	VCL
HALLMARK_MITOTIC_SPINDLE	CLIP2
HALLMARK_MITOTIC_SPINDLE	EPB41L2
HALLMARK_MITOTIC_SPINDLE	DYNC1H1
HALLMARK_MITOTIC_SPINDLE	FLNA
HALLMARK_MITOTIC_SPINDLE	CLIP1
HALLMARK_MITOTIC_SPINDLE	KIF23
HALLMARK_MITOTIC_SPINDLE	CKAP5
HALLMARK_MITOTIC_SPINDLE	SPTAN1
HALLMARK_MITOTIC_SPINDLE	KLC1
HALLMARK_MITOTIC_SPINDLE	CSNK1D
HALLMARK_MITOTIC_SPINDLE	BCAR1
HALLMARK_MITOTIC_SPINDLE	CDC42EP4
HALLMARK_EPITHELIAL_MESENCHYMAL_TRANSITION	NTM
HALLMARK_EPITHELIAL_MESENCHYMAL_TRANSITION	SPP1
HALLMARK_EPITHELIAL_MESENCHYMAL_TRANSITION	TGM2
HALLMARK_EPITHELIAL_MESENCHYMAL_TRANSITION	SERPINE2
HALLMARK_EPITHELIAL_MESENCHYMAL_TRANSITION	PLOD2
HALLMARK_EPITHELIAL_MESENCHYMAL_TRANSITION	CDH11
HALLMARK_EPITHELIAL_MESENCHYMAL_TRANSITION	VCAM1
HALLMARK_EPITHELIAL_MESENCHYMAL_TRANSITION	PMP22
HALLMARK_EPITHELIAL_MESENCHYMAL_TRANSITION	SNTB1
HALLMARK_EPITHELIAL_MESENCHYMAL_TRANSITION	IGFBP3
HALLMARK_EPITHELIAL_MESENCHYMAL_TRANSITION	CD59
HALLMARK_EPITHELIAL_MESENCHYMAL_TRANSITION	HTRA1
HALLMARK_EPITHELIAL_MESENCHYMAL_TRANSITION	FLNA
HALLMARK_EPITHELIAL_MESENCHYMAL_TRANSITION	SDC4
HALLMARK_EPITHELIAL_MESENCHYMAL_TRANSITION	GADD45B
HALLMARK_EPITHELIAL_MESENCHYMAL_TRANSITION	TNFRSF12A
HALLMARK_G2M_CHECKPOINT	HIF1A
HALLMARK_G2M_CHECKPOINT	SMAD3
HALLMARK_G2M_CHECKPOINT	MT2A
HALLMARK_G2M_CHECKPOINT	AMD1
HALLMARK_G2M_CHECKPOINT	RASAL2
HALLMARK_G2M_CHECKPOINT	SLC7A1
HALLMARK_G2M_CHECKPOINT	NSD2
HALLMARK_G2M_CHECKPOINT	MYC
HALLMARK_G2M_CHECKPOINT	UCK2
HALLMARK_G2M_CHECKPOINT	KIF23
HALLMARK_G2M_CHECKPOINT	MNAT1
HALLMARK_G2M_CHECKPOINT	G3BP1
HALLMARK_G2M_CHECKPOINT	NOLC1
HALLMARK_G2M_CHECKPOINT	CUL5
HALLMARK_G2M_CHECKPOINT	ILF3
HALLMARK_G2M_CHECKPOINT	CDC7
HALLMARK_INFLAMMATORY_RESPONSE	HIF1A
HALLMARK_INFLAMMATORY_RESPONSE	NAMPT
HALLMARK_INFLAMMATORY_RESPONSE	PTPRE
HALLMARK_INFLAMMATORY_RESPONSE	IL4R
HALLMARK_INFLAMMATORY_RESPONSE	CCL20
HALLMARK_INFLAMMATORY_RESPONSE	HRH1
HALLMARK_INFLAMMATORY_RESPONSE	SGMS2
HALLMARK_INFLAMMATORY_RESPONSE	CCL2
HALLMARK_INFLAMMATORY_RESPONSE	NFKBIA
HALLMARK_INFLAMMATORY_RESPONSE	SLC7A1
HALLMARK_INFLAMMATORY_RESPONSE	MYC
HALLMARK_INFLAMMATORY_RESPONSE	ATP2A2
HALLMARK_INFLAMMATORY_RESPONSE	CDKN1A
HALLMARK_INFLAMMATORY_RESPONSE	AXL
HALLMARK_INFLAMMATORY_RESPONSE	LDLR
HALLMARK_IL2_STAT5_SIGNALING	SPP1
HALLMARK_IL2_STAT5_SIGNALING	TGM2
HALLMARK_IL2_STAT5_SIGNALING	IL4R
HALLMARK_IL2_STAT5_SIGNALING	NFIL3
HALLMARK_IL2_STAT5_SIGNALING	MYO1E
HALLMARK_IL2_STAT5_SIGNALING	SLC2A3
HALLMARK_IL2_STAT5_SIGNALING	NFKBIZ
HALLMARK_IL2_STAT5_SIGNALING	MYC
HALLMARK_IL2_STAT5_SIGNALING	PIM1
HALLMARK_IL2_STAT5_SIGNALING	UCK2
HALLMARK_IL2_STAT5_SIGNALING	GADD45B
HALLMARK_IL2_STAT5_SIGNALING	BATF3
HALLMARK_ALLOGRAFT_REJECTION	HIF1A
HALLMARK_ALLOGRAFT_REJECTION	ETS1
HALLMARK_ALLOGRAFT_REJECTION	IL4R
HALLMARK_ALLOGRAFT_REJECTION	CCL2
HALLMARK_ALLOGRAFT_REJECTION	EIF3A
HALLMARK_ALLOGRAFT_REJECTION	FLNA
HALLMARK_ALLOGRAFT_REJECTION	EIF4G3
HALLMARK_ALLOGRAFT_REJECTION	EIF3J
HALLMARK_ALLOGRAFT_REJECTION	NPM1
HALLMARK_ALLOGRAFT_REJECTION	HDAC9
HALLMARK_ALLOGRAFT_REJECTION	MRPL3
HALLMARK_INTERFERON_GAMMA_RESPONSE	HIF1A
HALLMARK_INTERFERON_GAMMA_RESPONSE	NAMPT
HALLMARK_INTERFERON_GAMMA_RESPONSE	IL4R
HALLMARK_INTERFERON_GAMMA_RESPONSE	MT2A
HALLMARK_INTERFERON_GAMMA_RESPONSE	CCL2
HALLMARK_INTERFERON_GAMMA_RESPONSE	VCAM1
HALLMARK_INTERFERON_GAMMA_RESPONSE	NFKBIA
HALLMARK_INTERFERON_GAMMA_RESPONSE	PIM1
HALLMARK_INTERFERON_GAMMA_RESPONSE	CASP4
HALLMARK_INTERFERON_GAMMA_RESPONSE	CDKN1A
HALLMARK_INTERFERON_GAMMA_RESPONSE	PNPT1
HALLMARK_E2F_TARGETS	IPO7
HALLMARK_E2F_TARGETS	PRKDC
HALLMARK_E2F_TARGETS	EIF2S1
HALLMARK_E2F_TARGETS	MYC
HALLMARK_E2F_TARGETS	CDKN1A
HALLMARK_E2F_TARGETS	CTPS1
HALLMARK_E2F_TARGETS	NOLC1
HALLMARK_E2F_TARGETS	BRMS1L
HALLMARK_E2F_TARGETS	ILF3
HALLMARK_E2F_TARGETS	PNN
HALLMARK_PI3K_AKT_MTOR_SIGNALING	ACACA
HALLMARK_PI3K_AKT_MTOR_SIGNALING	RPS6KA3
HALLMARK_PI3K_AKT_MTOR_SIGNALING	CDKN1A
HALLMARK_PI3K_AKT_MTOR_SIGNALING	MAPKAP1
HALLMARK_PI3K_AKT_MTOR_SIGNALING	MAP2K3
HALLMARK_KRAS_SIGNALING_UP	SPP1
HALLMARK_KRAS_SIGNALING_UP	ETS1
HALLMARK_KRAS_SIGNALING_UP	CCL20
HALLMARK_KRAS_SIGNALING_UP	BIRC3
HALLMARK_KRAS_SIGNALING_UP	DUSP6
HALLMARK_KRAS_SIGNALING_UP	IGFBP3
HALLMARK_KRAS_SIGNALING_UP	ERO1A
HALLMARK_KRAS_SIGNALING_UP	CBL
HALLMARK_KRAS_SIGNALING_UP	HDAC9
HALLMARK_COMPLEMENT	SERPINA1
HALLMARK_COMPLEMENT	ANXA5
HALLMARK_COMPLEMENT	DUSP6
HALLMARK_COMPLEMENT	DOCK9
HALLMARK_COMPLEMENT	CD59
HALLMARK_COMPLEMENT	PIM1
HALLMARK_COMPLEMENT	CASP4
HALLMARK_COMPLEMENT	GPD2
HALLMARK_NOTCH_SIGNALING	PPARD
HALLMARK_TGF_BETA_SIGNALING	SMAD3
HALLMARK_INTERFERON_ALPHA_RESPONSE	IL4R
HALLMARK_INTERFERON_ALPHA_RESPONSE	PNPT1
HALLMARK_DNA_REPAIR	HPRT1
HALLMARK_DNA_REPAIR	ELL
HALLMARK_UV_RESPONSE_DN	IGF1R
HALLMARK_UV_RESPONSE_DN	TFPI
HALLMARK_UV_RESPONSE_DN	APBB2
HALLMARK_UV_RESPONSE_DN	NFIB
HALLMARK_UV_RESPONSE_DN	ABCC1
HALLMARK_UV_RESPONSE_DN	NIPBL
HALLMARK_UV_RESPONSE_DN	NRP1
HALLMARK_UV_RESPONSE_DN	ATXN1
HALLMARK_UV_RESPONSE_DN	ATRX
HALLMARK_UV_RESPONSE_DN	SIPA1L1
HALLMARK_UV_RESPONSE_DN	SCAF8
HALLMARK_UV_RESPONSE_DN	TJP1
HALLMARK_UV_RESPONSE_DN	MAP2K5
HALLMARK_UV_RESPONSE_DN	SYNE1
HALLMARK_UV_RESPONSE_DN	MET
HALLMARK_UV_RESPONSE_DN	PDLIM5
HALLMARK_UV_RESPONSE_DN	MGLL
HALLMARK_UV_RESPONSE_DN	BMPR1A
HALLMARK_UV_RESPONSE_DN	PRKCA
HALLMARK_UV_RESPONSE_DN	NR3C1
HALLMARK_UV_RESPONSE_DN	PHF3
HALLMARK_UV_RESPONSE_DN	DLG1
HALLMARK_MITOTIC_SPINDLE	SORBS2
HALLMARK_MITOTIC_SPINDLE	ARHGEF12
HALLMARK_MITOTIC_SPINDLE	FARP1
HALLMARK_MITOTIC_SPINDLE	FGD4
HALLMARK_MITOTIC_SPINDLE	NF1
HALLMARK_MITOTIC_SPINDLE	ABL1
HALLMARK_MITOTIC_SPINDLE	ITSN1
HALLMARK_MITOTIC_SPINDLE	AKAP13
HALLMARK_MITOTIC_SPINDLE	CLASP1
HALLMARK_MITOTIC_SPINDLE	ARHGAP10
HALLMARK_MITOTIC_SPINDLE	KIF1B
HALLMARK_MITOTIC_SPINDLE	TRIO
HALLMARK_MITOTIC_SPINDLE	CD2AP
HALLMARK_MITOTIC_SPINDLE	PDLIM5
HALLMARK_MITOTIC_SPINDLE	RAB3GAP1
HALLMARK_MITOTIC_SPINDLE	NEDD9
HALLMARK_MITOTIC_SPINDLE	ARHGAP29
HALLMARK_MITOTIC_SPINDLE	HOOK3
HALLMARK_MITOTIC_SPINDLE	KIFAP3
HALLMARK_MITOTIC_SPINDLE	SOS1
HALLMARK_MITOTIC_SPINDLE	PAFAH1B1
HALLMARK_MITOTIC_SPINDLE	DLG1
HALLMARK_MITOTIC_SPINDLE	RICTOR
HALLMARK_HYPOXIA	FOXO3
HALLMARK_HYPOXIA	EXT1
HALLMARK_HYPOXIA	GBE1
HALLMARK_HYPOXIA	AK4
HALLMARK_HYPOXIA	PFKP
HALLMARK_HYPOXIA	P4HA1
HALLMARK_HYPOXIA	PPARGC1A
HALLMARK_HYPOXIA	EGFR
HALLMARK_HYPOXIA	BNIP3L
HALLMARK_HYPOXIA	KLF7
HALLMARK_HYPOXIA	PAM
HALLMARK_HYPOXIA	NEDD4L
HALLMARK_HYPOXIA	DTNA
HALLMARK_HYPOXIA	ZNF292
HALLMARK_HYPOXIA	PRKCA
HALLMARK_HYPOXIA	GCNT2
HALLMARK_HYPOXIA	NR3C1
HALLMARK_HYPOXIA	GPI
HALLMARK_TGF_BETA_SIGNALING	BMPR2
HALLMARK_TGF_BETA_SIGNALING	HIPK2
HALLMARK_TGF_BETA_SIGNALING	ARID4B
HALLMARK_TGF_BETA_SIGNALING	WWTR1
HALLMARK_TGF_BETA_SIGNALING	TJP1
HALLMARK_TGF_BETA_SIGNALING	BMPR1A
HALLMARK_TGF_BETA_SIGNALING	ACVR1
HALLMARK_ESTROGEN_RESPONSE_EARLY	MED13L
HALLMARK_ESTROGEN_RESPONSE_EARLY	MAST4
HALLMARK_ESTROGEN_RESPONSE_EARLY	WWC1
HALLMARK_ESTROGEN_RESPONSE_EARLY	AFF1
HALLMARK_ESTROGEN_RESPONSE_EARLY	IGF1R
HALLMARK_ESTROGEN_RESPONSE_EARLY	KDM4B
HALLMARK_ESTROGEN_RESPONSE_EARLY	KAZN
HALLMARK_ESTROGEN_RESPONSE_EARLY	ABLIM1
HALLMARK_ESTROGEN_RESPONSE_EARLY	FARP1
HALLMARK_ESTROGEN_RESPONSE_EARLY	FRK
HALLMARK_ESTROGEN_RESPONSE_EARLY	MYOF
HALLMARK_ESTROGEN_RESPONSE_EARLY	ADCY9
HALLMARK_ESTROGEN_RESPONSE_EARLY	RPS6KA2
HALLMARK_ESTROGEN_RESPONSE_EARLY	SLC1A1
HALLMARK_ESTROGEN_RESPONSE_EARLY	NRIP1
HALLMARK_ESTROGEN_RESPONSE_EARLY	RETREG1
HALLMARK_NOTCH_SIGNALING	MAML2
HALLMARK_NOTCH_SIGNALING	FBXW11
HALLMARK_NOTCH_SIGNALING	TCF7L2
HALLMARK_NOTCH_SIGNALING	PRKCA
HALLMARK_IL2_STAT5_SIGNALING	CCND3
HALLMARK_IL2_STAT5_SIGNALING	IGF1R
HALLMARK_IL2_STAT5_SIGNALING	TNFRSF21
HALLMARK_IL2_STAT5_SIGNALING	BMPR2
HALLMARK_IL2_STAT5_SIGNALING	HIPK2
HALLMARK_IL2_STAT5_SIGNALING	P4HA1
HALLMARK_IL2_STAT5_SIGNALING	NRP1
HALLMARK_IL2_STAT5_SIGNALING	POU2F1
HALLMARK_MTORC1_SIGNALING	PLOD2
HALLMARK_MTORC1_SIGNALING	GBE1
HALLMARK_MTORC1_SIGNALING	AK4
HALLMARK_MTORC1_SIGNALING	P4HA1
HALLMARK_MTORC1_SIGNALING	EGLN3
HALLMARK_MTORC1_SIGNALING	RAB1A
HALLMARK_MTORC1_SIGNALING	SKAP2
HALLMARK_MTORC1_SIGNALING	GPI
HALLMARK_PI3K_AKT_MTOR_SIGNALING	PLCB1
HALLMARK_PI3K_AKT_MTOR_SIGNALING	GNGT1
HALLMARK_PI3K_AKT_MTOR_SIGNALING	MAPK10
HALLMARK_PI3K_AKT_MTOR_SIGNALING	EGFR
HALLMARK_G2M_CHECKPOINT	ABL1
HALLMARK_G2M_CHECKPOINT	ATRX
HALLMARK_G2M_CHECKPOINT	TOP1
HALLMARK_G2M_CHECKPOINT	STAG1
HALLMARK_G2M_CHECKPOINT	CUL5
HALLMARK_G2M_CHECKPOINT	PAFAH1B1
HALLMARK_INTERFERON_GAMMA_RESPONSE	PFKP
HALLMARK_INTERFERON_GAMMA_RESPONSE	STAT3
HALLMARK_INTERFERON_GAMMA_RESPONSE	ARID5B
HALLMARK_INTERFERON_GAMMA_RESPONSE	EPSTI1
HALLMARK_INTERFERON_GAMMA_RESPONSE	LATS2
HALLMARK_KRAS_SIGNALING_UP	TFPI
HALLMARK_KRAS_SIGNALING_UP	NRP1
HALLMARK_KRAS_SIGNALING_UP	SDCCAG8
HALLMARK_KRAS_SIGNALING_UP	NR1H4
HALLMARK_KRAS_SIGNALING_UP	MAP7
HALLMARK_COMPLEMENT	CPQ
HALLMARK_COMPLEMENT	L3MBTL4
HALLMARK_COMPLEMENT	PPP2CB
HALLMARK_COMPLEMENT	ADAM9
HALLMARK_EPITHELIAL_MESENCHYMAL_TRANSITION	PLOD2
HALLMARK_EPITHELIAL_MESENCHYMAL_TRANSITION	ABI3BP
HALLMARK_EPITHELIAL_MESENCHYMAL_TRANSITION	CDH2
HALLMARK_EPITHELIAL_MESENCHYMAL_TRANSITION	CALD1
HALLMARK_INFLAMMATORY_RESPONSE	SLC4A4
HALLMARK_INFLAMMATORY_RESPONSE	KIF1B
HALLMARK_INFLAMMATORY_RESPONSE	MET
HALLMARK_INFLAMMATORY_RESPONSE	ABCA1
HALLMARK_TNFA_SIGNALING_VIA_NFKB	ABCA1
HALLMARK_TNFA_SIGNALING_VIA_NFKB	TNIP1
HALLMARK_TNFA_SIGNALING_VIA_NFKB	PDLIM5
HALLMARK_TNFA_SIGNALING_VIA_NFKB	NFAT5
HALLMARK_INTERFERON_ALPHA_RESPONSE	EPSTI1
HALLMARK_ALLOGRAFT_REJECTION	CCND3
HALLMARK_ALLOGRAFT_REJECTION	EGFR
HALLMARK_ALLOGRAFT_REJECTION	EIF4G3
HALLMARK_DNA_REPAIR	REV3L
HALLMARK_E2F_TARGETS	STAG1
HALLMARK_MYC_TARGETS_V1	HNRNPC
HALLMARK_ALLOGRAFT_REJECTION	STAB1
HALLMARK_ALLOGRAFT_REJECTION	ZAP70
HALLMARK_ALLOGRAFT_REJECTION	HLA-A
HALLMARK_ALLOGRAFT_REJECTION	B2M
HALLMARK_ALLOGRAFT_REJECTION	ITGAL
HALLMARK_ALLOGRAFT_REJECTION	HCLS1
HALLMARK_ALLOGRAFT_REJECTION	PTPRC
HALLMARK_ALLOGRAFT_REJECTION	PRF1
HALLMARK_ALLOGRAFT_REJECTION	FLNA
HALLMARK_ALLOGRAFT_REJECTION	FGR
HALLMARK_ALLOGRAFT_REJECTION	HLA-E
HALLMARK_ALLOGRAFT_REJECTION	CD247
HALLMARK_ALLOGRAFT_REJECTION	CCL4
HALLMARK_ALLOGRAFT_REJECTION	TAP1
HALLMARK_ALLOGRAFT_REJECTION	LCK
HALLMARK_ALLOGRAFT_REJECTION	CSK
HALLMARK_ALLOGRAFT_REJECTION	LCP2
HALLMARK_ALLOGRAFT_REJECTION	FYB1
HALLMARK_ALLOGRAFT_REJECTION	ITGB2
HALLMARK_ALLOGRAFT_REJECTION	HLA-DRA
HALLMARK_ALLOGRAFT_REJECTION	CD74
HALLMARK_ALLOGRAFT_REJECTION	IRF7
HALLMARK_ALLOGRAFT_REJECTION	SRGN
HALLMARK_ALLOGRAFT_REJECTION	CD2
HALLMARK_ALLOGRAFT_REJECTION	CD96
HALLMARK_ALLOGRAFT_REJECTION	PRKCB
HALLMARK_ALLOGRAFT_REJECTION	ETS1
HALLMARK_ALLOGRAFT_REJECTION	STAT4
HALLMARK_ALLOGRAFT_REJECTION	RPS19
HALLMARK_ALLOGRAFT_REJECTION	SPI1
HALLMARK_ALLOGRAFT_REJECTION	ITK
HALLMARK_INTERFERON_GAMMA_RESPONSE	HLA-B
HALLMARK_INTERFERON_GAMMA_RESPONSE	HLA-A
HALLMARK_INTERFERON_GAMMA_RESPONSE	B2M
HALLMARK_INTERFERON_GAMMA_RESPONSE	STAT2
HALLMARK_INTERFERON_GAMMA_RESPONSE	TNFAIP2
HALLMARK_INTERFERON_GAMMA_RESPONSE	IFI44
HALLMARK_INTERFERON_GAMMA_RESPONSE	RBCK1
HALLMARK_INTERFERON_GAMMA_RESPONSE	IL10RA
HALLMARK_INTERFERON_GAMMA_RESPONSE	BTG1
HALLMARK_INTERFERON_GAMMA_RESPONSE	TAP1
HALLMARK_INTERFERON_GAMMA_RESPONSE	CIITA
HALLMARK_INTERFERON_GAMMA_RESPONSE	LCP2
HALLMARK_INTERFERON_GAMMA_RESPONSE	NLRC5
HALLMARK_INTERFERON_GAMMA_RESPONSE	XAF1
HALLMARK_INTERFERON_GAMMA_RESPONSE	VAMP8
HALLMARK_INTERFERON_GAMMA_RESPONSE	CD74
HALLMARK_INTERFERON_GAMMA_RESPONSE	SAMD9L
HALLMARK_INTERFERON_GAMMA_RESPONSE	IRF7
HALLMARK_INTERFERON_GAMMA_RESPONSE	TXNIP
HALLMARK_INTERFERON_GAMMA_RESPONSE	IRF5
HALLMARK_INTERFERON_GAMMA_RESPONSE	MX1
HALLMARK_INTERFERON_GAMMA_RESPONSE	STAT4
HALLMARK_INTERFERON_GAMMA_RESPONSE	CD69
HALLMARK_INTERFERON_GAMMA_RESPONSE	CASP1
HALLMARK_INTERFERON_GAMMA_RESPONSE	PSMB8
HALLMARK_INTERFERON_GAMMA_RESPONSE	MT2A
HALLMARK_INTERFERON_ALPHA_RESPONSE	HLA-C
HALLMARK_INTERFERON_ALPHA_RESPONSE	B2M
HALLMARK_INTERFERON_ALPHA_RESPONSE	STAT2
HALLMARK_INTERFERON_ALPHA_RESPONSE	IFI44
HALLMARK_INTERFERON_ALPHA_RESPONSE	LPAR6
HALLMARK_INTERFERON_ALPHA_RESPONSE	UBA7
HALLMARK_INTERFERON_ALPHA_RESPONSE	TAP1
HALLMARK_INTERFERON_ALPHA_RESPONSE	CD74
HALLMARK_INTERFERON_ALPHA_RESPONSE	SAMD9L
HALLMARK_INTERFERON_ALPHA_RESPONSE	IRF7
HALLMARK_INTERFERON_ALPHA_RESPONSE	TXNIP
HALLMARK_INTERFERON_ALPHA_RESPONSE	MX1
HALLMARK_INTERFERON_ALPHA_RESPONSE	CASP1
HALLMARK_INTERFERON_ALPHA_RESPONSE	PSMB8
HALLMARK_HYPOXIA	ANKZF1
HALLMARK_HYPOXIA	PFKL
HALLMARK_HYPOXIA	CXCR4
HALLMARK_HYPOXIA	ENO2
HALLMARK_HYPOXIA	BTG1
HALLMARK_HYPOXIA	FOS
HALLMARK_HYPOXIA	IDS
HALLMARK_HYPOXIA	NAGK
HALLMARK_HYPOXIA	GAA
HALLMARK_HYPOXIA	ZFP36
HALLMARK_HYPOXIA	PPFIA4
HALLMARK_HYPOXIA	TPI1
HALLMARK_HYPOXIA	DDIT4
HALLMARK_HYPOXIA	ETS1
HALLMARK_HYPOXIA	SLC2A5
HALLMARK_HYPOXIA	TGFBI
HALLMARK_HYPOXIA	IER3
HALLMARK_HYPOXIA	MT2A
HALLMARK_HYPOXIA	PCK1
HALLMARK_HYPOXIA	ANGPTL4
HALLMARK_TNFA_SIGNALING_VIA_NFKB	SAT1
HALLMARK_TNFA_SIGNALING_VIA_NFKB	TNFAIP2
HALLMARK_TNFA_SIGNALING_VIA_NFKB	KLF2
HALLMARK_TNFA_SIGNALING_VIA_NFKB	CCL4
HALLMARK_TNFA_SIGNALING_VIA_NFKB	BTG1
HALLMARK_TNFA_SIGNALING_VIA_NFKB	IL7R
HALLMARK_TNFA_SIGNALING_VIA_NFKB	FOS
HALLMARK_TNFA_SIGNALING_VIA_NFKB	TAP1
HALLMARK_TNFA_SIGNALING_VIA_NFKB	PER1
HALLMARK_TNFA_SIGNALING_VIA_NFKB	CCNL1
HALLMARK_TNFA_SIGNALING_VIA_NFKB	SGK1
HALLMARK_TNFA_SIGNALING_VIA_NFKB	ZFP36
HALLMARK_TNFA_SIGNALING_VIA_NFKB	NR4A1
HALLMARK_TNFA_SIGNALING_VIA_NFKB	MAP3K8
HALLMARK_TNFA_SIGNALING_VIA_NFKB	MCL1
HALLMARK_TNFA_SIGNALING_VIA_NFKB	CD69
HALLMARK_TNFA_SIGNALING_VIA_NFKB	EIF1
HALLMARK_TNFA_SIGNALING_VIA_NFKB	ID2
HALLMARK_TNFA_SIGNALING_VIA_NFKB	CD44
HALLMARK_TNFA_SIGNALING_VIA_NFKB	IER3
HALLMARK_PI3K_AKT_MTOR_SIGNALING	GRK2
HALLMARK_PI3K_AKT_MTOR_SIGNALING	STAT2
HALLMARK_PI3K_AKT_MTOR_SIGNALING	CXCR4
HALLMARK_PI3K_AKT_MTOR_SIGNALING	ARHGDIA
HALLMARK_PI3K_AKT_MTOR_SIGNALING	LCK
HALLMARK_PI3K_AKT_MTOR_SIGNALING	PFN1
HALLMARK_PI3K_AKT_MTOR_SIGNALING	AP2M1
HALLMARK_PI3K_AKT_MTOR_SIGNALING	SLA
HALLMARK_PI3K_AKT_MTOR_SIGNALING	TSC2
HALLMARK_PI3K_AKT_MTOR_SIGNALING	PRKCB
HALLMARK_PI3K_AKT_MTOR_SIGNALING	PLCG1
HALLMARK_PI3K_AKT_MTOR_SIGNALING	HSP90B1
HALLMARK_KRAS_SIGNALING_UP	CXCR4
HALLMARK_KRAS_SIGNALING_UP	IL10RA
HALLMARK_KRAS_SIGNALING_UP	IL7R
HALLMARK_KRAS_SIGNALING_UP	IKZF1
HALLMARK_KRAS_SIGNALING_UP	DOCK2
HALLMARK_KRAS_SIGNALING_UP	ITGB2
HALLMARK_KRAS_SIGNALING_UP	TMEM176B
HALLMARK_KRAS_SIGNALING_UP	TNFRSF1B
HALLMARK_KRAS_SIGNALING_UP	ADAM8
HALLMARK_KRAS_SIGNALING_UP	CD37
HALLMARK_KRAS_SIGNALING_UP	ETS1
HALLMARK_KRAS_SIGNALING_UP	PECAM1
HALLMARK_KRAS_SIGNALING_UP	ID2
HALLMARK_KRAS_SIGNALING_UP	PSMB8
HALLMARK_KRAS_SIGNALING_UP	ANGPTL4
HALLMARK_MYC_TARGETS_V1	SRSF2
HALLMARK_MYC_TARGETS_V1	HNRNPA2B1
HALLMARK_MYC_TARGETS_V1	HNRNPA3
HALLMARK_MYC_TARGETS_V1	PABPC1
HALLMARK_MYC_TARGETS_V1	MCM7
HALLMARK_MYC_TARGETS_V1	SLC25A3
HALLMARK_MYC_TARGETS_V1	PSMC6
HALLMARK_MYC_TARGETS_V1	EIF4G2
HALLMARK_MYC_TARGETS_V1	BUB3
HALLMARK_MYC_TARGETS_V1	PPIA
HALLMARK_MYC_TARGETS_V1	SRSF3
HALLMARK_MYC_TARGETS_V1	TRIM28
HALLMARK_MYC_TARGETS_V1	PABPC4
HALLMARK_MYC_TARGETS_V1	EIF4A1
HALLMARK_MYC_TARGETS_V1	SNRPA
HALLMARK_DNA_REPAIR	SRSF6
HALLMARK_DNA_REPAIR	HCLS1
HALLMARK_DNA_REPAIR	NME3
HALLMARK_DNA_REPAIR	VPS28
HALLMARK_DNA_REPAIR	GUK1
HALLMARK_DNA_REPAIR	TAF1C
HALLMARK_DNA_REPAIR	GPX4
HALLMARK_DNA_REPAIR	SUPT5H
HALLMARK_DNA_REPAIR	AAAS
HALLMARK_DNA_REPAIR	SEC61A1
HALLMARK_COMPLEMENT	FYN
HALLMARK_COMPLEMENT	STX4
HALLMARK_COMPLEMENT	LCK
HALLMARK_COMPLEMENT	PFN1
HALLMARK_COMPLEMENT	LCP2
HALLMARK_COMPLEMENT	CDH13
HALLMARK_COMPLEMENT	DOCK10
HALLMARK_COMPLEMENT	S100A13
HALLMARK_COMPLEMENT	IRF7
HALLMARK_COMPLEMENT	ITGAM
HALLMARK_COMPLEMENT	PIK3R5
HALLMARK_COMPLEMENT	FCN1
HALLMARK_COMPLEMENT	CASP1
HALLMARK_MTORC1_SIGNALING	PFKL
HALLMARK_MTORC1_SIGNALING	CXCR4
HALLMARK_MTORC1_SIGNALING	CORO1A
HALLMARK_MTORC1_SIGNALING	SLC9A3R1
HALLMARK_MTORC1_SIGNALING	SLA
HALLMARK_MTORC1_SIGNALING	ITGB2
HALLMARK_MTORC1_SIGNALING	PSMC6
HALLMARK_MTORC1_SIGNALING	DHFR
HALLMARK_MTORC1_SIGNALING	PPIA
HALLMARK_MTORC1_SIGNALING	TPI1
HALLMARK_MTORC1_SIGNALING	DDIT4
HALLMARK_MTORC1_SIGNALING	ASNS
HALLMARK_MTORC1_SIGNALING	HSP90B1
HALLMARK_MITOTIC_SPINDLE	RHOT2
HALLMARK_MITOTIC_SPINDLE	FLNA
HALLMARK_MITOTIC_SPINDLE	MYO9B
HALLMARK_MITOTIC_SPINDLE	DOCK2
HALLMARK_MITOTIC_SPINDLE	ARHGDIA
HALLMARK_MITOTIC_SPINDLE	TUBGCP6
HALLMARK_MITOTIC_SPINDLE	ARHGAP27
HALLMARK_MITOTIC_SPINDLE	PREX1
HALLMARK_MITOTIC_SPINDLE	KLC1
HALLMARK_MITOTIC_SPINDLE	HDAC6
HALLMARK_MITOTIC_SPINDLE	MAP3K11
HALLMARK_MITOTIC_SPINDLE	CSNK1D
HALLMARK_EPITHELIAL_MESENCHYMAL_TRANSITION	SAT1
HALLMARK_EPITHELIAL_MESENCHYMAL_TRANSITION	FLNA
HALLMARK_EPITHELIAL_MESENCHYMAL_TRANSITION	ENO2
HALLMARK_EPITHELIAL_MESENCHYMAL_TRANSITION	FSTL3
HALLMARK_EPITHELIAL_MESENCHYMAL_TRANSITION	MCM7
HALLMARK_EPITHELIAL_MESENCHYMAL_TRANSITION	IL32
HALLMARK_EPITHELIAL_MESENCHYMAL_TRANSITION	COLGALT1
HALLMARK_EPITHELIAL_MESENCHYMAL_TRANSITION	PDLIM4
HALLMARK_EPITHELIAL_MESENCHYMAL_TRANSITION	TPM2
HALLMARK_EPITHELIAL_MESENCHYMAL_TRANSITION	TGFBI
HALLMARK_EPITHELIAL_MESENCHYMAL_TRANSITION	ID2
HALLMARK_EPITHELIAL_MESENCHYMAL_TRANSITION	CD44
HALLMARK_INFLAMMATORY_RESPONSE	STAB1
HALLMARK_INFLAMMATORY_RESPONSE	CSF3R
HALLMARK_INFLAMMATORY_RESPONSE	RGS1
HALLMARK_INFLAMMATORY_RESPONSE	GABBR1
HALLMARK_INFLAMMATORY_RESPONSE	IL10RA
HALLMARK_INFLAMMATORY_RESPONSE	IL7R
HALLMARK_INFLAMMATORY_RESPONSE	LCK
HALLMARK_INFLAMMATORY_RESPONSE	LCP2
HALLMARK_INFLAMMATORY_RESPONSE	TNFRSF1B
HALLMARK_INFLAMMATORY_RESPONSE	IRF7
HALLMARK_INFLAMMATORY_RESPONSE	PIK3R5
HALLMARK_INFLAMMATORY_RESPONSE	CD69
HALLMARK_TGF_BETA_SIGNALING	SLC20A1
HALLMARK_TGF_BETA_SIGNALING	CDK9
HALLMARK_TGF_BETA_SIGNALING	ID2
HALLMARK_IL2_STAT5_SIGNALING	IL10RA
HALLMARK_IL2_STAT5_SIGNALING	AHNAK
HALLMARK_IL2_STAT5_SIGNALING	GPX4
HALLMARK_IL2_STAT5_SIGNALING	SERPINB6
HALLMARK_IL2_STAT5_SIGNALING	TNFRSF1B
HALLMARK_IL2_STAT5_SIGNALING	PLEC
HALLMARK_IL2_STAT5_SIGNALING	CD81
HALLMARK_IL2_STAT5_SIGNALING	MAP3K8
HALLMARK_IL2_STAT5_SIGNALING	CD44
HALLMARK_IL2_STAT5_SIGNALING	PRKCH
HALLMARK_NOTCH_SIGNALING	KAT2A
HALLMARK_G2M_CHECKPOINT	SRSF2
HALLMARK_G2M_CHECKPOINT	ILF3
HALLMARK_G2M_CHECKPOINT	CHMP1A
HALLMARK_G2M_CHECKPOINT	HMGN2
HALLMARK_G2M_CHECKPOINT	CDC25B
HALLMARK_G2M_CHECKPOINT	BUB3
HALLMARK_G2M_CHECKPOINT	E2F4
HALLMARK_G2M_CHECKPOINT	MT2A
HALLMARK_E2F_TARGETS	SRSF2
HALLMARK_E2F_TARGETS	ILF3
HALLMARK_E2F_TARGETS	PAN2
HALLMARK_E2F_TARGETS	MCM7
HALLMARK_E2F_TARGETS	CDC25B
HALLMARK_E2F_TARGETS	PNN
HALLMARK_E2F_TARGETS	MXD3
HALLMARK_ESTROGEN_RESPONSE_EARLY	NADSYN1
HALLMARK_ESTROGEN_RESPONSE_EARLY	SLC9A3R1
HALLMARK_ESTROGEN_RESPONSE_EARLY	FOS
HALLMARK_ESTROGEN_RESPONSE_EARLY	PDZK1
HALLMARK_ESTROGEN_RESPONSE_EARLY	MYBL1
HALLMARK_ESTROGEN_RESPONSE_EARLY	CD44
HALLMARK_UV_RESPONSE_DN	CELF2
HALLMARK_UV_RESPONSE_DN	PIK3CD
HALLMARK_UV_RESPONSE_DN	FYN
HALLMARK_E2F_TARGETS	HELLS
HALLMARK_E2F_TARGETS	ATAD2
HALLMARK_E2F_TARGETS	BRCA1
HALLMARK_E2F_TARGETS	MMS22L
HALLMARK_E2F_TARGETS	DIAPH3
HALLMARK_E2F_TARGETS	EZH2
HALLMARK_E2F_TARGETS	RFC3
HALLMARK_E2F_TARGETS	PRIM2
HALLMARK_E2F_TARGETS	PRKDC
HALLMARK_E2F_TARGETS	POLA2
HALLMARK_E2F_TARGETS	GINS1
HALLMARK_E2F_TARGETS	LMNB1
HALLMARK_E2F_TARGETS	MELK
HALLMARK_E2F_TARGETS	BRCA2
HALLMARK_E2F_TARGETS	BARD1
HALLMARK_E2F_TARGETS	MCM6
HALLMARK_E2F_TARGETS	NASP
HALLMARK_E2F_TARGETS	TCF19
HALLMARK_E2F_TARGETS	MCM5
HALLMARK_E2F_TARGETS	CHEK1
HALLMARK_E2F_TARGETS	DNMT1
HALLMARK_E2F_TARGETS	POLE
HALLMARK_E2F_TARGETS	LIG1
HALLMARK_E2F_TARGETS	MSH2
HALLMARK_E2F_TARGETS	POLD3
HALLMARK_E2F_TARGETS	PSIP1
HALLMARK_E2F_TARGETS	MCM3
HALLMARK_E2F_TARGETS	DEK
HALLMARK_E2F_TARGETS	PDS5B
HALLMARK_E2F_TARGETS	TK1
HALLMARK_E2F_TARGETS	SMC4
HALLMARK_E2F_TARGETS	NAP1L1
HALLMARK_E2F_TARGETS	RPA1
HALLMARK_E2F_TARGETS	SMC6
HALLMARK_E2F_TARGETS	TMPO
HALLMARK_E2F_TARGETS	RFC1
HALLMARK_E2F_TARGETS	RFC2
HALLMARK_E2F_TARGETS	ASF1B
HALLMARK_E2F_TARGETS	SLBP
HALLMARK_E2F_TARGETS	ORC6
HALLMARK_E2F_TARGETS	MCM4
HALLMARK_E2F_TARGETS	NUP107
HALLMARK_E2F_TARGETS	RAD51C
HALLMARK_E2F_TARGETS	NOP56
HALLMARK_E2F_TARGETS	STAG1
HALLMARK_E2F_TARGETS	MRE11
HALLMARK_E2F_TARGETS	SMC1A
HALLMARK_E2F_TARGETS	MCM7
HALLMARK_E2F_TARGETS	TIMELESS
HALLMARK_E2F_TARGETS	MYBL2
HALLMARK_E2F_TARGETS	NUP205
HALLMARK_E2F_TARGETS	RAD51AP1
HALLMARK_E2F_TARGETS	CSE1L
HALLMARK_E2F_TARGETS	GINS4
HALLMARK_E2F_TARGETS	HNRNPD
HALLMARK_E2F_TARGETS	CHEK2
HALLMARK_E2F_TARGETS	WDR90
HALLMARK_E2F_TARGETS	STMN1
HALLMARK_E2F_TARGETS	WEE1
HALLMARK_E2F_TARGETS	MLH1
HALLMARK_E2F_TARGETS	UNG
HALLMARK_E2F_TARGETS	EXOSC8
HALLMARK_E2F_TARGETS	DSCC1
HALLMARK_E2F_TARGETS	PCNA
HALLMARK_E2F_TARGETS	USP1
HALLMARK_E2F_TARGETS	RBBP7
HALLMARK_E2F_TARGETS	PAICS
HALLMARK_E2F_TARGETS	RPA2
HALLMARK_E2F_TARGETS	MCM2
HALLMARK_E2F_TARGETS	DONSON
HALLMARK_E2F_TARGETS	CDKN2A
HALLMARK_G2M_CHECKPOINT	EZH2
HALLMARK_G2M_CHECKPOINT	NSD2
HALLMARK_G2M_CHECKPOINT	PRIM2
HALLMARK_G2M_CHECKPOINT	CHAF1A
HALLMARK_G2M_CHECKPOINT	POLA2
HALLMARK_G2M_CHECKPOINT	LMNB1
HALLMARK_G2M_CHECKPOINT	BRCA2
HALLMARK_G2M_CHECKPOINT	RBL1
HALLMARK_G2M_CHECKPOINT	BARD1
HALLMARK_G2M_CHECKPOINT	MCM6
HALLMARK_G2M_CHECKPOINT	NASP
HALLMARK_G2M_CHECKPOINT	MCM5
HALLMARK_G2M_CHECKPOINT	CHEK1
HALLMARK_G2M_CHECKPOINT	POLE
HALLMARK_G2M_CHECKPOINT	CASP8AP2
HALLMARK_G2M_CHECKPOINT	MCM3
HALLMARK_G2M_CHECKPOINT	POLQ
HALLMARK_G2M_CHECKPOINT	PDS5B
HALLMARK_G2M_CHECKPOINT	FANCC
HALLMARK_G2M_CHECKPOINT	MAP3K20
HALLMARK_G2M_CHECKPOINT	SMC4
HALLMARK_G2M_CHECKPOINT	CDC7
HALLMARK_G2M_CHECKPOINT	TFDP1
HALLMARK_G2M_CHECKPOINT	RPS6KA5
HALLMARK_G2M_CHECKPOINT	CDC45
HALLMARK_G2M_CHECKPOINT	TMPO
HALLMARK_G2M_CHECKPOINT	STIL
HALLMARK_G2M_CHECKPOINT	SMC2
HALLMARK_G2M_CHECKPOINT	E2F3
HALLMARK_G2M_CHECKPOINT	E2F1
HALLMARK_G2M_CHECKPOINT	ORC6
HALLMARK_G2M_CHECKPOINT	RASAL2
HALLMARK_G2M_CHECKPOINT	WRN
HALLMARK_G2M_CHECKPOINT	KPNB1
HALLMARK_G2M_CHECKPOINT	STAG1
HALLMARK_G2M_CHECKPOINT	NUSAP1
HALLMARK_G2M_CHECKPOINT	SMC1A
HALLMARK_G2M_CHECKPOINT	SRSF10
HALLMARK_G2M_CHECKPOINT	MYBL2
HALLMARK_G2M_CHECKPOINT	EXO1
HALLMARK_G2M_CHECKPOINT	HNRNPU
HALLMARK_G2M_CHECKPOINT	DTYMK
HALLMARK_G2M_CHECKPOINT	SLC7A1
HALLMARK_G2M_CHECKPOINT	HNRNPD
HALLMARK_G2M_CHECKPOINT	GINS2
HALLMARK_G2M_CHECKPOINT	UCK2
HALLMARK_G2M_CHECKPOINT	STMN1
HALLMARK_G2M_CHECKPOINT	KIF20B
HALLMARK_G2M_CHECKPOINT	KNL1
HALLMARK_G2M_CHECKPOINT	DBF4
HALLMARK_G2M_CHECKPOINT	RPA2
HALLMARK_G2M_CHECKPOINT	MCM2
HALLMARK_MYC_TARGETS_V1	MCM6
HALLMARK_MYC_TARGETS_V1	MCM5
HALLMARK_MYC_TARGETS_V1	DEK
HALLMARK_MYC_TARGETS_V1	TFDP1
HALLMARK_MYC_TARGETS_V1	NAP1L1
HALLMARK_MYC_TARGETS_V1	RRM1
HALLMARK_MYC_TARGETS_V1	CDC45
HALLMARK_MYC_TARGETS_V1	UBA2
HALLMARK_MYC_TARGETS_V1	MCM4
HALLMARK_MYC_TARGETS_V1	RFC4
HALLMARK_MYC_TARGETS_V1	NOP56
HALLMARK_MYC_TARGETS_V1	KPNB1
HALLMARK_MYC_TARGETS_V1	MCM7
HALLMARK_MYC_TARGETS_V1	PSMD1
HALLMARK_MYC_TARGETS_V1	SF3B3
HALLMARK_MYC_TARGETS_V1	HPRT1
HALLMARK_MYC_TARGETS_V1	HNRNPU
HALLMARK_MYC_TARGETS_V1	HNRNPD
HALLMARK_MYC_TARGETS_V1	HNRNPR
HALLMARK_MYC_TARGETS_V1	SRPK1
HALLMARK_MYC_TARGETS_V1	HSPD1
HALLMARK_MYC_TARGETS_V1	TYMS
HALLMARK_MYC_TARGETS_V1	PCNA
HALLMARK_MYC_TARGETS_V1	USP1
HALLMARK_MYC_TARGETS_V1	GLO1
HALLMARK_MYC_TARGETS_V1	MCM2
HALLMARK_MITOTIC_SPINDLE	KNTC1
HALLMARK_MITOTIC_SPINDLE	LMNB1
HALLMARK_MITOTIC_SPINDLE	BRCA2
HALLMARK_MITOTIC_SPINDLE	SMC4
HALLMARK_MITOTIC_SPINDLE	RFC1
HALLMARK_MITOTIC_SPINDLE	TUBGCP3
HALLMARK_MITOTIC_SPINDLE	RAPGEF5
HALLMARK_MITOTIC_SPINDLE	CEP192
HALLMARK_MITOTIC_SPINDLE	RASAL2
HALLMARK_MITOTIC_SPINDLE	ALMS1
HALLMARK_MITOTIC_SPINDLE	NUSAP1
HALLMARK_MITOTIC_SPINDLE	SMC1A
HALLMARK_MITOTIC_SPINDLE	EPB41L2
HALLMARK_MITOTIC_SPINDLE	TUBGCP5
HALLMARK_MITOTIC_SPINDLE	SASS6
HALLMARK_MITOTIC_SPINDLE	ARHGAP10
HALLMARK_MITOTIC_SPINDLE	KIF20B
HALLMARK_MITOTIC_SPINDLE	PCNT
HALLMARK_MITOTIC_SPINDLE	ECT2
HALLMARK_MITOTIC_SPINDLE	CENPJ
HALLMARK_MITOTIC_SPINDLE	CNTRL
HALLMARK_MITOTIC_SPINDLE	CEP72
HALLMARK_MITOTIC_SPINDLE	MYH10
HALLMARK_DNA_REPAIR	POLA1
HALLMARK_DNA_REPAIR	RFC3
HALLMARK_DNA_REPAIR	POLA2
HALLMARK_DNA_REPAIR	LIG1
HALLMARK_DNA_REPAIR	POLD3
HALLMARK_DNA_REPAIR	DDB2
HALLMARK_DNA_REPAIR	RFC2
HALLMARK_DNA_REPAIR	RFC4
HALLMARK_DNA_REPAIR	RFC5
HALLMARK_DNA_REPAIR	HPRT1
HALLMARK_DNA_REPAIR	CSTF3
HALLMARK_DNA_REPAIR	TYMS
HALLMARK_DNA_REPAIR	ZWINT
HALLMARK_DNA_REPAIR	DGCR8
HALLMARK_DNA_REPAIR	PCNA
HALLMARK_DNA_REPAIR	ADCY6
HALLMARK_DNA_REPAIR	PRIM1
HALLMARK_DNA_REPAIR	RPA2
HALLMARK_MTORC1_SIGNALING	GMPS
HALLMARK_MTORC1_SIGNALING	RPA1
HALLMARK_MTORC1_SIGNALING	MCM4
HALLMARK_MTORC1_SIGNALING	NUP205
HALLMARK_MTORC1_SIGNALING	HPRT1
HALLMARK_MTORC1_SIGNALING	HSPD1
HALLMARK_MTORC1_SIGNALING	UNG
HALLMARK_MTORC1_SIGNALING	MCM2
HALLMARK_UV_RESPONSE_DN	PLCB4
HALLMARK_UV_RESPONSE_DN	AKT3
HALLMARK_UV_RESPONSE_DN	SYNJ2
HALLMARK_UV_RESPONSE_DN	SLC7A1
HALLMARK_UV_RESPONSE_DN	VAV2
HALLMARK_TGF_BETA_SIGNALING	SLC20A1
HALLMARK_PI3K_AKT_MTOR_SIGNALING	E2F1
HALLMARK_PI3K_AKT_MTOR_SIGNALING	MAPK9
HALLMARK_COMPLEMENT	DGKH
HALLMARK_COMPLEMENT	GPD2
HALLMARK_COMPLEMENT	KIF2A
HALLMARK_COMPLEMENT	DOCK9
HALLMARK_EPITHELIAL_MESENCHYMAL_TRANSITION	LAMA3
HALLMARK_EPITHELIAL_MESENCHYMAL_TRANSITION	MCM7
HALLMARK_EPITHELIAL_MESENCHYMAL_TRANSITION	LAMA1
HALLMARK_EPITHELIAL_MESENCHYMAL_TRANSITION	TPM4
HALLMARK_ESTROGEN_RESPONSE_EARLY	RBBP8
HALLMARK_ESTROGEN_RESPONSE_EARLY	MYBL1
HALLMARK_ESTROGEN_RESPONSE_EARLY	NAV2
HALLMARK_ESTROGEN_RESPONSE_EARLY	ABHD2
HALLMARK_IL2_STAT5_SIGNALING	UCK2
HALLMARK_IL2_STAT5_SIGNALING	PHTF2
HALLMARK_IL2_STAT5_SIGNALING	LCLAT1
HALLMARK_ALLOGRAFT_REJECTION	BRCA1
HALLMARK_ALLOGRAFT_REJECTION	GLMN
HALLMARK_ALLOGRAFT_REJECTION	CDKN2A
HALLMARK_HYPOXIA	LARGE1
HALLMARK_HYPOXIA	PDK3
HALLMARK_INFLAMMATORY_RESPONSE	DCBLD2
HALLMARK_INFLAMMATORY_RESPONSE	SLC7A1
HALLMARK_KRAS_SIGNALING_UP	EPB41L3
HALLMARK_KRAS_SIGNALING_UP	DCBLD2
HALLMARK_INTERFERON_GAMMA_RESPONSE	NUP93
HALLMARK_ALLOGRAFT_REJECTION	ETS1
HALLMARK_ALLOGRAFT_REJECTION	PRKCB
HALLMARK_ALLOGRAFT_REJECTION	ITK
HALLMARK_KRAS_SIGNALING_UP	IKZF1
HALLMARK_KRAS_SIGNALING_UP	ETS1
HALLMARK_PI3K_AKT_MTOR_SIGNALING	PRKCB
HALLMARK_UV_RESPONSE_DN	CELF2
HALLMARK_IL2_STAT5_SIGNALING	PRKCH
HALLMARK_COMPLEMENT	GNG2
HALLMARK_HYPOXIA	ETS1
HALLMARK_MTORC1_SIGNALING	DHFR
HALLMARK_UV_RESPONSE_DN	PLCB4
HALLMARK_UV_RESPONSE_DN	ICA1
HALLMARK_UV_RESPONSE_DN	ABCC1
HALLMARK_UV_RESPONSE_DN	MAGI2
HALLMARK_UV_RESPONSE_DN	CITED2
HALLMARK_UV_RESPONSE_DN	MIOS
HALLMARK_IL2_STAT5_SIGNALING	TNFRSF21
HALLMARK_IL2_STAT5_SIGNALING	PLPP1
HALLMARK_IL2_STAT5_SIGNALING	BCL2L1
HALLMARK_IL2_STAT5_SIGNALING	NCOA3
HALLMARK_TNFA_SIGNALING_VIA_NFKB	LITAF
HALLMARK_TNFA_SIGNALING_VIA_NFKB	B4GALT5
HALLMARK_TNFA_SIGNALING_VIA_NFKB	TSC22D1
HALLMARK_TNFA_SIGNALING_VIA_NFKB	SPSB1
HALLMARK_DNA_REPAIR	REV3L
HALLMARK_DNA_REPAIR	AK3
HALLMARK_DNA_REPAIR	ITPA
HALLMARK_EPITHELIAL_MESENCHYMAL_TRANSITION	CDH6
HALLMARK_EPITHELIAL_MESENCHYMAL_TRANSITION	MYLK
HALLMARK_EPITHELIAL_MESENCHYMAL_TRANSITION	FGF2
HALLMARK_ESTROGEN_RESPONSE_EARLY	NRIP1
HALLMARK_ESTROGEN_RESPONSE_EARLY	ADCY9
HALLMARK_ESTROGEN_RESPONSE_EARLY	TPD52L1
HALLMARK_KRAS_SIGNALING_UP	SNAP25
HALLMARK_KRAS_SIGNALING_UP	GLRX
HALLMARK_KRAS_SIGNALING_UP	BTBD3
HALLMARK_G2M_CHECKPOINT	EFNA5
HALLMARK_G2M_CHECKPOINT	MAP3K20
HALLMARK_HYPOXIA	GLRX
HALLMARK_HYPOXIA	CITED2
HALLMARK_INTERFERON_GAMMA_RESPONSE	PTPN1
HALLMARK_INTERFERON_GAMMA_RESPONSE	NCOA3
HALLMARK_PI3K_AKT_MTOR_SIGNALING	GNA14
HALLMARK_MITOTIC_SPINDLE	KIF3B
HALLMARK_COMPLEMENT	CBLB
HALLMARK_E2F_TARGETS	DIAPH3
HALLMARK_INFLAMMATORY_RESPONSE	ITGB8
HALLMARK_MTORC1_SIGNALING	GLRX
HALLMARK_TNFA_SIGNALING_VIA_NFKB	FOS
HALLMARK_TNFA_SIGNALING_VIA_NFKB	FOSB
HALLMARK_TNFA_SIGNALING_VIA_NFKB	ATF3
HALLMARK_TNFA_SIGNALING_VIA_NFKB	NAMPT
HALLMARK_TNFA_SIGNALING_VIA_NFKB	SLC2A3
HALLMARK_TNFA_SIGNALING_VIA_NFKB	EGR1
HALLMARK_TNFA_SIGNALING_VIA_NFKB	ZFP36
HALLMARK_TNFA_SIGNALING_VIA_NFKB	PER1
HALLMARK_TNFA_SIGNALING_VIA_NFKB	BHLHE40
HALLMARK_TNFA_SIGNALING_VIA_NFKB	KLF9
HALLMARK_TNFA_SIGNALING_VIA_NFKB	TNFAIP2
HALLMARK_HYPOXIA	FOS
HALLMARK_HYPOXIA	ERRFI1
HALLMARK_HYPOXIA	ATF3
HALLMARK_HYPOXIA	HK2
HALLMARK_HYPOXIA	CA12
HALLMARK_HYPOXIA	SLC2A3
HALLMARK_HYPOXIA	ZFP36
HALLMARK_HYPOXIA	BHLHE40
HALLMARK_HYPOXIA	ERO1A
HALLMARK_HYPOXIA	PGK1
HALLMARK_MTORC1_SIGNALING	PLOD2
HALLMARK_MTORC1_SIGNALING	HK2
HALLMARK_MTORC1_SIGNALING	NAMPT
HALLMARK_MTORC1_SIGNALING	SLC2A3
HALLMARK_MTORC1_SIGNALING	BHLHE40
HALLMARK_MTORC1_SIGNALING	ERO1A
HALLMARK_MTORC1_SIGNALING	PGK1
HALLMARK_MTORC1_SIGNALING	PITPNB
HALLMARK_ESTROGEN_RESPONSE_EARLY	FOS
HALLMARK_ESTROGEN_RESPONSE_EARLY	RETREG1
HALLMARK_ESTROGEN_RESPONSE_EARLY	CA12
HALLMARK_ESTROGEN_RESPONSE_EARLY	DEPTOR
HALLMARK_ESTROGEN_RESPONSE_EARLY	CELSR1
HALLMARK_ESTROGEN_RESPONSE_EARLY	BHLHE40
HALLMARK_ESTROGEN_RESPONSE_EARLY	MAPT
HALLMARK_UV_RESPONSE_DN	COL11A1
HALLMARK_UV_RESPONSE_DN	KCNMA1
HALLMARK_UV_RESPONSE_DN	PTGFR
HALLMARK_UV_RESPONSE_DN	BHLHE40
HALLMARK_UV_RESPONSE_DN	TOGARAM1
HALLMARK_IL2_STAT5_SIGNALING	HK2
HALLMARK_IL2_STAT5_SIGNALING	SLC2A3
HALLMARK_IL2_STAT5_SIGNALING	CCND3
HALLMARK_IL2_STAT5_SIGNALING	SCN9A
HALLMARK_IL2_STAT5_SIGNALING	BHLHE40
HALLMARK_EPITHELIAL_MESENCHYMAL_TRANSITION	COL11A1
HALLMARK_EPITHELIAL_MESENCHYMAL_TRANSITION	PLOD2
HALLMARK_EPITHELIAL_MESENCHYMAL_TRANSITION	FERMT2
HALLMARK_EPITHELIAL_MESENCHYMAL_TRANSITION	SNTB1
HALLMARK_G2M_CHECKPOINT	MNAT1
HALLMARK_G2M_CHECKPOINT	HIF1A
HALLMARK_G2M_CHECKPOINT	ARID4A
HALLMARK_G2M_CHECKPOINT	EWSR1
HALLMARK_INTERFERON_GAMMA_RESPONSE	NAMPT
HALLMARK_INTERFERON_GAMMA_RESPONSE	HIF1A
HALLMARK_INTERFERON_GAMMA_RESPONSE	AUTS2
HALLMARK_INTERFERON_GAMMA_RESPONSE	TNFAIP2
HALLMARK_NOTCH_SIGNALING	RBX1
HALLMARK_COMPLEMENT	CPM
HALLMARK_COMPLEMENT	SERPINA1
HALLMARK_COMPLEMENT	PSEN1
HALLMARK_INFLAMMATORY_RESPONSE	NAMPT
HALLMARK_INFLAMMATORY_RESPONSE	HIF1A
HALLMARK_INFLAMMATORY_RESPONSE	PSEN1
HALLMARK_PI3K_AKT_MTOR_SIGNALING	MAPK1
HALLMARK_ALLOGRAFT_REJECTION	CCND3
HALLMARK_ALLOGRAFT_REJECTION	HIF1A
HALLMARK_E2F_TARGETS	WEE1
HALLMARK_E2F_TARGETS	CIT
HALLMARK_MYC_TARGETS_V1	HNRNPC
HALLMARK_MYC_TARGETS_V1	PGK1
HALLMARK_DNA_REPAIR	RBX1
HALLMARK_MITOTIC_SPINDLE	DYNC1H1
HALLMARK_KRAS_SIGNALING_UP	ERO1A
HALLMARK_E2F_TARGETS	HELLS
HALLMARK_E2F_TARGETS	EZH2
HALLMARK_E2F_TARGETS	ATAD2
HALLMARK_E2F_TARGETS	BRCA1
HALLMARK_E2F_TARGETS	MELK
HALLMARK_E2F_TARGETS	MMS22L
HALLMARK_E2F_TARGETS	DIAPH3
HALLMARK_E2F_TARGETS	PRIM2
HALLMARK_E2F_TARGETS	BARD1
HALLMARK_E2F_TARGETS	BRCA2
HALLMARK_E2F_TARGETS	RFC3
HALLMARK_E2F_TARGETS	NASP
HALLMARK_E2F_TARGETS	MYBL2
HALLMARK_E2F_TARGETS	POLE
HALLMARK_E2F_TARGETS	GINS1
HALLMARK_E2F_TARGETS	DEK
HALLMARK_E2F_TARGETS	TK1
HALLMARK_E2F_TARGETS	MSH2
HALLMARK_E2F_TARGETS	LIG1
HALLMARK_E2F_TARGETS	PRKDC
HALLMARK_E2F_TARGETS	POLA2
HALLMARK_E2F_TARGETS	LMNB1
HALLMARK_E2F_TARGETS	DNMT1
HALLMARK_E2F_TARGETS	CHEK1
HALLMARK_E2F_TARGETS	PDS5B
HALLMARK_E2F_TARGETS	MCM6
HALLMARK_E2F_TARGETS	RFC2
HALLMARK_E2F_TARGETS	MCM3
HALLMARK_E2F_TARGETS	CSE1L
HALLMARK_E2F_TARGETS	POLD3
HALLMARK_E2F_TARGETS	TMPO
HALLMARK_E2F_TARGETS	TCF19
HALLMARK_E2F_TARGETS	SMC4
HALLMARK_E2F_TARGETS	SPC25
HALLMARK_E2F_TARGETS	MCM5
HALLMARK_E2F_TARGETS	SMC6
HALLMARK_E2F_TARGETS	MCM4
HALLMARK_E2F_TARGETS	ORC6
HALLMARK_E2F_TARGETS	PSIP1
HALLMARK_E2F_TARGETS	MCM7
HALLMARK_E2F_TARGETS	XPO1
HALLMARK_E2F_TARGETS	NAP1L1
HALLMARK_E2F_TARGETS	NUP107
HALLMARK_E2F_TARGETS	NUP205
HALLMARK_E2F_TARGETS	CBX5
HALLMARK_E2F_TARGETS	CIT
HALLMARK_E2F_TARGETS	RAD51C
HALLMARK_E2F_TARGETS	MRE11
HALLMARK_E2F_TARGETS	TIMELESS
HALLMARK_E2F_TARGETS	HNRNPD
HALLMARK_E2F_TARGETS	SLBP
HALLMARK_E2F_TARGETS	STMN1
HALLMARK_E2F_TARGETS	NUP153
HALLMARK_E2F_TARGETS	ASF1B
HALLMARK_E2F_TARGETS	RFC1
HALLMARK_E2F_TARGETS	SMC1A
HALLMARK_E2F_TARGETS	RPA1
HALLMARK_E2F_TARGETS	RAD51AP1
HALLMARK_E2F_TARGETS	MKI67
HALLMARK_E2F_TARGETS	UNG
HALLMARK_E2F_TARGETS	CHEK2
HALLMARK_E2F_TARGETS	GINS4
HALLMARK_E2F_TARGETS	BUB1B
HALLMARK_E2F_TARGETS	DUT
HALLMARK_E2F_TARGETS	CCP110
HALLMARK_E2F_TARGETS	WDR90
HALLMARK_E2F_TARGETS	CNOT9
HALLMARK_E2F_TARGETS	SMC3
HALLMARK_E2F_TARGETS	RPA2
HALLMARK_E2F_TARGETS	MLH1
HALLMARK_E2F_TARGETS	RBBP7
HALLMARK_G2M_CHECKPOINT	EZH2
HALLMARK_G2M_CHECKPOINT	PRIM2
HALLMARK_G2M_CHECKPOINT	BARD1
HALLMARK_G2M_CHECKPOINT	NSD2
HALLMARK_G2M_CHECKPOINT	RBL1
HALLMARK_G2M_CHECKPOINT	BRCA2
HALLMARK_G2M_CHECKPOINT	NASP
HALLMARK_G2M_CHECKPOINT	POLQ
HALLMARK_G2M_CHECKPOINT	MYBL2
HALLMARK_G2M_CHECKPOINT	POLE
HALLMARK_G2M_CHECKPOINT	CHAF1A
HALLMARK_G2M_CHECKPOINT	POLA2
HALLMARK_G2M_CHECKPOINT	LMNB1
HALLMARK_G2M_CHECKPOINT	CASP8AP2
HALLMARK_G2M_CHECKPOINT	FANCC
HALLMARK_G2M_CHECKPOINT	CHEK1
HALLMARK_G2M_CHECKPOINT	PDS5B
HALLMARK_G2M_CHECKPOINT	MCM6
HALLMARK_G2M_CHECKPOINT	STIL
HALLMARK_G2M_CHECKPOINT	MCM3
HALLMARK_G2M_CHECKPOINT	TFDP1
HALLMARK_G2M_CHECKPOINT	CDC7
HALLMARK_G2M_CHECKPOINT	TMPO
HALLMARK_G2M_CHECKPOINT	E2F1
HALLMARK_G2M_CHECKPOINT	SMC4
HALLMARK_G2M_CHECKPOINT	MAP3K20
HALLMARK_G2M_CHECKPOINT	MEIS2
HALLMARK_G2M_CHECKPOINT	MCM5
HALLMARK_G2M_CHECKPOINT	WRN
HALLMARK_G2M_CHECKPOINT	ORC6
HALLMARK_G2M_CHECKPOINT	TPX2
HALLMARK_G2M_CHECKPOINT	XPO1
HALLMARK_G2M_CHECKPOINT	RAD54L
HALLMARK_G2M_CHECKPOINT	NUSAP1
HALLMARK_G2M_CHECKPOINT	SRSF10
HALLMARK_G2M_CHECKPOINT	HNRNPD
HALLMARK_G2M_CHECKPOINT	EFNA5
HALLMARK_G2M_CHECKPOINT	EXO1
HALLMARK_G2M_CHECKPOINT	DTYMK
HALLMARK_G2M_CHECKPOINT	STMN1
HALLMARK_G2M_CHECKPOINT	UCK2
HALLMARK_G2M_CHECKPOINT	KIF20B
HALLMARK_G2M_CHECKPOINT	E2F3
HALLMARK_G2M_CHECKPOINT	KPNB1
HALLMARK_G2M_CHECKPOINT	CDC45
HALLMARK_G2M_CHECKPOINT	SMC1A
HALLMARK_G2M_CHECKPOINT	SLC7A1
HALLMARK_G2M_CHECKPOINT	CENPF
HALLMARK_G2M_CHECKPOINT	GINS2
HALLMARK_G2M_CHECKPOINT	MKI67
HALLMARK_G2M_CHECKPOINT	RASAL2
HALLMARK_G2M_CHECKPOINT	SMC2
HALLMARK_G2M_CHECKPOINT	RPS6KA5
HALLMARK_G2M_CHECKPOINT	RPA2
HALLMARK_G2M_CHECKPOINT	MTF2
HALLMARK_G2M_CHECKPOINT	HMGN2
HALLMARK_MITOTIC_SPINDLE	KNTC1
HALLMARK_MITOTIC_SPINDLE	BRCA2
HALLMARK_MITOTIC_SPINDLE	RAPGEF5
HALLMARK_MITOTIC_SPINDLE	LMNB1
HALLMARK_MITOTIC_SPINDLE	CEP192
HALLMARK_MITOTIC_SPINDLE	ANLN
HALLMARK_MITOTIC_SPINDLE	ECT2
HALLMARK_MITOTIC_SPINDLE	SMC4
HALLMARK_MITOTIC_SPINDLE	CDK5RAP2
HALLMARK_MITOTIC_SPINDLE	ARHGAP10
HALLMARK_MITOTIC_SPINDLE	TPX2
HALLMARK_MITOTIC_SPINDLE	NUSAP1
HALLMARK_MITOTIC_SPINDLE	TUBGCP3
HALLMARK_MITOTIC_SPINDLE	KIF20B
HALLMARK_MITOTIC_SPINDLE	ALMS1
HALLMARK_MITOTIC_SPINDLE	MYO9B
HALLMARK_MITOTIC_SPINDLE	CEP57
HALLMARK_MITOTIC_SPINDLE	CENPJ
HALLMARK_MITOTIC_SPINDLE	RFC1
HALLMARK_MITOTIC_SPINDLE	MYH10
HALLMARK_MITOTIC_SPINDLE	SMC1A
HALLMARK_MITOTIC_SPINDLE	CENPF
HALLMARK_MITOTIC_SPINDLE	RASA2
HALLMARK_MITOTIC_SPINDLE	RASAL2
HALLMARK_MITOTIC_SPINDLE	EPB41L2
HALLMARK_MITOTIC_SPINDLE	PCNT
HALLMARK_MITOTIC_SPINDLE	TLK1
HALLMARK_MITOTIC_SPINDLE	CNTRL
HALLMARK_MITOTIC_SPINDLE	SASS6
HALLMARK_MITOTIC_SPINDLE	SMC3
HALLMARK_MITOTIC_SPINDLE	TUBGCP5
HALLMARK_MYC_TARGETS_V1	DEK
HALLMARK_MYC_TARGETS_V1	RRM1
HALLMARK_MYC_TARGETS_V1	MCM6
HALLMARK_MYC_TARGETS_V1	TFDP1
HALLMARK_MYC_TARGETS_V1	MCM5
HALLMARK_MYC_TARGETS_V1	MCM4
HALLMARK_MYC_TARGETS_V1	MCM7
HALLMARK_MYC_TARGETS_V1	XPO1
HALLMARK_MYC_TARGETS_V1	NAP1L1
HALLMARK_MYC_TARGETS_V1	HNRNPD
HALLMARK_MYC_TARGETS_V1	KPNB1
HALLMARK_MYC_TARGETS_V1	CDC45
HALLMARK_MYC_TARGETS_V1	TYMS
HALLMARK_MYC_TARGETS_V1	DHX15
HALLMARK_MYC_TARGETS_V1	HNRNPR
HALLMARK_MYC_TARGETS_V1	DUT
HALLMARK_MYC_TARGETS_V1	UBA2
HALLMARK_MYC_TARGETS_V1	SF3B3
HALLMARK_MYC_TARGETS_V1	PPM1G
HALLMARK_DNA_REPAIR	POLA1
HALLMARK_DNA_REPAIR	RFC3
HALLMARK_DNA_REPAIR	LIG1
HALLMARK_DNA_REPAIR	POLA2
HALLMARK_DNA_REPAIR	RFC2
HALLMARK_DNA_REPAIR	POLD3
HALLMARK_DNA_REPAIR	DDB2
HALLMARK_DNA_REPAIR	TYMS
HALLMARK_DNA_REPAIR	DUT
HALLMARK_DNA_REPAIR	RFC5
HALLMARK_DNA_REPAIR	ADCY6
HALLMARK_DNA_REPAIR	UPF3B
HALLMARK_DNA_REPAIR	RPA2
HALLMARK_NOTCH_SIGNALING	PRKCA
HALLMARK_NOTCH_SIGNALING	ST3GAL6
HALLMARK_UV_RESPONSE_DN	AKT3
HALLMARK_UV_RESPONSE_DN	SCN8A
HALLMARK_UV_RESPONSE_DN	PRKCE
HALLMARK_UV_RESPONSE_DN	LPAR1
HALLMARK_UV_RESPONSE_DN	SLC7A1
HALLMARK_UV_RESPONSE_DN	RASA2
HALLMARK_UV_RESPONSE_DN	PRKCA
HALLMARK_MTORC1_SIGNALING	GMPS
HALLMARK_MTORC1_SIGNALING	MCM4
HALLMARK_MTORC1_SIGNALING	NUP205
HALLMARK_MTORC1_SIGNALING	RPA1
HALLMARK_MTORC1_SIGNALING	ACACA
HALLMARK_MTORC1_SIGNALING	UNG
HALLMARK_MTORC1_SIGNALING	ELOVL6
HALLMARK_PI3K_AKT_MTOR_SIGNALING	E2F1
HALLMARK_PI3K_AKT_MTOR_SIGNALING	NOD1
HALLMARK_PI3K_AKT_MTOR_SIGNALING	ACACA
HALLMARK_TGF_BETA_SIGNALING	SLC20A1
HALLMARK_COMPLEMENT	GPD2
HALLMARK_COMPLEMENT	ZFPM2
HALLMARK_COMPLEMENT	DOCK10
HALLMARK_COMPLEMENT	DGKH
HALLMARK_COMPLEMENT	KIF2A
HALLMARK_ESTROGEN_RESPONSE_EARLY	NAV2
HALLMARK_ESTROGEN_RESPONSE_EARLY	MYBL1
HALLMARK_ESTROGEN_RESPONSE_EARLY	SVIL
HALLMARK_ESTROGEN_RESPONSE_EARLY	SNX24
HALLMARK_INTERFERON_ALPHA_RESPONSE	EIF2AK2
HALLMARK_EPITHELIAL_MESENCHYMAL_TRANSITION	LAMA3
HALLMARK_EPITHELIAL_MESENCHYMAL_TRANSITION	MCM7
HALLMARK_EPITHELIAL_MESENCHYMAL_TRANSITION	CALU
HALLMARK_INFLAMMATORY_RESPONSE	LPAR1
HALLMARK_INFLAMMATORY_RESPONSE	SLC7A1
HALLMARK_INFLAMMATORY_RESPONSE	EIF2AK2
HALLMARK_INTERFERON_GAMMA_RESPONSE	AUTS2
HALLMARK_INTERFERON_GAMMA_RESPONSE	NOD1
HALLMARK_INTERFERON_GAMMA_RESPONSE	EIF2AK2
HALLMARK_IL2_STAT5_SIGNALING	PHTF2
HALLMARK_IL2_STAT5_SIGNALING	UCK2
HALLMARK_HYPOXIA	LARGE1
HALLMARK_HYPOXIA	PRKCA
HALLMARK_KRAS_SIGNALING_UP	EPB41L3
HALLMARK_KRAS_SIGNALING_UP	ANKH
HALLMARK_ALLOGRAFT_REJECTION	BRCA1
HALLMARK_TNFA_SIGNALING_VIA_NFKB	TNFAIP8
HALLMARK_UV_RESPONSE_DN	SYNE1
HALLMARK_UV_RESPONSE_DN	RBPMS
HALLMARK_UV_RESPONSE_DN	IGF1R
HALLMARK_UV_RESPONSE_DN	ANXA4
HALLMARK_UV_RESPONSE_DN	KCNMA1
HALLMARK_UV_RESPONSE_DN	ZMIZ1
HALLMARK_UV_RESPONSE_DN	ERBB2
HALLMARK_UV_RESPONSE_DN	ADD3
HALLMARK_UV_RESPONSE_DN	SIPA1L1
HALLMARK_UV_RESPONSE_DN	TFPI
HALLMARK_UV_RESPONSE_DN	COL5A2
HALLMARK_UV_RESPONSE_DN	DDAH1
HALLMARK_UV_RESPONSE_DN	CAP2
HALLMARK_UV_RESPONSE_DN	PPARG
HALLMARK_UV_RESPONSE_DN	DAB2
HALLMARK_UV_RESPONSE_DN	AKT3
HALLMARK_UV_RESPONSE_DN	PLPP3
HALLMARK_UV_RESPONSE_DN	NFIB
HALLMARK_ESTROGEN_RESPONSE_EARLY	BCL2
HALLMARK_ESTROGEN_RESPONSE_EARLY	DHRS3
HALLMARK_ESTROGEN_RESPONSE_EARLY	SVIL
HALLMARK_ESTROGEN_RESPONSE_EARLY	MAST4
HALLMARK_ESTROGEN_RESPONSE_EARLY	SLC1A1
HALLMARK_ESTROGEN_RESPONSE_EARLY	PDZK1
HALLMARK_ESTROGEN_RESPONSE_EARLY	MAPT
HALLMARK_ESTROGEN_RESPONSE_EARLY	FARP1
HALLMARK_ESTROGEN_RESPONSE_EARLY	CHPT1
HALLMARK_ESTROGEN_RESPONSE_EARLY	IGF1R
HALLMARK_ESTROGEN_RESPONSE_EARLY	SLC27A2
HALLMARK_ESTROGEN_RESPONSE_EARLY	ASB13
HALLMARK_ESTROGEN_RESPONSE_EARLY	ADD3
HALLMARK_ESTROGEN_RESPONSE_EARLY	CCND1
HALLMARK_ESTROGEN_RESPONSE_EARLY	ADCY9
HALLMARK_ESTROGEN_RESPONSE_EARLY	RETREG1
HALLMARK_IL2_STAT5_SIGNALING	BCL2
HALLMARK_IL2_STAT5_SIGNALING	RORA
HALLMARK_IL2_STAT5_SIGNALING	DHRS3
HALLMARK_IL2_STAT5_SIGNALING	CCND3
HALLMARK_IL2_STAT5_SIGNALING	TNFRSF21
HALLMARK_IL2_STAT5_SIGNALING	PLPP1
HALLMARK_IL2_STAT5_SIGNALING	IGF1R
HALLMARK_IL2_STAT5_SIGNALING	ANXA4
HALLMARK_IL2_STAT5_SIGNALING	CDC42SE2
HALLMARK_IL2_STAT5_SIGNALING	ITGA6
HALLMARK_IL2_STAT5_SIGNALING	FAM126B
HALLMARK_IL2_STAT5_SIGNALING	TNFSF10
HALLMARK_IL2_STAT5_SIGNALING	PTH1R
HALLMARK_IL2_STAT5_SIGNALING	BCL2L1
HALLMARK_PI3K_AKT_MTOR_SIGNALING	ADCY2
HALLMARK_PI3K_AKT_MTOR_SIGNALING	VAV3
HALLMARK_PI3K_AKT_MTOR_SIGNALING	ACACA
HALLMARK_PI3K_AKT_MTOR_SIGNALING	SQSTM1
HALLMARK_PI3K_AKT_MTOR_SIGNALING	MAPK8
HALLMARK_PI3K_AKT_MTOR_SIGNALING	MAPK10
HALLMARK_TGF_BETA_SIGNALING	CDH1
HALLMARK_TGF_BETA_SIGNALING	PPM1A
HALLMARK_TGF_BETA_SIGNALING	SPTBN1
HALLMARK_TNFA_SIGNALING_VIA_NFKB	CFLAR
HALLMARK_TNFA_SIGNALING_VIA_NFKB	KLF9
HALLMARK_TNFA_SIGNALING_VIA_NFKB	NFAT5
HALLMARK_TNFA_SIGNALING_VIA_NFKB	TSC22D1
HALLMARK_TNFA_SIGNALING_VIA_NFKB	SPSB1
HALLMARK_TNFA_SIGNALING_VIA_NFKB	DDX58
HALLMARK_TNFA_SIGNALING_VIA_NFKB	CCND1
HALLMARK_TNFA_SIGNALING_VIA_NFKB	SQSTM1
HALLMARK_TNFA_SIGNALING_VIA_NFKB	PLPP3
HALLMARK_MITOTIC_SPINDLE	FARP1
HALLMARK_MITOTIC_SPINDLE	KIF1B
HALLMARK_MITOTIC_SPINDLE	PCGF5
HALLMARK_MITOTIC_SPINDLE	ARHGAP5
HALLMARK_MITOTIC_SPINDLE	BIN1
HALLMARK_MITOTIC_SPINDLE	RASAL2
HALLMARK_MITOTIC_SPINDLE	RABGAP1
HALLMARK_MITOTIC_SPINDLE	SPTBN1
HALLMARK_EPITHELIAL_MESENCHYMAL_TRANSITION	VCAM1
HALLMARK_EPITHELIAL_MESENCHYMAL_TRANSITION	WIPF1
HALLMARK_EPITHELIAL_MESENCHYMAL_TRANSITION	TIMP3
HALLMARK_EPITHELIAL_MESENCHYMAL_TRANSITION	ANPEP
HALLMARK_EPITHELIAL_MESENCHYMAL_TRANSITION	COL5A2
HALLMARK_EPITHELIAL_MESENCHYMAL_TRANSITION	CAP2
HALLMARK_EPITHELIAL_MESENCHYMAL_TRANSITION	DAB2
HALLMARK_EPITHELIAL_MESENCHYMAL_TRANSITION	CDH2
HALLMARK_KRAS_SIGNALING_UP	MAP7
HALLMARK_KRAS_SIGNALING_UP	SPON1
HALLMARK_KRAS_SIGNALING_UP	ANGPTL4
HALLMARK_KRAS_SIGNALING_UP	EPB41L3
HALLMARK_KRAS_SIGNALING_UP	JUP
HALLMARK_KRAS_SIGNALING_UP	TMEM176B
HALLMARK_KRAS_SIGNALING_UP	USH1C
HALLMARK_KRAS_SIGNALING_UP	TFPI
HALLMARK_NOTCH_SIGNALING	CCND1
HALLMARK_HYPOXIA	PPARGC1A
HALLMARK_HYPOXIA	BCL2
HALLMARK_HYPOXIA	RORA
HALLMARK_HYPOXIA	ANGPTL4
HALLMARK_HYPOXIA	KLHL24
HALLMARK_HYPOXIA	MXI1
HALLMARK_HYPOXIA	NEDD4L
HALLMARK_INTERFERON_ALPHA_RESPONSE	NCOA7
HALLMARK_INTERFERON_ALPHA_RESPONSE	CD74
HALLMARK_INTERFERON_ALPHA_RESPONSE	TRIM14
HALLMARK_COMPLEMENT	LIPA
HALLMARK_COMPLEMENT	PCLO
HALLMARK_COMPLEMENT	DGKH
HALLMARK_COMPLEMENT	KLKB1
HALLMARK_COMPLEMENT	CPQ
HALLMARK_COMPLEMENT	L3MBTL4
HALLMARK_INFLAMMATORY_RESPONSE	HPN
HALLMARK_INFLAMMATORY_RESPONSE	ITGB8
HALLMARK_INFLAMMATORY_RESPONSE	KIF1B
HALLMARK_INFLAMMATORY_RESPONSE	C5AR1
HALLMARK_INFLAMMATORY_RESPONSE	TNFSF10
HALLMARK_INFLAMMATORY_RESPONSE	SGMS2
HALLMARK_INTERFERON_GAMMA_RESPONSE	VCAM1
HALLMARK_INTERFERON_GAMMA_RESPONSE	CD74
HALLMARK_INTERFERON_GAMMA_RESPONSE	TRIM14
HALLMARK_INTERFERON_GAMMA_RESPONSE	TNFSF10
HALLMARK_INTERFERON_GAMMA_RESPONSE	DDX58
HALLMARK_INTERFERON_GAMMA_RESPONSE	AUTS2
HALLMARK_MTORC1_SIGNALING	NFYC
HALLMARK_MTORC1_SIGNALING	ADD3
HALLMARK_MTORC1_SIGNALING	ACACA
HALLMARK_MTORC1_SIGNALING	SQSTM1
HALLMARK_MTORC1_SIGNALING	GOT1
HALLMARK_MTORC1_SIGNALING	ATP6V1D
HALLMARK_DNA_REPAIR	STX3
HALLMARK_DNA_REPAIR	AK3
HALLMARK_DNA_REPAIR	NFX1
HALLMARK_ALLOGRAFT_REJECTION	CCND3
HALLMARK_ALLOGRAFT_REJECTION	CD74
HALLMARK_E2F_TARGETS	CIT
HALLMARK_E2F_TARGETS	SHMT1
HALLMARK_G2M_CHECKPOINT	RASAL2
HALLMARK_G2M_CHECKPOINT	CCND1
HALLMARK_MYC_TARGETS_V1	HNRNPC
HALLMARK_HYPOXIA	TGM2
HALLMARK_HYPOXIA	TIPARP
HALLMARK_HYPOXIA	LOX
HALLMARK_HYPOXIA	NR3C1
HALLMARK_HYPOXIA	GLRX
HALLMARK_HYPOXIA	CA12
HALLMARK_HYPOXIA	ZFP36
HALLMARK_HYPOXIA	ENO2
HALLMARK_HYPOXIA	CDKN1A
HALLMARK_HYPOXIA	DUSP1
HALLMARK_HYPOXIA	ANXA2
HALLMARK_TNFA_SIGNALING_VIA_NFKB	TNFAIP8
HALLMARK_TNFA_SIGNALING_VIA_NFKB	ABCA1
HALLMARK_TNFA_SIGNALING_VIA_NFKB	TIPARP
HALLMARK_TNFA_SIGNALING_VIA_NFKB	BIRC3
HALLMARK_TNFA_SIGNALING_VIA_NFKB	CEBPD
HALLMARK_TNFA_SIGNALING_VIA_NFKB	ZFP36
HALLMARK_TNFA_SIGNALING_VIA_NFKB	TLR2
HALLMARK_TNFA_SIGNALING_VIA_NFKB	BCL6
HALLMARK_TNFA_SIGNALING_VIA_NFKB	RHOB
HALLMARK_TNFA_SIGNALING_VIA_NFKB	CDKN1A
HALLMARK_TNFA_SIGNALING_VIA_NFKB	DUSP1
HALLMARK_EPITHELIAL_MESENCHYMAL_TRANSITION	TGM2
HALLMARK_EPITHELIAL_MESENCHYMAL_TRANSITION	SPOCK1
HALLMARK_EPITHELIAL_MESENCHYMAL_TRANSITION	LOX
HALLMARK_EPITHELIAL_MESENCHYMAL_TRANSITION	HTRA1
HALLMARK_EPITHELIAL_MESENCHYMAL_TRANSITION	CALD1
HALLMARK_EPITHELIAL_MESENCHYMAL_TRANSITION	ENO2
HALLMARK_EPITHELIAL_MESENCHYMAL_TRANSITION	RHOB
HALLMARK_EPITHELIAL_MESENCHYMAL_TRANSITION	DST
HALLMARK_UV_RESPONSE_DN	NR3C1
HALLMARK_UV_RESPONSE_DN	RUNX1
HALLMARK_UV_RESPONSE_DN	DUSP1
HALLMARK_UV_RESPONSE_DN	MET
HALLMARK_UV_RESPONSE_DN	ANXA2
HALLMARK_ESTROGEN_RESPONSE_EARLY	TGM2
HALLMARK_ESTROGEN_RESPONSE_EARLY	TIPARP
HALLMARK_ESTROGEN_RESPONSE_EARLY	CA12
HALLMARK_ESTROGEN_RESPONSE_EARLY	NAV2
HALLMARK_ESTROGEN_RESPONSE_EARLY	RHOBTB3
HALLMARK_ESTROGEN_RESPONSE_EARLY	KCNK5
HALLMARK_INFLAMMATORY_RESPONSE	ABCA1
HALLMARK_INFLAMMATORY_RESPONSE	IL1R1
HALLMARK_INFLAMMATORY_RESPONSE	TLR2
HALLMARK_INFLAMMATORY_RESPONSE	CDKN1A
HALLMARK_INFLAMMATORY_RESPONSE	MET
HALLMARK_INFLAMMATORY_RESPONSE	OSMR
HALLMARK_NOTCH_SIGNALING	PPARD
HALLMARK_NOTCH_SIGNALING	MAML2
HALLMARK_COMPLEMENT	DPP4
HALLMARK_COMPLEMENT	PPP2CB
HALLMARK_COMPLEMENT	ERAP2
HALLMARK_COMPLEMENT	C1S
HALLMARK_COMPLEMENT	C1R
HALLMARK_KRAS_SIGNALING_UP	BIRC3
HALLMARK_KRAS_SIGNALING_UP	GLRX
HALLMARK_KRAS_SIGNALING_UP	HKDC1
HALLMARK_KRAS_SIGNALING_UP	GUCY1A1
HALLMARK_KRAS_SIGNALING_UP	CDADC1
HALLMARK_G2M_CHECKPOINT	TOP1
HALLMARK_G2M_CHECKPOINT	MAP3K20
HALLMARK_G2M_CHECKPOINT	SLC38A1
HALLMARK_G2M_CHECKPOINT	EFNA5
HALLMARK_MTORC1_SIGNALING	EGLN3
HALLMARK_MTORC1_SIGNALING	GLRX
HALLMARK_MTORC1_SIGNALING	GSR
HALLMARK_MTORC1_SIGNALING	CDKN1A
HALLMARK_MITOTIC_SPINDLE	NET1
HALLMARK_MITOTIC_SPINDLE	AKAP13
HALLMARK_MITOTIC_SPINDLE	DST
HALLMARK_INTERFERON_GAMMA_RESPONSE	C1S
HALLMARK_INTERFERON_GAMMA_RESPONSE	CDKN1A
HALLMARK_INTERFERON_GAMMA_RESPONSE	C1R
HALLMARK_INTERFERON_ALPHA_RESPONSE	C1S
HALLMARK_PI3K_AKT_MTOR_SIGNALING	CDKN1A
HALLMARK_IL2_STAT5_SIGNALING	TGM2
HALLMARK_IL2_STAT5_SIGNALING	RHOB
HALLMARK_DNA_REPAIR	ELL
HALLMARK_ALLOGRAFT_REJECTION	TLR2
HALLMARK_E2F_TARGETS	CDKN1A
HALLMARK_MYC_TARGETS_V1	AP3S1
HALLMARK_HYPOXIA	PGF
HALLMARK_HYPOXIA	SLC6A6
HALLMARK_HYPOXIA	CHST3
HALLMARK_HYPOXIA	TIPARP
HALLMARK_HYPOXIA	DTNA
HALLMARK_HYPOXIA	SCARB1
HALLMARK_HYPOXIA	GCNT2
HALLMARK_HYPOXIA	PGK1
HALLMARK_HYPOXIA	LARGE1
HALLMARK_HYPOXIA	IDS
HALLMARK_HYPOXIA	PDK3
HALLMARK_HYPOXIA	SLC2A3
HALLMARK_ESTROGEN_RESPONSE_EARLY	KDM4B
HALLMARK_ESTROGEN_RESPONSE_EARLY	NAV2
HALLMARK_ESTROGEN_RESPONSE_EARLY	FLNB
HALLMARK_ESTROGEN_RESPONSE_EARLY	TIPARP
HALLMARK_ESTROGEN_RESPONSE_EARLY	RHOBTB3
HALLMARK_ESTROGEN_RESPONSE_EARLY	SCARB1
HALLMARK_ESTROGEN_RESPONSE_EARLY	IL6ST
HALLMARK_ESTROGEN_RESPONSE_EARLY	KRT19
HALLMARK_ESTROGEN_RESPONSE_EARLY	AR
HALLMARK_ESTROGEN_RESPONSE_EARLY	SLC19A2
HALLMARK_ESTROGEN_RESPONSE_EARLY	RPS6KA2
HALLMARK_MITOTIC_SPINDLE	SORBS2
HALLMARK_MITOTIC_SPINDLE	PXN
HALLMARK_MITOTIC_SPINDLE	MID1
HALLMARK_MITOTIC_SPINDLE	FLNB
HALLMARK_MITOTIC_SPINDLE	ITSN1
HALLMARK_MITOTIC_SPINDLE	EPB41
HALLMARK_MITOTIC_SPINDLE	DOCK4
HALLMARK_MITOTIC_SPINDLE	SHROOM2
HALLMARK_MITOTIC_SPINDLE	KIF3B
HALLMARK_MITOTIC_SPINDLE	PALLD
HALLMARK_MTORC1_SIGNALING	SLC6A6
HALLMARK_MTORC1_SIGNALING	PGK1
HALLMARK_MTORC1_SIGNALING	SYTL2
HALLMARK_MTORC1_SIGNALING	LGMN
HALLMARK_MTORC1_SIGNALING	NAMPT
HALLMARK_MTORC1_SIGNALING	PSMC2
HALLMARK_MTORC1_SIGNALING	SLC2A3
HALLMARK_MTORC1_SIGNALING	IGFBP5
HALLMARK_COMPLEMENT	DOCK4
HALLMARK_COMPLEMENT	F8
HALLMARK_COMPLEMENT	HNF4A
HALLMARK_COMPLEMENT	LAMP2
HALLMARK_COMPLEMENT	LGMN
HALLMARK_COMPLEMENT	CPM
HALLMARK_COMPLEMENT	CTSH
HALLMARK_EPITHELIAL_MESENCHYMAL_TRANSITION	NTM
HALLMARK_EPITHELIAL_MESENCHYMAL_TRANSITION	SAT1
HALLMARK_EPITHELIAL_MESENCHYMAL_TRANSITION	VCAN
HALLMARK_EPITHELIAL_MESENCHYMAL_TRANSITION	COL6A3
HALLMARK_EPITHELIAL_MESENCHYMAL_TRANSITION	SLC6A8
HALLMARK_EPITHELIAL_MESENCHYMAL_TRANSITION	LAMA1
HALLMARK_EPITHELIAL_MESENCHYMAL_TRANSITION	EDIL3
HALLMARK_INTERFERON_GAMMA_RESPONSE	LATS2
HALLMARK_INTERFERON_GAMMA_RESPONSE	PTPN1
HALLMARK_INTERFERON_GAMMA_RESPONSE	RNF213
HALLMARK_INTERFERON_GAMMA_RESPONSE	CD40
HALLMARK_INTERFERON_GAMMA_RESPONSE	NAMPT
HALLMARK_INTERFERON_GAMMA_RESPONSE	SP110
HALLMARK_INTERFERON_GAMMA_RESPONSE	RBCK1
HALLMARK_TNFA_SIGNALING_VIA_NFKB	TIPARP
HALLMARK_TNFA_SIGNALING_VIA_NFKB	SAT1
HALLMARK_TNFA_SIGNALING_VIA_NFKB	IL6ST
HALLMARK_TNFA_SIGNALING_VIA_NFKB	EDN1
HALLMARK_TNFA_SIGNALING_VIA_NFKB	NAMPT
HALLMARK_TNFA_SIGNALING_VIA_NFKB	SLC2A3
HALLMARK_TNFA_SIGNALING_VIA_NFKB	TLR2
HALLMARK_UV_RESPONSE_DN	ABCC1
HALLMARK_UV_RESPONSE_DN	ATRX
HALLMARK_UV_RESPONSE_DN	RXRA
HALLMARK_UV_RESPONSE_DN	ATRN
HALLMARK_UV_RESPONSE_DN	IGFBP5
HALLMARK_DNA_REPAIR	RFC3
HALLMARK_DNA_REPAIR	POLA1
HALLMARK_DNA_REPAIR	SRSF6
HALLMARK_DNA_REPAIR	POLD3
HALLMARK_DNA_REPAIR	UPF3B
HALLMARK_INTERFERON_ALPHA_RESPONSE	LPAR6
HALLMARK_INTERFERON_ALPHA_RESPONSE	SP110
HALLMARK_INTERFERON_ALPHA_RESPONSE	MOV10
HALLMARK_E2F_TARGETS	RFC3
HALLMARK_E2F_TARGETS	DIAPH3
HALLMARK_E2F_TARGETS	RBBP7
HALLMARK_E2F_TARGETS	POLD3
HALLMARK_E2F_TARGETS	PRDX4
HALLMARK_E2F_TARGETS	LBR
HALLMARK_G2M_CHECKPOINT	ATRX
HALLMARK_G2M_CHECKPOINT	RBL1
HALLMARK_G2M_CHECKPOINT	FOXN3
HALLMARK_G2M_CHECKPOINT	LBR
HALLMARK_G2M_CHECKPOINT	EFNA5
HALLMARK_G2M_CHECKPOINT	TOP1
HALLMARK_NOTCH_SIGNALING	DTX2
HALLMARK_INFLAMMATORY_RESPONSE	IL1R1
HALLMARK_INFLAMMATORY_RESPONSE	EDN1
HALLMARK_INFLAMMATORY_RESPONSE	CD40
HALLMARK_INFLAMMATORY_RESPONSE	NAMPT
HALLMARK_INFLAMMATORY_RESPONSE	TLR2
HALLMARK_IL2_STAT5_SIGNALING	CD81
HALLMARK_IL2_STAT5_SIGNALING	ABCB1
HALLMARK_IL2_STAT5_SIGNALING	HUWE1
HALLMARK_IL2_STAT5_SIGNALING	SLC2A3
HALLMARK_KRAS_SIGNALING_UP	ITGBL1
HALLMARK_KRAS_SIGNALING_UP	NR1H4
HALLMARK_KRAS_SIGNALING_UP	ABCB1
HALLMARK_KRAS_SIGNALING_UP	SNAP25
HALLMARK_ALLOGRAFT_REJECTION	CD40
HALLMARK_ALLOGRAFT_REJECTION	DEGS1
HALLMARK_ALLOGRAFT_REJECTION	TLR2
HALLMARK_MYC_TARGETS_V1	PGK1
HALLMARK_MYC_TARGETS_V1	CYC1
HALLMARK_MYC_TARGETS_V1	PRDX4
HALLMARK_PI3K_AKT_MTOR_SIGNALING	PLCB1
HALLMARK_EPITHELIAL_MESENCHYMAL_TRANSITION	TGFBI
HALLMARK_EPITHELIAL_MESENCHYMAL_TRANSITION	SERPINE1
HALLMARK_EPITHELIAL_MESENCHYMAL_TRANSITION	FN1
HALLMARK_EPITHELIAL_MESENCHYMAL_TRANSITION	COL5A1
HALLMARK_EPITHELIAL_MESENCHYMAL_TRANSITION	COL7A1
HALLMARK_EPITHELIAL_MESENCHYMAL_TRANSITION	COL6A2
HALLMARK_EPITHELIAL_MESENCHYMAL_TRANSITION	ITGA5
HALLMARK_EPITHELIAL_MESENCHYMAL_TRANSITION	WNT5A
HALLMARK_EPITHELIAL_MESENCHYMAL_TRANSITION	COL1A1
HALLMARK_EPITHELIAL_MESENCHYMAL_TRANSITION	COL11A1
HALLMARK_EPITHELIAL_MESENCHYMAL_TRANSITION	PMEPA1
HALLMARK_EPITHELIAL_MESENCHYMAL_TRANSITION	FLNA
HALLMARK_EPITHELIAL_MESENCHYMAL_TRANSITION	SPARC
HALLMARK_EPITHELIAL_MESENCHYMAL_TRANSITION	DST
HALLMARK_EPITHELIAL_MESENCHYMAL_TRANSITION	COL12A1
HALLMARK_EPITHELIAL_MESENCHYMAL_TRANSITION	VIM
HALLMARK_EPITHELIAL_MESENCHYMAL_TRANSITION	LOXL2
HALLMARK_EPITHELIAL_MESENCHYMAL_TRANSITION	SGCD
HALLMARK_EPITHELIAL_MESENCHYMAL_TRANSITION	NOTCH2
HALLMARK_EPITHELIAL_MESENCHYMAL_TRANSITION	TPM4
HALLMARK_EPITHELIAL_MESENCHYMAL_TRANSITION	BMP1
HALLMARK_EPITHELIAL_MESENCHYMAL_TRANSITION	LOXL1
HALLMARK_EPITHELIAL_MESENCHYMAL_TRANSITION	SLC6A8
HALLMARK_EPITHELIAL_MESENCHYMAL_TRANSITION	ADAM12
HALLMARK_EPITHELIAL_MESENCHYMAL_TRANSITION	PLOD1
HALLMARK_EPITHELIAL_MESENCHYMAL_TRANSITION	FBN1
HALLMARK_EPITHELIAL_MESENCHYMAL_TRANSITION	INHBA
HALLMARK_EPITHELIAL_MESENCHYMAL_TRANSITION	PLOD2
HALLMARK_EPITHELIAL_MESENCHYMAL_TRANSITION	THBS1
HALLMARK_EPITHELIAL_MESENCHYMAL_TRANSITION	SERPINH1
HALLMARK_EPITHELIAL_MESENCHYMAL_TRANSITION	FSTL1
HALLMARK_EPITHELIAL_MESENCHYMAL_TRANSITION	AREG
HALLMARK_EPITHELIAL_MESENCHYMAL_TRANSITION	NTM
HALLMARK_EPITHELIAL_MESENCHYMAL_TRANSITION	IGFBP3
HALLMARK_EPITHELIAL_MESENCHYMAL_TRANSITION	GADD45B
HALLMARK_EPITHELIAL_MESENCHYMAL_TRANSITION	ID2
HALLMARK_EPITHELIAL_MESENCHYMAL_TRANSITION	LOX
HALLMARK_EPITHELIAL_MESENCHYMAL_TRANSITION	LGALS1
HALLMARK_EPITHELIAL_MESENCHYMAL_TRANSITION	FBLN1
HALLMARK_EPITHELIAL_MESENCHYMAL_TRANSITION	IL6
HALLMARK_EPITHELIAL_MESENCHYMAL_TRANSITION	COL6A3
HALLMARK_EPITHELIAL_MESENCHYMAL_TRANSITION	PLAUR
HALLMARK_EPITHELIAL_MESENCHYMAL_TRANSITION	VEGFC
HALLMARK_EPITHELIAL_MESENCHYMAL_TRANSITION	THBS2
HALLMARK_EPITHELIAL_MESENCHYMAL_TRANSITION	SLIT3
HALLMARK_EPITHELIAL_MESENCHYMAL_TRANSITION	CTHRC1
HALLMARK_EPITHELIAL_MESENCHYMAL_TRANSITION	TPM1
HALLMARK_EPITHELIAL_MESENCHYMAL_TRANSITION	TPM2
HALLMARK_EPITHELIAL_MESENCHYMAL_TRANSITION	JUN
HALLMARK_EPITHELIAL_MESENCHYMAL_TRANSITION	CALU
HALLMARK_EPITHELIAL_MESENCHYMAL_TRANSITION	COL5A3
HALLMARK_EPITHELIAL_MESENCHYMAL_TRANSITION	TFPI2
HALLMARK_EPITHELIAL_MESENCHYMAL_TRANSITION	QSOX1
HALLMARK_EPITHELIAL_MESENCHYMAL_TRANSITION	TIMP1
HALLMARK_EPITHELIAL_MESENCHYMAL_TRANSITION	IL32
HALLMARK_EPITHELIAL_MESENCHYMAL_TRANSITION	TNFAIP3
HALLMARK_EPITHELIAL_MESENCHYMAL_TRANSITION	SPOCK1
HALLMARK_EPITHELIAL_MESENCHYMAL_TRANSITION	COLGALT1
HALLMARK_EPITHELIAL_MESENCHYMAL_TRANSITION	BASP1
HALLMARK_EPITHELIAL_MESENCHYMAL_TRANSITION	COPA
HALLMARK_EPITHELIAL_MESENCHYMAL_TRANSITION	PLOD3
HALLMARK_EPITHELIAL_MESENCHYMAL_TRANSITION	FERMT2
HALLMARK_EPITHELIAL_MESENCHYMAL_TRANSITION	TGFB1
HALLMARK_EPITHELIAL_MESENCHYMAL_TRANSITION	ITGB1
HALLMARK_EPITHELIAL_MESENCHYMAL_TRANSITION	P3H1
HALLMARK_EPITHELIAL_MESENCHYMAL_TRANSITION	PPIB
HALLMARK_EPITHELIAL_MESENCHYMAL_TRANSITION	CD44
HALLMARK_EPITHELIAL_MESENCHYMAL_TRANSITION	MMP14
HALLMARK_EPITHELIAL_MESENCHYMAL_TRANSITION	ENO2
HALLMARK_EPITHELIAL_MESENCHYMAL_TRANSITION	NT5E
HALLMARK_EPITHELIAL_MESENCHYMAL_TRANSITION	MYL9
HALLMARK_EPITHELIAL_MESENCHYMAL_TRANSITION	EFEMP2
HALLMARK_EPITHELIAL_MESENCHYMAL_TRANSITION	EMP3
HALLMARK_EPITHELIAL_MESENCHYMAL_TRANSITION	HTRA1
HALLMARK_MYC_TARGETS_V1	HSP90AB1
HALLMARK_MYC_TARGETS_V1	GNL3
HALLMARK_MYC_TARGETS_V1	SMARCC1
HALLMARK_MYC_TARGETS_V1	PABPC1
HALLMARK_MYC_TARGETS_V1	DDX21
HALLMARK_MYC_TARGETS_V1	YWHAQ
HALLMARK_MYC_TARGETS_V1	RPS2
HALLMARK_MYC_TARGETS_V1	RPL14
HALLMARK_MYC_TARGETS_V1	PSMD8
HALLMARK_MYC_TARGETS_V1	EIF3B
HALLMARK_MYC_TARGETS_V1	RPLP0
HALLMARK_MYC_TARGETS_V1	MYC
HALLMARK_MYC_TARGETS_V1	KPNB1
HALLMARK_MYC_TARGETS_V1	LDHA
HALLMARK_MYC_TARGETS_V1	NAP1L1
HALLMARK_MYC_TARGETS_V1	UBE2E1
HALLMARK_MYC_TARGETS_V1	POLD2
HALLMARK_MYC_TARGETS_V1	RACK1
HALLMARK_MYC_TARGETS_V1	RUVBL2
HALLMARK_MYC_TARGETS_V1	PABPC4
HALLMARK_MYC_TARGETS_V1	TRA2B
HALLMARK_MYC_TARGETS_V1	RPS3
HALLMARK_MYC_TARGETS_V1	TRIM28
HALLMARK_MYC_TARGETS_V1	ETF1
HALLMARK_MYC_TARGETS_V1	CCT4
HALLMARK_MYC_TARGETS_V1	NOP56
HALLMARK_MYC_TARGETS_V1	ODC1
HALLMARK_MYC_TARGETS_V1	EIF2S2
HALLMARK_MYC_TARGETS_V1	RPL6
HALLMARK_MYC_TARGETS_V1	IMPDH2
HALLMARK_MYC_TARGETS_V1	HSPD1
HALLMARK_MYC_TARGETS_V1	RPL18
HALLMARK_MYC_TARGETS_V1	PGK1
HALLMARK_MYC_TARGETS_V1	NPM1
HALLMARK_MYC_TARGETS_V1	CCT2
HALLMARK_MYC_TARGETS_V1	EIF3J
HALLMARK_MYC_TARGETS_V1	SSB
HALLMARK_MYC_TARGETS_V1	RPL34
HALLMARK_MYC_TARGETS_V1	HDAC2
HALLMARK_MYC_TARGETS_V1	UBA2
HALLMARK_MYC_TARGETS_V1	RPS6
HALLMARK_MYC_TARGETS_V1	FBL
HALLMARK_MYC_TARGETS_V1	RPS5
HALLMARK_MYC_TARGETS_V1	CAD
HALLMARK_MYC_TARGETS_V1	EEF1B2
HALLMARK_MYC_TARGETS_V1	XPOT
HALLMARK_MYC_TARGETS_V1	PA2G4
HALLMARK_MYC_TARGETS_V1	SERBP1
HALLMARK_MYC_TARGETS_V1	BUB3
HALLMARK_MYC_TARGETS_V1	NOLC1
HALLMARK_MYC_TARGETS_V1	EXOSC7
HALLMARK_MYC_TARGETS_V1	SYNCRIP
HALLMARK_MYC_TARGETS_V1	TCP1
HALLMARK_MYC_TARGETS_V1	NCBP2
HALLMARK_MYC_TARGETS_V1	HPRT1
HALLMARK_HYPOXIA	TGFBI
HALLMARK_HYPOXIA	SERPINE1
HALLMARK_HYPOXIA	COL5A1
HALLMARK_HYPOXIA	F3
HALLMARK_HYPOXIA	IRS2
HALLMARK_HYPOXIA	CA12
HALLMARK_HYPOXIA	PRKCA
HALLMARK_HYPOXIA	SLC2A1
HALLMARK_HYPOXIA	ANXA2
HALLMARK_HYPOXIA	PGF
HALLMARK_HYPOXIA	GBE1
HALLMARK_HYPOXIA	MT2A
HALLMARK_HYPOXIA	BHLHE40
HALLMARK_HYPOXIA	SLC2A3
HALLMARK_HYPOXIA	NDST1
HALLMARK_HYPOXIA	P4HA2
HALLMARK_HYPOXIA	DDIT4
HALLMARK_HYPOXIA	HK1
HALLMARK_HYPOXIA	MT1E
HALLMARK_HYPOXIA	IGFBP3
HALLMARK_HYPOXIA	MYH9
HALLMARK_HYPOXIA	DUSP1
HALLMARK_HYPOXIA	LOX
HALLMARK_HYPOXIA	HK2
HALLMARK_HYPOXIA	STC2
HALLMARK_HYPOXIA	STC1
HALLMARK_HYPOXIA	EXT1
HALLMARK_HYPOXIA	S100A4
HALLMARK_HYPOXIA	IL6
HALLMARK_HYPOXIA	LDHA
HALLMARK_HYPOXIA	PLAUR
HALLMARK_HYPOXIA	GAPDH
HALLMARK_HYPOXIA	JUN
HALLMARK_HYPOXIA	TIPARP
HALLMARK_HYPOXIA	ETS1
HALLMARK_HYPOXIA	PPP1R3C
HALLMARK_HYPOXIA	IER3
HALLMARK_HYPOXIA	TNFAIP3
HALLMARK_HYPOXIA	ENO1
HALLMARK_HYPOXIA	HDLBP
HALLMARK_HYPOXIA	SLC25A1
HALLMARK_HYPOXIA	VHL
HALLMARK_HYPOXIA	PGK1
HALLMARK_HYPOXIA	FOSL2
HALLMARK_HYPOXIA	PNRC1
HALLMARK_HYPOXIA	ENO2
HALLMARK_HYPOXIA	CHST3
HALLMARK_UV_RESPONSE_DN	SERPINE1
HALLMARK_UV_RESPONSE_DN	F3
HALLMARK_UV_RESPONSE_DN	PRKCA
HALLMARK_UV_RESPONSE_DN	RUNX1
HALLMARK_UV_RESPONSE_DN	MMP16
HALLMARK_UV_RESPONSE_DN	COL1A1
HALLMARK_UV_RESPONSE_DN	ANXA2
HALLMARK_UV_RESPONSE_DN	COL11A1
HALLMARK_UV_RESPONSE_DN	KALRN
HALLMARK_UV_RESPONSE_DN	PLCB4
HALLMARK_UV_RESPONSE_DN	NOTCH2
HALLMARK_UV_RESPONSE_DN	BHLHE40
HALLMARK_UV_RESPONSE_DN	LTBP1
HALLMARK_UV_RESPONSE_DN	RND3
HALLMARK_UV_RESPONSE_DN	FYN
HALLMARK_UV_RESPONSE_DN	MT1E
HALLMARK_UV_RESPONSE_DN	ATP2B1
HALLMARK_UV_RESPONSE_DN	IGFBP5
HALLMARK_UV_RESPONSE_DN	DUSP1
HALLMARK_UV_RESPONSE_DN	APBB2
HALLMARK_UV_RESPONSE_DN	MAP1B
HALLMARK_UV_RESPONSE_DN	GRK5
HALLMARK_UV_RESPONSE_DN	MYC
HALLMARK_UV_RESPONSE_DN	MAGI2
HALLMARK_UV_RESPONSE_DN	SLC7A1
HALLMARK_UV_RESPONSE_DN	ATP2C1
HALLMARK_UV_RESPONSE_DN	TGFBR2
HALLMARK_UV_RESPONSE_DN	MGMT
HALLMARK_UV_RESPONSE_DN	SFMBT1
HALLMARK_UV_RESPONSE_DN	LPAR1
HALLMARK_UV_RESPONSE_DN	PIAS3
HALLMARK_UV_RESPONSE_DN	AMPH
HALLMARK_UV_RESPONSE_DN	MTA1
HALLMARK_UV_RESPONSE_DN	SCN8A
HALLMARK_UV_RESPONSE_DN	CELF2
HALLMARK_TNFA_SIGNALING_VIA_NFKB	SERPINE1
HALLMARK_TNFA_SIGNALING_VIA_NFKB	F3
HALLMARK_TNFA_SIGNALING_VIA_NFKB	IRS2
HALLMARK_TNFA_SIGNALING_VIA_NFKB	PMEPA1
HALLMARK_TNFA_SIGNALING_VIA_NFKB	BCL6
HALLMARK_TNFA_SIGNALING_VIA_NFKB	BHLHE40
HALLMARK_TNFA_SIGNALING_VIA_NFKB	INHBA
HALLMARK_TNFA_SIGNALING_VIA_NFKB	PLAU
HALLMARK_TNFA_SIGNALING_VIA_NFKB	SLC2A3
HALLMARK_TNFA_SIGNALING_VIA_NFKB	DUSP5
HALLMARK_TNFA_SIGNALING_VIA_NFKB	SGK1
HALLMARK_TNFA_SIGNALING_VIA_NFKB	AREG
HALLMARK_TNFA_SIGNALING_VIA_NFKB	ATP2B1
HALLMARK_TNFA_SIGNALING_VIA_NFKB	DUSP1
HALLMARK_TNFA_SIGNALING_VIA_NFKB	GADD45B
HALLMARK_TNFA_SIGNALING_VIA_NFKB	ID2
HALLMARK_TNFA_SIGNALING_VIA_NFKB	CCNL1
HALLMARK_TNFA_SIGNALING_VIA_NFKB	IL6
HALLMARK_TNFA_SIGNALING_VIA_NFKB	MYC
HALLMARK_TNFA_SIGNALING_VIA_NFKB	JAG1
HALLMARK_TNFA_SIGNALING_VIA_NFKB	PLAUR
HALLMARK_TNFA_SIGNALING_VIA_NFKB	TRIP10
HALLMARK_TNFA_SIGNALING_VIA_NFKB	EGR1
HALLMARK_TNFA_SIGNALING_VIA_NFKB	RIPK2
HALLMARK_TNFA_SIGNALING_VIA_NFKB	GFPT2
HALLMARK_TNFA_SIGNALING_VIA_NFKB	HES1
HALLMARK_TNFA_SIGNALING_VIA_NFKB	JUN
HALLMARK_TNFA_SIGNALING_VIA_NFKB	SIK1
HALLMARK_TNFA_SIGNALING_VIA_NFKB	TIPARP
HALLMARK_TNFA_SIGNALING_VIA_NFKB	IER3
HALLMARK_TNFA_SIGNALING_VIA_NFKB	TNFAIP3
HALLMARK_TNFA_SIGNALING_VIA_NFKB	MCL1
HALLMARK_TNFA_SIGNALING_VIA_NFKB	LITAF
HALLMARK_TNFA_SIGNALING_VIA_NFKB	NFKB2
HALLMARK_TNFA_SIGNALING_VIA_NFKB	CEBPB
HALLMARK_TNFA_SIGNALING_VIA_NFKB	PHLDA1
HALLMARK_TNFA_SIGNALING_VIA_NFKB	PHLDA2
HALLMARK_TNFA_SIGNALING_VIA_NFKB	FOSL2
HALLMARK_TNFA_SIGNALING_VIA_NFKB	BTG3
HALLMARK_TNFA_SIGNALING_VIA_NFKB	PNRC1
HALLMARK_TNFA_SIGNALING_VIA_NFKB	CD44
HALLMARK_TNFA_SIGNALING_VIA_NFKB	EIF1
HALLMARK_TNFA_SIGNALING_VIA_NFKB	JUNB
HALLMARK_TNFA_SIGNALING_VIA_NFKB	SPHK1
HALLMARK_TNFA_SIGNALING_VIA_NFKB	REL
HALLMARK_TGF_BETA_SIGNALING	SERPINE1
HALLMARK_TGF_BETA_SIGNALING	PMEPA1
HALLMARK_TGF_BETA_SIGNALING	SLC20A1
HALLMARK_TGF_BETA_SIGNALING	THBS1
HALLMARK_TGF_BETA_SIGNALING	ID2
HALLMARK_TGF_BETA_SIGNALING	CTNNB1
HALLMARK_TGF_BETA_SIGNALING	TGFBR1
HALLMARK_TGF_BETA_SIGNALING	RHOA
HALLMARK_TGF_BETA_SIGNALING	LTBP2
HALLMARK_TGF_BETA_SIGNALING	TGFB1
HALLMARK_TGF_BETA_SIGNALING	BCAR3
HALLMARK_TGF_BETA_SIGNALING	NCOR2
HALLMARK_TGF_BETA_SIGNALING	JUNB
HALLMARK_TGF_BETA_SIGNALING	SKIL
HALLMARK_TGF_BETA_SIGNALING	RAB31
HALLMARK_TGF_BETA_SIGNALING	ENG
HALLMARK_MITOTIC_SPINDLE	VCL
HALLMARK_MITOTIC_SPINDLE	FLNA
HALLMARK_MITOTIC_SPINDLE	DST
HALLMARK_MITOTIC_SPINDLE	NOTCH2
HALLMARK_MITOTIC_SPINDLE	MYO1E
HALLMARK_MITOTIC_SPINDLE	TUBGCP2
HALLMARK_MITOTIC_SPINDLE	FLNB
HALLMARK_MITOTIC_SPINDLE	MYO9B
HALLMARK_MITOTIC_SPINDLE	ARHGEF2
HALLMARK_MITOTIC_SPINDLE	EPB41L2
HALLMARK_MITOTIC_SPINDLE	ARFGEF1
HALLMARK_MITOTIC_SPINDLE	SMC4
HALLMARK_MITOTIC_SPINDLE	PLEKHG2
HALLMARK_MITOTIC_SPINDLE	MYH9
HALLMARK_MITOTIC_SPINDLE	PPP4R2
HALLMARK_MITOTIC_SPINDLE	PALLD
HALLMARK_MITOTIC_SPINDLE	NIN
HALLMARK_MITOTIC_SPINDLE	CAPZB
HALLMARK_MITOTIC_SPINDLE	SYNPO
HALLMARK_MITOTIC_SPINDLE	PCNT
HALLMARK_MITOTIC_SPINDLE	GSN
HALLMARK_MITOTIC_SPINDLE	DYNC1H1
HALLMARK_MITOTIC_SPINDLE	FSCN1
HALLMARK_MITOTIC_SPINDLE	ANLN
HALLMARK_MITOTIC_SPINDLE	RHOT2
HALLMARK_MITOTIC_SPINDLE	ARHGAP4
HALLMARK_MITOTIC_SPINDLE	CENPF
HALLMARK_MITOTIC_SPINDLE	MARK4
HALLMARK_MITOTIC_SPINDLE	ARAP3
HALLMARK_MITOTIC_SPINDLE	CTTN
HALLMARK_MITOTIC_SPINDLE	CCDC88A
HALLMARK_MITOTIC_SPINDLE	CNTROB
HALLMARK_MITOTIC_SPINDLE	RFC1
HALLMARK_MITOTIC_SPINDLE	PXN
HALLMARK_MITOTIC_SPINDLE	ABR
HALLMARK_MITOTIC_SPINDLE	KIF15
HALLMARK_MITOTIC_SPINDLE	HDAC6
HALLMARK_MITOTIC_SPINDLE	KIF5B
HALLMARK_MITOTIC_SPINDLE	TIAM1
[truncated: 7,231 more rows]

## Sheet: 2_Pathway_scores_per_tumor_clus
cluster_name.figure	cluster_name	HEME_METABOLISM_Score	BILE_ACID_METABOLISM_Score	ADIPOGENESIS_Score	FATTY_ACID_METABOLISM_Score	INTERFERON_ALPHA_RESPONSE_Score	UV_RESPONSE_DN_Score	HYPOXIA_Score	P53_PATHWAY_Score	XENOBIOTIC_METABOLISM_Score	PEROXISOME_Score	APOPTOSIS_Score	MITOTIC_SPINDLE_Score	ESTROGEN_RESPONSE_EARLY_Score	PI3K_AKT_MTOR_SIGNALING_Score	COAGULATION_Score	INTERFERON_GAMMA_RESPONSE_Score	PANCREAS_BETA_CELLS_Score	COMPLEMENT_Score	GLYCOLYSIS_Score	ANDROGEN_RESPONSE_Score	NOTCH_SIGNALING_Score	EPITHELIAL_MESENCHYMAL_TRANSITION_Score	ESTROGEN_RESPONSE_LATE_Score	MYOGENESIS_Score	SPERMATOGENESIS_Score	CHOLESTEROL_HOMEOSTASIS_Score	APICAL_SURFACE_Score	UV_RESPONSE_UP_Score	E2F_TARGETS_Score	REACTIVE_OXYGEN_SPECIES_PATHWAY_Score	PROTEIN_SECRETION_Score	IL2_STAT5_SIGNALING_Score	KRAS_SIGNALING_DN_Score	IL6_JAK_STAT3_SIGNALING_Score	APICAL_JUNCTION_Score	KRAS_SIGNALING_UP_Score	MTORC1_SIGNALING_Score	OXIDATIVE_PHOSPHORYLATION_Score	UNFOLDED_PROTEIN_RESPONSE_Score	ALLOGRAFT_REJECTION_Score	G2M_CHECKPOINT_Score	INFLAMMATORY_RESPONSE_Score	MYC_TARGETS_V1_Score	TNFA_SIGNALING_VIA_NFKB_Score	MYC_TARGETS_V2_Score	HEDGEHOG_SIGNALING_Score	ANGIOGENESIS_Score	WNT_BETA_CATENIN_SIGNALING_Score
P0004T1_C1	C3L.00004.T1_C1	25.7675	18.5615	30.0364	19.5189	37.0987	0.572187	2.54094	-10.9029	18.7645	0.943028	-3.85154	-28.894	-13.3869	-21.0999	23.6107	6.57113	48.1673	13.1407	-8.20501	-2.45531	-33.2915	-8.69666	-2.84264	-17.327	-27.8923	14.6981	-1.0596	4.99121	-36.5378	-7.32117	8.98201	6.49347	-0.0368959	-6.27096	-9.47101	-0.62014	-25.5283	11.6589	-12.7766	-13.6556	-33.4607	-15.0897	-19.1318	-8.67797	-27.0533	-0.0857815	7.94185	-34.0205
P0004T1_C2	C3L.00004.T1_C2	3.18087	-20.3889	26.3894	1.34301	13.934	42.6677	38.8848	-0.846725	10.7825	-17.0031	-5.6331	-16.9943	29.039	-10.9527	10.0883	39.0197	55.5899	13.3773	4.37448	7.1172	22.7895	42.4961	8.40345	10.4531	-27.6847	33.8119	-11.9611	14.7877	-36.4239	-5.58312	29.8708	39.4698	-12.6572	42.2273	32.816	26.6824	24.2727	-2.3756	48.6079	14.705	-10.2865	34.1613	48.4452	59.3805	55.3827	63.1533	88.2286	17.2668
P0010T1_C1	C3L.00010.T1_C1	1.87287	14.3511	-6.36433	1.43906	3.09042	-20.9098	-17.3218	-25.1972	12.7817	1.37431	-23.4036	-29.4422	-8.24377	-37.5936	-5.288	-18.3325	11.3812	-29.8439	-21.0653	-31.3967	5.62697	-24.3957	-14.0408	-8.72208	-37.9107	-12.8411	-14.6855	-17.8645	-44.9814	-2.88342	-28.1323	-13.0658	6.18994	-18.375	-34.591	-33.4211	-41.3982	4.74628	-48.1973	-42.6691	-44.6528	-30.2017	-62.5847	-29.295	-64.0791	-36.2	-3.91073	-48.1392
P0010T1_C2	C3L.00010.T1_C2	-25.8659	-23.7335	-27.4021	-6.32427	80.4544	-53.6822	-21.9566	18.508	-5.22695	-8.58962	22.6136	-39.4056	-39.0069	3.94027	9.01559	56.5455	-67.3135	1.02535	-6.6134	-41.9265	-35.4263	-10.6235	-23.5203	13.4182	-39.8643	-11.1692	-38.9042	23.8779	-27.4527	14.8882	-74.7277	-8.20963	3.10833	15.4282	-13.4151	11.3737	-21.5979	16.3456	-24.5083	77.8952	-39.8072	29.1029	-30.8206	9.28867	-49.3613	-52.0255	-40.6364	-19.0117
P0010T1_C3	C3L.00010.T1_C3	4.3403	21.2106	9.31113	12.7289	9.73018	-10.2511	-16.2845	-5.38478	29.0421	37.8322	6.03862	32.9036	8.26198	-7.64183	-17.8079	-12.7555	37.9674	-16.7287	7.76248	-21.1284	35.9402	-5.43741	28.3079	18.574	69.1688	14.4129	39.4456	5.09352	155.959	5.12027	-20.6229	-3.22687	36.1086	-7.17527	-3.9027	-21.2077	6.37641	27.1551	-14.3958	-26.9862	108.921	-25.9944	95.7142	-27.8136	86.625	-33.8768	6.1706	-23.4121
P0010T1_C4	C3L.00010.T1_C4	3.58693	25.9073	-14.0179	0.191303	-0.424399	-6.99996	-16.2061	-9.68702	12.4541	-9.21759	-16.0454	-26.1389	-7.74898	-18.3642	-1.06147	-8.37509	-3.24798	-10.224	-26.031	-28.3537	-6.21953	-24.873	-16.4524	-5.49314	-39.3063	-15.9897	-13.6107	-5.58135	-47.6584	0.965871	-29.8982	-0.414392	10.3932	0.0863395	-30.7559	-12.5511	-25.6974	-16.2481	-39.0713	-3.82308	-41.6184	-17.8375	-67.782	-25.0994	-76.6623	-47.4541	-7.46461	-36.9148
P0026T1_C1	C3L.00026.T1_C1	3.48037	24.0589	7.10788	26.7926	-29.4847	-9.03785	-16.6145	-17.6771	8.63	9.24693	-10.7743	-25.5383	-16.8718	1.45628	-0.425293	-33.8448	-17.0522	-20.0991	-1.47916	-2.76677	-39.068	-16.4192	-13.7064	0.306774	-14.5518	-0.111884	-15.0972	-13.1688	-32.6801	11.0769	9.81283	-4.94465	-28.1125	-11.7175	7.67461	-11.387	-23.1698	44.1435	-19.9211	-35.4266	-31.1332	-29.842	-31.2809	-31.06	-23.8703	-33.654	16.1306	-58.3944
P0026T1_C2	C3L.00026.T1_C2	9.1938	26.714	13.5637	39.8465	-18.2347	-7.33125	-0.0456978	-9.10073	32.3623	8.88909	6.54743	-25.8083	-7.62963	0.564382	17.6098	-23.4975	-3.01793	-13.2546	-1.25448	-1.11567	-28.8139	-11.7172	-4.55113	-4.51076	-11.5954	9.19909	-18.4441	-4.60044	-36.6764	15.3643	-0.583425	-1.82203	-20.0674	-19.4166	-4.25672	-10.0062	-13.291	52.4369	-21.9586	-26.4263	-35.0355	-25.2318	-30.6614	-19.7758	-14.6695	-27.7744	-2.32236	-44.673
P0026T1_C3	C3L.00026.T1_C3	7.24962	21.4052	12.6328	33.618	-29.3662	-1.98318	-13.4216	-2.77061	19.8824	30.8116	21.9924	34.817	-3.72237	24.1763	-3.11334	-28.0231	5.5202	-7.67272	14.8857	1.13532	-18.8039	-2.56275	24.5488	17.0573	103.045	12.1368	26.9754	2.93417	148.34	3.50318	-3.15265	2.10878	23.3572	-17.9809	34.111	-5.09036	14.4256	42.873	-4.85524	-21.6201	116.947	-25.2733	73.9762	-29.6665	74.6066	-28.435	1.34571	-43.5525
P0079T1_C1	C3L.00079.T1_C1	-4.36854	-15.6685	-26.4801	18.5808	-14.3677	-16.9861	-18.1165	-12.6508	-1.78022	-4.18915	-32.6897	-36.209	-11.7627	-31.3875	-26.0862	-18.5644	22.1492	-24.4019	-15.5703	-22.8399	-47.4614	-28.9302	-12.5601	-24.793	-41.7905	-18.4202	-39.9804	-20.8829	-47.8103	-23.0179	-27.1616	-18.9578	-18.1947	-40.7089	-35.6558	-34.8554	-40.5961	0.189683	-41.0041	-30.3099	-46.1993	-40.4992	-53.2423	-30.0727	-60.4647	-30.6994	-22.1703	-26.8969
P0079T1_C2	C3L.00079.T1_C2	-5.1821	-22.0035	-48.1521	-37.6962	-8.45595	-28.8174	19.1152	-21.3848	-30.3343	-50.1868	-34.9483	-43.5604	-15.4139	-59.8693	-0.546944	-9.05733	42.7338	-14.9783	-9.09333	-1.14462	-0.837091	-18.037	-28.1337	-40.7516	-60.3392	-41.3407	-25.8562	-35.9816	-51.0136	-10.7434	2.25733	-39.5025	-18.4291	-29.7672	-40.6658	-42.0822	-38.8664	-68.4609	-46.9081	-33.1931	-46.39	-23.6948	-60.222	1.14405	-69.8168	-12.3716	-32.2298	-18.5355
P0079T1_C3	C3L.00079.T1_C3	-14.2772	-4.47009	-26.518	14.1982	-7.87193	-27.0525	3.97701	-3.87575	15.5194	-0.170505	-28.3021	-17.7198	0.0683084	-29.66	-5.54545	-16.4257	-10.5951	-23.7484	-0.370009	-21.1729	-42.8807	-19.9868	-15.7817	-0.489278	-21.5608	-12.8571	-29.6073	-8.69896	-28.1655	-17.47	-20.1348	-29.9269	5.16917	-18.9983	-26.5559	-31.4736	-29.5091	-7.16316	-28.6815	-26.8858	-33.7054	-34.0472	-32.0839	-16.9257	-51.3578	-23.9048	-42.2305	-37.3352
P0079T1_C4	C3L.00079.T1_C4	12.9021	-12.1441	-9.75508	-11.7546	23.6236	66.4693	110.784	30.6476	-11.2985	8.71158	35.5362	56.085	46.2265	19.7731	42.7199	23.3528	-1.19324	14.1801	62.1665	22.3536	174.406	157.792	42.1733	72.3145	7.15009	24.957	141.808	60.9819	16.1819	-2.27045	27.717	38.9938	-9.52332	-6.49622	64.8141	-0.0759501	65.2433	-37.4731	90.7614	25.2225	38.6216	43.4597	114.413	76.4923	117.033	38.5089	95.3395	48.2465
P0079T1_C5	C3L.00079.T1_C5	-17.0357	-0.828107	-43.1994	-21.86	-28.2419	-12.7345	37.7814	-15.7475	-15.125	-30.4636	-32.9284	-23.6301	3.38354	-38.8592	17.9855	-18.2374	30.6292	-19.2791	13.5897	18.8009	4.47062	14.0151	-13.8831	-8.7164	-46.6115	-57.4591	-38.7391	-42.6574	-41.7743	2.15991	-1.23621	-40.5633	23.3382	-26.4427	-29.4129	-37.6958	-22.0357	-64.0834	-30.3245	-36.021	-40.8308	-32.2987	-45.7263	1.23657	-57.3356	-12.8498	-12.4053	-32.9254
P0088T1_C1	C3L.00088.T1_C1	12.375	32.9032	8.61192	32.1338	-14.6766	-3.49011	-9.73707	-12.9051	-0.561152	13.5544	-22.7348	-34.3482	-3.35053	-17.0804	-21.0115	-26.3424	-6.58135	-24.9169	-14.1929	-2.61115	-13.5524	-27.463	-3.7267	-38.5399	-24.3771	-1.90574	-27.397	-8.61807	-38.6014	-6.52726	-15.5277	-2.93162	-4.94322	-35.9193	-23.0362	-11.8524	-32.912	8.56587	-27.7287	-33.6278	-39.6609	-26.0051	-38.594	-25.9922	-50.1967	0.441737	-31.4664	-16.9066
P0088T2_C1	C3L.00088.T2_C1	14.764	30.8966	26.2127	41.1604	9.52139	-2.31512	-5.22385	-9.67685	14.4941	21.2208	-14.0057	-29.2227	4.57839	-12.5974	-11.3727	-4.67138	9.86225	-18.281	-6.57045	1.80793	-8.85521	-18.6025	4.40729	-30.2573	-15.1344	11.0351	-27.0934	-2.73914	-33.2529	11.7944	1.63269	6.83087	-3.40608	-22.6956	-14.5854	-0.398341	-15.8897	29.167	-3.78881	-19.3749	-35.2634	-17.1824	-19.0534	-14.5897	-30.4905	9.33351	-26.4279	-7.85626
P0088T2_C4	C3L.00088.T2_C4	24.5341	8.66724	10.6716	3.19281	11.7402	15.0595	10.2172	22.273	-4.30547	-3.4317	35.3318	-5.97031	10.8862	-3.50953	14.1023	1.4845	2.18644	-3.53421	7.12973	27.0749	0.58806	20.125	1.68478	12.0993	-12.5545	11.2509	24.7307	7.88237	-17.3985	5.65082	-3.56614	13.0312	-2.44701	8.46207	23.9069	11.168	5.19903	17.1545	33.3773	-2.43105	-17.4958	11.5394	25.9028	14.2217	4.78611	12.1064	49.8988	32.2815
P0088T2_C5	C3L.00088.T2_C5	11.7268	43.0325	23.4832	44.9354	8.26785	-12.6049	-10.3726	-16.9373	16.2218	31.0731	-15.9882	-35.4024	5.92193	-16.9097	-14.4797	-6.76342	15.5031	-19.5847	-10.574	-3.087	-25.6633	-26.0424	3.67442	-34.2789	-15.8177	11.0417	-24.5015	2.92115	-31.3292	11.336	0.970555	4.85597	-11.8678	-29.8347	-25.9055	-3.29932	-17.4766	26.8055	-6.93927	-18.6013	-40.435	-21.7032	-19.1894	-25.0244	-33.6088	-4.25195	-33.3042	-17.2932
P0096T1_C1	C3L.00096.T1_C1	-5.51689	24.9216	29.3994	2.14698	1.08414	23.7537	-12.3252	-11.8776	18.1865	34.7338	-15.6615	-5.90419	18.96	-5.02724	28.9719	-14.3364	36.7934	-2.19715	-4.45981	-8.8376	20.5317	-17.5753	-6.92448	-6.81585	-9.47371	1.99629	-2.42972	20.946	-30.9375	34.9693	46.1329	-13.2923	11.4102	-12.1598	-11.6387	-17.2309	-10.9294	-0.867911	28.9967	-24.8607	-36.8047	-20.1603	-17.6314	-11.3803	-29.0425	-43.192	-24.7657	-25.309
P0096T1_C2	C3L.00096.T1_C2	22.1625	4.28494	29.2419	-4.21657	108.728	46.6061	-11.3106	30.2608	12.6875	43.5657	50.0537	58.4116	13.5245	74.4503	82.2197	106.568	23.0552	113.854	-1.66364	26.0667	68.8435	-3.91562	3.59844	14.0816	-6.68927	72.2172	14.5981	71.4611	-16.0756	39.1753	54.7944	58.8799	43.7309	192.679	53.765	99.4733	19.0965	0.395569	51.4022	144.026	-12.1253	117.953	-7.20253	39.9715	-30.7332	-13.721	-26.6579	4.66872
P0096T1_C3	C3L.00096.T1_C3	28.7815	37.4536	24.408	-2.29295	62.2494	56.3157	-2.58736	27.2447	10.1222	37.1312	26.5697	30.9569	18.7609	82.4028	36.376	62.1586	69.7157	92.4697	-3.92823	31.0594	40.9052	-13.7556	4.47768	-6.86804	19.5684	6.58528	15.2806	55.4255	-14.552	31.4242	54.4125	74.6416	37.6366	65.4887	33.4824	68.8447	11.1841	3.73185	45.6245	128.313	-12.3099	41.8943	6.08169	17.7395	-26.5183	-14.4596	0.396895	45.4988
P0359T1_C1	C3L.00359.T1_C1	38.1072	52.2869	66.1218	73.9258	-48.2875	-2.79711	-35.3219	12.6169	4.21413	30.1506	10.3844	-2.87033	-24.3725	-9.2158	24.1107	-38.7382	73.0678	-1.23498	-14.8525	9.73973	-35.1064	-16.6646	-2.30173	68.6638	4.68411	23.5568	-22.7107	63.2987	-45.0147	95.31	18.5475	-20.6785	24.2772	-27.9969	3.71336	-19.1177	-7.97892	60.669	6.37219	-35.3444	-32.9523	-14.1874	-28.209	-36.159	-38.2875	-21.6539	-46.2875	-50.4661
P0359T1_C2	C3L.00359.T1_C2	70.889	91.5983	56.9888	82.2449	-43.1245	-12.255	-24.1683	17.6411	53.1477	49.0341	11.439	2.88223	2.66838	-1.53227	56.2645	-40.1732	48.4546	5.61607	-4.96954	28.5668	-56.9926	-13.8588	24.1926	42.0032	16.4756	41.6931	-23.9292	43.7247	-44.0653	89.3827	34.4688	-12.4858	22.2452	-24.5372	-10.4639	12.5688	9.14769	67.0753	44.3532	-42.0425	-31.8869	-20.2724	-17.6859	-25.0238	-18.9821	-8.08482	-39.0539	-50.2604
P0416T1_C1	C3L.00416.T1_C1	0.133715	17.7967	8.15009	0.546579	38.621	7.38351	-7.39217	3.12848	-6.08133	19.2856	14.5069	3.41611	11.5619	-22.3693	-5.28796	17.7315	-21.9443	10.6896	-4.19104	0.439047	13.0922	27.2617	-3.27344	14.8526	-3.42562	-3.53349	-1.30398	0.931896	-24.4684	-0.137356	58.1141	2.04945	1.12525	-2.14459	23.3239	16.6236	-15.0876	8.88533	0.765545	13.9573	-22.3675	7.77445	-5.54553	-5.31218	-7.61195	10.6391	92.1442	76.81
P0416T1_C10	C3L.00416.T1_C10	-0.125651	-19.0677	-24.3883	-2.38087	60.4361	11.396	-12.3897	24.221	-7.80686	12.406	29.8355	70.744	9.18808	8.38667	-17.3045	30.3485	9.22882	26.529	-6.05281	13.4121	49.574	12.0121	26.6853	18.733	62.8911	-3.2524	46.0398	20.399	120.405	-18.3103	32.4335	5.22882	37.9967	1.17401	30.8314	16.2078	15.1933	-5.19825	9.01759	30.4971	102.603	24.0184	79.4866	13.389	59.5081	54.3869	-0.700395	40.7826
P0416T1_C2	C3L.00416.T1_C2	12.1102	23.8795	-11.9178	-2.18777	81.8003	31.015	-7.21595	30.6737	-16.2288	15.8223	41.1889	13.6523	1.43574	70.474	1.69693	82.6354	22.8181	83.2621	-14.9875	21.1873	34.9067	-0.852336	0.486522	-0.14635	22.4691	-9.64003	-4.50083	14.0318	-6.95536	-3.18285	14.6298	69.4776	32.6302	58.4761	34.9635	79.8654	5.54276	1.89335	14.9777	148.946	-7.13769	62.6889	9.65157	25.2761	1.32148	13.6372	20.9637	89.508
P0416T1_C3	C3L.00416.T1_C3	-2.43817	21.2391	0.941313	13.781	87.8228	-12.6124	-19.3699	-3.77332	-8.94519	4.54301	2.45387	-21.3389	-15.3697	-23.6623	-0.622753	38.0819	-11.5819	9.61255	-17.2436	-0.180852	8.01925	-12.3015	-7.6	-17.4939	-2.64743	-4.4222	-25.0535	-14.2116	-20.3327	-10.1619	6.18107	-8.15622	4.33958	-9.43481	-15.2764	4.71783	-26.785	6.67488	-19.6722	4.82865	-29.6475	-0.431017	-23.3109	-5.54486	-27.9617	-3.88177	-14.9736	-12.4629
P0416T1_C4	C3L.00416.T1_C4	-15.2188	-20.7834	-29.0603	1.78695	47.0047	-2.50569	-23.4951	-0.827775	-5.21558	-7.89319	-6.64075	-18.353	-10.6768	-23.2717	-12.0931	16.448	-18.9852	-1.04767	-28.3474	0.836029	45.9485	-16.1725	-16.3634	-14.0064	-2.81418	-12.1557	-16.9722	-13.9635	-18.0719	-26.2486	-4.81332	-10.5957	15.7829	-19.4607	-15.4239	3.65944	-25.1779	7.56355	-10.2632	6.13737	-20.2405	11.1156	-16.7902	-3.76882	-8.88872	-5.29305	-11.2127	3.02119
P0416T1_C5	C3L.00416.T1_C5	-10.7208	6.14709	-9.74176	-3.95101	44.4447	-11.9347	-15.648	4.46693	7.32666	-6.86798	-9.00031	-19.9242	-10.737	-11.3103	1.64467	12.5225	-32.3982	-6.17036	-17.0237	1.94776	19.7933	-9.86903	-1.04098	-12.492	-6.11756	-15.1756	-34.9988	-13.081	-11.3904	-10.0579	-5.0327	-13.9278	7.68391	-9.62697	-22.022	0.0127151	-23.2558	7.5193	-10.8578	-1.2945	-17.8989	12.6331	-14.8317	-1.22744	-0.193118	16.3199	-13.8846	4.34323
P0416T1_C6	C3L.00416.T1_C6	11.4133	-8.16812	-8.87497	0.399177	95.2249	23.6379	-13.7073	25.4221	-8.03089	18.9704	32.5137	27.4623	-8.07875	66.0439	11.7172	110.572	33.7888	86.9808	-10.696	14.005	73.149	-1.65805	1.8424	8.90881	7.27887	6.63923	11.4152	22.6703	-6.14083	-3.30412	28.654	47.9644	40.0661	97.0389	44.5612	96.7588	1.89483	-5.60805	32.9214	125.425	-3.75318	84.438	-0.641247	20.7343	-4.49665	24.1491	-4.15895	40.5822
P0416T1_C7	C3L.00416.T1_C7	-12.077	-4.7336	-25.3167	-3.13667	119.239	4.90817	-38.5354	10.9563	-28.9203	-2.65477	15.5702	-4.328	-14.7475	-15.2771	-3.59153	77.6711	61.9009	39.8053	-27.1319	21.1923	63.1263	6.77566	-18.1674	-1.35011	29.4384	0.672304	24.5482	-0.153005	-16.0564	-32.394	7.50932	1.34065	27.8254	14.6644	18.4449	29.8802	-35.8023	-11.4253	-28.3722	42.3078	-17.9211	12.5888	-13.4318	1.78454	-6.7591	10.4327	98.0834	43.3332
P0416T1_C8	C3L.00416.T1_C8	-1.49132	30.1238	10.6834	23.2824	13.6056	-0.306718	-22.2802	-15.3484	14.062	28.4856	-15.741	-16.9888	-5.22946	-8.52377	-7.63095	10.0227	118.337	-0.901583	-19.8026	0.108087	8.88069	-11.5494	-4.96273	-29.7013	-16.133	-1.67059	-17.3211	-9.64442	-26.0318	7.68373	1.83314	1.73743	24.6862	-10.0418	1.54361	6.46766	-25.1393	13.6164	-9.03395	-1.92328	-27.7961	-4.72618	-28.8157	-13.138	-37.6387	-13.9232	7.55492	8.38232
P0416T1_C9	C3L.00416.T1_C9	-4.41446	19.5922	-14.9993	-23.5686	15.3363	16.9253	-2.93995	-0.0510773	-16.1554	0.637332	8.17564	15.984	-1.00805	-24.0903	-14.2003	-3.52456	22.7839	1.15608	-20.3524	1.01668	57.7788	11.2111	-11.8973	39.4236	-0.0796366	6.90614	16.8297	2.67517	-20.7785	-20.452	60.0981	3.31107	16.7799	-13.8094	9.06388	19.0028	-12.9046	9.06169	19.5345	13.3154	-13.8779	7.42117	7.15236	-5.18385	18.201	28.3371	59.4528	108.827
P0416T2_C1	C3L.00416.T2_C1	-2.09607	12.4007	0.541874	15.559	47.1952	-10.3396	-17.8155	-10.1662	-3.14058	5.66285	-12.3326	-20.8957	-7.91894	-28.5209	-4.15175	12.3767	-31.8202	-4.26771	-19.6634	5.89374	23.2601	-21.0554	-1.62839	-18.1378	3.6112	-12.7504	-32.5356	-22.8031	-19.1958	-14.9858	9.32212	-17.4494	3.25065	-22.5613	-27.1367	-3.05821	-31.3169	12.892	-23.8121	-18.4497	-25.0187	-6.19422	-29.6139	-13.0372	-21.3142	-4.33051	-15.6875	-20.1147
P0416T2_C2	C3L.00416.T2_C2	1.32987	-6.94893	12.4493	21.5697	3.7238	0.940536	-0.926649	-2.27405	10.3403	3.77361	-17.3395	-15.3516	-0.751192	-17.3926	5.95913	-12.8143	-43.9942	-19.0199	-13.3426	15.9489	28.1428	-16.4345	-0.272996	-6.50769	1.12545	-15.0709	-36.1013	-24.1819	-14.3704	-9.72788	13.7325	-16.0529	-8.47294	-12.1125	-14.4679	-3.91228	-18.5689	28.1428	-4.4478	-22.2523	-14.7143	-0.999553	-12.5885	-1.59456	8.49322	-4.33346	-12.9764	-22.7844
P0416T2_C4	C3L.00416.T2_C4	2.58226	-0.262456	10.7071	19.544	-0.0775393	3.83767	-10.0738	15.6072	13.5505	45.8072	13.5508	62.3051	6.73098	15.5943	-18.1002	-15.5601	-29.5413	-3.58923	13.8713	17.5926	59.9898	-1.11697	40.8172	18.747	119.003	-3.50186	24.7823	4.24527	208.981	-16.0407	2.06315	-4.32324	41.0283	-16.8877	17.495	-0.780353	33.7527	28.1792	34.6277	-10.5964	171.993	-5.33236	152.114	-14.7831	182.864	3.14607	-14.5386	13.5783
P0448T1_C1	C3L.00448.T1_C1	-19.3953	12.0226	-1.58663	-13.1774	-55.3908	-17.976	-4.77495	-27.5284	-15.2317	0.97595	-32.7628	-36.8501	-21.6151	-26.2973	-30.9949	-42.5624	62.1336	-37.0797	-19.2622	-21.5383	-6.20101	-31.6181	-20.7782	-38.7017	-41.1701	-16.4634	-14.2612	-35.7265	-37.797	-32.7486	-26.8232	-7.35864	-20.7238	-45.225	-36.3221	-27.9903	-15.9115	-9.72501	-48.5346	-45.0717	-35.7809	-33.945	-38.4146	-18.4958	-37.3546	-36.4179	-17.6627	-21.6584
P0448T1_C2	C3L.00448.T1_C2	18.3846	7.20362	-14.7051	-18.9879	-22.8369	46.0306	3.22772	14.27	-27.0945	-10.0063	8.87771	-0.30201	-1.00228	105.423	-2.381	29.6601	77.1474	72.4677	-18.2172	33.2381	18.7426	-19.9087	-14.811	-29.1869	-9.88014	-30.1854	4.93191	-0.747124	-26.101	-16.6818	7.95101	54.3972	19.601	52.0193	11.051	61.6763	3.07481	-11.8884	-8.47508	144.129	-14.1251	36.7361	-11.4835	9.01786	-26.0294	-28.1612	-29.2019	9.62986
P0448T1_C3	C3L.00448.T1_C3	25.9252	32.3027	39.9313	15.9669	-6.92233	29.1406	9.66407	15.7428	11.379	36.0841	9.58628	19.5005	-0.328963	41.7147	26.0137	51.3175	60.0917	82.458	1.58112	27.7846	68.7138	-10.1592	-7.26454	4.16969	-15.7012	68.329	42.3164	17.2247	-19.4951	-1.03319	14.4937	37.7762	14.2144	119.765	18.2423	85.3762	23.3308	6.94176	10.8624	66.9294	-16.4099	100.207	-20.6374	48.794	-40.8835	-11.5298	-7.73461	43.4866
P0448T1_C4	C3L.00448.T1_C4	-12.5655	5.64096	14.4763	2.41227	-53.5272	-0.462872	5.02873	5.40069	7.75515	45.6569	17.6133	67.7345	-4.53756	-12.221	-29.1055	-40.9698	59.3872	-23.5656	16.0767	-5.02857	7.0218	-11.288	20.9741	6.78051	103.951	12.7837	43.9963	-8.27327	221.788	-22.8464	-35.426	9.96215	31.1612	-27.4633	8.42926	-8.42451	37.691	0.101804	-18.6801	-28.5405	163.204	-27.4809	116.608	-16.8685	132.581	-20.9235	1.8632	-6.07912
P0583T1_C1	C3L.00583.T1_C1	6.37651	1.89071	1.20143	-3.12808	-42.9848	25.6884	32.1259	11.9202	17.2593	-11.16	15.4515	-5.06276	23.8811	0.359933	-1.07633	-15.4669	20.7876	-28.682	10.2453	9.49472	-7.19167	6.09736	10.4304	20.5277	-3.65172	21.1637	-4.72969	11.6287	-26.5776	-6.40125	-0.022265	12.4777	0.448205	-5.46597	15.9181	6.21008	20.3611	4.29878	9.11734	-23.3628	-22.5747	-3.01487	-4.42352	26.1636	-12.8459	34.775	62.5229	32.7705
P0583T1_C2	C3L.00583.T1_C2	-10.0106	4.87943	14.2679	9.32376	-44.5407	27.3869	30.594	30.1118	32.536	20.9795	35.7494	63.1535	31.9487	28.8059	-9.06961	-19.3503	43.4773	-26.5348	35.2945	8.66326	7.48138	20.3429	48.7385	43.9612	114.33	38.9172	40.1158	21.8005	182.372	-5.76771	-10.7369	24.8016	52.3929	-9.49345	36.3963	6.31084	63.62	15.2147	14.0275	-16.5584	140.91	-4.98027	130.098	19.7457	135.156	47.6255	46.9927	25.7849
P0610T1_C1	C3L.00610.T1_C1	-9.16347	-13.1998	-26.0087	15.6249	-48.3509	-3.80135	-14.2138	-31.6532	-13.0358	-28.6914	-30.1953	-30.7777	-13.7131	-33.9055	-19.7909	-43.4044	42.5792	-34.6643	-20.1787	-1.91928	-54.3764	-25.5318	-5.84498	-44.4812	-44.2716	-28.6997	-26.1773	-33.3583	-50.7047	-23.6177	-11.783	-17.9529	-1.26516	-30.1372	-29.4774	-32.4172	-36.737	-25.6908	-36.7225	-47.1202	-45.4628	-37.059	-49.0181	-38.4557	-71.6727	-48.8427	-15.5907	-46.3657
P0790T1_C1	C3L.00790.T1_C1	-1.04779	-41.5167	-11.7222	-7.43286	-40.4243	-2.9489	-9.94133	-3.71226	-19.5392	-49.5739	-14.3458	-14.3627	-10.0709	-23.0633	-21.9208	-31.4081	43.3945	-19.6651	-12.4417	7.06153	-24.655	4.84118	-8.58769	-13.743	-21.7533	-13.5069	-4.00126	-7.7156	-35.744	-23.5527	-31.503	-15.3852	19.474	-2.37457	-5.43195	-20.0877	-29.6059	-17.1881	-17.8966	-33.5389	-30.4243	-22.5525	-30.587	-2.69993	-36.4515	7.221	-27.8453	-32.7377
P0813T1_C1	C3L.00813.T1_C1	31.7584	63.3887	47.6646	70.1388	-43.7025	-1.37846	32.4815	3.829	67.6122	22.2671	2.36799	0.635527	28.3326	-13.5324	25.6775	-45.791	-67.2609	-8.86247	1.33111	19.1212	-37.772	-5.63058	5.7354	25.2484	-25.943	7.59542	-28.9283	-3.82007	-46.4632	32.157	33.99	8.72258	-33.049	-22.2441	8.79312	-14.483	3.85695	69.6276	-5.01081	-46.8336	-39.3531	-13.0746	-44.8751	-1.63592	-34.9658	32.4337	-13.6462	-41.5256
P0813T1_C2	C3L.00813.T1_C2	-13.4748	-14.5761	-13.8962	-5.08533	-65.5851	-17.2379	-7.67883	-25.3063	-15.942	-38.9046	-12.2909	-28.1281	-19.0206	-32.02	-2.6472	-42.8562	34.6172	-31.6586	-26.1198	-16.0199	-46.0081	-19.919	-28.1125	-31.1776	-46.5979	-25.8371	-17.9285	-27.9257	-54.0372	-37.7154	-27.9901	-19.6819	-31.3895	-43.6148	-16.8163	-32.627	-34.3198	-29.7291	-48.4627	-44.1148	-46.0886	-31.7185	-56.0731	-21.6673	-73.143	-7.48703	-17.8571	-49.7325
P0813T1_C3	C3L.00813.T1_C3	9.21929	13.3088	15.4456	17.9004	-41.2947	-6.41663	-1.52766	2.10384	22.164	-18.4067	3.21136	0.512898	5.71402	-20.0829	15.948	-43.7694	-50.4685	-14.7597	-8.55003	8.77849	-34.0953	-2.1068	-6.38079	13.7363	-33.7787	-23.9347	5.76942	-11.5835	-36.8501	-5.5469	20.8667	-6.23312	-27.8722	-25.6338	3.9598	-18.0563	-9.21552	9.93767	-14.9661	-36.9218	-30.324	-15.4221	-33.673	-12.21	-28.7333	29.0231	29.9496	7.19759
P0813T1_C6	C3L.00813.T1_C6	22.6091	24.4144	29.3082	37.7505	-38.7606	14.2808	9.39371	8.09405	44.5264	12.0591	26.8085	71.2026	39.0749	3.52004	17.2411	-42.4316	-42.9736	-6.06234	15.9389	23.5809	-20.9187	11.6996	33.6478	45.8222	53.8639	-1.15006	48.9006	0.234766	127.721	20.708	23.0444	0.919607	3.90375	-27.5609	30.613	-21.0532	21.8831	44.2032	3.13937	-30.8187	110.758	-18.2945	54.7659	-17.6954	51.9959	38.4086	-8.42954	-21.4667
P0908T1_C1	C3L.00908.T1_C1	-5.03646	-8.12139	9.62048	32.5134	36.1262	-17.4719	6.99975	-10.0906	16.2345	0.910716	7.55064	-16.0639	-5.45025	-37.1084	18.2125	9.43009	-6.20313	-6.4893	-16.338	-3.49276	-32.3978	-5.05602	-2.24513	-0.448259	-35.0077	-6.34078	-23.6087	1.20357	-26.8273	33.271	-11.0524	-14.8268	-3.01742	-13.1097	-1.35175	-27.2149	-10.4695	-11.0911	-1.97506	-25.5477	-31.742	-20.4882	-7.98631	16.3813	2.67899	-2.35914	3.45737	-23.0349
P0908T1_C2	C3L.00908.T1_C2	39.4804	41.2029	40.139	71.7776	-4.37735	-8.60695	29.9438	-0.593654	50.7563	23.1215	5.99769	1.73401	17.3096	-25.4672	43.9966	-3.47041	-19.8726	14.0761	23.5223	0.807579	14.9215	1.38845	25.9377	22.0705	-13.2727	-19.2972	-37.1542	10.7281	-23.9342	88.592	38.474	-26.4558	-8.493	-14.661	7.88385	-6.25863	18.891	52.7272	17.4594	-27.8441	-31.9056	-33.9198	-0.0953822	1.00829	18.4387	-32.9391	-24.3407	-39.4563
P0917T1_C1	C3L.00917.T1_C1	-20.9651	-52.4629	-53.2773	-60.46	-46.3566	-14.7569	-28.2998	-28.2748	-51.9123	-68.3619	-42.731	-45.809	-35.7725	-45.0216	-47.3947	-39.2595	-15.8545	-44.148	-43.6422	-35.7888	-46.7695	-47.0297	-44.7718	-51.6892	-39.3282	-31.9987	-41.8926	-29.4262	-57.7416	-55.9784	-53.8627	-25.5649	-7.05887	-50.5789	-44.4921	-44.0452	-58.5194	-73.233	-81.2575	-36.6582	-49.7704	-39.6877	-77.3927	-37.9945	-82.6313	-46.7993	-31.3981	-31.706
P0917T1_C2	C3L.00917.T1_C2	0.955373	-43.9858	-57.7784	-56.5976	-33.3969	8.15433	-20.2926	-6.43788	-54.904	-62.7692	-20.465	-26.987	-32.1977	19.9344	-38.2638	-7.94163	2.1307	-1.94148	-43.136	-9.38702	-28.5666	-45.3823	-39.2799	-49.3886	-19.2999	-43.878	-30.581	-6.06352	-45.6008	-54.8251	-60.95	13.5708	-3.24666	-8.35175	-20.6928	7.76441	-47.8862	-66.8425	-64.321	43.81	-38.4791	-4.21799	-58.501	-17.2603	-69.7042	-48.2581	-42.3379	5.53387
P0917T1_C3	C3L.00917.T1_C3	-24.3364	-42.1164	-47.6286	-44.7184	-32.758	-7.83617	-32.8808	-11.5376	-48.1687	-41.9311	-14.3305	32.2288	-20.9586	-25.4479	-52.266	-33.5311	15.651	-31.9444	-21.9523	-32.4112	-34.1109	-32.2284	-20.7266	-23.4845	42.6853	-26.2622	-4.32761	-27.4789	101.598	-51.0236	-53.3654	-22.6405	22.668	-38.1238	-9.83297	-34.5651	-35.3933	-64.4427	-62.7967	-28.3455	82.3093	-36.5529	2.95935	-38.7557	-29.8066	-48.4784	-29.5494	-31.291
P1287T1_C1	C3L.01287.T1_C1	-43.1338	-56.206	-55.4759	-51.6594	-89.4949	-50.4537	-54.1431	-45.4286	-41.4336	-59.7412	-50.965	-49.544	-40.5453	-44.202	-56.2666	-64.7626	-28.4841	-55.2857	-52.8507	-30.8722	-50.7302	-55.1712	-47.8355	-63.5311	-33.7306	-50.0641	-60.193	-44.8451	-56.6645	-34.9913	-65.0573	-32.2075	-35.1931	-49.1855	-51.2517	-53.3228	-65.0791	-61.7398	-90.4648	-52.2409	-57.9188	-52.3071	-84.6022	-60.9586	-71.241	-56.8485	-31.8761	-61.4442
P1287T1_C2	C3L.01287.T1_C2	-25.5016	-30.1768	-36.6673	-51.8007	-37.9978	-0.229817	-18.3336	-2.54638	-27.3691	-14.9206	6.77797	9.73601	0.669795	-10.9816	-25.3322	-4.44303	-12.3252	-6.92295	2.16131	14.1281	81.6772	-10.2614	20.8131	-25.0799	-12.6374	26.618	102.659	4.50259	22.9474	-13.17	-16.8767	0.743734	-17.4229	12.2654	-0.861647	-24.5128	35.4075	-39.2405	-16.2071	-13.0785	21.5927	4.27105	31.3857	-10.2294	78.8965	28.2717	-38.138	-6.4892
P1302T1_C1	C3L.01302.T1_C1	-41.7294	-50.0134	-24.3271	-53.6457	-19.48	-18.5562	59.8232	51.5363	-28.5946	-52.5422	17.0701	-34.5581	-9.31754	-18.3708	13.6465	2.72058	-57.4166	-21.1745	18.5235	-29.1842	-3.48053	42.3216	-9.08495	0.439681	-50.4618	11.6038	-9.34048	35.6137	-35.6219	-29.2814	-65.966	1.21424	-5.22921	-7.93579	-2.63601	-13.8485	-5.03602	-39.8832	18.8283	-17.4315	-35.5309	13.1707	-14.6352	95.7891	6.89834	-26.8865	-22.2942	6.15863
P1302T1_C2	C3L.01302.T1_C2	-50.5943	-49.6142	-48.0394	-46.3995	6.02769	-44.5103	19.7759	42.8104	-52.9174	-27.8102	11.8241	-41.88	-43.3432	12.1953	10.9172	39.685	-99.6341	2.69303	5.15795	-38.5156	-30.5022	22.2344	-30.8773	-4.98505	-56.4036	0.698856	-20.1234	36.9949	-28.4506	-21.7012	-111.264	13.3635	-10.064	21.2787	-3.0385	21.8552	-29.353	-36.4005	6.61309	65.4243	-36.1992	60.0124	-26.7008	75.6534	-7.89878	-48.2329	-30.1998	7.62601
P1302T1_C3	C3L.01302.T1_C3	-47.293	-42.8764	-25.7333	-59.0755	-27.3937	-6.33249	46.9094	63.0535	-27.9865	-51.2	36.9694	-25.4551	5.23654	-19.7673	36.1484	0.540837	-72.8047	-18.8323	27.4193	-32.4018	26.8573	79.0548	-14.4954	16.2394	-48.8159	18.1268	9.12538	29.6156	-24.2974	-34.2041	-64.6665	19.4519	-23.613	9.5946	18.4346	-6.26331	-1.41109	-38.9074	2.77183	-9.10954	-27.0767	20.7998	-8.9035	100.584	14.6681	-37.3029	-17.9187	-9.41272
P1302T1_C4	C3L.01302.T1_C4	-46.7445	-53.6753	-17.4431	-47.992	-35.8521	-11.1519	67.9052	82.2688	-29.1794	-19.4021	48.759	96.4466	-1.6319	15.9721	4.73568	-3.11148	-71.0748	-27.9728	48.3104	-32.9598	19.7985	62.6265	20.6189	21.9844	34.9194	26.7875	3.38171	58.5129	152.547	-33.8305	-60.7078	1.44268	13.9017	-13.0645	20.7912	-20.5331	27.6845	-31.8695	63.2427	-7.90204	146.07	16.7091	75.9996	91.6623	89.1866	-1.88973	-18.1209	25.3477
P1302T1_C5	C3L.01302.T1_C5	-33.1846	-61.5787	-24.134	-53.6217	-11.9843	-17.0358	58.681	44.3255	-31.0983	-48.6508	14.6685	-38.1887	-10.0079	8.55727	9.79348	4.41859	-31.1829	-15.3143	13.358	-22.787	1.244	38.3357	-11.8281	-4.12336	-47.3699	6.74641	-5.86997	19.696	-25.1297	-23.4792	-58.013	2.05861	-10.8098	-7.06776	-9.87642	-14.1112	15.2538	-45.3103	30.614	-17.429	-27.9797	13.1621	-2.04761	80.1606	19.5899	-25.7674	-19.8523	-0.68627
P1313T1_C1	C3L.01313.T1_C1	13.585	18.3086	2.44976	3.65637	-47.7351	-14.379	-1.11556	-19.4324	11.2633	-4.22261	-25.3002	-27.8151	-0.927703	-16.61	-3.59704	-40.1542	-40.7317	-26.4507	-4.08433	-2.72696	-17.6758	-29.8255	-6.71592	-21.8703	-30.5039	7.66981	-13.3054	-21.0815	-43.021	6.93554	8.52307	-27.4442	-20.0098	-29.2303	-25.1605	-15.536	-12.2082	-6.54455	-6.79674	-39.7164	-39.6013	-23.4992	-37.7728	-27.286	-28.8244	-7.60617	-26.9802	-6.58808
P1313T1_C2	C3L.01313.T1_C2	9.32585	9.58357	-4.67915	-6.59821	-46.3501	-19.2218	-7.2383	-19.7655	0.778082	-10.278	-24.0179	-27.5905	-6.77978	-19.2349	-6.39997	-39.4884	-42.7904	-24.276	-8.22061	-2.25272	-24.4623	-32.9922	-11.3085	-23.1216	-34.8459	5.83396	-17.0727	-19.7463	-43.3935	6.37511	6.04711	-28.9209	-17.7021	-31.0758	-24.8422	-15.0376	-12.7146	-13.1294	-7.64082	-37.8865	-37.9576	-24.633	-33.2935	-28.897	-29.8217	-11.1849	-28.2018	-9.41104
P1313T1_C4	C3L.01313.T1_C4	43.8075	26.8544	16.0709	17.9795	-30.6354	13.5706	4.11972	5.31472	14.8609	5.1071	0.895991	-14.1633	15.8452	44.2726	11.6873	-6.97942	-5.98719	36.3542	0.603523	21.3562	-8.45226	-22.2899	-0.0392646	-15.1403	-7.69675	4.51992	-6.47856	-5.87564	-32.6777	20.7418	17.7976	13.6566	-8.76473	28.4946	-4.74203	33.9549	3.76758	3.06542	16.5492	34.5568	-25.4947	13.3321	-12.2135	-13.9113	-4.32554	24.1786	-20.7659	24.2542
P1313T1_C5	C3L.01313.T1_C5	7.737	0.396399	-22.7637	-35.2806	-45.4004	-14.4539	-9.64026	-20.2336	-33.9882	-28.6729	-23.1034	-16.0514	-0.257769	-25.7963	-19.0451	-41.7521	-52.3817	-13.0647	-23.5438	-8.21526	-16.9452	-26.0898	-22.1454	-3.29595	-33.5358	-37.2451	-12.3727	-43.4062	-48.6339	-25.0542	-5.00774	-22.8075	-32.3989	-28.3064	-25.4759	-7.89461	-25.4474	-38.3673	-46.6598	-41.1754	-42.6408	-16.2567	-59.3176	-25.0911	-58.8932	31.7436	-25.1875	-35.2665
P1313T1_C6	C3L.01313.T1_C6	-0.430648	-8.09389	-16.7128	-23.0186	-53.2231	-24.0705	-28.0693	-24.9058	-10.869	-21.7377	-27.7157	-27.7246	-24.4288	-23.425	-14.7119	-47.2101	-61.0226	-26.3361	-17.1055	-29.0036	-29.3264	-29.5855	-32.3291	-27.5417	-38.9875	-14.799	-25.1741	-42.0636	-49.6217	-23.428	-15.5894	-37.937	-36.0337	-44.5158	-22.1643	-11.1956	-35.7085	-27.5447	-43.8055	-45.0758	-44.8166	-20.8106	-56.0719	-33.246	-63.9695	-33.839	26.4887	-18.9085
P1313T1_C7	C3L.01313.T1_C7	13.3369	-1.15593	18.9205	13.1154	-43.8853	4.41858	9.17884	8.2218	16.8944	34.6236	18.0098	101.89	32.9706	10.9376	-21.4978	-34.7288	-26.8744	-21.7652	40.45	9.89109	29.2919	-11.8693	50.8058	24.885	107.167	31.2219	68.4742	-2.35667	218.553	4.7828	5.94625	-13.8847	20.0262	-20.1054	19.0051	-8.10409	71.129	13.0388	45.8682	-17.3151	193.058	-19.5259	112.668	-25.6193	149.863	0.693001	-18.4031	21.3507
P0177T1_C1	C3N.00177.T1_C1	4.0738	-19.3944	11.102	4.51049	20.1954	-42.459	-13.1425	14.2372	5.51307	8.45513	-8.22712	-13.4466	-14.5744	-18.053	1.14715	31.3543	-50.6719	3.19952	-9.9589	-31.6352	-4.37943	-15.6274	-10.7193	-12.3308	-28.1159	-3.97093	-38.4826	6.45134	-23.0393	10.7088	-26.1741	1.0429	-25.8599	8.30958	-10.7708	-2.22487	4.56874	-7.04065	10.4289	18.8385	-30.982	14.2859	-15.9202	0.3164	-5.06623	-25.4596	-9.92669	-22.1924
P0242T1_C1	C3N.00242.T1_C1	-10.4254	7.52598	-24.4583	-17.1331	-73.1151	-20.7698	-4.40424	-19.0609	6.84014	-11.3521	-22.3025	-21.3461	9.02212	-34.0312	-7.18092	-52.2447	43.1554	-20.5855	-9.14856	-5.98999	-49.5692	-18.9361	-10.5979	-0.67381	-34.3186	-12.2837	-17.9638	-8.86105	-32.3602	-3.56972	-14.9218	-20.5349	-12.3956	-35.7137	-10.5709	-31.8924	-25.1615	2.85533	-19.6192	-39.2668	-34.1424	-29.7634	-36.0373	-18.3713	-22.4877	26.4163	7.86598	-20.7085
P0317T1_C1	C3N.00317.T1_C1	-21.2163	5.09874	-6.41993	-1.30623	52.0119	-23.5174	-24.7623	-15.6824	5.00834	-3.84612	-21.0019	-41.4121	-18.4124	-28.6275	-1.02269	9.44487	-40.486	-18.252	-7.11215	-33.5526	-38.805	-4.81738	-20.3886	-10.5765	-32.4115	-24.4575	-25.7745	-22.4166	-46.3872	-23.3851	1.13254	-32.8986	-44.3366	-23.5952	-30.7441	-15.7989	-8.60697	-6.1146	-2.7654	-13.5594	-40.2582	-14.2754	-37.4674	-23.0462	-48.4107	-35.9432	-13.4799	-20.9402
P0317T1_C2	C3N.00317.T1_C2	-30.9845	-24.2039	-11.0305	-25.2016	37.361	-15.1029	-20.7016	-30.8657	-19.6508	-15.9997	-26.1612	-40.9968	-21.2946	-26.7298	-7.7024	-7.05362	-88.0216	-23.2115	-11.4519	-36.9288	-21.2963	-2.28167	-23.8366	-7.58063	-41.8014	-35.2683	-17.6613	-33.3597	-49.9	-33.812	-5.61852	-30.7673	-49.8551	-25.1601	-27.2223	-25.867	-17.5447	-22.7113	-16.5936	-16.45	-36.5718	-12.4063	-45.0663	-31.7968	-54.0442	-48.1804	-18.4881	-43.1734
P0317T1_C3	C3N.00317.T1_C3	-31.1327	-21.4876	-17.4496	-23.7071	117.54	-27.0076	-18.7217	-12.5239	-25.0087	-19.7774	-6.94666	-46.6951	-25.3714	-28.8008	-0.241876	42.5971	-56.6905	-19.3101	-7.66571	-32.1143	-44.7417	10.8484	-26.717	-0.183942	-42.4469	-15.119	-19.3024	-22.4894	-50.8882	-14.3601	-5.52438	-31.6815	-47.0738	-22.992	-31.1514	-21.4604	-8.10609	-16.2349	-7.10296	15.0594	-43.7558	-12.6687	-35.1801	-22.203	-59.6105	-48.571	13.3804	-25.35
P0317T1_C4	C3N.00317.T1_C4	-18.3767	0.148655	-3.16911	-4.82865	57.6363	-2.71637	-15.8502	24.6394	-8.08588	38.1738	30.6303	75.9538	2.40359	9.84448	-25.3836	27.7432	-30.2833	3.645	41.6391	-12.7494	-9.02998	28.7626	33.7004	22.5412	137.846	-7.44217	46.4533	14.1244	196.912	-26.2797	0.0797748	-12.6628	-10.0875	1.77463	2.38262	-8.28971	67.5965	9.45882	31.9542	17.5256	173.706	-0.12521	101.912	-14.9554	74.1906	3.83945	-11.1106	-19.6029
P0317T1_C5	C3N.00317.T1_C5	-9.55481	8.92635	-5.86154	2.18787	78.4201	1.47282	-23.3071	5.21409	2.67782	18.4386	15.2257	-7.88246	-7.25338	35.1745	16.6197	71.4761	-41.6788	65.3074	-5.16683	-8.73616	-18.5335	-4.29708	-6.77667	2.30986	-12.9087	-7.6308	-7.85583	-1.17959	-26.5314	-6.56478	24.8591	21.3939	-21.6013	58.345	10.2231	40.2965	2.0834	-2.35275	12.7987	123.467	-11.7649	40.5816	-23.8151	5.73108	-38.9662	-17.5222	-11.6444	21.2665
P0437T1_C1	C3N.00437.T1_C1	-7.73427	1.89469	11.7178	-10.5387	-33.489	-21.5431	1.55796	-1.07517	-3.74308	8.02801	-21.8423	-35.0725	12.047	-7.51342	-2.67826	-22.8622	-61.0427	-14.6986	-3.96597	0.172905	15.4656	-2.5986	-2.31445	-1.17483	-32.8777	-14.0539	7.8146	-7.49985	-34.8844	7.92386	24.2565	-17.5139	-17.924	-4.96481	-25.089	-14.8249	9.58912	-5.82739	14.7741	-13.0553	-37.0343	-4.84762	-11.9359	1.40686	-8.77636	-25.5271	0.0904177	12.1007
P0437T1_C2	C3N.00437.T1_C2	-11.3824	17.506	27.161	-4.04873	-32.3158	-8.16562	14.2208	-3.20423	19.454	4.6892	-15.0077	-27.129	25.57	8.3962	2.37174	-16.05	-9.55375	-9.77305	6.47006	4.649	36.7702	4.80279	12.3678	12.012	-26.0308	8.80974	20.2342	-4.07993	-22.1759	4.2754	40.0286	-14.0911	-16.9687	2.23815	-9.05105	-11.6391	26.7415	3.23899	23.2794	-15.1883	-32.5904	-2.01711	5.27403	4.51769	0.76249	-15.2526	30.2758	59.7017
P0437T1_C3	C3N.00437.T1_C3	11.8111	10.4127	8.25028	-1.44594	-18.8491	-13.4883	6.05288	-0.757384	31.3953	2.49231	-8.54633	-22.9961	30.6655	-6.37851	31.3366	-6.12635	-13.0901	0.575467	14.5616	6.5138	20.3632	14.2115	7.44521	3.27654	-24.3577	-3.66134	32.0141	1.3295	-26.3579	17.5391	47.0678	-4.34849	-13.9197	17.495	-1.0919	-10.2792	30.6422	17.3003	24.6971	1.26697	-31.9712	8.54017	11.9063	8.60924	21.1865	-14.4514	-9.09415	-1.72883
P0437T1_C4	C3N.00437.T1_C4	8.6681	23.5429	22.7751	4.07101	6.00582	7.08309	12.0929	20.5658	10.8836	19.6741	18.3362	-1.93873	27.6164	61.9793	21.1119	26.7119	-29.1378	49.6855	10.4209	24.5907	46.7373	9.03559	16.6721	7.54178	-11.2268	12.6691	20.6565	16.1241	-15.3496	28.1915	44.502	27.5196	13.8442	74.5905	20.6817	40.2475	42.986	15.6502	36.6794	89.1592	-18.5662	46.2776	13.7904	21.4919	8.70189	-1.86434	38.8041	69.2341
P0495T1_C1	C3N.00495.T1_C1	-33.7976	-25.9982	-38.0927	-35.5368	-52.1828	-25.9507	-49.0343	-42.448	-34.9451	-26.777	-44.5598	-32.0874	-34.0155	-34.8586	-28.7232	-36.2424	-14.4394	-38.4708	-33.9486	-31.2946	-12.7855	-18.7471	-41.0132	-24.6035	-34.3519	-48.4307	-26.4444	-40.4034	-45.5944	-43.7006	-63.1336	-31.0994	-30.3135	-32.2708	-10.2838	-33.7144	-45.4325	-40.9364	-42.0545	-35.1841	-37.984	-26.7386	-54.8935	-41.3764	-50.0156	-16.1743	3.87639	-18.6706
P0733T1_C1	C3N.00733.T1_C1	24.49	22.6397	25.4819	14.1462	-10.8134	10.5459	9.61119	-22.237	11.0673	11.6744	-9.87415	-19.6728	1.02183	-15.7849	-3.10941	-25.8166	64.5782	-9.06737	9.62102	9.46336	-25.1783	-11.4673	7.06854	-4.96914	-25.6637	18.5322	-15.0094	-10.1226	-37.0905	41.3892	12.9694	-11.2848	-19.0031	-24.4164	-10.1579	-4.27676	-5.60275	38.2186	-2.42475	-32.3003	-30.005	-31.6232	-18.9976	-25.7764	-26.6465	28.0567	-6.05761	-35.0361
P0733T1_C2	C3N.00733.T1_C2	24.5052	6.60492	26.1789	12.5625	-29.8421	11.0793	13.2961	-11.4228	7.31742	4.04379	-0.329808	-8.47676	21.5226	5.16127	-7.8708	-32.9979	68.5084	-8.33852	16.7171	19.5391	-10.9847	-10.7699	17.8678	-5.78234	-6.2062	33.6546	-21.8815	-5.27299	-32.7179	37.8837	31.0138	-3.01825	-1.51442	4.09574	8.02923	0.761679	21.4063	34.3467	33.6744	-21.0296	-18.2013	-17.1906	14.3791	-8.63803	8.42303	56.1172	20.3287	-7.58583
P0733T1_C5	C3N.00733.T1_C5	13.436	19.0599	34.6746	17.2303	-30.9386	18.2874	6.2315	-2.42034	12.1798	67.114	18.1319	140.234	28.0352	9.08301	-18.4596	-34.1113	71.3033	-15.6369	41.1401	19.4897	-24.7956	7.87151	54.6481	25.9589	147.912	41.9692	29.5212	-1.01265	210.901	33.2381	6.29702	3.11741	27.5311	-21.0143	22.0855	-0.888349	56.3714	45.9203	34.9442	-25.5721	210.125	-28.1263	98.3715	-26.3721	81.5135	34.3043	3.69662	-4.50169
P0733T2_C1	C3N.00733.T2_C1	24.0483	31.1278	33.5822	28.3015	5.99743	9.31859	24.906	-13.7378	26.2372	23.0304	1.5271	-15.7089	9.1067	-11.118	3.24361	-20.2017	44.3098	-8.70513	22.0568	13.7239	-26.1359	-1.29762	19.8739	6.86868	-22.6856	36.5622	-10.4377	7.05295	-29.5971	59.3323	22.4857	-7.09634	-11.3536	-19.2435	-11.148	0.354167	6.99898	66.1417	20.1578	-28.0584	-25.1073	-26.7404	4.33532	-12.5328	-6.79451	34.6179	1.78589	-30.0149
P0733T2_C2	C3N.00733.T2_C2	24.026	3.01423	33.3353	26.6422	-26.1347	13.2357	21.0905	-4.81843	14.4556	10.8956	3.56615	-6.00677	30.2249	8.98235	-5.00885	-33.7241	68.5537	-5.4438	24.3412	29.3133	-5.06735	1.77168	26.6073	6.19338	3.07403	42.8102	-26.3001	10.0435	-24.2558	47.5394	35.1062	1.57212	2.1969	7.23686	12.2992	5.24984	36.1278	50.5601	56.4209	-18.2663	-10.4685	-13.8333	42.6029	4.58818	28.5093	75.2574	25.1581	7.75534
P0733T2_C3	C3N.00733.T2_C3	34.6643	18.1511	24.9551	21.0419	26.9556	48.2416	42.0578	20.4719	5.63832	19.0612	44.723	1.00042	35.5027	82.1922	16.6797	40.3093	90.7196	68.2565	27.8185	48.1565	-13.1304	19.6862	32.7986	16.5685	35.6787	49.7783	-10.7605	28.2334	-16.9566	55.9112	26.947	51.9213	10.9724	69.505	35.4135	87.7031	44.8072	57.6925	46.0595	98.6104	-3.24744	39.2434	40.0199	41.5405	26.0932	56.9469	24.2752	42.0757
P0733T2_C5	C3N.00733.T2_C5	14.6389	7.59914	24.5796	23.2859	-13.5754	17.114	19.2515	5.92297	14.4026	67.6437	36.5583	178.856	37.9226	41.345	-18.7402	-21.1795	74.3524	-8.20635	59.8574	22.6789	-12.7414	12.7069	72.6449	30.4018	186.814	48.2611	37.7747	14.532	275.62	36.1917	9.17432	2.1929	38.9356	-12.8851	30.3988	8.0094	79.887	56.3219	71.1942	-15.542	284.67	-18.6995	171.295	-12.3385	172.058	35.6797	12.8289	18.0644
P1200T1_C1	C3N.01200.T1_C1	-17.2948	-31.3923	-8.01069	-1.78928	-16.0233	-20.3425	-18.1707	-23.3225	-12.4792	-30.7646	-28.4008	-26.5092	-27.7253	-20.0398	-24.4641	-19.8037	-14.5718	-27.56	-21.0714	-4.82682	-30.015	-17.0681	-22.9863	-27.4322	-15.5757	-33.5628	-22.5531	-32.9265	-41.0957	-31.2434	-12.2401	-16.7158	-13.2284	-11.4267	-22.933	-18.2674	-31.7206	15.689	-43.9237	-28.9057	-39.1274	-18.7769	-38.7557	-27.1555	-28.0918	12.1794	-1.50023	-23.747
P1200T1_C2	C3N.01200.T1_C2	-21.3629	-26.363	-4.6616	-12.3939	-42.5357	-20.9151	-19.9355	-21.0597	-22.9297	-33.4236	-30.275	-29.3453	-15.1441	-17.2094	-24.6225	-23.8597	-8.17708	-27.8521	-27.1232	-13.3565	-14.2443	-20.4141	-23.3576	-30.677	-6.13361	-24.8153	-20.4904	-31.005	-46.4835	-13.4084	-22.8018	-14.1039	-12.1427	-14.601	-17.0535	-24.709	-30.3782	-14.1924	-38.8027	-27.9797	-39.1961	-15.1335	-47.1823	-11.2486	-38.8328	23.7487	2.61615	-15.9338
P1200T1_C3	C3N.01200.T1_C3	16.704	14.3315	27.8869	11.4821	29.117	28.3634	20.7588	-8.66884	51.8064	18.8639	-3.37807	31.2839	31.751	46.628	20.7908	35.3764	-56.1761	38.8373	45.8859	14.3725	3.36637	38.4967	26.1705	37.5527	49.1741	-10.8562	69.4234	-0.929681	2.10251	49.0316	47.8154	11.9911	6.82858	37.4747	28.8915	0.50621	56.6432	3.04805	32.282	-5.66435	28.793	19.2183	37.0324	0.292153	83.0254	80.8608	60.7342	65.8775
P1200T1_C4	C3N.01200.T1_C4	9.92064	-14.3905	-4.19576	-4.89991	25.5134	15.3152	-1.48938	12.5644	-8.45565	-16.7001	9.23484	1.22835	-16.8782	59.8497	6.32131	49.155	9.82328	36.928	-12.2252	17.1903	-11.1394	-7.14343	-15.5519	-10.2662	7.81599	-29.478	-11.9797	-9.89724	-21.8831	1.25703	0.409196	35.5528	3.35613	61.6461	2.87153	37.7292	-16.5783	11.6632	-22.2986	82.1767	-19.0713	37.6302	-12.304	7.63072	-23.0481	30.4797	-2.54756	24.6877
P1200T2_C1	C3N.01200.T2_C1	28.6654	-11.0795	26.3627	3.18493	234.239	92.2159	64.4441	35.4407	39.4681	31.6563	78.3276	93.3872	48.9391	97.2812	75.2313	184.964	-63.3293	85.8512	113.815	48.6128	42.3351	166.123	68.1273	95.3645	73.479	40.554	127.27	54.4053	39.4799	56.2317	113.453	83.0145	60.9153	166.773	76.0547	53.6512	108.635	12.1631	103.753	51.6163	69.7956	117.448	111.875	119.467	124.607	110.83	91.4446	137.523
P1200T2_C2	C3N.01200.T2_C2	36.7158	40.2922	68.0157	32.7109	80.7378	47.3344	47.4313	18.9016	70.2957	47.3828	26.4917	56.2449	45.2862	71.4655	80.5777	101.286	-80.1284	84.6953	63.5092	35.757	6.53018	89.9642	41.7013	75.2037	71.1147	35.7848	49.2362	53.3403	14.8749	100.584	90.3378	28.3511	10.6774	62.7474	54.223	39.6474	94.0636	45.366	68.8953	30.2206	28.7408	82.6616	68.5213	83.5737	82.9657	81.8737	57.8184	84.3178
P1200T3_C1	C3N.01200.T3_C1	16.4032	-3.27666	7.80774	12.8838	70.9018	53.7356	13.9027	-15.3235	11.8503	17.6404	8.31383	65.0407	19.8998	73.28	14.6261	63.2381	-21.8759	63.6409	54.2967	29.6564	26.4796	63.7838	21.7918	34.4084	76.0299	-3.53391	124.481	-10.7182	23.4121	15.2613	90.1501	16.534	15.7779	42.1866	36.9913	15.9376	78.2353	-4.97793	49.1634	9.4292	61.4339	52.4479	70.6361	22.2646	64.6554	119.519	44.8944	85.9148
P1213T1_C1	C3N.01213.T1_C1	-47.5968	-66.5801	-48.6668	-51.4979	-70.8786	-38.2286	-38.8295	-36.0825	-53.132	-64.4683	-44.0427	-44.0459	-36.2848	-38.9637	-54.4805	-45.914	-7.13513	-55.5952	-38.8316	-35.0273	-35.5385	-29.3548	-39.6553	-39.2452	-49.2772	-32.5603	-39.7295	-24.6242	-52.8391	-66.4617	-66.9667	-28.7074	-24.4687	-32.1315	-29.0356	-38.4661	-44.3297	-67.6431	-47.8825	-34.053	-45.5013	-30.2857	-46.8023	-27.1781	-38.8683	-24.1897	-17.2687	-18.9453
P1213T1_C2	C3N.01213.T1_C2	-33.3256	-66.7376	-44.7784	-64.1056	-57.4588	-3.67588	-34.8855	-21.0264	-66.021	-51.3701	-22.0036	-20.0082	-35.1432	-9.57504	-43.6905	-26.035	-14.4006	-20.9148	-49.9847	-2.76304	15.3775	-6.3866	-33.4408	-8.90267	-39.3476	-24.3598	-30.367	-10.7428	-49.6781	-69.1411	-67.277	1.38429	-19.8092	-1.53023	-0.769426	-10.0975	-39.5332	-74.4072	-35.0523	10.8056	-34.1995	0.270597	-46.2207	-8.59329	-30.1346	-29.616	-12.7849	21.1539
P1213T1_C3	C3N.01213.T1_C3	-38.1349	-69.2326	-35.4542	-50.385	-47.3557	-23.3824	-21.8708	-18.3811	-42.2108	-50.2789	-14.4142	-5.29338	-28.6847	-3.66064	-43.3061	-16.4365	7.16478	-30.3196	-12.8789	-22.5912	6.78349	-2.97883	-26.0376	-8.91561	2.98947	-6.39657	-9.69368	11.1942	46.9515	-46.2323	-63.4786	-0.209018	-5.61588	-4.51688	15.6045	-6.15437	-5.73864	-72.2241	5.12307	-11.0716	35.5779	2.1027	36.5964	13.6577	70.9184	-8.73003	2.10151	12.7129
[truncated: 6 more columns]

## Sheet: 3_Epithelial_markers
genesymbol_deg
CUBN
LRP2
SLC17A3
GATM
GLYAT
CLDN10
SLC5A12
SLC16A9
GPX3
SLC6A13
SLC3A1
HNF4G
SLC13A1
SLC5A10
HNF4A
MIOX
SLC27A2
CDH1
PDZK1IP1
CLDN12

## Sheet: 4_Epithelial_EMT_scores_snRNA-s
cluster_name	EMT_score	epithelial_score	PT_S12_score	PT_S3_score	epithelial_group	s123_group	cluster_name.figure
C3L.00004.T1_C1	-6.15178	13.2845	-25.5302	-11.0842	Epi-M	weak segmental identity	P0004T1_C1
C3L.00004.T1_C2	43.8894	-42.9767	-35.534	-31.8474	Epi-L	weak segmental identity	P0004T1_C2
C3L.00010.T1_C1	-23.1145	54.2221	-3.12323	66.3082	Epi-H	S3 enriched	P0010T1_C1
C3L.00010.T1_C2	-8.44794	30.2295	-12.9979	41.3772	Epi-H	weak segmental identity	P0010T1_C2
C3L.00010.T1_C3	-3.50674	50.9519	1.626	47.7153	Epi-H	weak segmental identity	P0010T1_C3
C3L.00010.T1_C4	-23.3264	44.7065	-22.2145	76.2622	Epi-H	S3 enriched	P0010T1_C4
C3L.00026.T1_C1	-13.7356	22.5852	-28.4985	18.749	Epi-H	weak segmental identity	P0026T1_C1
C3L.00026.T1_C2	-9.4839	42.5054	-6.21619	30.8406	Epi-H	weak segmental identity	P0026T1_C2
C3L.00026.T1_C3	0.569999	14.508	-21.641	8.16633	Epi-M	weak segmental identity	P0026T1_C3
C3L.00079.T1_C1	-27.0585	20.8973	5.04631	23.0052	Epi-H	weak segmental identity	P0079T1_C1
C3L.00079.T1_C2	-14.322	-69.4444	-38.3082	-76.0842	Epi-L	weak segmental identity	P0079T1_C2
C3L.00079.T1_C3	-17.5651	-19.5255	-21.2921	13.1747	Epi-L	weak segmental identity	P0079T1_C3
C3L.00079.T1_C4	165.189	-105.325	-36.989	-86.9658	EMT	weak segmental identity	P0079T1_C4
C3L.00079.T1_C5	18.8951	-86.8875	-39.9497	-72.1742	Epi-L	weak segmental identity	P0079T1_C5
C3L.00088.T1_C1	-25.5592	50.6923	-29.3424	-8.76861	Epi-H	weak segmental identity	P0088T1_C1
C3L.00088.T2_C1	-16.6861	62.554	-25.1469	-10.6902	Epi-H	weak segmental identity	P0088T2_C1
C3L.00088.T2_C4	23.334	-31.671	-35.4884	-41.6168	Epi-L	weak segmental identity	P0088T2_C4
C3L.00088.T2_C5	-24.3801	70.2404	-22.14	-8.50905	Epi-H	weak segmental identity	P0088T2_C5
C3L.00096.T1_C1	-14.9248	-7.02301	-33.2865	10.1787	Epi-M	weak segmental identity	P0096T1_C1
C3L.00096.T1_C2	-0.557408	-41.9301	-33.9774	-46.4762	Epi-L	weak segmental identity	P0096T1_C2
C3L.00096.T1_C3	-10.6605	-34.644	-35.5384	-38.0393	Epi-L	weak segmental identity	P0096T1_C3
C3L.00359.T1_C1	-13.9275	17.0486	-16.5922	44.4404	Epi-M	weak segmental identity	P0359T1_C1
C3L.00359.T1_C2	-11.9418	53.5125	119.625	431.747	Epi-H	mixed S1/2/3 identity	P0359T1_C2
C3L.00416.T1_C1	30.4347	24.4853	-32.6292	16.6271	Epi-H	weak segmental identity	P0416T1_C1
C3L.00416.T1_C10	15.9936	-21.5763	-36.1487	-20.4497	Epi-L	weak segmental identity	P0416T1_C10
C3L.00416.T1_C2	2.73381	-13.3593	-37.4188	-11.026	Epi-L	weak segmental identity	P0416T1_C2
C3L.00416.T1_C3	-9.38505	32.0561	-38.382	-8.0705	Epi-H	weak segmental identity	P0416T1_C3
C3L.00416.T1_C4	-13.0991	13.5618	-35.7834	8.89284	Epi-M	weak segmental identity	P0416T1_C4
C3L.00416.T1_C5	-6.74142	4.20692	-35.8368	-14.3606	Epi-M	weak segmental identity	P0416T1_C5
C3L.00416.T1_C6	2.30496	-24.7732	-38.7462	-32.2046	Epi-L	weak segmental identity	P0416T1_C6
C3L.00416.T1_C7	10.8608	-6.36906	-37.9344	41.4707	Epi-M	weak segmental identity	P0416T1_C7
C3L.00416.T1_C8	-9.77527	84.9609	-19.1088	15.8243	Epi-H	weak segmental identity	P0416T1_C8
C3L.00416.T1_C9	14.663	-2.32977	-37.203	7.87106	Epi-M	weak segmental identity	P0416T1_C9
C3L.00416.T2_C1	-18.1369	27.5765	-38.6465	4.34341	Epi-H	weak segmental identity	P0416T2_C1
C3L.00416.T2_C2	-13.7489	39.2491	-34.0059	5.1734	Epi-H	weak segmental identity	P0416T2_C2
C3L.00416.T2_C4	2.17152	21.9639	-36.3504	-9.02759	Epi-H	weak segmental identity	P0416T2_C4
C3L.00448.T1_C1	-28.3648	7.04573	-17.2831	57.993	Epi-M	S3 enriched	P0448T1_C1
C3L.00448.T1_C2	-15.9251	-45.181	-33.3818	-7.53514	Epi-L	weak segmental identity	P0448T1_C2
C3L.00448.T1_C3	-5.94543	-24.4904	-26.6394	25.6226	Epi-L	weak segmental identity	P0448T1_C3
C3L.00448.T1_C4	-7.65733	1.71632	-16.156	39.4428	Epi-M	weak segmental identity	P0448T1_C4
C3L.00583.T1_C1	8.1589	10.4089	63.2781	22.7484	Epi-M	S1/2 enriched	P0583T1_C1
C3L.00583.T1_C2	23.0784	7.73704	73.1543	-7.05692	Epi-M	S1/2 enriched	P0583T1_C2
C3L.00610.T1_C1	-22.9568	-0.782515	-16.1295	23.3357	Epi-M	weak segmental identity	P0610T1_C1
C3L.00790.T1_C1	7.68176	-56.2326	-31.0854	-36.9312	Epi-L	weak segmental identity	P0790T1_C1
C3L.00813.T1_C1	-3.90044	85.4042	143.446	-4.66956	Epi-H	S1/2 enriched	P0813T1_C1
C3L.00813.T1_C2	-17.5723	-10.0517	-17.4558	-29.6145	Epi-M	weak segmental identity	P0813T1_C2
C3L.00813.T1_C3	0.580094	10.172	-1.75214	-32.93	Epi-M	weak segmental identity	P0813T1_C3
C3L.00813.T1_C6	14.1742	30.2705	27.7127	9.65682	Epi-H	weak segmental identity	P0813T1_C6
C3L.00908.T1_C1	-2.61055	21.2818	-20.793	-20.1238	Epi-H	weak segmental identity	P0908T1_C1
C3L.00908.T1_C2	4.40516	20.2143	40.6549	60.6994	Epi-M	mixed S1/2/3 identity	P0908T1_C2
C3L.00917.T1_C1	-44.4497	-37.5314	-24.3768	-16.7383	Epi-L	weak segmental identity	P0917T1_C1
C3L.00917.T1_C2	-42.5778	-55.4458	-35.5974	-23.818	Epi-L	weak segmental identity	P0917T1_C2
C3L.00917.T1_C3	-29.1793	-51.6186	-35.1998	-47.6141	Epi-L	weak segmental identity	P0917T1_C3
C3L.01287.T1_C1	-51.6764	-3.63369	-20.136	-33.214	Epi-M	weak segmental identity	P1287T1_C1
C3L.01287.T1_C2	-6.1601	-84.7106	-34.5543	-83.0764	Epi-L	weak segmental identity	P1287T1_C2
C3L.01302.T1_C1	45.913	-83.3472	-40.1043	-65.1499	EMT	weak segmental identity	P1302T1_C1
C3L.01302.T1_C2	25.7106	-91.3606	-35.6577	-73.4386	Epi-L	weak segmental identity	P1302T1_C2
C3L.01302.T1_C3	83.7066	-85.5598	-40.5618	-74.3443	EMT	weak segmental identity	P1302T1_C3
C3L.01302.T1_C4	66.8477	-85.0162	-38.3861	-71.0383	EMT	weak segmental identity	P1302T1_C4
C3L.01302.T1_C5	41.6942	-85.8735	-40.9554	-60.9507	EMT	weak segmental identity	P1302T1_C5
C3L.01313.T1_C1	-27.4054	47.4207	-38.653	-18.7693	Epi-H	weak segmental identity	P1313T1_C1
C3L.01313.T1_C2	-30.4835	34.8826	-38.2045	-24.6681	Epi-H	weak segmental identity	P1313T1_C2
C3L.01313.T1_C4	-19.5516	48.4548	-40.1954	-18.5477	Epi-H	weak segmental identity	P1313T1_C4
C3L.01313.T1_C5	-23.3589	-8.49534	-40.4619	-15.0654	Epi-M	weak segmental identity	P1313T1_C5
C3L.01313.T1_C6	-26.8164	21.317	-40.3509	-23.9108	Epi-H	weak segmental identity	P1313T1_C6
C3L.01313.T1_C7	-8.72613	14.9611	-39.1655	-51.2294	Epi-M	weak segmental identity	P1313T1_C7
C3N.00177.T1_C1	-14.0766	55.0382	-5.32955	44.8397	Epi-H	weak segmental identity	P0177T1_C1
C3N.00242.T1_C1	-18.2145	8.1137	-6.43659	-12.5949	Epi-M	weak segmental identity	P0242T1_C1
C3N.00317.T1_C1	-2.13593	22.4814	1.82656	-29.4012	Epi-H	weak segmental identity	P0317T1_C1
C3N.00317.T1_C2	1.61641	10.3578	-27.0078	-27.659	Epi-M	weak segmental identity	P0317T1_C2
C3N.00317.T1_C3	14.3788	-18.4863	-25.7967	-30.5163	Epi-L	weak segmental identity	P0317T1_C3
C3N.00317.T1_C4	32.7348	-24.2319	-11.547	-55.0326	Epi-L	weak segmental identity	P0317T1_C4
C3N.00317.T1_C5	-1.13634	6.11989	-1.38322	-38.1204	Epi-M	weak segmental identity	P0317T1_C5
C3N.00437.T1_C1	1.1838	-20.9849	-39.2611	19.2456	Epi-L	weak segmental identity	P0437T1_C1
C3N.00437.T1_C2	8.24398	-11.7265	-39.5398	16.842	Epi-L	weak segmental identity	P0437T1_C2
C3N.00437.T1_C3	18.2408	-0.972285	-39.2249	98.6214	Epi-M	S3 enriched	P0437T1_C3
C3N.00437.T1_C4	13.0603	-33.1674	-38.7965	12.3792	Epi-L	weak segmental identity	P0437T1_C4
C3N.00495.T1_C1	-15.6241	-27.7761	-23.3069	5.23448	Epi-L	weak segmental identity	P0495T1_C1
C3N.00733.T1_C1	-8.54193	29.2947	-19.1504	11.4471	Epi-H	weak segmental identity	P0733T1_C1
C3N.00733.T1_C2	-7.74942	7.30139	-13.4541	-0.137377	Epi-M	weak segmental identity	P0733T1_C2
C3N.00733.T1_C5	11.1129	5.58683	-24.5134	-35.0631	Epi-M	weak segmental identity	P0733T1_C5
C3N.00733.T2_C1	1.52876	40.5418	-16.9845	21.0216	Epi-H	weak segmental identity	P0733T2_C1
C3N.00733.T2_C2	4.67499	20.5326	-7.68604	11.8747	Epi-H	weak segmental identity	P0733T2_C2
C3N.00733.T2_C3	23.3398	-1.75211	-21.5849	-27.1696	Epi-M	weak segmental identity	P0733T2_C3
C3N.00733.T2_C5	15.984	-3.14277	-23.8315	-26.3542	Epi-M	weak segmental identity	P0733T2_C5
C3N.01200.T1_C1	-13.5445	-38.463	-37.1914	-43.1858	Epi-L	weak segmental identity	P1200T1_C1
C3N.01200.T1_C2	-17.9295	-1.83374	-23.2055	-35.6856	Epi-M	weak segmental identity	P1200T1_C2
C3N.01200.T1_C3	42.7058	-74.9521	31.4741	-71.1286	EMT	weak segmental identity	P1200T1_C3
C3N.01200.T1_C4	-3.36165	-44.7647	-36.7891	-52.1005	Epi-L	weak segmental identity	P1200T1_C4
C3N.01200.T2_C1	173.128	-104.543	-17.0152	-57.2317	EMT	weak segmental identity	P1200T2_C1
C3N.01200.T2_C2	94.3968	-80.9683	2.47906	-76.4726	EMT	weak segmental identity	P1200T2_C2
C3N.01200.T3_C1	68.5158	-93.4629	-12.6258	-74.6003	EMT	weak segmental identity	P1200T3_C1
C3N.01213.T1_C1	-26.7468	-45.0673	-35.5699	-30.4993	Epi-L	weak segmental identity	P1213T1_C1
C3N.01213.T1_C2	-3.39576	-72.0535	-30.9627	-56.8413	Epi-L	weak segmental identity	P1213T1_C2
C3N.01213.T1_C3	-0.177256	-63.9656	-36.8062	-62.3138	Epi-L	weak segmental identity	P1213T1_C3
PT_C0	-26.7501	91.5696	331.129	111.471	PT	mixed S1/2/3 identity	PT_C0
PT_C11	-32.3254	-23.622	13.3083	1.44557	PT	weak segmental identity	PT_C11
PT_C13	-32.673	276.952	308.745	189.333	PT	mixed S1/2/3 identity	PT_C13
PT_C15	-62.4608	101.086	228.941	53.738	PT	mixed S1/2/3 identity	PT_C15
PT_C3	-17.6482	-2.8425	27.7135	40.3948	PT	weak segmental identity	PT_C3
PT_C4	-6.48905	16.2255	115.829	32.1528	PT	S1/2 enriched	PT_C4
PT_C5	-38.4684	200.204	628.57	236.192	PT	mixed S1/2/3 identity	PT_C5
PT_C8	-56.4853	68.6313	212.806	116.03	PT	mixed S1/2/3 identity	PT_C8
PT_C9	-20.3473	-11.378	-17.1265	36.009	PT	weak segmental identity	PT_C9

## Sheet: 5_Epithelial_EMT_scores_snATAC-
cluster_name	score	PT_S12_score	PT_S3_score	EMT_score	epithelial_group	s123_group	cluster_name.figure
C3L.00004.T1_C1	48.1391	-53.4906	6.02737	17.8755	Epi-M	weak segmental identity	P0004T1_C1
C3L.00004.T1_C2	-7.86083	-72.6814	-22.8778	21.9211	Epi-L	weak segmental identity	P0004T1_C2
C3L.00004.T1_C3	-33.2799	-55.9334	-27.1833	-6.82918	C3L.00004.T1_C3	weak segmental identity	P0004T1_C3
C3L.00010.T1_C1	87.5927	22.1179	71.3967	12.0267	Epi-H	weak segmental identity	P0010T1_C1
C3L.00026.T1_C1	-19.4638	-0.688241	-19.6988	5.84308	Epi-H	weak segmental identity	P0026T1_C1
C3L.00026.T1_C2	-26.9853	-14.2005	-23.7854	-2.06997	Epi-H	weak segmental identity	P0026T1_C2
C3L.00026.T1_C4	-81.0045	-31.0397	-46.219	-27.9376	C3L.00026.T1_C4	weak segmental identity	P0026T1_C4
C3L.00026.T1_C5	-90.8934	-45.9702	-43.2079	-24.3285	C3L.00026.T1_C5	weak segmental identity	P0026T1_C5
C3L.00079.T1_C1	57.9398	-36.3473	27.7762	-15.671	Epi-H	weak segmental identity	P0079T1_C1
C3L.00079.T1_C2	5.72576	-68.6649	-64.4177	17.6974	Epi-L	weak segmental identity	P0079T1_C2
C3L.00079.T1_C3	19.8644	-56.9567	-36.9727	18.0611	Epi-L	weak segmental identity	P0079T1_C3
C3L.00079.T1_C4	-145.836	-48.8123	-14.8176	93.2927	EMT	weak segmental identity	P0079T1_C4
C3L.00088.T1_C1	20.4315	-63.0112	-16.0843	-15.389	Epi-H	weak segmental identity	P0088T1_C1
C3L.00088.T2_C1	86.0581	-64.5299	32.3505	-17.5137	Epi-H	weak segmental identity	P0088T2_C1
C3L.00096.T1_C1	10.0749	-40.9213	7.24843	-6.49509	Epi-M	weak segmental identity	P0096T1_C1
C3L.00096.T1_C2	-85.6144	-56.6642	-77.9363	-26.8904	Epi-L	weak segmental identity	P0096T1_C2
C3L.00416.T2_C1	85.7905	-56.8622	1.3057	19.7257	Epi-H	weak segmental identity	P0416T2_C1
C3L.00448.T1_C1	-36.8525	-45.2415	41.6596	-5.86796	Epi-M	weak segmental identity	P0448T1_C1
C3L.00448.T1_C2	-90.0329	-62.7237	-9.61081	-15.4234	Epi-L	weak segmental identity	P0448T1_C2
C3L.00583.T1_C1	-16.8342	-0.283393	-29.2095	-21.6152	Epi-M	weak segmental identity	P0583T1_C1
C3L.00610.T1_C1	49.1968	-35.7304	37.2323	8.09931	Epi-M	weak segmental identity	P0610T1_C1
C3L.00790.T1_C1	-72.4543	-53.7916	-47.4472	6.86413	Epi-L	weak segmental identity	P0790T1_C1
C3L.00908.T1_C1	-7.78166	-4.24492	-38.4414	9.6838	Epi-H	weak segmental identity	P0908T1_C1
C3L.00908.T1_C2	17.4519	52.5026	7.83905	18.9103	Epi-M	weak segmental identity	P0908T1_C2
C3L.00917.T1_C1	-32.3859	-45.0272	-24.8089	-12.7075	Epi-L	weak segmental identity	P0917T1_C1
C3L.01287.T1_C1	2.13512	-13.701	18.8717	-17.7755	Epi-M	weak segmental identity	P1287T1_C1
C3L.01287.T1_C2	-68.3454	-33.1161	-105.748	25.9309	Epi-L	weak segmental identity	P1287T1_C2
C3L.01302.T1_C1	-106.453	-60.4668	-91.8204	70.8528	EMT	weak segmental identity	P1302T1_C1
C3L.01313.T1_C1	-4.22777	-1.34297	-32.65	-10.766	Epi-H	weak segmental identity	P1313T1_C1
C3L.01313.T1_C5	-1.87659	-10.1126	-33.2259	7.48372	Epi-M	weak segmental identity	P1313T1_C5
C3N.00242.T1_C1	13.9664	-32.5272	-52.7979	2.89635	Epi-M	weak segmental identity	P0242T1_C1
C3N.00317.T1_C1	18.9946	100.718	-47.3907	25.3115	Epi-H	weak segmental identity	P0317T1_C1
C3N.00317.T1_C2	37.2155	28.6645	-35.2055	56.3067	Epi-M	weak segmental identity	P0317T1_C2
C3N.00437.T1_C1	-27.5969	-9.5646	-20.8055	-21.0695	Epi-L	weak segmental identity	P0437T1_C1
C3N.00437.T1_C3	-7.94813	16.0972	53.655	-17.3578	Epi-M	weak segmental identity	P0437T1_C3
C3N.00495.T1_C1	-29.2511	-26.0709	13.8274	14.9333	Epi-L	weak segmental identity	P0495T1_C1
C3N.00733.T1_C1	42.6525	-24.2314	-15.0423	9.38229	Epi-H	weak segmental identity	P0733T1_C1
C3N.00733.T1_C2	2.16242	-14.158	-39.0014	12.5574	Epi-M	weak segmental identity	P0733T1_C2
C3N.00733.T1_C3	-51.3656	-40.9177	-72.8546	-11.8018	C3N.00733.T1_C3	weak segmental identity	P0733T1_C3
C3N.01200.T1_C1	-27.402	-43.0393	-42.7507	25.9971	Epi-L	weak segmental identity	P1200T1_C1
C3N.01200.T1_C2	21.7495	12.0417	-37.7991	12.9457	Epi-M	weak segmental identity	P1200T1_C2
C3N.01213.T1_C1	-27.8616	-74.2531	-29.0686	9.29306	Epi-L	weak segmental identity	P1213T1_C1
PT_C0	84.839	217.416	139.645	-39.0719	PT	mixed S1/2/3 identity	PT_C0
PT_C11	-33.9655	48.0391	28.7101	-27.1194	PT	weak segmental identity	PT_C11
PT_C13	150.184	158.75	233.021	-60.6293	PT	mixed S1/2/3 identity	PT_C13
PT_C3	-11.5111	73.3182	16.6939	-11.4466	PT	weak segmental identity	PT_C3
PT_C4	71.258	127.481	101.421	-10.6922	PT	mixed S1/2/3 identity	PT_C4
PT_C5	143.55	327.832	195.918	-50.8754	PT	mixed S1/2/3 identity	PT_C5
PT_C8	68.1116	212.34	164.281	-46.5479	PT	mixed S1/2/3 identity	PT_C8

## Sheet: 6_DEGs_EMTvsEpi-H_tumorclusters
p_val	avg_log2FC	pct.1	pct.2	p_val_adj	genesymbol_deg	cellnumber_group1	cellnumber_group2
0	1.05447	0.712	0.482	0	CCNL2	2215	16936
0	0.341397	0.153	0.011	0	SYTL1	2215	16936
0	0.325753	0.142	0.009	0	COL16A1	2215	16936
0	-0.958257	0.132	0.704	0	CCDC30	2215	16936
0	-1.24993	0.383	0.893	0	FGGY	2215	16936
0	-1.28137	0.874	0.987	0	NFIA	2215	16936
0	-1.3299	0.916	0.993	0	PATJ	2215	16936
0	-0.692255	0.121	0.595	0	GNG12	2215	16936
0	-2.12346	0.016	0.559	0	PTGER3	2215	16936
0	-1.70445	0.083	0.544	0	NEGR1	2215	16936
0	-0.704228	0.077	0.559	0	CRYZ	2215	16936
0	-0.815928	0.054	0.549	0	GIPC2	2215	16936
0	-2.10767	0.042	0.799	0	LINC01781	2215	16936
0	-0.945484	0.141	0.631	0	ADGRL2	2215	16936
0	-1.17161	0.081	0.647	0	DDAH1	2215	16936
0	1.39857	0.429	0.038	0	CYR61	2215	16936
0	0.782844	0.131	0.003	0	F3	2215	16936
0	-0.78013	0.084	0.564	0	SLC44A3	2215	16936
0	0.532389	0.198	0.014	0	COL11A1	2215	16936
0	0.273188	0.127	0.006	0	TBX15	2215	16936
0	-0.722723	0.13	0.619	0	IL6R	2215	16936
0	0.380285	0.168	0.005	0	TRIM46	2215	16936
0	-1.63562	0.028	0.623	0	PBX1	2215	16936
0	-0.74203	0.219	0.746	0	DCAF6	2215	16936
0	-2.15785	0.659	0.96	0	MYOCOS	2215	16936
0	-1.14834	0.074	0.558	0	DNM3	2215	16936
0	-0.841176	0.219	0.735	0	XPR1	2215	16936
0	1.77938	0.517	0.037	0	ATF3	2215	16936
0	-1.71677	0.082	0.663	0	ESRRG	2215	16936
0	-0.987746	0.128	0.698	0	LYPLAL1	2215	16936
0	-0.887814	0.051	0.585	0	2021-03-02	2215	16936
0	-0.839444	0.091	0.605	0	SH3YL1	2215	16936
0	-2.79792	0.009	0.52	0	AC018742.1	2215	16936
0	0.381646	0.162	0.001	0	GCKR	2215	16936
0	-1.06964	0.639	0.915	0	GALNT14	2215	16936
0	-1.92058	0.908	0.991	0	LINC01320	2215	16936
0	-2.06755	0.828	0.94	0	AC012593.1	2215	16936
0	-0.813344	0.13	0.644	0	SLC3A1	2215	16936
0	-0.982424	0.139	0.732	0	PPP1R21	2215	16936
0	-1.39838	0.032	0.711	0	ACMSD	2215	16936
0	-0.865027	0.835	0.945	0	MBD5	2215	16936
0	-1.24546	0.039	0.611	0	KCNJ3	2215	16936
0	-1.83499	0.519	0.891	0	LRP2	2215	16936
0	-1.64106	0.043	0.635	0	ZNF385B	2215	16936
0	-0.996775	0.205	0.773	0	TFPI	2215	16936
0	-1.19262	0.13	0.801	0	HIBCH	2215	16936
0	-0.889063	0.092	0.652	0	DNAH7	2215	16936
0	-1.03411	0.556	0.854	0	SPATS2L	2215	16936
0	1.13452	0.678	0.435	0	INO80D	2215	16936
0	-2.65837	0.831	0.993	0	PTH2R	2215	16936
0	-1.39909	0.664	0.943	0	KANSL1L	2215	16936
0	-1.6457	0.039	0.783	0	ACADL	2215	16936
0	-1.53047	0.356	0.828	0	DIRC3	2215	16936
0	0.270391	0.11	0.003	0	AC019068.1	2215	16936
0	0.282723	0.12	0.003	0	MLPH	2215	16936
0	-0.831975	0.131	0.605	0	LRRFIP2	2215	16936
0	0.928541	0.321	0.009	0	COL7A1	2215	16936
0	0.914897	0.796	0.551	0	RBM6	2215	16936
0	1.12424	0.465	0.033	0	STAB1	2215	16936
0	-1.09645	0.894	0.934	0	FHIT	2215	16936
0	-1.58061	0.033	0.776	0	ADAMTS9-AS1	2215	16936
0	-1.38755	0.758	0.925	0	ADAMTS9-AS2	2215	16936
0	-1.69733	0.042	0.752	0	ABI3BP	2215	16936
0	-1.71024	0.022	0.728	0	HHLA2	2215	16936
0	-1.9858	0.962	1	0	ZBTB20	2215	16936
0	-0.830197	0.041	0.54	0	ADCY5	2215	16936
0	-0.814298	0.004	0.48	0	ALDH1L1	2215	16936
0	-0.821986	0.199	0.694	0	PLSCR1	2215	16936
0	-0.805833	0.859	0.909	0	MBNL1	2215	16936
0	-1.21897	0.056	0.578	0	NCEH1	2215	16936
0	-2.83051	0.931	0.999	0	NLGN1	2215	16936
0	-1.03338	0.088	0.668	0	EHHADH	2215	16936
0	-1.61349	0.297	0.865	0	MAP3K13	2215	16936
0	1.02065	0.302	0.018	0	IGF2BP2	2215	16936
0	-1.69982	0.865	0.89	0	P3H2	2215	16936
0	-1.31757	0.79	0.929	0	MUC20-OT1	2215	16936
0	0.847811	0.413	0.118	0	SPON2	2215	16936
0	-1.08405	0.148	0.728	0	STK32B	2215	16936
0	-1.11522	0.068	0.641	0	SLC2A9	2215	16936
0	-1.10125	0.021	0.455	0	AC005699.1	2215	16936
0	-1.42633	0.199	0.79	0	CPEB2	2215	16936
0	-0.794109	0.195	0.713	0	FBXL5	2215	16936
0	-2.37629	0.889	0.98	0	KCNIP4	2215	16936
0	-0.943455	0.102	0.586	0	PPARGC1A	2215	16936
0	-0.781918	0.101	0.597	0	SEL1L3	2215	16936
0	-0.735306	0.224	0.733	0	TBC1D19	2215	16936
0	-1.05887	0.135	0.646	0	C4orf19	2215	16936
0	0.643689	0.265	0.003	0	UCHL1	2215	16936
0	-1.49261	0.504	0.903	0	SLC4A4	2215	16936
0	0.496342	0.137	0.004	0	CXCL1	2215	16936
0	1.26953	0.33	0.046	0	CXCL2	2215	16936
0	4.0033	0.984	0.581	0	RASGEF1B	2215	16936
0	-1.10553	0.158	0.712	0	ARHGAP24	2215	16936
0	-1.17327	0.598	0.898	0	MAPK10	2215	16936
0	-1.41028	0.126	0.687	0	CCSER1	2215	16936
0	-0.945368	0.41	0.801	0	PDLIM5	2215	16936
0	-1.5116	0.033	0.524	0	AC004053.1	2215	16936
0	-2.03561	0.011	0.615	0	AC096577.1	2215	16936
0	-0.923678	0.189	0.774	0	TBCK	2215	16936
0	0.489104	0.158	0.008	0	LEF1	2215	16936
0	-1.17502	0.817	0.971	0	LRBA	2215	16936
0	-1.11322	0.072	0.658	0	FAM160A1	2215	16936
0	-1.02371	0.065	0.623	0	GUCY1A1	2215	16936
0	-0.945089	0.217	0.717	0	RAPGEF2	2215	16936
0	-0.853328	0.077	0.6	0	CBR4	2215	16936
0	-0.833111	0.084	0.564	0	SH3RF1	2215	16936
0	-1.12951	0.181	0.811	0	WWC2	2215	16936
0	-1.70373	0.61	0.926	0	SORBS2	2215	16936
0	-1.20034	0.122	0.779	0	FAM149A	2215	16936
0	-1.56065	0.033	0.69	0	SLC6A3	2215	16936
0	-1.02727	0.011	0.571	0	AGXT2	2215	16936
0	-1.20634	0.032	0.538	0	GHR	2215	16936
0	-1.43379	0.982	0.999	0	PDE4D	2215	16936
0	-1.99765	0.823	0.992	0	MAST4	2215	16936
0	-0.791511	0.206	0.694	0	TBCA	2215	16936
0	-2.85812	0.035	0.89	0	AC124854.1	2215	16936
0	-1.16835	0.162	0.741	0	KIAA0825	2215	16936
0	1.80458	0.936	0.371	0	EFNA5	2215	16936
0	-1.06476	0.084	0.608	0	TMEM232	2215	16936
0	-1.16782	0.619	0.923	0	EPB41L4A	2215	16936
0	-0.879043	0.303	0.744	0	COMMD10	2215	16936
0	-1.29676	0.154	0.722	0	SEMA6A	2215	16936
0	2.83897	0.815	0.037	0	TGFBI	2215	16936
0	2.81242	0.841	0.062	0	EGR1	2215	16936
0	0.564587	0.259	0.029	0	TMEM173	2215	16936
0	-0.964566	0.235	0.796	0	DIAPH1	2215	16936
0	0.320607	0.142	0.007	0	ARAP3	2215	16936
0	-1.21795	0.633	0.882	0	PRELID2	2215	16936
0	-0.880848	0.088	0.564	0	TIMD4	2215	16936
0	-1.06878	0.183	0.717	0	HAVCR1	2215	16936
0	2.41848	0.988	0.852	0	DUSP1	2215	16936
0	0.669969	0.324	0.052	0	PDLIM7	2215	16936
0	1.31285	0.93	0.751	0	HNRNPH1	2215	16936
0	1.10874	0.517	0.21	0	CASC15	2215	16936
0	-1.38944	0.025	0.536	0	RIPOR2	2215	16936
0	-1.2928	0.106	0.676	0	SLC17A1	2215	16936
0	-1.53732	0.151	0.723	0	SLC17A3	2215	16936
0	1.1044	0.52	0.073	0	GABBR1	2215	16936
0	1.12121	0.449	0.118	0	IER3	2215	16936
0	1.68491	1	0.99	0	VEGFA	2215	16936
0	-2.0561	0.69	0.911	0	PKHD1	2215	16936
0	-0.909579	0.188	0.694	0	PHF3	2215	16936
0	-0.830473	0.118	0.611	0	FAM135A	2215	16936
0	-0.758465	0.039	0.485	0	AL136164.2	2215	16936
0	-1.70327	0.862	0.991	0	LINC02532	2215	16936
0	-1.61915	0.737	0.978	0	PTPRK	2215	16936
0	0.862363	0.188	0.007	0	CTGF	2215	16936
0	-1.26921	0.07	0.729	0	MAP7	2215	16936
0	1.07491	0.366	0.067	0	CITED2	2215	16936
0	-0.961534	0.4	0.841	0	AIG1	2215	16936
0	-0.956675	0.041	0.496	0	SAMD5	2215	16936
0	1.32229	0.655	0.27	0	MTHFD1L	2215	16936
0	-1.17529	0.042	0.604	0	Z94721.1	2215	16936
0	-1.08246	0.179	0.776	0	FGFR1OP	2215	16936
0	1.83536	0.708	0.258	0	ACTB	2215	16936
0	-1.74363	0.065	0.734	0	THSD7A	2215	16936
0	-1.39521	0.104	0.747	0	AGMO	2215	16936
0	-1.4737	0.054	0.656	0	MACC1	2215	16936
0	0.891191	0.398	0.032	0	IGF2BP3	2215	16936
0	1.67666	0.658	0.063	0	AEBP1	2215	16936
0	0.808364	0.168	0.001	0	IGFBP1	2215	16936
0	-0.797656	0.042	0.499	0	COBL	2215	16936
0	-1.24906	0.064	0.607	0	AC003984.1	2215	16936
0	-1.44964	0.363	0.866	0	AC079760.2	2215	16936
0	-1.98117	0.079	0.739	0	GNGT1	2215	16936
0	0.766089	0.302	0.015	0	NPTX2	2215	16936
0	3.86874	0.838	0.033	0	SERPINE1	2215	16936
0	-1.11987	0.114	0.745	0	CDHR3	2215	16936
0	4.2633	0.964	0.479	0	SLC26A3	2215	16936
0	-1.12112	0.97	0.994	0	IMMP2L	2215	16936
0	-1.42677	0.636	0.922	0	FOXP2	2215	16936
0	-1.40446	0.089	0.786	0	AC073486.1	2215	16936
0	0.936721	0.423	0.088	0	KCP	2215	16936
0	-0.834322	0.924	0.979	0	EXOC4	2215	16936
0	0.303091	0.126	0.004	0	CHRM2	2215	16936
0	1.0883	0.507	0.111	0	RARRES2	2215	16936
0	-1.21261	0.409	0.764	0	ARHGAP6	2215	16936
0	1.72705	0.735	0.297	0	SAT1	2215	16936
0	0.959189	0.517	0.223	0	DDX3X	2215	16936
0	0.296806	0.14	0.007	0	GPR173	2215	16936
0	3.6758	0.91	0	0	XIST	2215	16936
0	1.49708	0.795	0.577	0	TSC22D3	2215	16936
0	-0.855186	0.204	0.727	0	DANT2	2215	16936
0	-1.22272	0.068	0.72	0	TENM1	2215	16936
0	-0.961227	0.252	0.726	0	AL589669.1	2215	16936
0	1.60949	0.747	0.243	0	PNCK	2215	16936
0	1.22535	0.609	0.222	0	SLC6A8	2215	16936
0	-0.783011	0.23	0.783	0	TNKS	2215	16936
0	-1.06367	0.081	0.577	0	MSRA	2215	16936
0	0.908862	0.307	0.013	0	SLC7A2	2215	16936
0	-1.31346	0.226	0.851	0	BNIP3L	2215	16936
0	-0.834125	0.051	0.557	0	LEPROTL1	2215	16936
0	-0.951844	0.913	0.979	0	RBPMS	2215	16936
0	-1.27554	0.097	0.626	0	TACC1	2215	16936
0	1.64288	0.772	0.232	0	PREX2	2215	16936
0	-1.02107	0.163	0.716	0	HNF4G	2215	16936
0	-1.0363	0.08	0.544	0	ZNF704	2215	16936
0	-0.799826	0.147	0.672	0	WWP1	2215	16936
0	-0.79095	0.149	0.63	0	CPQ	2215	16936
0	-0.88331	0.149	0.632	0	DPYS	2215	16936
0	-1.16299	0.927	0.976	0	OXR1	2215	16936
0	-1.27957	0.345	0.718	0	PCAT1	2215	16936
0	-1.27463	0.485	0.852	0	KANK1	2215	16936
0	-1.01867	0.861	0.95	0	GLIS3	2215	16936
0	-0.956233	0.112	0.575	0	PTPRD	2215	16936
0	-1.37124	0.736	0.948	0	NFIB	2215	16936
0	-3.39621	0.428	0.849	0	AL391117.1	2215	16936
0	-1.07741	0.108	0.657	0	MOB3B	2215	16936
0	-1.91966	0.093	0.797	0	TRPM3	2215	16936
0	-0.908426	0.068	0.537	0	PCSK5	2215	16936
0	-1.58173	0.826	0.955	0	PRUNE2	2215	16936
0	-0.959075	0.149	0.727	0	VPS13A	2215	16936
0	-1.76789	0.073	0.72	0	FRMD3	2215	16936
0	0.633569	0.262	0.011	0	ROR2	2215	16936
0	-0.934046	0.117	0.652	0	ZNF462	2215	16936
0	-0.761206	0.059	0.504	0	HSDL2	2215	16936
0	-1.13477	0.151	0.74	0	KIAA1958	2215	16936
0	-1.33037	0.138	0.725	0	ASTN2	2215	16936
0	0.808418	0.417	0.12	0	DPP7	2215	16936
0	1.39035	0.777	0.433	0	PGGHG	2215	16936
0	1.0838	0.415	0.001	0	IFITM10	2215	16936
0	1.10645	0.519	0.201	0	ADM	2215	16936
0	-1.16901	0.178	0.777	0	SOX6	2215	16936
0	-1.25051	0.016	0.581	0	BBOX1	2215	16936
0	-0.825236	0.086	0.554	0	ELP4	2215	16936
0	-1.44572	0.024	0.709	0	GLYAT	2215	16936
0	1.75841	0.768	0.412	0	FTH1	2215	16936
0	0.636005	0.32	0.066	0	EML3	2215	16936
0	1.03098	0.515	0.134	0	LTBP3	2215	16936
0	0.976735	0.488	0.136	0	EHBP1L1	2215	16936
0	-0.691877	0.077	0.557	0	RAB30-AS1	2215	16936
0	-1.84594	0.339	0.716	0	DLG2	2215	16936
0	-0.950657	0.017	0.5	0	AP001528.2	2215	16936
0	-1.12485	0.147	0.767	0	TMEM135	2215	16936
0	-1.56857	0.927	0.984	0	MAML2	2215	16936
0	-1.56638	0.561	0.921	0	ARHGAP42	2215	16936
0	-0.873698	0.156	0.645	0	SIK2	2215	16936
0	-1.26447	0.606	0.853	0	DSCAML1	2215	16936
0	0.607701	0.282	0.021	0	ROBO3	2215	16936
0	-0.817078	0.219	0.746	0	ARHGAP32	2215	16936
0	-0.914799	0.081	0.586	0	DHTKD1	2215	16936
0	1.10618	0.673	0.247	0	FRMD4A	2215	16936
0	-2.29563	0.419	0.867	0	CUBN	2215	16936
0	-1.03855	0.233	0.733	0	NEBL	2215	16936
0	-1.02486	0.14	0.639	0	DNAJC1	2215	16936
0	1.16447	0.728	0.562	0	RASSF4	2215	16936
0	-1.34033	0.578	0.832	0	ANK3	2215	16936
0	-1.36628	0.255	0.84	0	RHOBTB1	2215	16936
0	1.21923	0.369	0.045	0	ZNF365	2215	16936
0	-0.991894	0.08	0.594	0	LINC01515	2215	16936
0	1.65979	0.793	0.355	0	DDIT4	2215	16936
0	-1.78139	0.387	0.75	0	NRG3	2215	16936
0	-2.2638	0.367	0.781	0	SLC16A12	2215	16936
0	-0.836959	0.126	0.625	0	PDZD8	2215	16936
0	-1.14615	0.029	0.598	0	SLC6A13	2215	16936
0	1.20585	0.619	0.35	0	GAPDH	2215	16936
0	1.29702	0.67	0.295	0	TPI1	2215	16936
0	2.04595	0.844	0.209	0	ENO2	2215	16936
0	1.07981	0.484	0.059	0	C1R	2215	16936
0	1.53992	0.54	0.158	0	SLC2A3	2215	16936
0	0.387279	0.12	0.004	0	GPRC5A	2215	16936
0	-1.14409	0.935	0.978	0	PLEKHA5	2215	16936
0	0.899781	0.425	0.136	0	BHLHE41	2215	16936
0	-0.995003	0.23	0.787	0	TM7SF3	2215	16936
0	0.87702	0.269	0.016	0	PTHLH	2215	16936
0	-0.969141	0.344	0.851	0	CPNE8	2215	16936
0	-1.12678	0.037	0.499	0	LINC02471	2215	16936
0	-1.47599	0.467	0.844	0	AC008014.1	2215	16936
0	1.2795	0.366	0.04	0	NR4A1	2215	16936
0	1.06613	0.582	0.295	0	STAT2	2215	16936
0	0.478955	0.132	0.007	0	HMGA2	2215	16936
0	-0.82633	0.045	0.525	0	RAB3IP	2215	16936
0	-1.24863	0.01	0.49	0	MYRFL	2215	16936
0	0.630017	0.238	0.02	0	PHLDA1	2215	16936
0	-1.04699	0.009	0.513	0	LIN7A	2215	16936
0	-0.918473	0.061	0.576	0	ACSS3	2215	16936
0	-1.35036	0.042	0.558	0	AC138123.1	2215	16936
0	-1.13603	0.572	0.838	0	CRADD	2215	16936
0	-0.946496	0.107	0.605	0	FBXO21	2215	16936
0	-1.2589	0.029	0.6	0	CIT	2215	16936
0	2.87982	0.947	0.447	0	UBC	2215	16936
0	-0.910623	0.166	0.723	0	CRYL1	2215	16936
0	-0.945129	0.196	0.778	0	IFT88	2215	16936
0	0.328481	0.136	0.004	0	AL136962.1	2215	16936
0	-0.661868	0.87	0.961	0	N4BP2L2	2215	16936
0	-1.14317	0.072	0.55	0	SMIM2-AS1	2215	16936
0	-0.948615	0.262	0.732	0	LRCH1	2215	16936
0	-0.705001	0.214	0.717	0	PIBF1	2215	16936
0	-0.930895	0.155	0.688	0	KLF12	2215	16936
0	-0.774128	0.11	0.615	0	LMO7	2215	16936
0	-1.87792	0.039	0.791	0	CLDN10	2215	16936
0	0.54566	0.214	0.008	0	NALCN	2215	16936
0	-2.10952	0.059	0.703	0	FGF14	2215	16936
0	0.719157	0.247	0.024	0	FAM155A	2215	16936
0	1.24852	0.516	0.123	0	IRS2	2215	16936
0	-0.81851	0.694	0.916	0	ATP11A	2215	16936
0	-0.758879	0.101	0.583	0	MCF2L	2215	16936
0	-0.833816	0.052	0.512	0	NOVA1	2215	16936
0	-1.22622	0.136	0.73	0	PRKD1	2215	16936
0	-0.790449	0.03	0.477	0	AKAP6	2215	16936
0	-0.991118	0.125	0.68	0	MIA2	2215	16936
0	-1.44826	0.655	0.902	0	HIF1A-AS2	2215	16936
0	-1.07075	0.811	0.891	0	SYNE2	2215	16936
0	2.94973	0.832	0.056	0	FOS	2215	16936
0	-1.28021	0.019	0.514	0	STON2	2215	16936
0	-0.782051	0.116	0.607	0	BTBD7	2215	16936
0	0.38763	0.172	0.007	0	TDRD9	2215	16936
0	1.56138	0.777	0.318	0	GOLGA8A	2215	16936
0	1.17671	0.64	0.313	0	GOLGA8B	2215	16936
0	-1.35957	0.053	0.521	0	AC013652.1	2215	16936
0	-1.63317	0.119	0.867	0	GATM	2215	16936
0	-1.26842	0.112	0.724	0	WDR72	2215	16936
0	-2.1935	0.932	0.996	0	RORA	2215	16936
0	0.462311	0.217	0.008	0	IGDCC4	2215	16936
0	-1.62445	0.101	0.816	0	AC087482.1	2215	16936
0	-1.33774	0.006	0.575	0	DRAIC	2215	16936
0	-1.02708	0.874	0.974	0	MYO9A	2215	16936
0	2.56831	0.978	0.577	0	LINGO1	2215	16936
0	-1.6854	0.414	0.944	0	SLC28A1	2215	16936
0	0.767675	0.381	0.111	0	CIB1	2215	16936
0	-0.89092	0.047	0.497	0	AC104035.1	2215	16936
0	-1.23859	0.741	0.95	0	NR2F2-AS1	2215	16936
0	1.13093	0.874	0.705	0	SRRM2	2215	16936
0	-1.11373	0.884	0.979	0	SNX29	2215	16936
0	-1.69805	0.455	0.797	0	ACSM2A	2215	16936
0	-1.78881	0.229	0.713	0	ACSM2B	2215	16936
0	-0.996707	0.185	0.748	0	DOC2A	2215	16936
0	-1.2349	0.89	0.985	0	FTO	2215	16936
0	2.47089	0.779	0.081	0	MT2A	2215	16936
0	0.676098	0.252	0.021	0	MT1E	2215	16936
0	0.502122	0.207	0.014	0	MT1X	2215	16936
0	1.72216	0.598	0.198	0	RRAD	2215	16936
0	1.18312	0.711	0.449	0	ACADVL	2215	16936
0	0.38999	0.174	0.018	0	CHD3	2215	16936
0	-1.26297	0.019	0.635	0	SLC47A1	2215	16936
0	1.66453	0.983	0.852	0	WSB1	2215	16936
0	1.78879	0.578	0.013	0	KRT19	2215	16936
0	1.15982	0.509	0.042	0	FKBP10	2215	16936
0	-1.12276	0.003	0.469	0	LINC00671	2215	16936
0	0.638294	0.234	0.019	0	COL1A1	2215	16936
0	-1.14773	0.538	0.925	0	KCNJ16	2215	16936
0	0.925733	0.453	0.138	0	MXRA7	2215	16936
0	1.46127	0.752	0.49	0	2021-09-09	2215	16936
0	0.824399	0.325	0.024	0	C1QTNF1	2215	16936
0	-1.09392	0.035	0.506	0	EPB41L3	2215	16936
0	-0.990935	0.974	0.989	0	PTPRM	2215	16936
0	-1.15941	0.158	0.766	0	CDH2	2215	16936
0	-1.47979	0.191	0.843	0	GAREM1	2215	16936
0	-1.20592	0.26	0.784	0	SETBP1	2215	16936
0	-0.941487	0.569	0.841	0	NEDD4L	2215	16936
0	-1.37341	0.009	0.573	0	RNF152	2215	16936
0	-1.90727	0.858	0.96	0	BCL2	2215	16936
0	1.32804	0.663	0.236	0	RBCK1	2215	16936
0	1.08741	0.53	0.143	0	PCED1A	2215	16936
0	-1.79916	0.213	0.913	0	AL096799.1	2215	16936
0	-0.859406	0.102	0.574	0	SPTLC3	2215	16936
0	0.779751	0.413	0.121	0	ENTPD6	2215	16936
0	1.01054	0.926	0.817	0	RBM39	2215	16936
0	0.810431	0.432	0.139	0	PABPC1L	2215	16936
0	1.01344	0.422	0.046	0	CEBPB	2215	16936
0	1.53834	0.544	0.034	0	TSHZ2	2215	16936
0	-1.84338	0.088	0.586	0	CDH4	2215	16936
0	1.43234	0.7	0.211	0	LAMA5	2215	16936
0	0.590265	0.257	0.006	0	SLC17A9	2215	16936
0	0.821405	0.338	0.017	0	BIRC7	2215	16936
0	1.2591	0.604	0.144	0	ARFGAP1	2215	16936
0	0.961212	0.406	0.078	0	JUNB	2215	16936
0	0.741114	0.348	0.04	0	JAK3	2215	16936
0	1.16501	0.475	0.086	0	JUND	2215	16936
0	0.548082	0.26	0.037	0	ISYNA1	2215	16936
0	-1.43828	0.096	0.714	0	AC008554.1	2215	16936
0	1.9169	0.774	0.215	0	ZFP36	2215	16936
0	1.77743	0.501	0.008	0	FOSB	2215	16936
0	1.53095	0.852	0.555	0	LENG8	2215	16936
0	-2.08587	0.002	0.744	0	LINC00278	2215	16936
0	-0.926122	0.004	0.538	0	USP9Y	2215	16936
0	-1.65036	0.005	0.742	0	UTY	2215	16936
0	-1.05899	0.156	0.639	0	TTTY14	2215	16936
0	0.60387	0.24	0.033	0	LIF	2215	16936
0	-0.885634	0.093	0.633	0	PPARA	2215	16936
0	1.689	0.978	0.705	0	FP671120.1	2215	16936
0	1.56161	0.964	0.662	0	FP236383.1	2215	16936
0	-0.688285	0.142	0.625	0	USP25	2215	16936
0	-1.24195	0.491	0.868	0	MIR99AHG	2215	16936
0	0.227281	0.1	0.001	0	SIK1	2215	16936
0	0.777713	0.307	0.052	0	COL6A2	2215	16936
2.86291e-307	-0.887177	0.007	0.433	8.25748e-303	AC005208.1	2215	16936
4.97102e-307	1.30789	0.704	0.491	1.43379e-302	ARRDC3	2215	16936
1.54087e-306	-0.735811	0.912	0.966	4.44433e-302	HIPK2	2215	16936
3.68368e-305	-0.772119	0.071	0.521	1.06248e-300	GAB1	2215	16936
5.71564e-305	-0.786196	0.057	0.5	1.64856e-300	EBNA1BP2	2215	16936
9.78554e-305	-0.668124	0.061	0.512	2.82244e-300	PBLD	2215	16936
3.3252e-304	-0.758745	0.074	0.525	9.59088e-300	LIFR	2215	16936
9.1238e-304	-0.813031	0.143	0.621	2.63158e-299	EPHA7	2215	16936
5.29834e-303	-0.818224	0.83	0.944	1.5282e-298	FARP1	2215	16936
7.19115e-303	-0.806849	0.153	0.62	2.07414e-298	2021-09-11	2215	16936
8.36901e-303	-0.655822	0.07	0.518	2.41387e-298	PTAR1	2215	16936
1.08344e-302	-0.924699	0.311	0.734	3.12496e-298	CDC42BPA	2215	16936
3.47228e-302	-0.750318	0.247	0.738	1.00151e-297	FNBP1L	2215	16936
9.94052e-302	-0.937726	0.115	0.565	2.86714e-297	DPH6-DT	2215	16936
3.7372e-300	-0.702358	0.091	0.549	1.07792e-295	TET2	2215	16936
2.43463e-299	-0.733994	0.074	0.519	7.02221e-295	EPB41L5	2215	16936
2.88765e-299	-0.756379	0.974	0.98	8.32885e-295	LRMDA	2215	16936
4.80921e-299	0.967027	0.56	0.289	1.38712e-294	ZMIZ2	2215	16936
1.4528e-298	-0.759827	0.032	0.459	4.19032e-294	MAPT	2215	16936
1.35035e-297	-0.667065	0.073	0.519	3.8948e-293	EFCAB6	2215	16936
4.72887e-297	-0.689178	0.017	0.437	1.36395e-292	EMX2OS	2215	16936
2.12883e-296	-0.78392	0.288	0.78	6.14019e-292	GIT2	2215	16936
2.31257e-296	-1.27443	0.1	0.533	6.67014e-292	RNLS	2215	16936
2.46835e-296	-0.97041	0.737	0.89	7.11948e-292	PRKN	2215	16936
2.59481e-296	-0.839855	0.134	0.586	7.48421e-292	TRHDE	2215	16936
3.03789e-296	-0.712252	0.284	0.781	8.76217e-292	DARS	2215	16936
6.69274e-296	-1.02238	0.013	0.43	1.93039e-291	CACNB2	2215	16936
3.7343e-295	-0.998289	0.009	0.423	1.07708e-290	FTCD	2215	16936
5.04168e-295	-0.691958	0.767	0.914	1.45417e-290	WDFY3	2215	16936
6.06784e-295	-0.809757	0.082	0.523	1.75015e-290	SH3D19	2215	16936
8.49249e-295	-0.849497	0.288	0.779	2.44949e-290	RETREG1	2215	16936
4.16249e-293	-0.743267	0.068	0.506	1.20059e-288	DCDC1	2215	16936
5.3736e-293	-0.694193	0.084	0.529	1.54991e-288	AC053527.1	2215	16936
3.98153e-292	-0.881814	0.168	0.63	1.14839e-287	ENTPD1-AS1	2215	16936
8.0308e-292	-0.757733	0.323	0.776	2.31632e-287	CFDP1	2215	16936
1.37271e-291	-0.709164	0.078	0.52	3.95931e-287	HYDIN	2215	16936
2.52227e-291	-0.797454	0.107	0.555	7.27497e-287	RASSF6	2215	16936
2.84823e-290	-0.721919	0.205	0.683	8.21515e-286	ACBD6	2215	16936
1.66442e-289	0.398155	0.13	0.009	4.80069e-285	DUSP5	2215	16936
4.45374e-289	-0.778258	0.167	0.632	1.28459e-284	PUM3	2215	16936
3.42448e-288	-0.815684	0.145	0.596	9.87723e-284	DPH6	2215	16936
3.4432e-288	0.488324	0.147	0.013	9.93124e-284	PLK2	2215	16936
5.97877e-288	-0.650352	0.029	0.444	1.72446e-283	SLC16A4	2215	16936
9.39543e-288	-0.724816	0.047	0.471	2.70992e-283	SLC44A1	2215	16936
3.19765e-287	0.47594	0.216	0.034	9.22299e-283	ADAM12	2215	16936
5.34355e-287	-0.658414	0.243	0.736	1.54124e-282	DYM	2215	16936
1.33385e-286	-0.805797	0.023	0.432	3.84722e-282	NPR3	2215	16936
5.02867e-286	-0.895022	0.635	0.859	1.45042e-281	C9orf3	2215	16936
8.4131e-286	0.899654	0.42	0.147	2.42659e-281	NFKBIZ	2215	16936
9.67395e-286	-0.85044	0.293	0.76	2.79026e-281	ZNF248	2215	16936
1.71763e-285	-0.970841	0.268	0.712	4.95417e-281	UBA6-AS1	2215	16936
1.76549e-285	0.687414	0.349	0.095	5.0922e-281	NXN	2215	16936
3.79659e-285	-0.778361	0.045	0.465	1.09505e-280	TINAG	2215	16936
2.44354e-284	-0.691938	0.042	0.461	7.04792e-280	SLC22A2	2215	16936
9.95814e-284	-0.806219	0.707	0.922	2.87223e-279	EGLN3	2215	16936
1.0935e-283	-0.642491	0.146	0.606	3.154e-279	GALK2	2215	16936
5.99788e-283	-0.657804	0.122	0.578	1.72997e-278	PDZK1	2215	16936
9.56112e-283	-0.763901	0.228	0.703	2.75771e-278	HIBADH	2215	16936
1.2322e-282	-0.762593	0.238	0.717	3.55402e-278	MSC-AS1	2215	16936
2.02585e-282	-0.704502	0.089	0.525	5.84317e-278	DZIP3	2215	16936
1.32297e-281	-0.682378	0.15	0.616	3.81583e-277	AUH	2215	16936
1.55608e-281	0.456327	0.187	0.024	4.4882e-277	ZBTB7C	2215	16936
2.46793e-281	-0.70248	0.153	0.615	7.11826e-277	PPP1R12B	2215	16936
7.20713e-281	0.376635	0.137	0.011	2.07875e-276	CPE	2215	16936
1.16631e-280	-0.887527	0.167	0.614	3.364e-276	SPAG16	2215	16936
1.63262e-280	-0.749766	0.251	0.727	4.70898e-276	L3MBTL4	2215	16936
6.47482e-280	-0.650892	0.134	0.59	1.86753e-275	SPEF2	2215	16936
7.43905e-280	-0.753486	0.196	0.662	2.14564e-275	DENND5B	2215	16936
5.32719e-279	0.971641	0.553	0.297	1.53652e-274	TMEM259	2215	16936
7.92327e-279	0.415029	0.169	0.019	2.28531e-274	TUBA1A	2215	16936
9.90428e-279	-0.634651	0.059	0.481	2.85669e-274	CLCN3	2215	16936
6.30533e-278	-0.63615	0.075	0.504	1.81865e-273	SETD3	2215	16936
7.85144e-278	-0.715135	0.63	0.873	2.26459e-273	EHBP1	2215	16936
1.52605e-277	1.03667	0.49	0.221	4.40159e-273	KRT8	2215	16936
1.78795e-277	-0.674047	0.283	0.729	5.157e-273	ATF7IP	2215	16936
1.86296e-277	0.301401	0.133	0.01	5.37333e-273	MAPK11	2215	16936
3.49042e-277	-1.043	0.017	0.417	1.00674e-272	SLC16A9	2215	16936
4.11681e-277	-0.727291	0.255	0.732	1.18741e-272	UMAD1	2215	16936
1.00601e-276	-0.651155	0.292	0.77	2.90163e-272	DMXL1	2215	16936
1.04102e-276	-0.777181	0.11	0.546	3.00262e-272	TSPAN12	2215	16936
1.41043e-275	-0.633071	0.054	0.469	4.0681e-271	PECR	2215	16936
4.97963e-275	-0.665577	0.061	0.484	1.43627e-270	UGT2A3	2215	16936
7.28815e-275	0.668326	0.751	0.377	2.10212e-270	DOCK4	2215	16936
8.75497e-275	-0.883911	0.097	0.519	2.5252e-270	GALNT18	2215	16936
7.82872e-274	-1.58507	0.015	0.409	2.25804e-269	LINC01060	2215	16936
3.17203e-273	-0.672785	0.241	0.718	9.14907e-269	METTL15	2215	16936
3.47608e-273	0.296348	0.131	0.01	1.00261e-268	GPSM1	2215	16936
4.03667e-273	-0.736157	0.476	0.799	1.1643e-268	CDC42SE2	2215	16936
7.49844e-272	-0.898966	0.934	0.939	2.16278e-267	WWOX	2215	16936
2.0814e-271	-0.704164	0.085	0.512	6.00337e-267	MAOB	2215	16936
2.22609e-271	-0.838721	0.116	0.548	6.42071e-267	BARX2	2215	16936
2.25967e-270	-0.877297	0.222	0.68	6.51757e-266	DCDC2	2215	16936
2.36178e-270	0.31969	0.133	0.011	6.81208e-266	CPNE7	2215	16936
2.73296e-270	-0.652016	0.091	0.515	7.88267e-266	ABCD3	2215	16936
1.91076e-269	-0.820213	0.11	0.537	5.51122e-265	TBC1D4	2215	16936
7.46693e-269	-0.712201	0.089	0.513	2.15369e-264	SLC1A1	2215	16936
3.14052e-268	-0.918339	0.363	0.751	9.05821e-264	LGR4	2215	16936
5.62321e-268	-0.722846	0	0.383	1.6219e-263	NLGN4Y	2215	16936
1.12802e-267	-0.764468	0.082	0.5	3.25356e-263	AGBL3	2215	16936
2.0242e-267	0.696741	0.357	0.105	5.83839e-263	SPOCK1	2215	16936
1.10994e-266	0.440018	0.19	0.028	3.20139e-262	FRMD5	2215	16936
2.67656e-266	-0.720314	0.186	0.642	7.72001e-262	MICU1	2215	16936
2.17447e-265	-0.617652	0.124	0.567	6.27182e-261	ASPA	2215	16936
2.96031e-265	-0.612566	0.135	0.583	8.53843e-261	SCP2	2215	16936
5.27243e-265	-0.658056	0.17	0.628	1.52073e-260	MALT1	2215	16936
2.52461e-264	0.756972	0.364	0.112	7.28173e-260	TGM2	2215	16936
4.48159e-264	-0.731189	0.135	0.579	1.29262e-259	CPEB4	2215	16936
9.18974e-264	-0.889118	0.054	0.455	2.6506e-259	WIPF1	2215	16936
1.67152e-263	-0.652872	0.129	0.565	4.82116e-259	CNN3	2215	16936
2.49385e-263	-0.877042	0.057	0.456	7.19302e-259	TNFRSF21	2215	16936
3.05418e-263	0.257404	0.11	0.006	8.80918e-259	RIN1	2215	16936
3.88262e-263	-0.638334	0.122	0.556	1.11986e-258	ZNF33B	2215	16936
7.37826e-263	-0.64854	0.241	0.718	2.12811e-258	CCDC198	2215	16936
1.28381e-262	0.973315	0.65	0.462	3.70289e-258	FAM193B	2215	16936
1.41945e-262	-0.615998	0.126	0.567	4.09412e-258	PRKAA2	2215	16936
3.03585e-262	-0.606492	0.126	0.562	8.75629e-258	SHPRH	2215	16936
9.69952e-262	-0.695265	0.204	0.662	2.79763e-257	ITGAV	2215	16936
2.36621e-261	-0.836166	0.12	0.543	6.82485e-257	KCNQ1OT1	2215	16936
2.8088e-261	1.42058	0.491	0.231	8.10142e-257	NAMPT	2215	16936
8.61482e-261	-0.7356	0.08	0.496	2.48477e-256	COL4A3	2215	16936
1.63267e-260	-0.614911	0.134	0.569	4.70911e-256	DYNC2LI1	2215	16936
2.17925e-260	0.35401	0.157	0.018	6.28561e-256	GRASP	2215	16936
6.26346e-260	-0.651695	0.101	0.525	1.80657e-255	AC078864.1	2215	16936
7.84475e-260	-0.57348	0.154	0.596	2.26266e-255	SFXN1	2215	16936
8.02101e-260	-0.624622	0.192	0.655	2.3135e-255	PAX2	2215	16936
9.96507e-260	-0.773578	0.81	0.909	2.87423e-255	TTC28	2215	16936
1.67613e-259	-0.722628	0.072	0.475	4.83446e-255	TBC1D8B	2215	16936
4.60292e-259	-0.862099	0.554	0.795	1.32762e-254	AUTS2	2215	16936
9.95179e-259	0.88835	0.512	0.254	2.8704e-254	BCOR	2215	16936
1.78308e-258	-0.612529	0.988	0.998	5.14293e-254	PARD3	2215	16936
4.4261e-258	-0.642004	0.701	0.901	1.27662e-253	PCCA	2215	16936
7.00346e-258	-0.573686	0.056	0.457	2.02001e-253	EPHX2	2215	16936
8.22295e-258	0.835015	0.854	0.692	2.37175e-253	ABCC3	2215	16936
9.85288e-258	-0.766601	0.174	0.609	2.84187e-253	ZNRF3	2215	16936
3.69081e-257	-0.62927	0.063	0.465	1.06454e-252	SESTD1	2215	16936
7.9349e-257	-0.692719	0.047	0.44	2.28866e-252	DSE	2215	16936
1.0304e-256	-0.666148	0.259	0.722	2.97198e-252	WDPCP	2215	16936
1.72073e-256	-0.82421	0.049	0.442	4.96309e-252	EDA	2215	16936
2.33816e-256	-0.586035	0.084	0.499	6.74395e-252	LMBRD1	2215	16936
2.37233e-256	-0.764812	0.499	0.806	6.84251e-252	ENPEP	2215	16936
2.66904e-256	0.394335	0.174	0.023	7.69832e-252	ARHGAP45	2215	16936
5.4958e-256	-0.698124	0.307	0.771	1.58515e-251	WWTR1	2215	16936
1.23199e-255	-0.694879	0.682	0.88	3.55344e-251	PPP2R3A	2215	16936
1.37459e-255	0.627654	0.255	0.056	3.96474e-251	RND3	2215	16936
6.57545e-255	-0.538279	0.187	0.649	1.89656e-250	ZNF207	2215	16936
1.41836e-254	-1.00449	0.753	0.872	4.09098e-250	NHS	2215	16936
1.53058e-254	0.493311	0.237	0.048	4.41466e-250	MXRA8	2215	16936
1.44204e-253	-0.65561	0.025	0.404	4.15929e-249	CC2D2A	2215	16936
1.56444e-253	-0.698769	0.307	0.768	4.51231e-249	GRAMD2B	2215	16936
1.65207e-253	-0.742042	0.055	0.45	4.76508e-249	MME	2215	16936
3.13273e-253	-0.725315	0.189	0.632	9.03572e-249	AC124319.2	2215	16936
6.39464e-253	-0.719883	0.126	0.548	1.8444e-248	GAS2L3	2215	16936
2.10587e-252	-0.763717	0.616	0.894	6.07397e-248	MICAL3	2215	16936
2.76524e-252	-0.680349	0.15	0.577	7.97578e-248	PPP3CC	2215	16936
2.89126e-252	-0.848949	0.141	0.559	8.33925e-248	AC087564.1	2215	16936
3.52327e-252	-0.915104	0.024	0.405	1.01622e-247	LINC02384	2215	16936
3.98607e-252	-0.769366	0.837	0.913	1.1497e-247	PAM	2215	16936
8.64389e-252	0.31404	0.135	0.012	2.49316e-247	SYT12	2215	16936
2.14672e-251	-0.669898	0.28	0.754	6.19179e-247	HPN	2215	16936
2.21351e-251	-0.636261	0.091	0.503	6.38444e-247	PTGR1	2215	16936
2.51518e-251	0.861269	0.495	0.24	7.25453e-247	SLC16A3	2215	16936
8.81698e-251	-0.879533	0.051	0.438	2.54308e-246	FGFR2	2215	16936
4.53962e-250	-0.888915	0.09	0.485	1.30936e-245	CHST9	2215	16936
4.03334e-249	-1.00873	0.057	0.44	1.16334e-244	AC068051.1	2215	16936
4.21837e-249	-0.604521	0.242	0.705	1.21671e-244	CNDP2	2215	16936
1.55538e-248	-0.661425	0.045	0.432	4.48619e-244	PLPP3	2215	16936
6.00061e-248	-0.706185	0.134	0.549	1.73076e-243	INVS	2215	16936
1.51429e-247	-0.602155	0.019	0.39	4.36768e-243	LINC01550	2215	16936
2.96977e-247	-0.697449	0.179	0.613	8.5657e-243	ZNF407	2215	16936
6.73799e-247	0.892381	0.807	0.659	1.94344e-242	DNM2	2215	16936
8.84813e-247	-0.564151	0.167	0.605	2.55207e-242	NCKAP1	2215	16936
1.02829e-246	-0.661021	0.013	0.38	2.9659e-242	SLC6A12	2215	16936
1.75989e-246	-0.61199	0.145	0.576	5.07604e-242	PCBD2	2215	16936
9.70556e-246	-0.896377	0.102	0.499	2.79937e-241	LINC01725	2215	16936
3.98378e-245	-0.861387	0.008	0.371	1.14904e-240	PDZRN3	2215	16936
4.48328e-245	-0.754576	0.089	0.482	1.29311e-240	MAGI3	2215	16936
5.47337e-245	-0.597241	0.092	0.498	1.57868e-240	TTC21B	2215	16936
6.08367e-245	0.231141	0.108	0.007	1.75471e-240	LFNG	2215	16936
7.55384e-245	0.676224	0.347	0.113	2.17875e-240	MAFK	2215	16936
1.01417e-244	-0.757774	0.196	0.629	2.92518e-240	CEMIP2	2215	16936
1.57213e-244	1.06362	0.549	0.302	4.5345e-240	ZFP36L1	2215	16936
2.57278e-244	-0.682223	0.101	0.507	7.42068e-240	RFX3-AS1	2215	16936
2.80353e-244	1.05334	0.696	0.566	8.08621e-240	SLC25A37	2215	16936
3.02976e-244	-0.76052	0.106	0.509	8.73874e-240	UQCRH	2215	16936
3.07922e-244	-0.68479	0.024	0.395	8.88139e-240	MAOA	2215	16936
3.1137e-244	-0.574296	0.198	0.648	8.98086e-240	SCAF8	2215	16936
3.938e-244	-0.995828	0.337	0.686	1.13584e-239	TMTC2	2215	16936
4.9898e-244	-0.571198	0.251	0.715	1.43921e-239	PHC3	2215	16936
8.27979e-244	-0.610963	0.792	0.914	2.38814e-239	CDKAL1	2215	16936
8.54509e-244	-0.607006	0.096	0.497	2.46466e-239	SCFD1	2215	16936
1.04344e-243	-0.628738	0.112	0.521	3.0096e-239	UBE2E3	2215	16936
2.03363e-243	-0.660782	0.116	0.526	5.86559e-239	NT5DC1	2215	16936
3.17117e-243	0.672675	0.328	0.1	9.1466e-239	FADS3	2215	16936
4.20205e-243	-0.579948	0.004	0.36	1.212e-238	ALDH8A1	2215	16936
5.05327e-243	-0.715657	0.063	0.452	1.45752e-238	ZSWIM5	2215	16936
5.25704e-243	-0.763558	0.202	0.627	1.51629e-238	LINC00894	2215	16936
7.16917e-243	-0.626575	0.26	0.715	2.0678e-238	FOXJ3	2215	16936
1.02574e-242	-0.610668	0.077	0.471	2.95855e-238	AGPAT5	2215	16936
1.33309e-242	-0.590513	0.002	0.357	3.84504e-238	PTPN20	2215	16936
2.40937e-242	-0.630492	0.182	0.624	6.94935e-238	RGL1	2215	16936
3.79987e-242	-0.64593	0.091	0.49	1.096e-237	ELOVL7	2215	16936
4.18819e-242	-0.610901	0.157	0.586	1.208e-237	SGMS1	2215	16936
1.12255e-241	-0.614183	0.153	0.579	3.23778e-237	RALGAPA1	2215	16936
1.95056e-241	0.331315	0.132	0.013	5.62599e-237	TRIB1	2215	16936
7.29032e-241	-0.580163	0.145	0.575	2.10275e-236	COL4A3BP	2215	16936
1.01702e-240	0.334624	0.149	0.018	2.9334e-236	ARL4C	2215	16936
3.5667e-240	-0.648245	0.034	0.404	1.02874e-235	ATG16L1	2215	16936
4.51444e-239	-0.623697	0.269	0.694	1.3021e-234	STRN3	2215	16936
9.13159e-239	-0.519969	0.212	0.672	2.63382e-234	PCM1	2215	16936
6.30065e-238	0.413796	0.175	0.026	1.8173e-233	GFPT2	2215	16936
6.72465e-238	-0.609094	0.013	0.368	1.93959e-233	FREM2	2215	16936
7.61168e-238	-1.1546	0.888	0.938	2.19544e-233	ENPP3	2215	16936
6.50199e-237	-0.759043	0.025	0.388	1.87537e-232	CCDC102B	2215	16936
7.85041e-237	-0.659512	0.132	0.541	2.26429e-232	MXI1	2215	16936
1.3768e-236	-0.7038	0.083	0.472	3.97112e-232	IFI44L	2215	16936
1.58899e-236	0.998291	0.664	0.544	4.58314e-232	SPG7	2215	16936
2.55691e-236	-0.611002	0.163	0.594	7.3749e-232	ARHGAP10	2215	16936
3.48294e-236	1.45269	0.845	0.759	1.00458e-231	ANGPTL4	2215	16936
4.77704e-236	-0.60833	0.26	0.715	1.37784e-231	REV3L	2215	16936
6.83068e-236	-1.14036	0.29	0.696	1.97017e-231	CDH6	2215	16936
1.82031e-235	0.250663	0.108	0.007	5.25031e-231	B4GALNT4	2215	16936
6.34273e-235	-0.644256	0.525	0.805	1.82943e-230	ANKRD12	2215	16936
6.9463e-235	-0.764367	0.403	0.788	2.00352e-230	STOX2	2215	16936
6.95051e-235	-0.656776	0.226	0.66	2.00474e-230	GLIS1	2215	16936
7.95878e-235	-0.563519	0.305	0.737	2.29555e-230	GIGYF2	2215	16936
9.40749e-235	-1.27058	0.005	0.356	2.7134e-230	NTRK2	2215	16936
2.21339e-234	-0.589613	0.159	0.583	6.38409e-230	LINC02256	2215	16936
3.52102e-234	-0.604369	0.07	0.452	1.01557e-229	C4orf47	2215	16936
4.48172e-234	-1.0087	0.018	0.372	1.29266e-229	AC093607.1	2215	16936
8.24659e-234	-0.68802	0.271	0.714	2.37856e-229	TLN2	2215	16936
4.41695e-233	-0.664589	0.163	0.575	1.27398e-228	FBXW7	2215	16936
1.23732e-232	-0.796503	0.016	0.369	3.56879e-228	AC007364.1	2215	16936
1.15819e-231	-0.546495	0.1	0.494	3.34058e-227	RAB21	2215	16936
1.64279e-231	0.426205	0.172	0.026	4.7383e-227	PIM1	2215	16936
1.97762e-231	-0.603866	0.039	0.402	5.70406e-227	ZNF189	2215	16936
2.06346e-231	-0.621882	0.087	0.471	5.95163e-227	IMPA2	2215	16936
2.39167e-231	-0.648201	0.061	0.438	6.89829e-227	BHMT	2215	16936
3.70825e-231	-0.60063	0.114	0.512	1.06957e-226	PCGF5	2215	16936
3.82601e-231	-0.532669	0.134	0.547	1.10354e-226	PIK3C3	2215	16936
6.71345e-231	-0.68907	0.214	0.631	1.93636e-226	SPAG17	2215	16936
6.73338e-231	-0.552974	0.098	0.491	1.94211e-226	CFAP69	2215	16936
7.80599e-231	-0.758007	0.265	0.694	2.25148e-226	PLIN2	2215	16936
1.72352e-230	-0.65158	0.107	0.503	4.97114e-226	PLEKHA6	2215	16936
1.09692e-229	-0.635053	0.211	0.636	3.16385e-225	BBS9	2215	16936
1.28377e-229	0.78373	0.245	0.058	3.70277e-225	ELF3	2215	16936
1.78346e-229	-0.64624	0.064	0.436	5.14405e-225	AC091948.1	2215	16936
1.96998e-229	-0.628274	0.158	0.573	5.68203e-225	BBX	2215	16936
8.82741e-229	-0.520471	0.123	0.526	2.54609e-224	AC124312.1	2215	16936
9.82329e-229	-0.548162	0.098	0.491	2.83333e-224	DOPEY1	2215	16936
1.31566e-228	-0.541657	0.114	0.515	3.79476e-224	ETFA	2215	16936
1.71302e-228	-0.669551	0.069	0.442	4.94086e-224	MAPRE2	2215	16936
2.51631e-228	0.7417	0.409	0.169	7.2578e-224	AKAP17A	2215	16936
2.76812e-228	0.614895	0.212	0.042	7.98408e-224	ITGA5	2215	16936
2.92022e-228	-0.543829	0.196	0.631	8.42278e-224	CD2AP	2215	16936
4.05067e-228	-0.629193	0.07	0.448	1.16834e-223	SLCO4C1	2215	16936
4.28699e-228	-0.950452	0.708	0.834	1.2365e-223	IGF1R	2215	16936
4.76175e-228	-0.558107	0.168	0.593	1.37343e-223	MAP2K5	2215	16936
5.50639e-228	-0.770827	0.214	0.624	1.58821e-223	CAMKMT	2215	16936
1.35796e-227	-0.538044	0.12	0.521	3.91676e-223	HMBOX1	2215	16936
1.67818e-227	-0.584542	0.27	0.723	4.84037e-223	SCAPER	2215	16936
2.22887e-227	0.534893	0.283	0.078	6.42874e-223	FAAP100	2215	16936
2.3826e-227	-0.555376	0.184	0.616	6.87213e-223	DENND4C	2215	16936
3.27449e-227	0.78888	1	0.999	9.44461e-223	NEAT1	2215	16936
7.36656e-227	0.845995	0.556	0.331	2.12474e-222	CDK5RAP3	2215	16936
1.06775e-226	0.24413	0.104	0.007	3.07971e-222	ADAMTS14	2215	16936
1.31591e-226	-0.632562	0.195	0.616	3.79547e-222	COMMD1	2215	16936
1.5574e-226	0.319661	0.153	0.02	4.492e-222	PLXND1	2215	16936
2.23095e-226	-0.530024	0.06	0.43	6.43472e-222	TTC38	2215	16936
2.7591e-226	-0.57748	0.175	0.599	7.95807e-222	OSMR-AS1	2215	16936
5.77222e-226	-0.654639	0.353	0.787	1.66488e-221	MET	2215	16936
6.49632e-226	-0.568277	0.152	0.568	1.87373e-221	NCOA7	2215	16936
1.26736e-225	-0.568657	0.16	0.572	3.65544e-221	NME7	2215	16936
1.78077e-225	-0.592307	0.296	0.734	5.13627e-221	FARS2	2215	16936
2.14858e-225	-0.611452	0.126	0.52	6.19714e-221	NEK11	2215	16936
7.87666e-225	-0.567874	0.221	0.659	2.27186e-220	ZNF644	2215	16936
2.24485e-224	-0.593083	0.121	0.518	6.47483e-220	RBBP8	2215	16936
3.56993e-224	-0.902038	0.734	0.867	1.02967e-219	DNAH11	2215	16936
6.84041e-224	-0.609394	0.08	0.454	1.97298e-219	MAN1A2	2215	16936
2.06774e-223	-0.603612	0.046	0.406	5.96399e-219	PER3	2215	16936
2.22759e-223	0.778909	0.311	0.095	6.42504e-219	SLCO4A1	2215	16936
1.59267e-222	-0.530962	0.041	0.397	4.59374e-218	ABCC6	2215	16936
5.8432e-222	-0.642784	0.615	0.864	1.68535e-217	INSR	2215	16936
6.3209e-222	-0.529775	0.099	0.486	1.82314e-217	ORC2	2215	16936
1.19499e-221	1.27271	0.593	0.408	3.44671e-217	MDM2	2215	16936
1.8187e-221	-0.526086	0.09	0.47	5.24568e-217	CYSTM1	2215	16936
3.12276e-221	-0.571704	0.015	0.355	9.00699e-217	A1CF	2215	16936
3.26645e-221	-0.654358	0.042	0.398	9.42141e-217	MAN1A1	2215	16936
3.98876e-221	-0.565108	0.135	0.53	1.15048e-216	PTPN3	2215	16936
9.79532e-221	0.737163	0.693	0.442	2.82526e-216	DST	2215	16936
9.97377e-221	-0.528118	0.109	0.501	2.87673e-216	RABGAP1	2215	16936
1.565e-220	-0.985162	0.006	0.341	4.51392e-216	UNC5D	2215	16936
2.33573e-220	-0.694703	0.159	0.537	6.73694e-216	FNIP2	2215	16936
4.32145e-220	-0.55442	0.04	0.395	1.24643e-215	AC009060.1	2215	16936
5.98904e-220	-0.523065	0.142	0.548	1.72742e-215	AFTPH	2215	16936
7.45353e-220	-0.715348	0.016	0.355	2.14982e-215	RNF180	2215	16936
1.0647e-219	-0.646037	0.256	0.679	3.07091e-215	NREP	2215	16936
1.86439e-219	-0.543593	0.081	0.456	5.37747e-215	ANKAR	2215	16936
1.92715e-219	-0.484877	0.178	0.604	5.55849e-215	PPP4R3B	2215	16936
2.81857e-219	-0.687222	0	0.33	8.12961e-215	AC025810.1	2215	16936
3.10613e-219	-0.508012	0.178	0.602	8.959e-215	PCMTD1	2215	16936
5.93129e-219	-0.653572	0.726	0.875	1.71076e-214	CCNY	2215	16936
6.52963e-219	-0.659901	0.158	0.551	1.88334e-214	LEPR	2215	16936
9.54868e-219	-0.532073	0.073	0.447	2.75413e-214	WDR7	2215	16936
1.49464e-218	-0.586744	0.168	0.572	4.31099e-214	VWA8	2215	16936
2.28251e-218	-0.575074	0.183	0.602	6.58344e-214	NEK7	2215	16936
5.09707e-218	-0.644701	0.249	0.674	1.47015e-213	CADPS2	2215	16936
7.6792e-218	-0.571974	0.084	0.46	2.21491e-213	AC009053.3	2215	16936
1.00988e-217	-0.674257	0.094	0.467	2.9128e-213	MFHAS1	2215	16936
1.10275e-217	-0.629632	0.448	0.77	3.18065e-213	ANKIB1	2215	16936
1.92938e-217	0.324253	0.149	0.02	5.56491e-213	AC092336.1	2215	16936
2.23798e-217	-0.684175	0.811	0.916	6.45501e-213	ZBTB16	2215	16936
2.58434e-217	-1.04926	0.236	0.617	7.454e-213	AC098829.1	2215	16936
4.5812e-217	-0.576862	0.116	0.504	1.32136e-212	SPATA6L	2215	16936
8.6321e-217	0.742302	0.404	0.169	2.48976e-212	MLXIP	2215	16936
2.72095e-216	0.448604	0.209	0.043	7.84802e-212	TRIB3	2215	16936
7.53248e-216	-0.569011	0.054	0.41	2.17259e-211	ARL17B	2215	16936
8.69219e-216	-0.518442	0.042	0.391	2.50709e-211	SLC5A10	2215	16936
1.76334e-215	-0.576679	0.019	0.356	5.08599e-211	KLHL32	2215	16936
3.80544e-215	-0.600366	0.243	0.668	1.0976e-210	AC116366.3	2215	16936
1.09699e-214	-0.523256	0.146	0.549	3.16406e-210	LINC01004	2215	16936
1.50827e-214	-0.512322	0.101	0.484	4.3503e-210	AL592183.1	2215	16936
2.37337e-214	-0.502825	0.108	0.494	6.84552e-210	SEC16B	2215	16936
3.4081e-214	-0.601722	0.033	0.375	9.82997e-210	LINC00271	2215	16936
6.8889e-214	0.252623	0.11	0.009	1.98696e-209	RAPGEF3	2215	16936
1.03559e-213	-0.681417	0.721	0.881	2.98694e-209	CDK14	2215	16936
1.54808e-213	-0.514007	0.027	0.366	4.46513e-209	ACSM5	2215	16936
1.56993e-213	-0.648497	0.49	0.815	4.52816e-209	EPS8	2215	16936
2.84e-213	-0.59984	0.034	0.376	8.19141e-209	CA3	2215	16936
3.58172e-213	0.943686	0.491	0.237	1.03308e-208	PGF	2215	16936
5.69506e-213	0.909605	0.504	0.276	1.64263e-208	SLC38A2	2215	16936
6.59119e-213	-0.682915	0.14	0.529	1.9011e-208	SLC17A4	2215	16936
1.4516e-212	-0.54855	0.011	0.34	4.18686e-208	FZD4	2215	16936
3.17549e-212	-0.840835	0.143	0.516	9.15905e-208	AGBL4	2215	16936
3.5456e-212	-0.66841	0.238	0.651	1.02266e-207	EVA1C	2215	16936
6.97734e-212	-0.521377	0.107	0.486	2.01247e-207	PPA2	2215	16936
1.11792e-211	-0.710174	0.047	0.392	3.22442e-207	EPSTI1	2215	16936
1.23385e-211	-0.72801	0.102	0.471	3.55879e-207	MGAM	2215	16936
1.37245e-211	-0.502673	0.07	0.428	3.95857e-207	MGST3	2215	16936
1.48469e-211	0.687543	0.394	0.163	4.2823e-207	INTS1	2215	16936
1.96271e-211	-0.515577	0.104	0.478	5.66105e-207	KIFAP3	2215	16936
2.02271e-211	-0.59939	0.205	0.618	5.83411e-207	PDGFC	2215	16936
2.38253e-211	-0.550538	0.105	0.482	6.87194e-207	ARHGAP5	2215	16936
2.82785e-211	-0.556262	0.119	0.499	8.15636e-207	AGPS	2215	16936
6.97357e-211	-0.556767	0.075	0.435	2.01139e-206	LRRC28	2215	16936
9.07464e-211	0.644444	0.321	0.108	2.6174e-206	IER2	2215	16936
3.61423e-210	0.786237	0.502	0.276	1.04245e-205	MAN2C1	2215	16936
4.12087e-210	-0.544571	0.003	0.323	1.18858e-205	LINC02275	2215	16936
4.33796e-210	-0.514749	0.044	0.391	1.2512e-205	KLF9	2215	16936
1.19422e-209	-0.531202	0.091	0.46	3.44449e-205	IMMP1L	2215	16936
1.30892e-209	-0.518529	0.102	0.476	3.77532e-205	AP3S1	2215	16936
1.82824e-209	-0.577954	0.227	0.647	5.27318e-205	OSBPL10	2215	16936
1.91134e-209	-0.5929	0.14	0.525	5.51287e-205	FANCC	2215	16936
2.28548e-209	-0.746713	0.002	0.322	6.592e-205	SLC5A8	2215	16936
4.49862e-209	0.406285	0.2	0.04	1.29754e-204	PHLDA3	2215	16936
1.07537e-208	-0.509288	0.05	0.398	3.1017e-204	CYP2J2	2215	16936
2.90147e-208	-0.590852	0.821	0.911	8.3687e-204	BABAM2	2215	16936
3.77464e-208	-0.628217	0.055	0.402	1.08872e-203	TTC39B	2215	16936
4.89046e-208	-0.518932	0.102	0.475	1.41056e-203	MIPEP	2215	16936
5.5852e-208	-0.700314	0.633	0.862	1.61094e-203	LRRK2	2215	16936
5.67238e-208	-0.771339	0.202	0.584	1.63608e-203	MLLT3	2215	16936
6.6417e-208	-0.498035	0.101	0.478	1.91567e-203	ATF6	2215	16936
7.19665e-208	-0.609338	0.201	0.603	2.07573e-203	CLYBL	2215	16936
7.36957e-208	-0.526772	0.227	0.654	2.1256e-203	PKD2	2215	16936
3.74072e-207	-0.57158	0.092	0.455	1.07894e-202	SHROOM4	2215	16936
6.32505e-207	-0.520536	0.149	0.542	1.82433e-202	SOS2	2215	16936
1.02405e-206	-0.586736	0.115	0.487	2.95366e-202	MCPH1	2215	16936
1.08669e-206	-0.521146	0.109	0.487	3.13433e-202	ARAP2	2215	16936
2.05233e-206	0.321621	0.147	0.02	5.91952e-202	PEX5L	2215	16936
2.49325e-206	-0.501576	0.042	0.381	7.19129e-202	WLS	2215	16936
3.66231e-206	-0.475911	0.168	0.574	1.05632e-201	ATP9B	2215	16936
4.72243e-206	-0.604679	0.102	0.469	1.36209e-201	LINC01376	2215	16936
8.63383e-206	-0.548421	0.252	0.676	2.49025e-201	AC245297.3	2215	16936
9.09243e-206	-0.513137	0.088	0.452	2.62253e-201	TOGARAM1	2215	16936
1.47751e-205	-0.482447	0.222	0.648	4.26159e-201	CUL5	2215	16936
1.66896e-205	-0.496888	0.128	0.514	4.81378e-201	RNF13	2215	16936
3.51998e-205	0.527761	0.267	0.073	1.01527e-200	SULF2	2215	16936
5.09519e-205	-0.53859	0.229	0.646	1.46961e-200	PDSS2	2215	16936
6.3703e-205	-0.57491	0.102	0.467	1.83739e-200	ACVR1	2215	16936
7.40627e-205	0.442295	0.205	0.044	2.13619e-200	CARD11	2215	16936
1.09564e-204	-0.611781	0.965	0.976	3.16015e-200	FTX	2215	16936
1.15237e-204	-0.683163	0.078	0.428	3.32377e-200	NR3C2	2215	16936
1.43024e-204	-0.496459	0.241	0.671	4.12523e-200	PKN2	2215	16936
1.77464e-204	-0.641205	0.669	0.813	5.1186e-200	NCOA2	2215	16936
1.07307e-203	-0.509404	0.136	0.518	3.09505e-199	PIAS2	2215	16936
1.23585e-203	-0.527983	0.17	0.566	3.56458e-199	ZNF33A	2215	16936
2.51932e-203	0.328308	0.129	0.015	7.26649e-199	SOCS3	2215	16936
2.76067e-203	0.42883	0.21	0.046	7.96261e-199	GAS6	2215	16936
3.01223e-203	-0.512309	0.23	0.651	8.68817e-199	PTBP2	2215	16936
3.05278e-203	-0.518789	0.182	0.588	8.80513e-199	ASPH	2215	16936
1.28602e-202	-0.854504	0.212	0.588	3.70926e-198	AC025159.1	2215	16936
1.53627e-202	-0.576031	0.085	0.442	4.43107e-198	RBKS	2215	16936
1.646e-202	-0.756869	0.184	0.56	4.74755e-198	NCKAP5	2215	16936
1.92284e-202	0.908674	0.549	0.339	5.54604e-198	DLG5	2215	16936
2.33991e-202	-0.544414	0.205	0.607	6.749e-198	EGLN1	2215	16936
2.77112e-202	-0.75493	0.07	0.415	7.99276e-198	CYP7B1	2215	16936
3.79642e-202	0.333722	0.147	0.021	1.095e-197	CFAP47	2215	16936
7.98968e-202	-0.475892	0.053	0.393	2.30446e-197	DECR1	2215	16936
1.03138e-201	0.513932	0.277	0.082	2.9748e-197	ANKRD13D	2215	16936
1.51142e-201	0.798225	0.42	0.194	4.35938e-197	PLEC	2215	16936
2.02904e-201	-0.497319	0.193	0.599	5.85237e-197	NUTM2B-AS1	2215	16936
7.65703e-201	0.38783	0.194	0.04	2.20852e-196	SPAG4	2215	16936
2.53079e-200	-0.567624	0.03	0.358	7.29955e-196	IQGAP2	2215	16936
2.89972e-200	-0.856284	0.462	0.749	8.36368e-196	NAALADL2	2215	16936
3.29856e-200	-0.768917	0.499	0.735	9.51403e-196	MITF	2215	16936
6.20912e-200	-0.493531	0.105	0.471	1.7909e-195	EPC2	2215	16936
7.84306e-200	-0.484219	0.144	0.53	2.26217e-195	LMTK2	2215	16936
1.36028e-199	-0.574012	0.144	0.52	3.92345e-195	NUBPL	2215	16936
1.831e-199	-0.689055	0.269	0.663	5.28114e-195	ST7	2215	16936
1.83759e-199	-0.496001	0.154	0.546	5.30017e-195	NFX1	2215	16936
2.05691e-199	-0.517747	0.233	0.651	5.93275e-195	CHCHD3	2215	16936
2.24931e-199	-0.497086	0.114	0.481	6.48769e-195	STX7	2215	16936
2.98124e-199	-0.511835	0.05	0.384	8.59879e-195	WDR78	2215	16936
4.30226e-199	-0.756008	0.035	0.361	1.2409e-194	TLL1	2215	16936
5.74633e-199	-0.489725	0.053	0.389	1.65741e-194	ETFDH	2215	16936
1.0133e-198	-0.741864	0.098	0.442	2.92266e-194	TRIM9	2215	16936
1.05031e-198	-0.495399	0.16	0.549	3.02942e-194	ATXN10	2215	16936
1.23039e-198	-0.634891	0.244	0.642	3.54882e-194	SUPT3H	2215	16936
1.87306e-198	-0.675656	0.01	0.323	5.40248e-194	SLC5A1	2215	16936
4.67951e-198	-0.829914	0.173	0.535	1.34971e-193	STPG2	2215	16936
1.98572e-197	0.49792	0.265	0.077	5.72741e-193	HYI	2215	16936
2.3632e-197	-0.496291	0.045	0.376	6.81618e-193	AC009133.1	2215	16936
2.70177e-197	0.281251	0.103	0.009	7.79272e-193	C11orf96	2215	16936
9.01413e-197	-0.582566	0.055	0.387	2.59995e-192	LEKR1	2215	16936
9.91894e-197	-0.92485	0.005	0.311	2.86092e-192	SLC5A12	2215	16936
1.93665e-196	-0.513322	0.162	0.55	5.58589e-192	ANKRD13A	2215	16936
2.13399e-196	-0.616201	0.166	0.543	6.15507e-192	CCNH	2215	16936
2.16843e-196	-0.501212	0.104	0.468	6.2544e-192	PCNX4	2215	16936
7.12211e-196	1.07102	0.694	0.587	2.05423e-191	CA12	2215	16936
7.74584e-196	-0.49134	0.265	0.699	2.23413e-191	LSM14A	2215	16936
9.62846e-196	-0.516787	0.148	0.525	2.77714e-191	MAP2K4	2215	16936
1.3511e-195	-0.537246	0.067	0.408	3.89699e-191	CDKL1	2215	16936
1.5749e-195	-0.52528	0.25	0.661	4.54248e-191	DYNC2H1	2215	16936
2.31651e-195	0.284745	0.122	0.014	6.68151e-191	ZNF667	2215	16936
2.33899e-195	-0.512037	0.191	0.587	6.74634e-191	PPP2R2A	2215	16936
2.63579e-195	-0.492519	0.199	0.602	7.60242e-191	GSK3B	2215	16936
2.77635e-195	-0.502893	0.148	0.523	8.00783e-191	NFYC	2215	16936
3.92471e-195	-0.773157	0.005	0.31	1.132e-190	OR9Q1	2215	16936
4.13481e-195	0.374155	0.178	0.034	1.1926e-190	SIPA1L2	2215	16936
5.97006e-195	-0.538601	0.2	0.59	1.72194e-190	PTPN13	2215	16936
7.8733e-195	-0.517122	0.273	0.697	2.2709e-190	RPRD2	2215	16936
8.59054e-195	-0.942276	0.562	0.714	2.47777e-190	KCNMA1	2215	16936
2.67341e-194	-0.482003	0.145	0.532	7.71091e-190	UVRAG	2215	16936
3.40402e-194	-0.514759	0.134	0.5	9.81821e-190	ALDH7A1	2215	16936
7.7245e-194	0.418634	0.191	0.04	2.22798e-189	MYL9	2215	16936
8.89555e-194	0.841321	0.382	0.165	2.56574e-189	BTG1	2215	16936
1.16184e-193	-0.557682	0.187	0.573	3.35111e-189	ARHGAP29	2215	16936
3.46196e-193	0.9432	0.505	0.29	9.98534e-189	ANXA2	2215	16936
3.7505e-193	-0.523715	0.003	0.303	1.08176e-188	SYT9	2215	16936
4.15597e-193	-0.570309	0.021	0.331	1.19871e-188	MIOX	2215	16936
4.76041e-193	-0.920865	0.245	0.627	1.37304e-188	LRRC41	2215	16936
1.48302e-192	-0.487326	0.168	0.551	4.27749e-188	EYA3	2215	16936
1.62584e-192	0.393933	0.191	0.039	4.6894e-188	TMEM163	2215	16936
1.96542e-192	-0.571359	0.178	0.561	5.66885e-188	CAMK2D	2215	16936
2.06038e-192	-0.469904	0.02	0.329	5.94274e-188	NOSTRIN	2215	16936
2.18248e-192	-0.685461	0.003	0.304	6.29493e-188	LINC01980	2215	16936
5.98316e-192	-0.494303	0.082	0.427	1.72572e-187	PLSCR4	2215	16936
1.15963e-191	-0.589318	0.016	0.322	3.34472e-187	LIPC	2215	16936
1.44239e-191	0.734531	0.354	0.136	4.16028e-187	MAP7D2	2215	16936
1.84559e-191	-0.376511	1	1	5.32323e-187	MALAT1	2215	16936
1.86364e-191	-0.525118	0.02	0.33	5.3753e-187	LINC01135	2215	16936
1.86428e-191	-0.449607	0.145	0.524	5.37714e-187	KHDC4	2215	16936
1.87588e-191	-0.556496	0.127	0.486	5.41059e-187	IQCK	2215	16936
4.20648e-191	-0.490084	0.226	0.63	1.21328e-186	AC118549.1	2215	16936
6.14006e-191	-0.881819	0.833	0.893	1.77098e-186	ARHGAP26	2215	16936
6.36151e-191	-0.469527	0.082	0.425	1.83485e-186	TRAPPC8	2215	16936
6.36576e-191	-0.65419	0.304	0.677	1.83608e-186	TBC1D8	2215	16936
6.4774e-191	0.826463	0.521	0.29	1.86828e-186	CHST15	2215	16936
1.13667e-190	-0.46405	0.097	0.449	3.27851e-186	HOOK1	2215	16936
1.34362e-190	-0.531861	0.121	0.479	3.87539e-186	MKL2	2215	16936
2.7383e-190	-0.458672	0.076	0.418	7.89807e-186	CEPT1	2215	16936
4.07472e-190	-0.661035	0.06	0.386	1.17527e-185	F8	2215	16936
5.36287e-190	-0.487082	0.066	0.401	1.54681e-185	NDFIP2	2215	16936
5.93725e-190	-0.715281	0.06	0.386	1.71248e-185	LIPA	2215	16936
1.48079e-189	-0.57476	0.362	0.767	4.27104e-185	SLC16A1-AS1	2215	16936
2.63686e-189	0.239818	0.111	0.012	7.6055e-185	FMNL1	2215	16936
7.48219e-189	-0.63153	0.586	0.807	2.15809e-184	GMDS-DT	2215	16936
8.05194e-189	-0.515454	0.156	0.53	2.32242e-184	TRIM38	2215	16936
9.47677e-189	0.75486	0.489	0.279	2.73339e-184	AGRN	2215	16936
1.08808e-188	-0.555393	0.032	0.345	3.13835e-184	SEMA5A	2215	16936
2.32769e-188	-0.456109	0.01	0.309	6.71376e-184	TFEC	2215	16936
2.95342e-188	-0.505078	0.229	0.632	8.51854e-184	C11orf49	2215	16936
2.95754e-188	-0.5125	0.145	0.513	8.53043e-184	STAU2	2215	16936
3.84845e-188	-0.544698	0.1	0.443	1.11001e-183	EVA1A	2215	16936
4.82994e-188	-0.53131	0.226	0.607	1.3931e-183	RREB1	2215	16936
7.46289e-188	-0.506828	0.236	0.646	2.15252e-183	ATXN7L1	2215	16936
1.62263e-187	-0.500863	0.093	0.439	4.68016e-183	LCLAT1	2215	16936
1.94074e-187	-0.484836	0.036	0.352	5.59767e-183	CDHR5	2215	16936
2.60594e-187	-0.60125	0.226	0.609	7.5163e-183	LARP1B	2215	16936
3.70336e-187	-0.510367	0.137	0.497	1.06816e-182	PPP2CB	2215	16936
6.90569e-187	-0.544245	0.097	0.442	1.99181e-182	ITGA1	2215	16936
2.22571e-186	-0.457723	0.225	0.642	6.4196e-182	EPC1	2215	16936
2.2467e-186	-0.484111	0.16	0.537	6.48015e-182	UBAC2	2215	16936
2.68873e-186	-0.560979	0.199	0.584	7.75511e-182	COBLL1	2215	16936
2.85772e-186	-0.760224	0.638	0.827	8.24252e-182	NRP1	2215	16936
3.45929e-186	-0.472831	0.082	0.419	9.97763e-182	RPGRIP1L	2215	16936
4.44484e-186	0.311584	0.14	0.021	1.28203e-181	TRO	2215	16936
5.4052e-186	-0.492725	0.004	0.295	1.55902e-181	SLC27A2	2215	16936
5.7509e-186	-0.536066	0.2	0.579	1.65873e-181	NEO1	2215	16936
6.16469e-186	0.806974	0.436	0.213	1.77808e-181	JUN	2215	16936
8.40972e-186	-0.791431	0.396	0.728	2.42562e-181	ITGB8	2215	16936
8.56819e-186	-0.469167	0.074	0.406	2.47132e-181	FAM185A	2215	16936
9.06339e-186	-0.725593	0.319	0.716	2.61415e-181	CRIM1	2215	16936
1.09858e-185	-0.454447	0.009	0.304	3.16865e-181	AC092894.1	2215	16936
1.13581e-185	-0.453736	0.186	0.576	3.27603e-181	LONP2	2215	16936
1.39358e-185	-0.503886	0.176	0.551	4.01951e-181	CDC73	2215	16936
1.50589e-185	-0.545048	0.074	0.404	4.34344e-181	LINC00886	2215	16936
1.68222e-185	-0.485897	0.029	0.338	4.85203e-181	UPB1	2215	16936
1.89985e-185	0.617231	0.362	0.15	5.47973e-181	ZNF692	2215	16936
2.44963e-185	0.719771	0.408	0.19	7.06545e-181	C1S	2215	16936
4.21305e-185	-0.469658	0.184	0.572	1.21517e-180	FAT1	2215	16936
4.36854e-185	-0.55438	0.16	0.524	1.26002e-180	KIAA1328	2215	16936
5.43644e-185	-0.648348	0.018	0.318	1.56803e-180	AL033504.1	2215	16936
6.44942e-185	-0.508028	0.083	0.42	1.86021e-180	LRIG3	2215	16936
7.92889e-185	0.383724	0.187	0.04	2.28693e-180	CDC25B	2215	16936
1.37406e-184	-1.83431	0.036	0.336	3.9632e-180	KCND2	2215	16936
1.45091e-184	-0.435255	0.249	0.676	4.18485e-180	CREBBP	2215	16936
1.94536e-184	0.826642	0.953	0.881	5.611e-180	NDRG1	2215	16936
4.46002e-184	-0.447929	0.126	0.484	1.2864e-179	SMAD5	2215	16936
5.14643e-184	-0.496593	0.056	0.374	1.48438e-179	CHPT1	2215	16936
7.62608e-184	0.263911	0.12	0.015	2.19959e-179	WFDC10B	2215	16936
7.70614e-184	-0.684287	0.038	0.347	2.22268e-179	AC034195.1	2215	16936
1.0915e-183	-0.522531	0.958	0.975	3.1482e-179	MED13L	2215	16936
1.85426e-183	-0.485176	0.223	0.617	5.34825e-179	NBEAL1	2215	16936
3.00035e-183	0.240481	0.113	0.013	8.6539e-179	TMEM132A	2215	16936
3.3703e-183	-0.4997	0.349	0.732	9.72094e-179	UBR3	2215	16936
3.62096e-183	-0.480189	0.043	0.354	1.04439e-178	GRAMD1C	2215	16936
4.65652e-183	-0.534254	0.213	0.599	1.34308e-178	CYFIP2	2215	16936
4.84595e-183	-0.499729	0.151	0.522	1.39772e-178	NFKB1	2215	16936
5.82451e-183	-0.82775	0.449	0.674	1.67996e-178	GPHN	2215	16936
9.26328e-183	-0.596957	0.455	0.765	2.67181e-178	MBNL2	2215	16936
9.68328e-183	-0.569774	0.215	0.601	2.79295e-178	CCDC146	2215	16936
1.26998e-182	-0.538917	0.183	0.56	3.663e-178	ADD3	2215	16936
1.42912e-182	-0.459795	0.129	0.489	4.12201e-178	TOM1L1	2215	16936
1.5422e-182	-0.669041	0.121	0.46	4.44818e-178	FIGN	2215	16936
1.58062e-182	0.830197	0.54	0.36	4.55899e-178	CDK10	2215	16936
4.18405e-182	-0.616965	0.397	0.804	1.20681e-177	PHLDB2	2215	16936
4.99509e-182	-0.455627	0.269	0.689	1.44073e-177	RBM26	2215	16936
1.52864e-181	-1.90531	0.641	0.72	4.40907e-177	PDK4	2215	16936
1.65256e-181	-0.447076	0.056	0.373	4.76649e-177	SNAPC3	2215	16936
3.98909e-181	-0.448592	0.063	0.386	1.15057e-176	TPTEP2-CSNK1E	2215	16936
9.11591e-181	-0.811652	0.023	0.319	2.6293e-176	AC010127.1	2215	16936
1.85133e-180	0.817921	0.419	0.206	5.3398e-176	FLNA	2215	16936
5.57237e-180	-0.500256	0.082	0.411	1.60724e-175	AFG1L	2215	16936
6.6082e-180	-0.478826	0.19	0.575	1.906e-175	LCOR	2215	16936
6.88824e-180	-0.539096	0.535	0.783	1.98677e-175	HNRNPC	2215	16936
7.11409e-180	0.92982	0.444	0.228	2.05192e-175	SPP1	2215	16936
7.59996e-180	-0.534844	0.209	0.59	2.19206e-175	RB1	2215	16936
1.10875e-179	0.75983	0.453	0.244	3.19796e-175	PHPT1	2215	16936
1.27412e-179	-0.621546	0.633	0.828	3.67494e-175	PRKAG2	2215	16936
3.05053e-179	-0.541567	0.155	0.518	8.79865e-175	FRMD4B	2215	16936
3.83261e-179	-0.49139	0.021	0.318	1.10544e-174	CASC1	2215	16936
1.29523e-178	0.477338	0.223	0.057	3.73584e-174	LRRTM4	2215	16936
1.31342e-178	-0.503934	0.131	0.48	3.78829e-174	AC097103.2	2215	16936
1.52364e-178	-0.513465	0.339	0.756	4.39464e-174	FBXO17	2215	16936
2.1528e-178	-0.477747	0.158	0.522	6.20933e-174	ZFAND6	2215	16936
3.75892e-178	-0.545538	0.219	0.595	1.08419e-173	POU2F1	2215	16936
4.85146e-178	-0.446493	0.116	0.463	1.39931e-173	SARAF	2215	16936
7.41535e-178	-0.449742	0.042	0.349	2.13881e-173	RAB11FIP2	2215	16936
8.92312e-178	-0.53255	0.179	0.542	2.57369e-173	HDAC8	2215	16936
9.29755e-178	0.4572	0.239	0.068	2.68169e-173	CDK3	2215	16936
9.66404e-178	-0.502205	0.197	0.568	2.7874e-173	GRB10	2215	16936
1.47936e-177	-0.592133	0.574	0.824	4.26691e-173	TEAD1	2215	16936
1.60565e-177	-0.449636	0.073	0.398	4.63118e-173	TCP11L1	2215	16936
1.66746e-177	-0.471452	0.26	0.669	4.80945e-173	REPS2	2215	16936
1.88626e-177	-0.690155	0.034	0.334	5.44054e-173	FRAS1	2215	16936
6.3104e-177	-0.427768	0.122	0.475	1.82011e-172	PREPL	2215	16936
8.33005e-177	-0.538472	0.343	0.683	2.40264e-172	SOS1	2215	16936
1.12044e-176	-0.495736	0.111	0.452	3.2317e-172	OSBPL1A	2215	16936
1.37854e-176	-0.623895	0.08	0.403	3.97612e-172	BICDL1	2215	16936
2.04672e-176	-0.481315	0.094	0.425	5.90335e-172	NEK1	2215	16936
2.62068e-176	-0.452095	0.032	0.331	7.55883e-172	CLCN5	2215	16936
2.8482e-176	0.497382	0.25	0.075	8.21505e-172	DDX41	2215	16936
4.95702e-176	-0.510588	0.405	0.825	1.42975e-171	CYB5A	2215	16936
5.20373e-176	-0.634266	0.134	0.482	1.50091e-171	PTER	2215	16936
6.22664e-176	-0.495848	0.092	0.423	1.79595e-171	FRK	2215	16936
1.19869e-175	-0.457446	0.096	0.43	3.45739e-171	BCL2L13	2215	16936
2.34761e-175	-0.428701	0.126	0.476	6.77121e-171	MTREX	2215	16936
2.36633e-175	-0.444936	0.186	0.559	6.82519e-171	TRIM44	2215	16936
6.16119e-175	-0.446475	0.195	0.573	1.77707e-170	CREBRF	2215	16936
1.2302e-174	-0.42751	0.155	0.52	3.54826e-170	SLC35F5	2215	16936
2.77868e-174	0.883921	0.468	0.254	8.01455e-170	DEPP1	2215	16936
3.51066e-174	-0.41318	0.001	0.276	1.01258e-169	AMN	2215	16936
4.10969e-174	-0.967292	0.109	0.417	1.18536e-169	COL8A1	2215	16936
4.60749e-174	-0.550307	0.166	0.527	1.32894e-169	YPEL2	2215	16936
7.21845e-174	-0.628137	0.004	0.282	2.08202e-169	SCD5	2215	16936
8.84834e-174	-1.33573	0.006	0.285	2.55213e-169	ZNF804B	2215	16936
1.00093e-173	0.260899	0.124	0.017	2.88697e-169	LPAR2	2215	16936
1.08979e-173	-0.645662	0.947	0.986	3.14329e-169	COL23A1	2215	16936
1.31411e-173	0.32265	0.133	0.02	3.79029e-169	CSRNP1	2215	16936
1.54129e-173	-0.504717	0.421	0.784	4.44555e-169	PIK3CB	2215	16936
4.03578e-172	-0.444473	0.164	0.527	1.16404e-167	SMC5	2215	16936
6.24083e-172	-0.419454	0.202	0.585	1.80004e-167	ANAPC16	2215	16936
7.14925e-172	-0.418869	0.046	0.346	2.06206e-167	LINC00937	2215	16936
9.39249e-172	-0.454069	0.011	0.292	2.70908e-167	GGT2	2215	16936
1.04426e-171	-0.487934	0.024	0.312	3.01195e-167	LINC01239	2215	16936
2.61226e-171	-0.476816	0.314	0.731	7.53454e-167	MTR	2215	16936
4.60534e-171	-0.433377	0.051	0.354	1.32832e-166	ZDHHC21	2215	16936
4.87516e-171	-0.531603	0.082	0.397	1.40614e-166	UNC13B	2215	16936
5.19355e-171	-0.485122	0.103	0.437	1.49797e-166	STXBP4	2215	16936
9.29319e-171	-0.462737	0.132	0.482	2.68043e-166	TANK	2215	16936
9.33093e-171	-0.416218	0.051	0.355	2.69132e-166	AL117336.3	2215	16936
1.22657e-170	-0.442428	0.051	0.355	3.5378e-166	KRCC1	2215	16936
3.5917e-170	-0.446271	0.051	0.352	1.03595e-165	SNX7	2215	16936
1.01861e-169	-0.66901	0.302	0.666	2.93797e-165	TNFAIP8	2215	16936
1.15429e-169	-0.576771	0.002	0.274	3.32932e-165	ANKRD20A8P	2215	16936
1.68881e-169	-0.418599	0.056	0.362	4.87103e-165	ACADM	2215	16936
1.6924e-169	-0.668327	0.015	0.293	4.8814e-165	RCAN2	2215	16936
5.27914e-169	-0.669099	0.345	0.655	1.52266e-164	ARID5B	2215	16936
6.84954e-169	-0.427755	0.05	0.351	1.97561e-164	CISD1	2215	16936
1.09608e-168	-0.458324	0.045	0.342	3.16141e-164	GCLM	2215	16936
1.13573e-168	-0.845716	0.051	0.346	3.27578e-164	LINC01789	2215	16936
1.15666e-168	-0.431042	0.194	0.565	3.33614e-164	SEC24B	2215	16936
3.56861e-168	-0.5086	0.316	0.685	1.02929e-163	APP	2215	16936
3.90873e-168	-0.481038	0.171	0.527	1.1274e-163	GPATCH2	2215	16936
4.83365e-168	-0.650132	0.491	0.858	1.39417e-163	SORBS1	2215	16936
1.19832e-167	-0.450401	0.018	0.296	3.45632e-163	LINC00571	2215	16936
1.30174e-167	-0.428314	0.217	0.597	3.7546e-163	NBAS	2215	16936
1.45133e-167	-0.58852	0.364	0.724	4.18606e-163	ABCC4	2215	16936
1.61025e-167	-0.515498	0.129	0.467	4.64445e-163	MAP3K21	2215	16936
2.01673e-167	-0.520909	0.012	0.289	5.81687e-163	HNF4A	2215	16936
2.18653e-167	-0.874811	0.004	0.274	6.30659e-163	SLC13A1	2215	16936
3.02582e-167	-0.614074	0.017	0.294	8.72736e-163	AJ009632.2	2215	16936
3.81301e-167	-0.479726	0.15	0.493	1.09979e-162	MNAT1	2215	16936
5.16708e-167	-0.503779	0.209	0.576	1.49034e-162	FAM208B	2215	16936
6.82394e-167	-0.446636	0.216	0.595	1.96823e-162	BICRAL	2215	16936
7.90087e-167	0.536055	0.302	0.112	2.27885e-162	MIB2	2215	16936
8.5282e-167	-0.488635	0.021	0.301	2.45979e-162	PPP1R26-AS1	2215	16936
8.7321e-167	-0.460309	0.113	0.452	2.5186e-162	VAV3	2215	16936
1.06691e-166	-0.412539	0.126	0.463	3.07729e-162	ZNF516	2215	16936
1.32895e-166	-0.992731	0.186	0.494	3.83309e-162	STK39	2215	16936
1.52776e-166	-0.50606	0.166	0.513	4.40652e-162	MAPK8	2215	16936
2.47035e-166	-0.527248	0.093	0.408	7.12522e-162	FOCAD	2215	16936
3.05714e-166	0.870041	0.653	0.581	8.81772e-162	EPS8L2	2215	16936
3.12454e-166	-0.442362	0.008	0.278	9.01211e-162	TMEM200A	2215	16936
3.72436e-166	-0.418478	0.087	0.404	1.07422e-161	DICER1	2215	16936
4.28967e-166	-0.499768	0.098	0.417	1.23727e-161	CWC27	2215	16936
4.47307e-166	-0.492957	0.065	0.366	1.29017e-161	AC079447.1	2215	16936
1.07326e-165	-0.504686	0.133	0.472	3.09561e-161	RALGPS2	2215	16936
1.09739e-165	-0.570953	0.632	0.802	3.16521e-161	NUMB	2215	16936
1.94999e-165	-0.433363	0.106	0.433	5.62435e-161	RIC1	2215	16936
2.14645e-165	-0.415651	0.133	0.476	6.19099e-161	NAA15	2215	16936
2.80814e-165	-0.455567	0.097	0.421	8.09951e-161	HNMT	2215	16936
3.29161e-165	-0.438495	0.208	0.582	9.49399e-161	CEP350	2215	16936
3.75101e-165	-0.42573	0.198	0.569	1.0819e-160	RAB3GAP1	2215	16936
8.21761e-165	0.777331	0.679	0.64	2.37021e-160	ENO1	2215	16936
9.21264e-165	0.49363	0.26	0.084	2.6572e-160	MAMDC4	2215	16936
9.99613e-165	-0.480917	0.172	0.523	2.88319e-160	EFR3A	2215	16936
1.15047e-164	-0.497367	0.05	0.343	3.3183e-160	FBXO34	2215	16936
1.25966e-164	-0.563367	0.03	0.314	3.63325e-160	AC068599.1	2215	16936
1.82865e-164	-0.494546	0.16	0.507	5.27437e-160	ZHX3	2215	16936
2.35343e-164	-0.56069	0.408	0.737	6.78801e-160	FER	2215	16936
2.48793e-164	-0.414585	0.194	0.568	7.17595e-160	KAT6A	2215	16936
4.1038e-164	-0.445248	0.065	0.369	1.18366e-159	APTR	2215	16936
4.87076e-164	-0.637511	0.003	0.268	1.40487e-159	SPON1	2215	16936
5.95743e-164	-0.413374	0.197	0.564	1.7183e-159	UBE3A	2215	16936
1.77565e-163	0.417944	0.209	0.055	5.12152e-159	ETV1	2215	16936
2.3048e-163	-0.447254	0.193	0.561	6.64773e-159	LIMA1	2215	16936
2.57733e-163	-0.435082	0.257	0.648	7.43379e-159	USP40	2215	16936
3.1242e-163	-0.398254	0.003	0.266	9.01113e-159	RPS4Y1	2215	16936
4.3437e-163	-0.552571	0.135	0.466	1.25285e-158	CACNA1D	2215	16936
4.45458e-163	-0.41299	0.086	0.399	1.28483e-158	WASL	2215	16936
5.16205e-163	-0.401844	0.152	0.502	1.48889e-158	MIR29B2CHG	2215	16936
7.68198e-163	-0.404061	0.192	0.566	2.21571e-158	STAG2	2215	16936
7.79622e-163	-0.620371	0.727	0.845	2.24866e-158	PDE8A	2215	16936
8.15116e-163	-0.609795	0.05	0.338	2.35104e-158	DAB1	2215	16936
9.75913e-163	-0.410156	0.09	0.407	2.81483e-158	IFT43	2215	16936
1.02856e-162	-0.467809	0.067	0.368	2.96668e-158	KIAA1549	2215	16936
1.19457e-162	-0.533475	0.085	0.39	3.44549e-158	LRAT	2215	16936
2.63191e-162	-0.550174	0.057	0.347	7.59121e-158	KHDRBS3	2215	16936
4.63407e-162	0.570776	0.295	0.111	1.33661e-157	HSD3B7	2215	16936
5.62639e-162	-0.470448	0.107	0.428	1.62282e-157	CAP2	2215	16936
6.61783e-162	0.364439	0.13	0.021	1.90878e-157	WNT5B	2215	16936
7.84816e-162	-0.495091	0.122	0.45	2.26364e-157	DMGDH	2215	16936
8.87278e-162	-0.527197	0.047	0.333	2.55918e-157	BANK1	2215	16936
1.29642e-161	-0.416658	0.13	0.463	3.73927e-157	MOK	2215	16936
1.46418e-161	-0.411023	0.093	0.408	4.22314e-157	TTC1	2215	16936
2.62125e-161	-0.459337	0.043	0.33	7.56047e-157	GLIDR	2215	16936
5.83001e-161	-0.424908	0.211	0.578	1.68155e-156	ENSA	2215	16936
6.81255e-161	-0.475221	0.03	0.31	1.96494e-156	PANK1	2215	16936
7.22578e-161	-0.443726	0.034	0.316	2.08413e-156	PLCL2	2215	16936
1.30534e-160	-0.534769	0.843	0.917	3.76499e-156	VPS13B	2215	16936
1.54044e-160	-0.432852	0.029	0.306	4.44309e-156	ITGA6	2215	16936
1.75064e-160	0.372813	0.201	0.052	5.04936e-156	DDX51	2215	16936
1.76322e-160	-0.468936	0.447	0.795	5.08565e-156	SEC31A	2215	16936
1.93539e-160	0.537076	0.314	0.123	5.58224e-156	BMP1	2215	16936
3.4381e-160	-0.432593	0.039	0.324	9.9165e-156	LINC00240	2215	16936
5.36385e-160	-0.414184	0.144	0.483	1.5471e-155	HGD	2215	16936
1.04013e-159	-0.50944	0.237	0.599	3.00005e-155	AK4	2215	16936
1.72299e-159	-0.449683	0.126	0.456	4.96963e-155	C1QTNF3-AMACR	2215	16936
2.00837e-159	-0.61664	0.596	0.839	5.79274e-155	TNS1	2215	16936
2.40383e-159	-0.601371	0.431	0.699	6.93337e-155	DENND1A	2215	16936
2.72853e-159	-0.477456	0.827	0.89	7.8699e-155	PICALM	2215	16936
3.5447e-159	-0.558226	0.023	0.293	1.0224e-154	PLSCR2	2215	16936
3.8533e-159	-0.460913	0.062	0.356	1.11141e-154	FAAH2	2215	16936
4.08503e-159	-0.419334	0.225	0.601	1.17824e-154	RCOR3	2215	16936
7.25941e-159	-0.91994	0.186	0.501	2.09383e-154	PDZD2	2215	16936
1.16941e-158	-0.449078	0.14	0.473	3.37293e-154	MAP4K5	2215	16936
1.32742e-158	-0.465442	0.039	0.317	3.82868e-154	LINC01322	2215	16936
1.35576e-158	-0.406263	0.196	0.565	3.91041e-154	PHKB	2215	16936
1.77908e-158	-0.446165	0.087	0.395	5.13139e-154	ATP11C	2215	16936
1.93856e-158	-0.397134	0.117	0.443	5.59138e-154	HOOK3	2215	16936
1.97488e-158	-0.638226	0.297	0.61	5.69614e-154	SUMF1	2215	16936
2.11884e-158	-0.44156	0.248	0.627	6.11137e-154	CLINT1	2215	16936
2.35069e-158	-0.389138	0.156	0.503	6.78011e-154	2021-03-07	2215	16936
2.37201e-158	-0.403905	0.265	0.657	6.84158e-154	THADA	2215	16936
4.30558e-158	-0.472351	0.123	0.445	1.24186e-153	DENND1B	2215	16936
5.14166e-158	-0.584772	0.226	0.58	1.48301e-153	MAP3K5	2215	16936
1.09918e-157	-0.39813	0.173	0.525	3.17037e-153	CUL3	2215	16936
1.57098e-157	-0.410808	0.197	0.563	4.53119e-153	MAP3K2	2215	16936
1.79518e-157	-0.590397	0.532	0.803	5.17785e-153	PLEKHA7	2215	16936
1.8422e-157	0.729716	0.465	0.277	5.31347e-153	COL18A1	2215	16936
2.4936e-157	-0.423148	0.137	0.472	7.1923e-153	RPAP2	2215	16936
2.95636e-157	-0.416199	0.112	0.435	8.52703e-153	ZBTB44	2215	16936
4.68468e-157	-0.403557	0.084	0.392	1.3512e-152	SNX2	2215	16936
4.77482e-157	-0.527521	0.145	0.473	1.3772e-152	PSMG2	2215	16936
5.02829e-157	-0.494371	0.126	0.445	1.45031e-152	LINC01184	2215	16936
5.1483e-157	-0.455019	0.381	0.741	1.48492e-152	ZNF148	2215	16936
6.26949e-157	-0.408385	0.093	0.404	1.80831e-152	MTMR10	2215	16936
9.60547e-157	-0.415496	0.017	0.282	2.77051e-152	GPR135	2215	16936
1.03941e-156	-0.383087	0.071	0.371	2.99798e-152	MFF	2215	16936
1.11171e-156	-0.421006	0.093	0.403	3.2065e-152	ARID4A	2215	16936
1.66893e-156	-0.507499	0.075	0.371	4.8137e-152	AC090517.4	2215	16936
1.90472e-156	-0.417711	0.058	0.348	5.49377e-152	KLHL20	2215	16936
1.97263e-156	-0.526646	0.166	0.499	5.68966e-152	ANKRD6	2215	16936
2.44287e-156	0.232008	0.107	0.014	7.04596e-152	PARVG	2215	16936
3.10241e-156	-0.426145	0.1	0.416	8.94829e-152	CERS6	2215	16936
3.33672e-156	-0.448237	0.023	0.291	9.62409e-152	DARS-AS1	2215	16936
4.03278e-156	-0.539397	0.117	0.436	1.16317e-151	KCNJ15	2215	16936
4.48347e-156	-0.441832	0.073	0.368	1.29317e-151	PIGN	2215	16936
8.78646e-156	-0.435209	0.139	0.469	2.53428e-151	CCDC6	2215	16936
8.85902e-156	-0.568658	0.276	0.632	2.55521e-151	LINC00887	2215	16936
1.12238e-155	-0.404616	0.13	0.456	3.23728e-151	2021-09-10	2215	16936
1.17348e-155	-0.436492	0.038	0.314	3.38465e-151	LINC00884	2215	16936
1.34886e-155	-0.552709	0.913	0.937	3.89051e-151	AFF1	2215	16936
1.6807e-155	-0.400692	0.138	0.469	4.84764e-151	MTX2	2215	16936
2.07629e-155	-0.425216	0.109	0.427	5.98865e-151	FAM126B	2215	16936
2.11959e-155	-0.435715	0.034	0.308	6.11354e-151	FAM227B	2215	16936
2.17545e-155	-0.47333	0.265	0.639	6.27466e-151	AF117829.1	2215	16936
3.33333e-155	-0.420149	0.204	0.562	9.61434e-151	BTRC	2215	16936
3.57432e-155	-0.416283	0.057	0.345	1.03094e-150	CAAP1	2215	16936
5.1024e-155	-0.383731	0.15	0.494	1.47168e-150	MTMR3	2215	16936
5.83414e-155	-0.434238	0.067	0.358	1.68274e-150	RTTN	2215	16936
5.94791e-155	-0.841254	0.009	0.266	1.71556e-150	FGF13	2215	16936
6.12807e-155	-0.420961	0.218	0.586	1.76752e-150	SULT1C2	2215	16936
6.74801e-155	-0.577401	0.888	0.923	1.94633e-150	GPC6	2215	16936
8.96848e-155	-0.406368	0.077	0.375	2.58678e-150	ARFIP1	2215	16936
1.09214e-154	-0.533245	0.473	0.775	3.15006e-150	DENND4A	2215	16936
2.8523e-154	-0.498991	0.195	0.534	8.22689e-150	TFDP2	2215	16936
3.01682e-154	-0.392461	0.072	0.365	8.70143e-150	RMDN1	2215	16936
3.33719e-154	-0.900407	0.346	0.617	9.62547e-150	SASH1	2215	16936
3.88634e-154	0.278241	0.133	0.023	1.12094e-149	MGAT3	2215	16936
4.24411e-154	-0.395793	0.079	0.378	1.22413e-149	RSPH3	2215	16936
4.31025e-154	-0.463092	0.167	0.5	1.24321e-149	CCDC7	2215	16936
4.39429e-154	-0.452587	0.227	0.591	1.26745e-149	SLC41A2	2215	16936
5.27756e-154	-0.560924	0.015	0.275	1.52221e-149	PDE7B	2215	16936
5.43638e-154	-0.475865	0.296	0.677	1.56801e-149	FBXW11	2215	16936
8.91147e-154	-0.382155	0.149	0.491	2.57033e-149	XRCC5	2215	16936
9.97237e-154	-0.473191	0.111	0.426	2.87633e-149	CABLES1	2215	16936
3.11092e-153	-0.388548	0.116	0.435	8.97282e-149	MAPK14	2215	16936
3.20651e-153	-0.393421	0.085	0.388	9.24854e-149	ECHDC1	2215	16936
3.65433e-153	-0.376571	0.127	0.456	1.05402e-148	TFG	2215	16936
4.63523e-153	-0.834636	0.036	0.304	1.33694e-148	LINC00907	2215	16936
5.28336e-153	0.285539	0.137	0.025	1.52388e-148	SLC29A1	2215	16936
6.22297e-153	-0.523952	0.147	0.468	1.79489e-148	PROS1	2215	16936
8.91623e-153	-0.447331	0.135	0.468	2.57171e-148	ACSL1	2215	16936
1.62871e-152	-0.470654	0.111	0.421	4.69769e-148	NLK	2215	16936
2.93376e-152	-0.392018	0.065	0.351	8.46183e-148	ATP6V1H	2215	16936
5.4226e-152	-0.405298	0.108	0.416	1.56404e-147	NBN	2215	16936
5.72769e-152	-0.38124	0.122	0.445	1.65204e-147	MCCC1	2215	16936
6.68083e-152	-0.51317	0.172	0.512	1.92695e-147	SGPP2	2215	16936
1.93695e-151	-0.386097	0.061	0.349	5.58674e-147	NQO2	2215	16936
2.46523e-151	-0.69445	0.219	0.53	7.11045e-147	APBB1IP	2215	16936
2.946e-151	-0.387172	0.232	0.613	8.49714e-147	SPIN1	2215	16936
3.18313e-151	-0.386622	0.232	0.606	9.18111e-147	MAPK1	2215	16936
5.43257e-151	-0.453585	0.079	0.372	1.56692e-146	CAPS2	2215	16936
6.76557e-151	-0.381549	0.015	0.272	1.95139e-146	AC012409.2	2215	16936
9.44252e-151	-0.450455	0.013	0.268	2.72351e-146	KYNU	2215	16936
9.70421e-151	-0.40714	0.243	0.614	2.79899e-146	PARP4	2215	16936
9.91122e-151	-0.418359	0.07	0.359	2.85869e-146	SLC30A7	2215	16936
1.03516e-150	-0.434803	0.1	0.404	2.98572e-146	TTLL5	2215	16936
1.08558e-150	-0.420017	0.061	0.346	3.13115e-146	LRP5	2215	16936
1.50007e-150	-0.446046	0.016	0.271	4.32665e-146	IKZF2	2215	16936
1.79296e-150	-0.461413	0.032	0.297	5.17142e-146	AC021231.1	2215	16936
1.86011e-150	-0.419072	0.029	0.292	5.36512e-146	AC092535.3	2215	16936
1.93508e-150	-0.397981	0.186	0.537	5.58136e-146	APPBP2	2215	16936
1.97546e-150	-0.40901	0.227	0.593	5.69782e-146	EPS15	2215	16936
2.17959e-150	-0.452115	0.807	0.894	6.28659e-146	TNRC6B	2215	16936
2.42992e-150	-0.5385	0.144	0.459	7.00861e-146	TPK1	2215	16936
3.41523e-150	-0.396493	0.064	0.352	9.85055e-146	NAPEPLD	2215	16936
4.45557e-150	-0.441715	0.051	0.326	1.28512e-145	SPATA17	2215	16936
5.09751e-150	-0.389166	0.06	0.344	1.47028e-145	SPATA18	2215	16936
6.26563e-150	-0.387734	0.214	0.577	1.8072e-145	XRN1	2215	16936
8.52033e-150	0.491288	0.189	0.049	2.45752e-145	DUSP6	2215	16936
9.97339e-150	-0.449434	0.304	0.634	2.87663e-145	MYCBP2	2215	16936
1.04974e-149	-0.538451	0.008	0.258	3.02775e-145	MIR4500HG	2215	16936
1.05417e-149	-0.416378	0.104	0.41	3.04053e-145	C12orf75	2215	16936
1.06146e-149	-0.409356	0.035	0.304	3.06156e-145	MREG	2215	16936
1.09448e-149	-0.603523	0.533	0.723	3.15681e-145	DOCK8	2215	16936
1.34317e-149	-0.381059	0.13	0.454	3.8741e-145	NUP214	2215	16936
3.07136e-149	-0.628079	0.369	0.724	8.85872e-145	WWC1	2215	16936
3.21728e-149	-0.551998	0.135	0.454	9.2796e-145	CTTNBP2	2215	16936
3.34397e-149	-0.550255	0.611	0.801	9.645e-145	ZHX2	2215	16936
4.57706e-149	0.258281	0.114	0.017	1.32016e-144	LOXL1	2215	16936
4.99398e-149	-0.4007	0.129	0.453	1.44041e-144	VPS35L	2215	16936
5.04446e-149	0.414208	0.196	0.054	1.45497e-144	UPP1	2215	16936
5.33665e-149	-0.393271	0.109	0.414	1.53925e-144	NDFIP1	2215	16936
5.96337e-149	-0.504836	0.131	0.444	1.72001e-144	PIP4K2A	2215	16936
6.25442e-149	-0.389437	0.162	0.497	1.80396e-144	SNX13	2215	16936
7.58972e-149	-0.365805	0.002	0.245	2.1891e-144	LINC01139	2215	16936
2.58385e-148	0.770953	0.598	0.5	7.45261e-144	SNRNP70	2215	16936
2.65928e-148	-0.388579	0.061	0.341	7.67015e-144	DTWD1	2215	16936
3.07234e-148	-0.371941	0.111	0.422	8.86154e-144	PAPOLA	2215	16936
4.55473e-148	-0.59086	0.94	0.947	1.31372e-143	PLCB1	2215	16936
6.60562e-148	-0.478841	0.018	0.272	1.90526e-143	PHYHIPL	2215	16936
6.62995e-148	-0.464039	0.012	0.261	1.91228e-143	HIST1H2AC	2215	16936
9.28348e-148	-0.436333	0.082	0.373	2.67763e-143	HSD17B12	2215	16936
1.40681e-147	-0.402278	0.057	0.339	4.05767e-143	DDX58	2215	16936
1.8606e-147	-0.559009	0.973	0.984	5.36653e-143	BICC1	2215	16936
2.41621e-147	0.527028	0.277	0.1	6.96907e-143	PCED1B	2215	16936
3.08096e-147	-0.389597	0.072	0.358	8.88642e-143	TAF1B	2215	16936
3.5147e-147	-0.497443	0.722	0.912	1.01374e-142	CNKSR3	2215	16936
4.11976e-147	-0.373706	0.133	0.455	1.18826e-142	NDUFS4	2215	16936
4.46745e-147	-0.431698	0.183	0.517	1.28855e-142	OSBPL8	2215	16936
5.47584e-147	-0.443021	0.029	0.29	1.5794e-142	GAS2	2215	16936
5.51105e-147	-0.379424	0.198	0.55	1.58955e-142	RAB3GAP2	2215	16936
5.96603e-147	-0.428544	0.205	0.561	1.72078e-142	GPX3	2215	16936
6.42656e-147	-0.425915	0.09	0.386	1.85361e-142	ZNRF2	2215	16936
8.13291e-147	0.567225	0.21	0.062	2.34577e-142	COL6A1	2215	16936
8.94967e-147	-0.549385	0.201	0.529	2.58135e-142	TMEM161B-AS1	2215	16936
9.0396e-147	0.447282	0.224	0.069	2.60729e-142	MICALL2	2215	16936
1.30517e-146	-0.437073	0.002	0.243	3.76449e-142	AC005162.3	2215	16936
2.96616e-146	0.578648	0.358	0.169	8.55529e-142	CD151	2215	16936
4.26923e-146	-0.390431	0.272	0.649	1.23137e-141	MED13	2215	16936
4.39865e-146	-0.425758	0.004	0.245	1.2687e-141	LINC01428	2215	16936
4.4253e-146	-0.445128	0.298	0.671	1.27639e-141	SLC38A1	2215	16936
4.43693e-146	-0.405051	0.161	0.494	1.27974e-141	MICU2	2215	16936
4.63915e-146	-0.366182	0.001	0.24	1.33807e-141	AC025580.3	2215	16936
5.36602e-146	-0.400267	0.309	0.701	1.54772e-141	PLEKHA2	2215	16936
6.86302e-146	-0.444198	0.115	0.42	1.9795e-141	SPRED1	2215	16936
9.40857e-146	-0.444109	0.002	0.241	2.71371e-141	AL359915.1	2215	16936
1.12934e-145	-0.387214	0.019	0.27	3.25736e-141	CA13	2215	16936
1.21382e-145	-0.832784	0.978	0.937	3.50101e-141	FKBP5	2215	16936
1.29768e-145	-0.424474	0.108	0.411	3.74289e-141	LINC01426	2215	16936
1.53156e-145	-0.382554	0.186	0.534	4.41747e-141	AK3	2215	16936
3.73673e-145	-0.405889	0.114	0.421	1.07778e-140	IFT74	2215	16936
3.9913e-145	-0.417698	0.031	0.291	1.15121e-140	COL4A4	2215	16936
1.01031e-144	-0.37696	0.097	0.403	2.91405e-140	CD74	2215	16936
1.51212e-144	-0.398251	0.066	0.344	4.3614e-140	XYLB	2215	16936
1.54934e-144	-0.397881	0.044	0.312	4.46877e-140	SALL1	2215	16936
1.63874e-144	-0.396298	0.009	0.252	4.72663e-140	GLYATL1	2215	16936
2.37226e-144	-0.496308	0.487	0.826	6.84231e-140	ARHGEF28	2215	16936
3.14982e-144	-0.376845	0.03	0.288	9.08503e-140	LACTB2	2215	16936
3.20326e-144	-0.413884	0.126	0.431	9.23916e-140	REPS1	2215	16936
3.75684e-144	-0.415719	0.005	0.246	1.08358e-139	FAXDC2	2215	16936
4.05391e-144	0.598097	0.307	0.127	1.16927e-139	SLC2A1	2215	16936
4.0728e-144	-0.363772	0.119	0.43	1.17472e-139	SLC30A9	2215	16936
4.29889e-144	-0.455528	0.058	0.331	1.23993e-139	ALDH1A1	2215	16936
5.80096e-144	0.430595	0.212	0.063	1.67317e-139	PYGB	2215	16936
7.56862e-144	-0.387214	0.218	0.577	2.18302e-139	PTEN	2215	16936
7.85148e-144	-0.495531	0.042	0.303	2.2646e-139	CASC2	2215	16936
8.20576e-144	-0.455523	0.117	0.418	2.36679e-139	TAF3	2215	16936
1.19349e-143	-0.470446	0.149	0.465	3.44239e-139	EFCAB2	2215	16936
1.44618e-143	-0.354226	0.206	0.567	4.17121e-139	DIS3L2	2215	16936
6.5296e-143	-0.369042	0.013	0.255	1.88333e-138	ADHFE1	2215	16936
6.55185e-143	-0.425939	0.024	0.277	1.88975e-138	AC137770.1	2215	16936
9.95218e-143	-0.369691	0.032	0.29	2.87051e-138	MPC1	2215	16936
1.0548e-142	-0.454851	0.191	0.527	3.04237e-138	CARMIL1	2215	16936
1.12678e-142	-0.420661	0.112	0.411	3.24998e-138	ATE1	2215	16936
1.33999e-142	-0.417132	0.076	0.358	3.86495e-138	LINC02062	2215	16936
1.59635e-142	-0.413381	0.206	0.544	4.60436e-138	ZNF827	2215	16936
1.89878e-142	-0.36741	0.135	0.452	5.47664e-138	PSPC1	2215	16936
2.02148e-142	-0.298576	0.223	0.59	5.83054e-138	HLA-A	2215	16936
2.66622e-142	-0.405638	0.144	0.459	7.69019e-138	CCSER2	2215	16936
2.82412e-142	-0.429638	0.057	0.326	8.14561e-138	SCGB2B2	2215	16936
2.90583e-142	0.44382	0.188	0.051	8.38129e-138	CDKN1A	2215	16936
3.32122e-142	-0.446774	0.091	0.378	9.57939e-138	DTWD2	2215	16936
3.72261e-142	-0.385718	0.226	0.587	1.07371e-137	MAP4K3	2215	16936
4.60098e-142	-0.381106	0.119	0.428	1.32706e-137	FAM214A	2215	16936
4.61577e-142	-0.37848	0.155	0.482	1.33133e-137	ITM2B	2215	16936
1.18204e-141	-0.409297	0.066	0.342	3.40936e-137	DCAF10	2215	16936
1.65284e-141	-0.411098	0.077	0.356	4.7673e-137	TMEM63A	2215	16936
2.19938e-141	0.26903	0.124	0.022	6.34368e-137	SLC7A5	2215	16936
3.15814e-141	0.388917	0.21	0.061	9.10903e-137	SEMA3C	2215	16936
3.30014e-141	-0.423065	0.265	0.634	9.5186e-137	MYO6	2215	16936
3.74959e-141	0.51709	0.29	0.115	1.08149e-136	S100A13	2215	16936
4.27508e-141	0.49321	0.288	0.115	1.23306e-136	SLC4A2	2215	16936
4.80108e-141	-0.367699	0.084	0.37	1.38477e-136	RAD23B	2215	16936
4.93748e-141	0.369849	0.162	0.038	1.42412e-136	AC025580.2	2215	16936
5.28533e-141	-0.440129	0.109	0.403	1.52445e-136	HS2ST1	2215	16936
5.46906e-141	-0.410001	0.114	0.415	1.57744e-136	RPS6KA3	2215	16936
6.33307e-141	-0.405464	0.003	0.236	1.82665e-136	FMO1	2215	16936
8.40899e-141	-0.138679	0.07	0.354	2.4254e-136	ADAMTS9	2215	16936
8.44442e-141	0.25339	0.12	0.021	2.43562e-136	SLC11A1	2215	16936
1.02383e-140	-0.589902	0.133	0.441	2.95302e-136	AKAP12	2215	16936
1.9332e-140	-0.363558	0.039	0.298	5.57592e-136	SEPSECS	2215	16936
2.26789e-140	-0.366791	0.084	0.37	6.54128e-136	AC138150.1	2215	16936
3.16117e-140	-0.380327	0.279	0.65	9.11775e-136	FAM13B	2215	16936
3.17008e-140	-0.732342	0.958	0.962	9.14345e-136	UGT2B7	2215	16936
3.18299e-140	-0.395225	0.076	0.359	9.18071e-136	ADORA2A-AS1	2215	16936
4.37564e-140	0.36207	0.199	0.057	1.26207e-135	DVL1	2215	16936
6.9197e-140	0.455935	0.199	0.058	1.99585e-135	CXCR4	2215	16936
6.99999e-140	-0.378602	0.102	0.399	2.01901e-135	N4BP2L1	2215	16936
7.74125e-140	-0.638856	0.111	0.401	2.23281e-135	MAML3	2215	16936
7.91815e-140	-0.450142	0.084	0.366	2.28383e-135	PLCH1	2215	16936
8.06347e-140	-0.440435	0.832	0.903	2.32575e-135	ARID1B	2215	16936
9.0978e-140	-0.445545	0.86	0.92	2.62408e-135	STAG1	2215	16936
1.62117e-139	-0.369962	0.134	0.444	4.67593e-135	MIGA1	2215	16936
1.82128e-139	-0.616707	0.274	0.602	5.25311e-135	RERG	2215	16936
1.84539e-139	-0.377597	0.023	0.268	5.32264e-135	SNHG22	2215	16936
2.02022e-139	-0.427716	0.213	0.554	5.82692e-135	FBXO11	2215	16936
2.19512e-139	-0.593193	0.013	0.252	6.33139e-135	HMCN1	2215	16936
2.21018e-139	-0.469626	0.008	0.244	6.37481e-135	DPF3	2215	16936
3.81362e-139	-0.381185	0.104	0.399	1.09996e-134	TMEM245	2215	16936
3.82516e-139	-0.360269	0.22	0.574	1.10329e-134	FAM85B	2215	16936
4.99615e-139	-0.475783	0.824	0.895	1.44104e-134	SBF2	2215	16936
6.27178e-139	-0.355399	0.063	0.332	1.80897e-134	EMC2	2215	16936
6.38059e-139	-0.410697	0.05	0.312	1.84035e-134	AL109615.3	2215	16936
7.37842e-139	-0.388155	0.12	0.423	2.12816e-134	CNOT6L	2215	16936
8.3428e-139	-0.374573	0.169	0.495	2.40631e-134	SPATA6	2215	16936
1.19676e-138	-0.40591	0.135	0.442	3.45183e-134	SLX4IP	2215	16936
1.3378e-138	-0.354506	0.079	0.361	3.85862e-134	TRMT11	2215	16936
1.3966e-138	-0.437635	0.007	0.241	4.02822e-134	LINC02027	2215	16936
1.44009e-138	-0.367182	0.22	0.567	4.15366e-134	TASP1	2215	16936
1.5339e-138	-0.407125	0.177	0.503	4.42422e-134	PAWR	2215	16936
1.78249e-138	0.218436	0.113	0.018	5.14123e-134	IMPDH1	2215	16936
1.9467e-138	-0.585915	0.021	0.263	5.61486e-134	TMEM132D	2215	16936
2.72576e-138	-0.391518	0.121	0.422	7.8619e-134	PTPN4	2215	16936
3.01985e-138	-0.418949	0.038	0.293	8.71016e-134	VEPH1	2215	16936
3.54765e-138	0.468397	0.267	0.101	1.02325e-133	SPATA20	2215	16936
3.89706e-138	-0.350505	0.145	0.46	1.12403e-133	AP2B1	2215	16936
3.91021e-138	-0.397408	0.034	0.286	1.12782e-133	ZFAT	2215	16936
4.08261e-138	-0.393087	0.081	0.36	1.17755e-133	LDAH	2215	16936
4.40186e-138	-0.3684	0.12	0.424	1.26963e-133	ABI2	2215	16936
6.19857e-138	-0.403865	0.124	0.424	1.78785e-133	SEC22A	2215	16936
7.85511e-138	0.267427	0.126	0.024	2.26565e-133	ADCY7	2215	16936
8.96161e-138	-0.34549	0.101	0.395	2.5848e-133	CHM	2215	16936
1.58992e-137	-0.33797	0.14	0.456	4.5858e-133	ZXDC	2215	16936
1.86598e-137	-0.352193	0.063	0.333	5.38205e-133	PURA	2215	16936
2.85723e-137	0.227909	0.111	0.018	8.24111e-133	AC103691.1	2215	16936
2.99138e-137	-0.544096	0.064	0.327	8.62804e-133	NR6A1	2215	16936
3.43121e-137	-0.432554	0.003	0.233	9.89663e-133	AC004485.1	2215	16936
3.64951e-137	-0.425992	0.92	0.936	1.05263e-132	ZFAND3	2215	16936
3.98982e-137	-0.402895	0.068	0.341	1.15078e-132	SLC12A6	2215	16936
4.28931e-137	-0.395432	0.088	0.369	1.23716e-132	TMEM65	2215	16936
4.80621e-137	0.742927	0.479	0.318	1.38625e-132	HNRNPDL	2215	16936
4.98555e-137	-0.47071	0.12	0.409	1.43798e-132	TLE1	2215	16936
5.43263e-137	0.323989	0.161	0.039	1.56693e-132	MRGBP	2215	16936
5.8975e-137	-0.429119	0.111	0.404	1.70102e-132	NCK2	2215	16936
6.46143e-137	-0.423053	0.135	0.435	1.86367e-132	DPY19L2	2215	16936
1.23525e-136	-0.365241	0.094	0.378	3.56282e-132	ADAM28	2215	16936
1.34053e-136	-0.34772	0.111	0.407	3.8665e-132	SUPT20H	2215	16936
1.66078e-136	-0.345875	0.126	0.432	4.79019e-132	KIDINS220	2215	16936
2.07894e-136	-0.407888	0.052	0.312	5.99629e-132	L2HGDH	2215	16936
2.27315e-136	-0.31332	0.136	0.451	6.55644e-132	USH1C	2215	16936
2.5135e-136	-0.343324	0.177	0.508	7.24969e-132	SPART	2215	16936
3.44203e-136	-0.699814	0.874	0.907	9.92784e-132	RAB11FIP3	2215	16936
3.88563e-136	-0.438224	0.2	0.529	1.12073e-131	DPYSL2	2215	16936
8.32895e-136	-0.504796	0.132	0.427	2.40232e-131	CCDC148	2215	16936
8.48626e-136	-0.37029	0.166	0.485	2.44769e-131	VPS54	2215	16936
8.754e-136	-0.385575	0.065	0.333	2.52492e-131	ARMC2	2215	16936
1.00041e-135	-0.378987	0	0.225	2.88549e-131	ZFY	2215	16936
1.87384e-135	-0.412687	0.109	0.395	5.40471e-131	APC	2215	16936
2.06591e-135	-0.372942	0.042	0.295	5.95871e-131	SPATA7	2215	16936
2.19036e-135	-0.4122	0.191	0.515	6.31767e-131	ADGRA3	2215	16936
2.99069e-135	-0.737882	0.126	0.413	8.62604e-131	NOX4	2215	16936
3.38029e-135	-0.515377	0.119	0.417	9.74978e-131	DEPTOR	2215	16936
7.16988e-135	-0.378622	0.091	0.37	2.06801e-130	COG6	2215	16936
7.96166e-135	-0.449298	0	0.224	2.29638e-130	LINC02294	2215	16936
1.28196e-134	-0.483304	0.045	0.297	3.69756e-130	AFF2	2215	16936
1.28841e-134	-0.440173	0.021	0.26	3.71618e-130	ASRGL1	2215	16936
1.45883e-134	0.313827	0.163	0.04	4.2077e-130	SMIM3	2215	16936
1.49037e-134	-0.375164	0.086	0.362	4.29867e-130	ZNF654	2215	16936
1.56521e-134	-0.364165	0.07	0.338	4.51452e-130	MRRF	2215	16936
2.45159e-134	-0.357527	0.085	0.365	7.07112e-130	XPNPEP3	2215	16936
3.40884e-134	-0.39397	0.047	0.302	9.83211e-130	CCDC122	2215	16936
3.79378e-134	-0.421707	0.833	0.913	1.09424e-129	CHD9	2215	16936
5.02402e-134	-0.395992	0.093	0.375	1.44908e-129	RHBDD1	2215	16936
6.79042e-134	-0.484697	0.003	0.227	1.95856e-129	SPINK5	2215	16936
7.87008e-134	-0.335434	0.136	0.442	2.26997e-129	ATF2	2215	16936
8.31704e-134	-0.339902	0.2	0.538	2.39888e-129	USP15	2215	16936
8.51435e-134	-0.354932	0.129	0.433	2.45579e-129	ADAM9	2215	16936
9.31618e-134	-0.396128	0.219	0.555	2.68707e-129	CAMTA1	2215	16936
2.17601e-133	-0.373733	0.072	0.338	6.27627e-129	HERC3	2215	16936
2.2284e-133	-0.352776	0.12	0.417	6.42738e-129	TCF20	2215	16936
2.64864e-133	-0.353521	0.062	0.325	7.63947e-129	TAPT1	2215	16936
3.20212e-133	0.300021	0.158	0.038	9.23589e-129	GOLGA6L9	2215	16936
3.3086e-133	-0.334736	0.002	0.224	9.543e-129	TTTY15	2215	16936
3.70094e-133	-0.340832	0.136	0.447	1.06746e-128	ASXL2	2215	16936
4.04456e-133	0.782064	0.417	0.236	1.16657e-128	BHLHE40	2215	16936
4.06512e-133	-0.337846	0.051	0.306	1.1725e-128	LINC02241	2215	16936
4.12266e-133	-0.384262	0.12	0.412	1.1891e-128	CTDSPL	2215	16936
4.26617e-133	-0.325938	0.212	0.562	1.23049e-128	ROCK1	2215	16936
6.53097e-133	-0.366334	0.007	0.234	1.88373e-128	KLKB1	2215	16936
7.90023e-133	-0.37488	0.184	0.507	2.27866e-128	NUTM2A-AS1	2215	16936
9.25894e-133	-0.430894	0.757	0.868	2.67056e-128	ANKRD17	2215	16936
1.218e-132	-0.438986	0.119	0.407	3.51308e-128	DDX10	2215	16936
1.32329e-132	-0.361051	0.181	0.504	3.81676e-128	YTHDC2	2215	16936
1.42748e-132	-0.527729	0.014	0.244	4.11727e-128	AQP4-AS1	2215	16936
1.73348e-132	-0.378449	0.033	0.275	4.99987e-128	TMEM72-AS1	2215	16936
1.88785e-132	-0.377234	0.197	0.532	5.44513e-128	ALPK1	2215	16936
1.92719e-132	-0.37389	0.071	0.34	5.5586e-128	NME5	2215	16936
2.38504e-132	-0.383594	0.216	0.553	6.87917e-128	RSRC1	2215	16936
2.5075e-132	-0.386219	0.15	0.459	7.23238e-128	ARMCX4	2215	16936
3.68226e-132	-0.365352	0.196	0.527	1.06207e-127	AC092683.1	2215	16936
4.30934e-132	-0.443288	0.02	0.255	1.24294e-127	SLC9C1	2215	16936
7.58989e-132	-0.348949	0.166	0.483	2.18915e-127	GPBP1L1	2215	16936
1.19997e-131	-0.41335	0.151	0.457	3.46107e-127	TAPT1-AS1	2215	16936
1.30253e-131	-0.340115	0.081	0.354	3.75688e-127	ELP3	2215	16936
1.45154e-131	-0.338789	0.065	0.328	4.18668e-127	SSFA2	2215	16936
1.95738e-131	0.505975	0.288	0.121	5.64568e-127	FASTK	2215	16936
2.0343e-131	-0.395937	0.228	0.565	5.86754e-127	TDRD3	2215	16936
2.25352e-131	-0.350274	0.056	0.312	6.49981e-127	PACRGL	2215	16936
3.28363e-131	-0.36141	0.183	0.51	9.47097e-127	MBTD1	2215	16936
3.58998e-131	-0.379016	0.089	0.367	1.03546e-126	AC009690.1	2215	16936
3.65116e-131	-0.341521	0.01	0.237	1.05311e-126	CYS1	2215	16936
3.984e-131	-0.403374	0.093	0.369	1.14911e-126	AC097376.2	2215	16936
4.43498e-131	-0.31678	0.128	0.429	1.27918e-126	OCIAD1	2215	16936
4.54839e-131	-0.406132	0.064	0.322	1.31189e-126	AC113414.1	2215	16936
8.16735e-131	-0.450676	0.376	0.742	2.35571e-126	KCTD3	2215	16936
9.46874e-131	-0.425444	0.297	0.647	2.73107e-126	CDK19	2215	16936
9.63809e-131	0.605721	0.799	0.755	2.77991e-126	HNRNPA2B1	2215	16936
1.06471e-130	-0.325025	0.148	0.456	3.07096e-126	TNKS2	2215	16936
1.28532e-130	-0.368221	0.07	0.334	3.70724e-126	ALDH3A2	2215	16936
1.44954e-130	-0.404042	0.136	0.432	4.1809e-126	RNF217	2215	16936
1.51478e-130	-0.377434	0.031	0.271	4.36908e-126	AC104806.2	2215	16936
1.57916e-130	-0.367152	0.134	0.434	4.55477e-126	KLHL24	2215	16936
1.5796e-130	-0.482583	0.752	0.828	4.55603e-126	GNAQ	2215	16936
1.66831e-130	-0.425419	0.04	0.286	4.8119e-126	PIK3AP1	2215	16936
2.2705e-130	-0.363045	0.19	0.515	6.54881e-126	UBA5	2215	16936
2.35954e-130	-0.30473	0.217	0.56	6.80561e-126	SFPQ	2215	16936
2.79461e-130	0.868503	0.46	0.296	8.06049e-126	HSPB1	2215	16936
2.9902e-130	0.323361	0.16	0.04	8.62464e-126	AHRR	2215	16936
3.20909e-130	0.679436	0.392	0.219	9.25598e-126	MYO9B	2215	16936
5.04778e-130	-0.359208	0.217	0.551	1.45593e-125	ITSN2	2215	16936
7.28929e-130	-0.340808	0.203	0.541	2.10245e-125	PPP1R12A	2215	16936
1.20156e-129	-0.363669	0.108	0.39	3.46567e-125	SEC23A	2215	16936
1.2389e-129	-0.451986	0.068	0.328	3.57335e-125	PPARG	2215	16936
1.48792e-129	-0.514231	0.6	0.756	4.2916e-125	NSMCE2	2215	16936
1.56996e-129	-0.351787	0.04	0.284	4.52823e-125	ERP44	2215	16936
1.72668e-129	-0.364461	0.173	0.484	4.98027e-125	VPS8	2215	16936
1.93041e-129	0.417189	0.223	0.076	5.56789e-125	MCM7	2215	16936
2.05443e-129	-0.348828	0.069	0.33	5.92561e-125	BCLAF3	2215	16936
3.93752e-129	-0.330527	0.117	0.407	1.1357e-124	TRAPPC12	2215	16936
4.39173e-129	-0.418477	0.164	0.467	1.26671e-124	MSH3	2215	16936
5.54407e-129	-0.379982	0.045	0.292	1.59908e-124	SLC35D1	2215	16936
6.48984e-129	-0.364384	0.107	0.386	1.87186e-124	SHOC2	2215	16936
7.71652e-129	0.449734	0.179	0.05	2.22568e-124	GADD45B	2215	16936
8.84782e-129	-0.449619	0.472	0.733	2.55198e-124	JAK1	2215	16936
9.29478e-129	-0.359365	0.039	0.282	2.68089e-124	TSGA10	2215	16936
9.51196e-129	-0.326239	0.047	0.296	2.74353e-124	ZNF302	2215	16936
1.11082e-128	-0.389746	0.138	0.436	3.20394e-124	AC007388.1	2215	16936
2.11771e-128	-0.507248	0.031	0.266	6.1081e-124	RANBP17	2215	16936
2.74111e-128	-0.394122	0.043	0.286	7.9062e-124	CMYA5	2215	16936
4.55185e-128	-0.537803	0.702	0.802	1.31289e-123	FBXL17	2215	16936
5.22852e-128	0.229147	0.119	0.022	1.50806e-123	PITPNM1	2215	16936
5.36309e-128	0.564099	0.371	0.175	1.54688e-123	EPHA6	2215	16936
5.89795e-128	-0.363692	0.039	0.281	1.70115e-123	SNX30	2215	16936
7.23698e-128	-0.40466	0.197	0.513	2.08736e-123	LPGAT1	2215	16936
7.63944e-128	0.444947	0.246	0.091	2.20344e-123	ZNF316	2215	16936
9.60954e-128	-0.391666	0.12	0.409	2.77168e-123	RAP1A	2215	16936
1.20573e-127	-0.335099	0.062	0.318	3.47769e-123	HBS1L	2215	16936
1.26855e-127	-0.326874	0.21	0.542	3.65889e-123	MPHOSPH8	2215	16936
1.50775e-127	-0.321215	0.209	0.542	4.34879e-123	ZNF91	2215	16936
1.56478e-127	0.488075	0.277	0.113	4.51328e-123	TAF1C	2215	16936
1.62287e-127	-0.341784	0.222	0.561	4.68085e-123	OSBPL9	2215	16936
1.79901e-127	0.802433	0.473	0.305	5.18888e-123	ITGA3	2215	16936
1.91191e-127	-0.412492	0.059	0.308	5.51451e-123	SPTLC2	2215	16936
2.01125e-127	-0.366637	0.08	0.346	5.80104e-123	CEP162	2215	16936
2.10216e-127	-0.38601	0.189	0.507	6.06327e-123	KIF21A	2215	16936
2.1106e-127	-0.342403	0.122	0.412	6.08759e-123	AHCYL1	2215	16936
3.20026e-127	-0.410652	0.426	0.712	9.23052e-123	GPATCH8	2215	16936
3.23383e-127	-0.329956	0.139	0.44	9.32734e-123	KIAA1468	2215	16936
3.47798e-127	-0.322016	0.233	0.581	1.00315e-122	CNOT4	2215	16936
4.07063e-127	-0.496483	0.34	0.638	1.17409e-122	ADK	2215	16936
5.45702e-127	-0.332861	0.06	0.316	1.57397e-122	PFDN1	2215	16936
5.91909e-127	-0.374909	0.188	0.502	1.70724e-122	SMG7	2215	16936
6.75082e-127	-0.376879	0.158	0.462	1.94714e-122	TANGO6	2215	16936
9.31507e-127	-0.332631	0.033	0.271	2.68675e-122	HCG27	2215	16936
9.34179e-127	-0.475164	0.047	0.289	2.69445e-122	GNG12-AS1	2215	16936
1.01902e-126	-0.325542	0.03	0.263	2.93915e-122	STX17	2215	16936
1.18911e-126	-0.41327	0.079	0.341	3.42974e-122	CCDC171	2215	16936
1.40364e-126	-0.317877	0.034	0.273	4.04851e-122	TOMM70	2215	16936
1.63045e-126	-0.371094	0.033	0.268	4.7027e-122	C9orf85	2215	16936
2.32193e-126	-0.348117	0.129	0.418	6.69714e-122	PCNX1	2215	16936
2.76277e-126	-0.318699	0.06	0.314	7.96867e-122	ST13	2215	16936
2.9002e-126	-0.403148	0.012	0.232	8.36504e-122	ARHGEF38	2215	16936
3.17562e-126	0.390862	0.171	0.046	9.15943e-122	CD44	2215	16936
3.38893e-126	-0.414958	0.099	0.371	9.77468e-122	CLMN	2215	16936
4.27941e-126	-0.317549	0.161	0.471	1.23431e-121	ERICH1	2215	16936
4.33223e-126	-0.357823	0.102	0.379	1.24955e-121	PPP2R5A	2215	16936
8.37141e-126	0.496939	0.243	0.088	2.41456e-121	LGI4	2215	16936
8.8771e-126	-0.342493	0.112	0.393	2.56042e-121	METTL9	2215	16936
1.04181e-125	-0.411427	0.052	0.3	3.00489e-121	ELMO1	2215	16936
1.1265e-125	-0.510216	0.004	0.217	3.24917e-121	SH3GL2	2215	16936
1.37871e-125	-0.387214	0.261	0.603	3.97661e-121	DIXDC1	2215	16936
1.98095e-125	-0.343478	0.108	0.386	5.71367e-121	INTU	2215	16936
2.31696e-125	-0.360442	0.15	0.447	6.68281e-121	RNGTT	2215	16936
2.45711e-125	-0.325621	0.247	0.596	7.08705e-121	MARK3	2215	16936
2.73217e-125	-0.410795	0.005	0.22	7.88038e-121	AF064858.1	2215	16936
2.96227e-125	-0.423346	0.32	0.668	8.54408e-121	CEP112	2215	16936
3.13471e-125	-0.364004	0.156	0.457	9.04144e-121	DCAF5	2215	16936
4.70856e-125	-0.348179	0.124	0.407	1.35809e-120	FBXL4	2215	16936
4.82187e-125	-0.480342	0.048	0.288	1.39077e-120	PTGFR	2215	16936
5.09143e-125	-0.389783	0.049	0.294	1.46852e-120	AC104389.4	2215	16936
6.17248e-125	-0.341554	0.046	0.288	1.78033e-120	OARD1	2215	16936
7.70917e-125	-0.357223	0.044	0.284	2.22356e-120	CMBL	2215	16936
9.86492e-125	-0.491972	0.043	0.281	2.84534e-120	LINC02015	2215	16936
1.22348e-124	0.45788	0.25	0.095	3.52887e-120	EIF4A1	2215	16936
1.40915e-124	-0.324396	0.005	0.218	4.06442e-120	ALKAL2	2215	16936
1.45418e-124	-0.392571	0.127	0.415	4.1943e-120	MBP	2215	16936
1.45436e-124	-0.41038	0.623	0.837	4.19482e-120	FRYL	2215	16936
1.81777e-124	0.647851	0.86	0.781	5.24299e-120	KLF6	2215	16936
1.92437e-124	-0.347806	0.119	0.402	5.55047e-120	FBXO28	2215	16936
2.01091e-124	-0.323618	0.1	0.375	5.80007e-120	NDUFS1	2215	16936
2.08399e-124	-0.392425	0.304	0.662	6.01086e-120	ADD1	2215	16936
2.48186e-124	0.619391	0.404	0.234	7.15843e-120	CAPN2	2215	16936
3.25553e-124	-0.418534	0.242	0.56	9.38992e-120	AL359915.2	2215	16936
4.23551e-124	-0.341725	0.217	0.549	1.22165e-119	RALGAPA2	2215	16936
4.75001e-124	-0.393137	0.006	0.22	1.37005e-119	GSTA1	2215	16936
4.8263e-124	-0.395518	0.16	0.456	1.39205e-119	OLA1	2215	16936
5.06814e-124	-0.346666	0.058	0.306	1.4618e-119	EXOC5	2215	16936
5.50421e-124	-0.353189	0.049	0.291	1.58758e-119	AL035530.2	2215	16936
5.98782e-124	0.484975	0.306	0.139	1.72707e-119	METTL26	2215	16936
6.35014e-124	-0.337429	0.227	0.564	1.83157e-119	RC3H1	2215	16936
7.33077e-124	0.379524	0.18	0.052	2.11441e-119	PPM1H	2215	16936
7.76334e-124	-0.396787	0.045	0.282	2.23918e-119	AR	2215	16936
8.05457e-124	-0.366636	0.031	0.26	2.32318e-119	AASS	2215	16936
9.98333e-124	-0.345874	0.105	0.381	2.87949e-119	WDR41	2215	16936
1.42401e-123	-0.367096	0.087	0.35	4.10726e-119	YES1	2215	16936
1.42463e-123	0.662327	0.464	0.309	4.10906e-119	EIF3B	2215	16936
1.63434e-123	-0.377013	0.014	0.233	4.71392e-119	ESR1	2215	16936
1.71779e-123	-0.362755	0.061	0.309	4.95463e-119	MCM9	2215	16936
2.39156e-123	-0.341353	0.057	0.306	6.89797e-119	ACO1	2215	16936
2.74728e-123	-0.341682	0.06	0.306	7.92398e-119	TRIM13	2215	16936
2.7507e-123	-0.440921	0.116	0.39	7.93385e-119	GTDC1	2215	16936
3.58006e-123	-0.321363	0.166	0.47	1.0326e-118	VAPA	2215	16936
4.39226e-123	-0.333894	0.184	0.496	1.26686e-118	ANKRD26	2215	16936
4.60443e-123	-0.362531	0.099	0.369	1.32806e-118	CEP70	2215	16936
5.05109e-123	-0.343376	0.011	0.226	1.45689e-118	PCA3	2215	16936
6.02815e-123	-0.341331	0.157	0.459	1.7387e-118	ANKS1A	2215	16936
6.4358e-123	-0.313089	0.182	0.499	1.85628e-118	AP1G1	2215	16936
7.13945e-123	-0.370309	0.062	0.309	2.05923e-118	ANAPC10	2215	16936
7.35316e-123	-0.344979	0.05	0.293	2.12087e-118	RIDA	2215	16936
9.63241e-123	-0.327254	0.117	0.399	2.77828e-118	ORC4	2215	16936
9.69914e-123	-0.324752	0.114	0.394	2.79752e-118	SDHC	2215	16936
1.40159e-122	-0.373615	0.084	0.342	4.04259e-118	ZC3H12C	2215	16936
1.78294e-122	-0.388845	0.156	0.45	5.14254e-118	ULK4	2215	16936
2.27442e-122	-0.416524	0.715	0.881	6.56011e-118	CTNNA1	2215	16936
2.42857e-122	-0.458612	0.521	0.796	7.00474e-118	ABLIM1	2215	16936
2.69807e-122	-0.435949	0.105	0.374	7.78203e-118	CNNM2	2215	16936
3.20848e-122	-0.392801	0.198	0.507	9.25421e-118	ADCY9	2215	16936
3.29579e-122	0.724506	0.5	0.357	9.50606e-118	ULK1	2215	16936
3.30985e-122	-0.337032	0.203	0.528	9.54659e-118	FCHO2	2215	16936
3.86468e-122	-0.444033	0.419	0.685	1.11469e-117	DYRK1A	2215	16936
3.94882e-122	-0.418859	0.191	0.499	1.13896e-117	ACYP2	2215	16936
4.48448e-122	-0.340579	0.106	0.379	1.29346e-117	ST7L	2215	16936
4.49593e-122	-0.514883	0.018	0.235	1.29676e-117	LINC00578	2215	16936
4.74976e-122	-0.333735	0.065	0.315	1.36997e-117	ZNF718	2215	16936
5.41782e-122	-0.41991	0.048	0.285	1.56266e-117	ANTXR2	2215	16936
5.97629e-122	-0.362225	0.072	0.323	1.72374e-117	ZNHIT6	2215	16936
6.23912e-122	-0.32307	0.174	0.484	1.79955e-117	ECPAS	2215	16936
6.24096e-122	-0.389108	0.139	0.429	1.80008e-117	SGK3	2215	16936
8.29656e-122	-0.444203	0.028	0.254	2.39298e-117	CIB4	2215	16936
8.47584e-122	-0.333662	0.174	0.483	2.44469e-117	SNX9	2215	16936
1.38939e-121	-0.321801	0.048	0.288	4.00743e-117	CRY2	2215	16936
1.46646e-121	-0.324045	0.094	0.36	4.22972e-117	MFSD4B	2215	16936
1.5136e-121	-0.313398	0.065	0.318	4.36568e-117	MRPS31	2215	16936
1.56942e-121	-0.477947	0.07	0.315	4.52669e-117	PROM1	2215	16936
1.57029e-121	-0.327837	0.117	0.394	4.5292e-117	RARS2	2215	16936
1.58709e-121	0.334982	0.189	0.058	4.57765e-117	EFEMP2	2215	16936
2.35238e-121	-0.354492	0.021	0.241	6.78497e-117	MIR181A1HG	2215	16936
2.6104e-121	-0.406903	0.011	0.224	7.52917e-117	MLIP	2215	16936
2.89654e-121	-0.444029	0.489	0.748	8.35448e-117	EXOC6B	2215	16936
3.05884e-121	-0.399631	0.058	0.301	8.82261e-117	DDX60	2215	16936
3.45211e-121	-0.41116	0.843	0.881	9.95692e-117	TCF12	2215	16936
4.22397e-121	-0.388076	0.355	0.712	1.21832e-116	CAST	2215	16936
4.59458e-121	-0.340649	0.118	0.399	1.32522e-116	KIAA2026	2215	16936
4.85509e-121	-0.310494	0.148	0.444	1.40035e-116	USP8	2215	16936
5.49617e-121	-0.318874	0.091	0.354	1.58526e-116	SAR1B	2215	16936
9.43786e-121	-0.40488	0.07	0.32	2.72216e-116	ANKH	2215	16936
9.6738e-121	0.586279	0.392	0.226	2.79021e-116	INTS11	2215	16936
1.07578e-120	-0.406771	0.009	0.219	3.10287e-116	SLC2A2	2215	16936
1.31256e-120	-0.302867	0.055	0.297	3.78582e-116	ATP5F1C	2215	16936
1.36724e-120	-0.398004	0.098	0.361	3.94354e-116	RRAS2	2215	16936
1.82911e-120	-0.339105	0.042	0.275	5.27571e-116	AC007566.1	2215	16936
2.12432e-120	-0.384632	0.037	0.266	6.12717e-116	C21orf62-AS1	2215	16936
3.30217e-120	0.59977	0.604	0.417	9.52446e-116	ASAP1	2215	16936
3.54412e-120	-0.334334	0.121	0.396	1.02223e-115	PARG	2215	16936
4.32343e-120	-0.368303	0.062	0.308	1.24701e-115	AK9	2215	16936
6.07268e-120	-0.307001	0.327	0.71	1.75154e-115	ZRANB2	2215	16936
8.11122e-120	-0.40898	0.019	0.235	2.33952e-115	GPR155	2215	16936
8.28137e-120	-0.321456	0.136	0.421	2.3886e-115	ZNF451	2215	16936
1.09374e-119	-0.347457	0.095	0.357	3.15467e-115	ZNF737	2215	16936
1.20339e-119	-0.331942	0.029	0.252	3.47094e-115	IQUB	2215	16936
1.31965e-119	-0.326184	0.083	0.341	3.80628e-115	WDSUB1	2215	16936
1.46583e-119	-0.325189	0.106	0.373	4.22791e-115	ZNF280D	2215	16936
2.16369e-119	0.348139	0.18	0.054	6.24074e-115	ABCA2	2215	16936
2.21677e-119	-0.429903	0.57	0.78	6.39383e-115	BRAF	2215	16936
2.27759e-119	-0.335202	0.025	0.245	6.56927e-115	SMC5-AS1	2215	16936
4.05306e-119	-0.33388	0.205	0.523	1.16902e-114	SLC22A5	2215	16936
4.92062e-119	-0.327557	0.104	0.375	1.41925e-114	MLH3	2215	16936
5.04036e-119	-0.405974	0.242	0.564	1.45379e-114	CBFB	2215	16936
5.97331e-119	-0.458344	0.071	0.316	1.72288e-114	CDON	2215	16936
1.11436e-118	-0.548621	0.535	0.718	3.21415e-114	ZCCHC7	2215	16936
1.18177e-118	0.480877	0.297	0.135	3.40857e-114	ARHGDIA	2215	16936
1.79804e-118	-0.310544	0.173	0.477	5.18609e-114	UBR1	2215	16936
2.15054e-118	-0.33167	0.064	0.31	6.2028e-114	KIF27	2215	16936
2.27863e-118	-0.311974	0.199	0.518	6.57225e-114	RAB2A	2215	16936
2.30167e-118	-0.343203	0.114	0.387	6.63872e-114	PLA2G16	2215	16936
2.4676e-118	0.560701	0.356	0.191	7.11731e-114	NDUFV1	2215	16936
2.54941e-118	-0.336245	0.078	0.331	7.35327e-114	TRMT9B	2215	16936
2.66e-118	-0.357322	0.19	0.495	7.67225e-114	ADAM10	2215	16936
3.70488e-118	-0.306448	0.224	0.552	1.0686e-113	ARHGEF7	2215	16936
4.24375e-118	0.685524	0.441	0.288	1.22403e-113	SERPINB6	2215	16936
4.38198e-118	0.727795	0.524	0.41	1.2639e-113	CLK1	2215	16936
4.73356e-118	-0.352232	0.078	0.33	1.3653e-113	ATP6V1A	2215	16936
4.98463e-118	-0.32909	0.015	0.226	1.43772e-113	TMEM38B	2215	16936
5.11438e-118	-0.32438	0.088	0.347	1.47514e-113	TRIP11	2215	16936
5.19271e-118	-0.318936	0.028	0.248	1.49773e-113	RHOXF1-AS1	2215	16936
6.17593e-118	-0.360637	0.03	0.25	1.78132e-113	HUNK	2215	16936
6.37255e-118	-0.341663	0.182	0.487	1.83803e-113	TAX1BP1	2215	16936
6.45259e-118	-0.356032	0.084	0.339	1.86112e-113	DTNBP1	2215	16936
6.49209e-118	-0.328207	0.047	0.283	1.87251e-113	GOT1	2215	16936
6.6465e-118	-0.293094	0.217	0.542	1.91705e-113	LRRC37A3	2215	16936
6.81481e-118	-0.434181	0.093	0.349	1.9656e-113	DGKH	2215	16936
6.97681e-118	-0.352388	0.007	0.213	2.01232e-113	AC073218.2	2215	16936
8.80309e-118	-0.388809	0.187	0.484	2.53907e-113	MAGED1	2215	16936
9.76976e-118	0.666437	0.317	0.155	2.81789e-113	ACTG1	2215	16936
1.02906e-117	-0.462274	0.702	0.847	2.96812e-113	SCMH1	2215	16936
1.33772e-117	-0.323091	0.086	0.339	3.85838e-113	SRP54	2215	16936
1.35086e-117	-0.316571	0.052	0.287	3.8963e-113	CBWD5	2215	16936
1.43254e-117	-0.336847	0.113	0.383	4.13188e-113	CENPC	2215	16936
1.43849e-117	-0.298445	0.158	0.46	4.14903e-113	SHMT1	2215	16936
1.74424e-117	0.405521	0.143	0.035	5.03091e-113	NAV1	2215	16936
2.22456e-117	-0.366605	0.047	0.277	6.41629e-113	TCAIM	2215	16936
2.77427e-117	-0.330002	0.088	0.345	8.00183e-113	XPO7	2215	16936
2.77958e-117	-0.479271	0.047	0.275	8.01714e-113	AC108866.1	2215	16936
3.13885e-117	0.31297	0.164	0.045	9.05339e-113	SNHG15	2215	16936
3.2569e-117	0.218007	0.108	0.02	9.39387e-113	SAP25	2215	16936
3.67143e-117	-0.424283	0.21	0.52	1.05895e-112	HIVEP2	2215	16936
3.7128e-117	0.730187	0.503	0.368	1.07088e-112	LPCAT1	2215	16936
4.30045e-117	-0.393389	0.098	0.355	1.24038e-112	BCKDHB	2215	16936
4.73726e-117	-0.335795	0.344	0.686	1.36637e-112	TRPM7	2215	16936
7.09628e-117	-0.344691	0.051	0.282	2.04678e-112	MPP5	2215	16936
8.70722e-117	-0.319999	0.158	0.449	2.51142e-112	CRNDE	2215	16936
1.02343e-116	-0.562284	0.353	0.661	2.95187e-112	AFF3	2215	16936
1.14287e-116	-0.338752	0.032	0.254	3.29638e-112	ARMH4	2215	16936
1.16146e-116	-0.30439	0.111	0.379	3.35001e-112	ARMC9	2215	16936
1.16347e-116	-0.333715	0.018	0.23	3.35579e-112	AC009403.1	2215	16936
1.2204e-116	-0.323982	0.145	0.43	3.52e-112	ATP11B	2215	16936
1.2487e-116	-0.313398	0.066	0.311	3.60163e-112	POLI	2215	16936
1.2588e-116	-0.326452	0.078	0.328	3.63076e-112	REEP5	2215	16936
1.3698e-116	0.640257	0.408	0.247	3.95091e-112	ANKLE2	2215	16936
1.40275e-116	-0.330314	0.181	0.486	4.04594e-112	KIAA0232	2215	16936
1.58096e-116	-0.33475	0.167	0.463	4.55997e-112	EPN2	2215	16936
2.65848e-116	-0.826976	0.009	0.213	7.66785e-112	LINC02147	2215	16936
2.78013e-116	-0.365383	0.129	0.403	8.01872e-112	CNTLN	2215	16936
3.9778e-116	-0.311512	0.296	0.652	1.14732e-111	NSRP1	2215	16936
5.10947e-116	-0.336328	0.082	0.332	1.47372e-111	SERP1	2215	16936
6.13769e-116	0.207471	0.109	0.021	1.77029e-111	TMEM86B	2215	16936
7.01106e-116	0.281573	0.138	0.033	2.0222e-111	UBASH3B	2215	16936
7.08642e-116	-0.354761	0.101	0.362	2.04394e-111	RAB28	2215	16936
7.65437e-116	-0.40395	0.012	0.218	2.20775e-111	CPEB2-DT	2215	16936
9.06197e-116	0.240463	0.127	0.028	2.61374e-111	NBEAL2	2215	16936
9.32949e-116	0.220172	0.112	0.022	2.6909e-111	TARBP2	2215	16936
1.00133e-115	0.486304	0.266	0.112	2.88814e-111	TNFAIP2	2215	16936
1.26166e-115	0.573936	0.234	0.088	3.63901e-111	LOX	2215	16936
1.38568e-115	-0.310729	0.149	0.435	3.99672e-111	SNX14	2215	16936
1.56987e-115	-0.405206	0.017	0.225	4.52798e-111	AC007262.2	2215	16936
2.33481e-115	-0.340616	0.116	0.384	6.73429e-111	ZCCHC2	2215	16936
3.012e-115	0.428306	0.247	0.098	8.6875e-111	TBRG4	2215	16936
3.43371e-115	0.639632	0.261	0.104	9.90385e-111	TENM3	2215	16936
3.95801e-115	-0.31768	0.068	0.312	1.14161e-110	ZNF75D	2215	16936
5.91227e-115	-0.292803	0.181	0.488	1.70528e-110	RNF111	2215	16936
6.42125e-115	-0.341027	0.104	0.366	1.85208e-110	TEX9	2215	16936
7.0434e-115	-0.303277	0.184	0.486	2.03153e-110	EP300	2215	16936
7.06559e-115	0.473031	0.28	0.123	2.03793e-110	GDI1	2215	16936
8.58393e-115	-0.320591	0.027	0.244	2.47586e-110	TMEM192	2215	16936
9.72447e-115	0.452059	0.285	0.118	2.80483e-110	XKR6	2215	16936
1.11997e-114	-0.438768	0.199	0.487	3.23032e-110	ABL1	2215	16936
1.3353e-114	-0.313136	0.313	0.68	3.8514e-110	UBR2	2215	16936
1.39351e-114	-0.310874	0.179	0.479	4.01929e-110	GPI	2215	16936
1.42407e-114	-0.5191	0.797	0.857	4.10745e-110	PKP4	2215	16936
1.66506e-114	-0.29691	0.2	0.517	4.80253e-110	RSF1	2215	16936
1.70344e-114	-0.285629	0.197	0.512	4.91322e-110	NSD3	2215	16936
1.72777e-114	-0.308526	0.002	0.199	4.98341e-110	CCL28	2215	16936
1.83339e-114	-0.302577	0.059	0.294	5.28804e-110	FAM204A	2215	16936
2.05338e-114	-0.473835	0.083	0.325	5.92256e-110	ISPD	2215	16936
3.64583e-114	-0.353587	0.179	0.471	1.05157e-109	GABPB1-AS1	2215	16936
4.11689e-114	0.521285	0.32	0.157	1.18744e-109	ARRDC2	2215	16936
5.8135e-114	-0.346227	0.036	0.255	1.67679e-109	TSHZ1	2215	16936
6.79707e-114	-0.338686	0.072	0.312	1.96048e-109	GANC	2215	16936
8.17245e-114	-0.311544	0.127	0.4	2.35718e-109	SECISBP2L	2215	16936
9.88972e-114	-0.315595	0.158	0.45	2.85249e-109	TXNDC11	2215	16936
1.13504e-113	-0.313544	0.121	0.394	3.2738e-109	CHIC2	2215	16936
1.16417e-113	0.300369	0.15	0.04	3.35782e-109	FHOD1	2215	16936
1.72683e-113	-0.376683	0.135	0.408	4.9807e-109	CPEB3	2215	16936
1.76824e-113	-0.324493	0.026	0.24	5.10014e-109	EMX2	2215	16936
1.89307e-113	-0.327468	0.019	0.228	5.46019e-109	AP001528.1	2215	16936
2.24982e-113	-0.31611	0.099	0.358	6.48916e-109	SNX27	2215	16936
2.26534e-113	0.838475	0.554	0.439	6.53393e-109	MYO1E	2215	16936
2.31736e-113	-0.371204	0.228	0.543	6.68395e-109	KAT6B	2215	16936
2.35899e-113	-0.311051	0.065	0.303	6.80404e-109	KCTD9	2215	16936
2.47932e-113	-0.322223	0.13	0.401	7.15112e-109	TM9SF3	2215	16936
2.85692e-113	-0.317158	0.058	0.293	8.24022e-109	ASB13	2215	16936
4.39459e-113	-0.335946	0.048	0.274	1.26753e-108	LONRF1	2215	16936
4.53557e-113	-0.294185	0.228	0.55	1.30819e-108	HECTD1	2215	16936
5.17183e-113	-0.340074	0.144	0.419	1.49171e-108	SMAD2	2215	16936
7.21471e-113	0.361829	0.218	0.075	2.08094e-108	EDIL3	2215	16936
7.53532e-113	-0.344448	0.27	0.606	2.17341e-108	PHF21A	2215	16936
8.30038e-113	-0.321236	0.019	0.225	2.39408e-108	MCPH1-AS1	2215	16936
1.58536e-112	-0.317124	0.023	0.231	4.57265e-108	LINC01473	2215	16936
1.84553e-112	0.483756	0.295	0.136	5.32305e-108	HNRNPA1	2215	16936
1.87113e-112	-0.278884	0.198	0.514	5.39691e-108	TMEM176B	2215	16936
2.11111e-112	-0.301748	0.03	0.244	6.08906e-108	UFSP2	2215	16936
2.17869e-112	-0.312017	0.398	0.795	6.28399e-108	ECHDC2	2215	16936
2.19397e-112	-0.307877	0.123	0.389	6.32807e-108	DNAJC13	2215	16936
2.58922e-112	-0.427397	0.185	0.469	7.46807e-108	PPP3CA	2215	16936
2.71488e-112	-0.355098	0.012	0.212	7.83054e-108	AP002518.2	2215	16936
2.97363e-112	-0.368099	0.089	0.335	8.57684e-108	TTN-AS1	2215	16936
3.64843e-112	-0.319208	0.082	0.328	1.05232e-107	APTX	2215	16936
3.7472e-112	-0.30209	0.033	0.249	1.0808e-107	LPXN	2215	16936
3.76075e-112	-0.29334	0.149	0.433	1.08471e-107	ABI1	2215	16936
4.01161e-112	-0.326108	0.056	0.286	1.15707e-107	FMO4	2215	16936
4.43937e-112	-0.315879	0.073	0.314	1.28045e-107	KSR1	2215	16936
4.55299e-112	0.483895	0.29	0.133	1.31322e-107	DDX11	2215	16936
5.24353e-112	-0.311315	0.33	0.657	1.51239e-107	TRIP12	2215	16936
7.15765e-112	0.755023	0.288	0.131	2.06448e-107	ZFP36L2	2215	16936
1.19536e-111	-0.331582	0.051	0.278	3.44777e-107	KLHDC1	2215	16936
1.20726e-111	-0.290247	0.171	0.47	3.48209e-107	ARHGAP12	2215	16936
1.35853e-111	-0.387042	0.079	0.319	3.9184e-107	SGMS2	2215	16936
1.49277e-111	-0.314447	0.266	0.612	4.30559e-107	GSAP	2215	16936
1.5796e-111	0.722877	0.626	0.593	4.55603e-107	YBX3	2215	16936
1.80265e-111	-0.331525	0.119	0.379	5.1994e-107	PARVA	2215	16936
2.7069e-111	-0.313418	0.093	0.346	7.80751e-107	TMEM67	2215	16936
2.76386e-111	-0.314555	0.147	0.424	7.97179e-107	DHX9	2215	16936
2.77075e-111	-0.364884	0.483	0.761	7.99166e-107	MLLT10	2215	16936
2.98147e-111	-0.365658	0.106	0.361	8.59946e-107	BAZ1A	2215	16936
3.20597e-111	-0.417181	0.088	0.33	9.24699e-107	LINC00882	2215	16936
3.50619e-111	-0.397739	0.116	0.373	1.01129e-106	SPATA5	2215	16936
3.90131e-111	-0.398416	0.307	0.641	1.12525e-106	AEBP2	2215	16936
4.66192e-111	-0.316767	0.049	0.273	1.34464e-106	VTA1	2215	16936
6.59886e-111	-0.328144	0.052	0.277	1.90331e-106	MICU3	2215	16936
7.83049e-111	-0.405927	0.06	0.29	2.25855e-106	HAVCR2	2215	16936
8.02615e-111	-0.341439	0.088	0.334	2.31498e-106	AL645568.1	2215	16936
1.56958e-110	0.48756	0.288	0.133	4.52713e-106	PABPC4	2215	16936
1.73253e-110	-0.326389	0.193	0.488	4.99714e-106	HCG17	2215	16936
2.22622e-110	-0.356259	0.122	0.38	6.42108e-106	LUZP1	2215	16936
2.27832e-110	-0.304114	0.025	0.235	6.57135e-106	KHK	2215	16936
2.27959e-110	-0.305978	0.046	0.269	6.57502e-106	KLF8	2215	16936
2.28833e-110	0.503562	0.329	0.17	6.60024e-106	CDC37	2215	16936
2.85225e-110	-0.309033	0.15	0.43	8.22675e-106	MIER1	2215	16936
2.87481e-110	-0.316239	0.019	0.222	8.29182e-106	AL356599.1	2215	16936
3.25594e-110	-0.2896	0.009	0.206	9.39111e-106	ERBB3	2215	16936
3.40802e-110	-0.322558	0.114	0.375	9.82975e-106	DCAF7	2215	16936
3.46834e-110	-0.305099	0.051	0.276	1.00037e-105	TRAPPC11	2215	16936
3.47716e-110	-0.350239	0.052	0.273	1.00292e-105	PSORS1C1	2215	16936
3.64151e-110	-0.3112	0.025	0.233	1.05032e-105	WDR66	2215	16936
4.23235e-110	-0.295329	0.121	0.387	1.22074e-105	USP53	2215	16936
5.44056e-110	-0.626474	0.158	0.41	1.56922e-105	AC104123.1	2215	16936
5.64208e-110	-0.359231	0.802	0.913	1.62735e-105	CSNK1A1	2215	16936
6.16409e-110	0.299248	0.153	0.042	1.77791e-105	TNFRSF25	2215	16936
7.2028e-110	0.717659	0.547	0.461	2.0775e-105	CIRBP	2215	16936
7.46544e-110	-0.297742	0.012	0.21	2.15326e-105	AC007319.1	2215	16936
9.6505e-110	-0.352781	0.057	0.286	2.78349e-105	AC008629.1	2215	16936
1.10201e-109	-0.294453	0.076	0.321	3.17853e-105	TMEM140	2215	16936
1.14185e-109	0.575515	0.377	0.22	3.29344e-105	EEF1D	2215	16936
1.24927e-109	-0.320605	0.164	0.449	3.60327e-105	TLK1	2215	16936
1.35905e-109	-0.392976	0.27	0.594	3.9199e-105	PARP14	2215	16936
1.44549e-109	-0.314362	0.126	0.393	4.16921e-105	MAPKAP1	2215	16936
1.57371e-109	-0.278757	0.002	0.19	4.53906e-105	KDM5D	2215	16936
2.23849e-109	-0.28406	0.006	0.198	6.45649e-105	AP003716.1	2215	16936
2.49504e-109	-0.312579	0.018	0.219	7.19644e-105	ABHD6	2215	16936
2.95365e-109	-0.282555	0.137	0.408	8.51922e-105	FBXO9	2215	16936
3.23434e-109	-0.300227	0.039	0.256	9.3288e-105	GPR137B	2215	16936
3.45782e-109	-0.297771	0.142	0.415	9.97338e-105	TTC14	2215	16936
4.12777e-109	-0.34588	0.085	0.325	1.19057e-104	NECTIN3	2215	16936
4.20138e-109	-0.319023	0.079	0.317	1.2118e-104	ATG5	2215	16936
6.81917e-109	-0.381516	0.149	0.417	1.96685e-104	ITGB3BP	2215	16936
8.08746e-109	-0.305809	0.093	0.34	2.33266e-104	BBS4	2215	16936
8.27195e-109	-0.296219	0.067	0.301	2.38588e-104	CAT	2215	16936
8.38368e-109	0.263879	0.126	0.03	2.4181e-104	BBC3	2215	16936
8.46271e-109	-0.286708	0.111	0.372	2.4409e-104	GTF2IRD2B	2215	16936
9.84746e-109	-0.296858	0.188	0.487	2.8403e-104	CSPP1	2215	16936
1.12633e-108	-0.311785	0.064	0.293	3.24868e-104	TMEM260	2215	16936
1.12988e-108	-0.319135	0.128	0.393	3.25893e-104	NOL10	2215	16936
1.134e-108	-0.340928	0.153	0.425	3.2708e-104	MGMT	2215	16936
1.21973e-108	0.792273	0.516	0.384	3.51807e-104	TSC22D1	2215	16936
1.43455e-108	-0.290767	0.074	0.314	4.13768e-104	RAB17	2215	16936
1.52161e-108	-0.306091	0.226	0.536	4.38879e-104	VPS13D	2215	16936
1.64296e-108	-0.314498	0.118	0.38	4.73879e-104	AATF	2215	16936
1.65318e-108	-0.423228	0.154	0.424	4.76827e-104	CNTNAP3B	2215	16936
1.90664e-108	-0.317207	0.023	0.226	5.49931e-104	LINC02340	2215	16936
2.73408e-108	-0.304032	0.052	0.276	7.8859e-104	CARF	2215	16936
4.04185e-108	-0.314694	0.01	0.205	1.16579e-103	AC114316.2	2215	16936
4.24995e-108	-0.30652	0.074	0.31	1.22581e-103	MTFR1	2215	16936
6.48644e-108	-0.288889	0.16	0.443	1.87088e-103	FAM120A	2215	16936
6.93236e-108	-0.334803	0.249	0.568	1.9995e-103	RTN4	2215	16936
7.61892e-108	-0.294002	0.21	0.52	2.19752e-103	FAF2	2215	16936
1.01205e-107	-0.317707	0.042	0.256	2.91905e-103	LNX2	2215	16936
1.02636e-107	-0.333646	0.006	0.195	2.96033e-103	AOX1	2215	16936
1.25175e-107	-0.380341	0.064	0.291	3.61042e-103	TRPV4	2215	16936
1.33461e-107	-0.27865	0.151	0.433	3.8494e-103	ACO2	2215	16936
1.43573e-107	-0.444955	0.472	0.684	4.14108e-103	VTI1A	2215	16936
1.57606e-107	0.303342	0.144	0.038	4.54582e-103	FHL2	2215	16936
1.64816e-107	-0.339691	0.052	0.271	4.7538e-103	AL159163.1	2215	16936
1.70069e-107	-0.33394	0.35	0.708	4.90531e-103	KIAA1671	2215	16936
1.80025e-107	-0.289947	0.09	0.337	5.19245e-103	STX3	2215	16936
2.11851e-107	-0.302054	0.272	0.595	6.11042e-103	GBE1	2215	16936
2.22133e-107	0.487501	0.304	0.148	6.40698e-103	PNPLA2	2215	16936
2.23119e-107	-0.418529	0.015	0.211	6.43543e-103	LINC00970	2215	16936
2.41612e-107	-0.328769	0.053	0.273	6.96882e-103	ABCA10	2215	16936
2.55028e-107	-0.33249	0.218	0.523	7.35577e-103	SP100	2215	16936
2.70436e-107	-0.308775	0.322	0.677	7.80017e-103	KIF1B	2215	16936
3.5724e-107	-0.393322	0.104	0.351	1.03039e-102	SLC25A48	2215	16936
3.88739e-107	-0.327347	0.054	0.275	1.12124e-102	IRAK1BP1	2215	16936
4.08535e-107	0.631106	0.713	0.705	1.17834e-102	SRSF11	2215	16936
4.83747e-107	-0.339158	0.073	0.305	1.39527e-102	SLC10A7	2215	16936
5.00823e-107	0.306076	0.175	0.055	1.44452e-102	MAP3K12	2215	16936
5.28886e-107	-0.328797	0.196	0.49	1.52546e-102	TNPO1	2215	16936
6.42349e-107	-0.319675	0.216	0.517	1.85273e-102	BMPR1A	2215	16936
7.99657e-107	-0.353332	0.107	0.354	2.30645e-102	DNAJC3	2215	16936
9.23741e-107	-0.303144	0.085	0.324	2.66435e-102	TOR1AIP2	2215	16936
9.36884e-107	-0.577027	0.069	0.293	2.70226e-102	ST6GAL1	2215	16936
1.01945e-106	-0.332254	0.13	0.391	2.94041e-102	PPP2R5E	2215	16936
1.45216e-106	-0.335369	0.163	0.441	4.18845e-102	NDUFAF6	2215	16936
1.52545e-106	-0.368216	0.377	0.675	4.39987e-102	GLG1	2215	16936
1.61011e-106	-0.375282	0.288	0.611	4.64403e-102	SKAP2	2215	16936
1.86002e-106	-0.289302	0.138	0.406	5.36487e-102	NUP160	2215	16936
2.14546e-106	-0.287744	0.033	0.242	6.18816e-102	CU633967.1	2215	16936
2.20205e-106	-0.30374	0.112	0.369	6.35138e-102	ZCCHC14	2215	16936
2.45781e-106	-0.454206	0.143	0.398	7.08905e-102	ATG10	2215	16936
3.07101e-106	-0.325293	0.1	0.344	8.8577e-102	C18orf25	2215	16936
3.42663e-106	-0.30918	0.025	0.229	9.88343e-102	HRH2	2215	16936
4.30412e-106	-0.430587	0.029	0.232	1.24144e-101	CDYL2	2215	16936
4.36927e-106	-0.339726	0.172	0.455	1.26023e-101	PARP8	2215	16936
5.15798e-106	-0.426464	0.018	0.213	1.48772e-101	DGKB	2215	16936
5.47158e-106	-0.399759	0.014	0.206	1.57817e-101	DOK6	2215	16936
5.50785e-106	-0.271983	0.007	0.195	1.58863e-101	CYP4V2	2215	16936
6.0109e-106	-0.321077	0.12	0.377	1.73372e-101	PITPNB	2215	16936
7.38612e-106	-0.327783	0.106	0.354	2.13038e-101	CDKL3	2215	16936
7.57931e-106	-0.279676	0.227	0.536	2.1861e-101	DMTF1	2215	16936
8.27229e-106	-0.385079	0.129	0.381	2.38598e-101	MCU	2215	16936
9.95992e-106	0.622727	0.437	0.295	2.87274e-101	ILF3	2215	16936
1.0192e-105	-0.398404	0.04	0.25	2.93968e-101	CACNA1E	2215	16936
1.10439e-105	-0.298452	0.243	0.561	3.1854e-101	AGO3	2215	16936
1.28496e-105	-0.313679	0.22	0.522	3.70622e-101	RBFOX2	2215	16936
1.46209e-105	-0.269034	0.18	0.473	4.21711e-101	UPF2	2215	16936
1.47047e-105	-0.294055	0.031	0.236	4.24128e-101	GDAP2	2215	16936
1.65308e-105	-0.282587	0.052	0.272	4.76797e-101	ACP6	2215	16936
2.12334e-105	-0.293547	0.183	0.472	6.12435e-101	PIK3C2A	2215	16936
2.21496e-105	-0.322914	0.085	0.323	6.38861e-101	POLD3	2215	16936
2.95898e-105	-0.301967	0.13	0.39	8.53457e-101	MBD2	2215	16936
4.25181e-105	-0.287043	0.147	0.419	1.22635e-100	TTC19	2215	16936
4.8283e-105	0.701738	0.579	0.531	1.39263e-100	TCF25	2215	16936
5.28013e-105	-0.286391	0.072	0.301	1.52295e-100	TBC1D23	2215	16936
5.41447e-105	-0.289841	0.1	0.347	1.5617e-100	ODR4	2215	16936
8.1059e-105	0.311778	0.141	0.038	2.33799e-100	TPM4	2215	16936
8.76388e-105	-0.288892	0.131	0.395	2.52776e-100	SECISBP2	2215	16936
9.15697e-105	-0.307046	0.124	0.381	2.64115e-100	R3HCC1L	2215	16936
9.32276e-105	-0.378922	0.061	0.283	2.68896e-100	GPRIN3	2215	16936
1.06335e-104	-0.272919	0.119	0.376	3.06702e-100	AFG3L2	2215	16936
1.21123e-104	-0.271638	0.227	0.539	3.49356e-100	USP24	2215	16936
1.38516e-104	-0.327384	0.067	0.295	3.99523e-100	GALM	2215	16936
1.44446e-104	0.498257	0.312	0.157	4.16627e-100	LONP1	2215	16936
1.44728e-104	-0.278581	0.198	0.501	4.17439e-100	PARN	2215	16936
1.45636e-104	-0.299712	0.318	0.661	4.20059e-100	C20orf194	2215	16936
1.59192e-104	-0.338093	0.143	0.408	4.59156e-100	C1GALT1	2215	16936
1.61932e-104	-0.418662	0.004	0.187	4.67061e-100	OTOGL	2215	16936
1.75638e-104	-0.299129	0.119	0.375	5.06593e-100	AP002495.2	2215	16936
1.83664e-104	0.231034	0.115	0.025	5.29742e-100	MAP3K6	2215	16936
2.58929e-104	-0.335638	0.075	0.304	7.46829e-100	FBXO16	2215	16936
2.59954e-104	0.575893	0.394	0.246	7.49786e-100	RHOT2	2215	16936
2.64284e-104	-0.317277	0.101	0.345	7.62275e-100	RANBP9	2215	16936
2.78195e-104	0.666807	0.437	0.299	8.02398e-100	SRSF2	2215	16936
3.02873e-104	0.223701	0.112	0.024	8.73576e-100	LTBP4	2215	16936
3.26627e-104	-0.673148	0.398	0.627	9.42089e-100	SAMD4A	2215	16936
3.32291e-104	-0.305902	0.065	0.289	9.58428e-100	DAP	2215	16936
3.65658e-104	-0.316364	0.134	0.396	1.05467e-99	NT5C3A	2215	16936
3.85019e-104	-0.529975	0.052	0.265	1.11051e-99	SLC9A9	2215	16936
4.70459e-104	0.526484	0.344	0.189	1.35694e-99	INF2	2215	16936
5.3877e-104	-0.283111	0.065	0.29	1.55397e-99	VPS4B	2215	16936
6.15985e-104	-0.331135	0.146	0.41	1.77669e-99	SNX24	2215	16936
7.63996e-104	-0.332097	0.012	0.2	2.20359e-99	AC009495.1	2215	16936
7.82116e-104	-0.280248	0.185	0.479	2.25586e-99	REV1	2215	16936
8.16199e-104	-0.29398	0.097	0.341	2.35416e-99	TNRC6C	2215	16936
1.51122e-103	-0.29609	0.053	0.268	4.35882e-99	AC096711.2	2215	16936
1.63153e-103	-0.390451	0.062	0.28	4.70583e-99	ARHGAP28	2215	16936
1.77279e-103	-0.280972	0.052	0.269	5.11326e-99	RNF14	2215	16936
1.82562e-103	-0.280029	0.004	0.186	5.26564e-99	AC012404.1	2215	16936
1.83037e-103	-0.294937	0.051	0.265	5.27933e-99	LRRC6	2215	16936
2.00654e-103	-0.326615	0.119	0.373	5.78747e-99	RNF38	2215	16936
2.10915e-103	-0.333173	0.048	0.261	6.08341e-99	BDNF-AS	2215	16936
2.21679e-103	-0.323551	0.023	0.219	6.39387e-99	MAMDC2-AS1	2215	16936
2.356e-103	-0.362452	0.328	0.651	6.79541e-99	TNIK	2215	16936
2.48369e-103	-0.31187	0.081	0.312	7.16369e-99	CAB39	2215	16936
2.57774e-103	-0.381375	0.166	0.435	7.43497e-99	MTSS1	2215	16936
2.70503e-103	-0.276187	0.264	0.599	7.80211e-99	SPG11	2215	16936
2.7364e-103	-0.387758	0.203	0.482	7.89259e-99	SCFD2	2215	16936
3.20643e-103	-0.281995	0.115	0.366	9.24832e-99	EPG5	2215	16936
3.58594e-103	-0.303995	0.183	0.471	1.03429e-98	C6orf106	2215	16936
3.59825e-103	-0.286131	0.117	0.371	1.03784e-98	HADHB	2215	16936
3.66025e-103	-0.34853	0.111	0.36	1.05573e-98	KMO	2215	16936
3.92419e-103	-0.317972	0.285	0.608	1.13186e-98	ASCC3	2215	16936
4.20245e-103	-0.284232	0.052	0.266	1.21211e-98	CLUAP1	2215	16936
4.27124e-103	-0.28368	0.07	0.299	1.23195e-98	EXOC3L4	2215	16936
4.71665e-103	-0.265162	0.103	0.348	1.36042e-98	MIRLET7BHG	2215	16936
4.89421e-103	-0.296524	0.046	0.255	1.41164e-98	MINDY3	2215	16936
5.32111e-103	-0.288498	0.117	0.372	1.53477e-98	RNF169	2215	16936
5.80007e-103	-0.304873	0.043	0.253	1.67291e-98	AC093152.1	2215	16936
6.06264e-103	-0.280337	0.029	0.23	1.74865e-98	AC007038.1	2215	16936
6.74406e-103	-0.315822	0.185	0.47	1.94519e-98	PDE9A	2215	16936
9.82758e-103	-0.289716	0.071	0.297	2.83457e-98	ATAD1	2215	16936
9.85257e-103	-0.258145	0.2	0.499	2.84178e-98	FAM120B	2215	16936
1.2068e-102	-0.337379	0.149	0.415	3.48076e-98	RPS6KC1	2215	16936
1.20909e-102	-0.341047	0.722	0.865	3.48737e-98	ZNF638	2215	16936
1.26579e-102	-0.29198	0.146	0.417	3.65091e-98	DGLUCY	2215	16936
1.40329e-102	-0.299335	0.079	0.311	4.0475e-98	FAM177A1	2215	16936
1.53259e-102	-0.289083	0.082	0.315	4.42045e-98	RAB11A	2215	16936
1.59044e-102	-0.306204	0.269	0.589	4.58731e-98	RNF145	2215	16936
2.19017e-102	-0.316567	0.142	0.403	6.3171e-98	EIF3E	2215	16936
2.34002e-102	-0.297356	0.101	0.342	6.74932e-98	INTS10	2215	16936
2.42386e-102	-0.456291	0.058	0.273	6.99114e-98	OSBPL11	2215	16936
2.50688e-102	-0.283794	0.143	0.406	7.23059e-98	CCDC191	2215	16936
2.60206e-102	-0.29631	0.058	0.277	7.50512e-98	NSL1	2215	16936
3.98558e-102	-0.27096	0.109	0.36	1.14956e-97	YIPF4	2215	16936
4.25047e-102	-0.337544	0.056	0.27	1.22596e-97	LCORL	2215	16936
4.34527e-102	-0.320824	0.092	0.328	1.2533e-97	HSPA4L	2215	16936
4.73579e-102	-0.313148	0.038	0.243	1.36594e-97	DNAH6	2215	16936
5.3756e-102	-0.270788	0.297	0.642	1.55048e-97	UBE2D3	2215	16936
5.42384e-102	-0.29932	0.116	0.365	1.5644e-97	TMEM123	2215	16936
6.36186e-102	-0.311779	0.143	0.405	1.83495e-97	PEX14	2215	16936
6.56707e-102	-0.278231	0.044	0.252	1.89414e-97	AL158152.2	2215	16936
6.63929e-102	0.380572	0.222	0.087	1.91497e-97	LCAT	2215	16936
6.64943e-102	-0.351473	0.716	0.886	1.9179e-97	ZNF292	2215	16936
6.93722e-102	-0.305988	0.002	0.18	2.0009e-97	SULT1C4	2215	16936
8.44292e-102	-0.330341	0.031	0.229	2.43519e-97	PLS1	2215	16936
8.54741e-102	-0.289212	0.113	0.361	2.46533e-97	TMBIM6	2215	16936
1.04279e-101	-0.492719	0.007	0.188	3.00773e-97	AC116345.1	2215	16936
1.16136e-101	-0.293313	0.16	0.431	3.3497e-97	OPA1	2215	16936
1.20916e-101	0.374647	0.222	0.087	3.48757e-97	TRIM28	2215	16936
1.31595e-101	-0.283167	0.037	0.239	3.7956e-97	CCNC	2215	16936
1.41867e-101	0.477521	0.297	0.147	4.09187e-97	GSDMD	2215	16936
1.4253e-101	0.404798	0.237	0.098	4.11099e-97	DOCK6	2215	16936
1.68657e-101	0.320325	0.174	0.056	4.86457e-97	AL354836.1	2215	16936
1.75645e-101	-0.276319	0.183	0.468	5.06614e-97	RB1CC1	2215	16936
1.77239e-101	-0.291118	0.022	0.215	5.1121e-97	AC107884.1	2215	16936
1.78431e-101	-0.303201	0.289	0.624	5.14647e-97	ACTR3C	2215	16936
2.80223e-101	-0.321068	0.045	0.252	8.08248e-97	DPP4	2215	16936
3.0746e-101	-0.36472	0.057	0.269	8.86807e-97	IL7	2215	16936
3.18789e-101	-0.320786	0.06	0.279	9.19482e-97	MOSMO	2215	16936
5.07935e-101	-0.331374	0.095	0.331	1.46504e-96	RUSC2	2215	16936
7.14431e-101	-0.289788	0.088	0.321	2.06063e-96	DNAJB14	2215	16936
7.31897e-101	-0.290006	0.307	0.639	2.11101e-96	PWWP2A	2215	16936
8.67982e-101	-0.279829	0.043	0.249	2.50352e-96	UBXN2B	2215	16936
9.31571e-101	-0.292104	0.091	0.325	2.68693e-96	KATNAL1	2215	16936
1.10908e-100	-0.478618	0.045	0.246	3.19891e-96	CFAP299	2215	16936
1.45638e-100	-0.38394	0.484	0.757	4.20065e-96	ARHGEF12	2215	16936
1.46783e-100	-0.296038	0.022	0.213	4.23366e-96	MGST2	2215	16936
1.63325e-100	-0.285048	0.077	0.303	4.71079e-96	CHIC1	2215	16936
1.71078e-100	-0.280229	0.088	0.323	4.93441e-96	TUBGCP3	2215	16936
1.72034e-100	-0.28008	0.084	0.316	4.96198e-96	PEBP1	2215	16936
1.78191e-100	-0.378059	0.006	0.186	5.13956e-96	AC079380.1	2215	16936
1.89868e-100	-0.306481	0.021	0.212	5.47635e-96	LINC01504	2215	16936
1.90771e-100	-0.325176	0.047	0.255	5.5024e-96	EFHC2	2215	16936
2.05239e-100	0.522089	0.217	0.085	5.91971e-96	SLC20A1	2215	16936
2.0705e-100	-0.295833	0.051	0.261	5.97195e-96	EDEM3	2215	16936
2.23203e-100	-0.279378	0.079	0.307	6.43785e-96	UFL1	2215	16936
2.33963e-100	-0.284315	0.042	0.246	6.74821e-96	NMRK1	2215	16936
2.96528e-100	-0.31284	0.107	0.348	8.55274e-96	HSPB8	2215	16936
3.58595e-100	-0.327816	0.07	0.292	1.0343e-95	PLA2G4C	2215	16936
4.11329e-100	-0.274174	0.053	0.266	1.1864e-95	RNF170	2215	16936
5.76772e-100	-0.319452	0.057	0.272	1.66358e-95	AL139260.1	2215	16936
7.95422e-100	-0.619759	0.092	0.311	2.29424e-95	SGIP1	2215	16936
8.29756e-100	-0.292243	0.18	0.458	2.39327e-95	G3BP1	2215	16936
1.00121e-99	-0.305871	0.091	0.322	2.8878e-95	MTMR2	2215	16936
1.42232e-99	-0.26986	0.14	0.403	4.10238e-95	GAPVD1	2215	16936
1.5612e-99	-0.282766	0.24	0.549	4.50296e-95	NUCKS1	2215	16936
1.74088e-99	-0.313605	0.249	0.552	5.02121e-95	DOCK7	2215	16936
1.8138e-99	-0.306332	0.082	0.307	5.23153e-95	WDR20	2215	16936
1.97346e-99	-0.281713	0.104	0.347	5.69205e-95	N4BP1	2215	16936
2.58613e-99	-0.281208	0.119	0.369	7.45917e-95	CSTF3	2215	16936
2.7932e-99	-0.286935	0.076	0.3	8.05642e-95	RSBN1	2215	16936
2.79843e-99	-0.680067	0.306	0.55	8.07151e-95	CACNA2D1	2215	16936
2.8573e-99	-0.265727	0.358	0.719	8.24132e-95	HNRNPU	2215	16936
2.93315e-99	-0.292397	0.218	0.514	8.46009e-95	POLK	2215	16936
3.42579e-99	-0.294661	0.157	0.427	9.88101e-95	ABHD18	2215	16936
4.0026e-99	-0.28386	0.098	0.334	1.15447e-94	ERCC6L2	2215	16936
4.05609e-99	-0.273991	0.133	0.39	1.1699e-94	ZNF736	2215	16936
4.77167e-99	-0.316962	0.459	0.73	1.37629e-94	SCAF11	2215	16936
5.41866e-99	-0.272189	0.028	0.221	1.5629e-94	SDCBP2-AS1	2215	16936
5.851e-99	-0.332344	0.082	0.307	1.6876e-94	CDK8	2215	16936
5.95983e-99	-0.320477	0.064	0.279	1.71899e-94	UBL3	2215	16936
6.4809e-99	-0.266616	0.015	0.199	1.86929e-94	AL136234.1	2215	16936
6.5674e-99	-0.265271	0.091	0.326	1.89424e-94	NHLRC3	2215	16936
6.68423e-99	-0.290084	0.137	0.396	1.92793e-94	CRTC3	2215	16936
7.50419e-99	-0.279855	0.233	0.538	2.16443e-94	ABCA5	2215	16936
7.71464e-99	0.234852	0.12	0.029	2.22514e-94	PXDN	2215	16936
9.01021e-99	-0.293077	0.131	0.386	2.59882e-94	NSUN6	2215	16936
9.85259e-99	-0.277125	0.134	0.388	2.84178e-94	IREB2	2215	16936
1.02017e-98	-0.243388	0.21	0.506	2.94248e-94	FUBP1	2215	16936
1.09848e-98	-0.379247	0.117	0.356	3.16834e-94	GLCCI1	2215	16936
1.17539e-98	0.482473	0.325	0.176	3.39018e-94	PFDN5	2215	16936
1.24055e-98	0.419217	0.234	0.098	3.57812e-94	MYRF	2215	16936
1.88544e-98	-0.257699	0.059	0.273	5.43818e-94	GATAD1	2215	16936
1.96408e-98	-0.328142	0.162	0.43	5.665e-94	RBMS1	2215	16936
2.18412e-98	-0.292057	0.988	0.991	6.29964e-94	LPP	2215	16936
2.31792e-98	0.708995	0.327	0.172	6.68557e-94	SGK1	2215	16936
2.82188e-98	-0.453951	0.025	0.213	8.13915e-94	CCDC178	2215	16936
3.04299e-98	-0.288016	0.063	0.276	8.77689e-94	GTF2E2	2215	16936
3.16505e-98	-0.282288	0.063	0.278	9.12896e-94	MTCH2	2215	16936
3.8703e-98	-0.275648	0.17	0.44	1.11631e-93	CCDC50	2215	16936
4.30145e-98	-0.263354	0.21	0.503	1.24067e-93	USP47	2215	16936
[truncated: 5,527 more rows]

## Sheet: 7_DAPs_Epi-HvsEMT_tumorclusters
p_val	avg_log2FC	pct.1	pct.2	p_val_adj	peak	Ident.1	Ident.2
0	-2.68954	0.01	0.142	0	chr1-33099288-33099788	Epithelial	Mesenchymal
0	-4.41277	0.003	0.123	0	chr6-33750519-33751019	Epithelial	Mesenchymal
0	-2.23746	0.043	0.216	0	chr12-12891169-12891669	Epithelial	Mesenchymal
0	-3.29354	0.006	0.172	0	chr13-30870312-30870812	Epithelial	Mesenchymal
0	-2.07931	0.011	0.153	0	chr19-703655-704155	Epithelial	Mesenchymal
0	-2.26245	0.012	0.181	0	chr19-49363294-49363794	Epithelial	Mesenchymal
0	-2.50233	0.009	0.201	0	chr20-45910609-45911109	Epithelial	Mesenchymal
0	-2.09505	0.031	0.197	0	chr20-63553304-63553804	Epithelial	Mesenchymal
0	-4.03379	0.005	0.124	0	chr20-45781401-45781901	Epithelial	Mesenchymal
0	-3.36461	0.001	0.11	0	chrX-989982-990482	Epithelial	Mesenchymal
0	-3.67776	0.001	0.147	0	chrX-73851111-73851611	Epithelial	Mesenchymal
2.58426057740488e-315	-2.86524	0.017	0.153	0	chr5-138469701-138470201	Epithelial	Mesenchymal
0	-3.93722	0.004	0.108	1.44151e-303	chr7-33722328-33722828	Epithelial	Mesenchymal
0	-2.80191	0.007	0.12	7.14241e-303	chr16-29877404-29877904	Epithelial	Mesenchymal
8.39689e-305	-3.34467	0.006	0.118	4.46318e-299	chr15-65421454-65421954	Epithelial	Mesenchymal
4.57639e-303	-2.61165	0.022	0.165	2.43248e-297	chrX-150200840-150201340	Epithelial	Mesenchymal
3.07004e-301	-2.91128	0.013	0.139	1.63181e-295	chr7-101117348-101117848	Epithelial	Mesenchymal
1.26035e-296	-4.17934	0.005	0.111	6.6991e-291	chr5-127088136-127088636	Epithelial	Mesenchymal
1.66548e-296	-3.65388	0.004	0.105	8.85249e-291	chr12-124764675-124765175	Epithelial	Mesenchymal
8.85519e-290	-2.62297	0.006	0.115	4.70678e-284	chr19-45670728-45671228	Epithelial	Mesenchymal
6.01268e-287	-2.05935	0.016	0.15	3.19591e-281	chr4-1580388-1580888	Epithelial	Mesenchymal
5.02924e-279	-3.20999	0.01	0.126	2.67318e-273	chr1-225700067-225700567	Epithelial	Mesenchymal
2.96974e-275	-3.72406	0.005	0.105	1.5785e-269	chr17-50209454-50209954	Epithelial	Mesenchymal
2.64314e-273	-2.20722	0.014	0.135	1.40491e-267	chr19-7506491-7506991	Epithelial	Mesenchymal
1.4613e-271	-1.62716	0.047	0.197	7.76719e-266	chr12-132908335-132908835	Epithelial	Mesenchymal
1.82644e-266	-2.86999	0.018	0.144	9.70806e-261	chr5-180330639-180331139	Epithelial	Mesenchymal
2.96098e-264	-2.57858	0.012	0.125	1.57384e-258	chr1-29282891-29283391	Epithelial	Mesenchymal
3.48222e-263	-3.1284	0.005	0.103	1.8509e-257	chr12-54383036-54383536	Epithelial	Mesenchymal
2.94815e-262	-2.05441	0.037	0.184	1.56702e-256	chr8-142192564-142193064	Epithelial	Mesenchymal
5.01842e-262	-3.37706	0.008	0.112	2.66743e-256	chr20-8144730-8145230	Epithelial	Mesenchymal
9.91238e-261	-3.21839	0.008	0.112	5.26871e-255	chr12-65631498-65631998	Epithelial	Mesenchymal
1.27853e-259	-2.61856	0.021	0.148	6.79573e-254	chr7-43302081-43302581	Epithelial	Mesenchymal
1.11155e-255	-2.35064	0.027	0.157	5.90817e-250	chr1-161083352-161083852	Epithelial	Mesenchymal
1.49805e-250	-3.41782	0.007	0.107	7.96254e-245	chr12-12901336-12901836	Epithelial	Mesenchymal
1.58332e-249	-2.78289	0.006	0.101	8.41577e-244	chr2-174778350-174778850	Epithelial	Mesenchymal
5.59758e-248	-2.52714	0.009	0.11	2.97527e-242	chr12-6167602-6168102	Epithelial	Mesenchymal
1.32519e-247	-2.79591	0.015	0.124	7.04378e-242	chr20-62370205-62370705	Epithelial	Mesenchymal
3.20824e-246	-2.00061	0.047	0.187	1.70527e-240	chr20-38144011-38144511	Epithelial	Mesenchymal
3.03636e-244	-2.67482	0.015	0.13	1.61391e-238	chr12-107515388-107515888	Epithelial	Mesenchymal
6.54622e-244	-1.64332	0.08	0.236	3.4795e-238	chr7-101126714-101127214	Epithelial	Mesenchymal
9.30642e-242	-1.86589	0.019	0.14	4.94662e-236	chr7-5397074-5397574	Epithelial	Mesenchymal
1.00546e-241	-2.86849	0.015	0.126	5.34429e-236	chrX-44012605-44013105	Epithelial	Mesenchymal
4.34555e-241	-1.89159	0.051	0.197	2.30978e-235	chr20-50440675-50441175	Epithelial	Mesenchymal
6.47838e-241	-2.02464	0.039	0.183	3.44344e-235	chr5-150317127-150317627	Epithelial	Mesenchymal
5.37491e-240	-2.29854	0.021	0.141	2.85692e-234	chr20-25237652-25238152	Epithelial	Mesenchymal
3.60136e-238	-1.96842	0.032	0.164	1.91422e-232	chr17-41547771-41548271	Epithelial	Mesenchymal
1.24039e-234	-2.12625	0.029	0.153	6.59302e-229	chr7-151039115-151039615	Epithelial	Mesenchymal
3.94567e-233	-2.64252	0.024	0.137	2.09724e-227	chr17-76700910-76701410	Epithelial	Mesenchymal
6.30232e-233	-2.22668	0.025	0.145	3.34986e-227	chr5-177494485-177494985	Epithelial	Mesenchymal
1.74963e-232	-2.2257	0.013	0.121	9.29978e-227	chr7-2863539-2864039	Epithelial	Mesenchymal
1.25688e-230	-1.98302	0.036	0.165	6.68066e-225	chr1-235011753-235012253	Epithelial	Mesenchymal
2.2177e-226	-1.9552	0.036	0.17	1.17877e-220	chr1-233112868-233113368	Epithelial	Mesenchymal
2.62396e-225	-2.44496	0.016	0.12	1.39471e-219	chr19-46133091-46133591	Epithelial	Mesenchymal
3.32588e-225	-2.4377	0.032	0.158	1.7678e-219	chr12-113161409-113161909	Epithelial	Mesenchymal
4.8319e-223	1.70598	0.223	0.021	2.56829e-217	chr5-168277440-168277940	Epithelial	Mesenchymal
1.18591e-222	-2.62265	0.016	0.119	6.30346e-217	chr19-41323426-41323926	Epithelial	Mesenchymal
1.38083e-222	-2.32134	0.017	0.128	7.33948e-217	chr20-31593267-31593767	Epithelial	Mesenchymal
6.84503e-222	-1.84672	0.027	0.151	3.63833e-216	chr19-3275925-3276425	Epithelial	Mesenchymal
1.17894e-221	-2.29368	0.028	0.149	6.26638e-216	chr17-74569357-74569857	Epithelial	Mesenchymal
5.30427e-219	-2.84	0.009	0.105	2.81937e-213	chr7-121530235-121530735	Epithelial	Mesenchymal
2.7405e-217	-2.07315	0.016	0.121	1.45665e-211	chr19-7871915-7872415	Epithelial	Mesenchymal
1.30475e-215	-2.37665	0.019	0.122	6.9351e-210	chr17-76716000-76716500	Epithelial	Mesenchymal
2.20833e-208	-2.73025	0.017	0.12	1.17379e-202	chr20-22411682-22412182	Epithelial	Mesenchymal
3.17042e-206	-2.41859	0.021	0.128	1.68517e-200	chr7-1611694-1612194	Epithelial	Mesenchymal
6.25206e-202	-2.53744	0.013	0.106	3.32314e-196	chr20-46350341-46350841	Epithelial	Mesenchymal
1.95029e-200	-3.06267	0.013	0.104	1.03663e-194	chr5-175246281-175246781	Epithelial	Mesenchymal
7.71816e-200	-2.61756	0.011	0.1	4.10242e-194	chr19-46201304-46201804	Epithelial	Mesenchymal
1.42314e-199	-2.37807	0.024	0.134	7.56438e-194	chr12-45415289-45415789	Epithelial	Mesenchymal
3.24653e-199	-2.71466	0.011	0.104	1.72562e-193	chrX-5051640-5052140	Epithelial	Mesenchymal
2.02922e-197	-2.55744	0.014	0.106	1.07859e-191	chr20-50305215-50305715	Epithelial	Mesenchymal
2.18226e-197	-2.74603	0.014	0.108	1.15993e-191	chr2-119255754-119256254	Epithelial	Mesenchymal
9.26222e-197	-1.90381	0.035	0.151	4.92313e-191	chr12-122946688-122947188	Epithelial	Mesenchymal
2.16709e-196	-2.5293	0.016	0.11	1.15187e-190	chr3-157128160-157128660	Epithelial	Mesenchymal
2.84692e-195	-2.60275	0.012	0.104	1.51322e-189	chr1-24266301-24266801	Epithelial	Mesenchymal
4.70172e-194	-1.81383	0.044	0.169	2.4991e-188	chr20-40506409-40506909	Epithelial	Mesenchymal
1.85591e-191	-1.58127	0.049	0.177	9.86467e-186	chr2-9702986-9703486	Epithelial	Mesenchymal
2.86824e-191	-2.51583	0.013	0.104	1.52455e-185	chr4-123832146-123832646	Epithelial	Mesenchymal
8.78151e-190	-2.0923	0.018	0.117	4.66762e-184	chr15-70492683-70493183	Epithelial	Mesenchymal
3.28653e-184	-2.68135	0.015	0.105	1.74688e-178	chr20-2236983-2237483	Epithelial	Mesenchymal
1.95571e-183	-2.27895	0.019	0.116	1.03951e-177	chr10-78977806-78978306	Epithelial	Mesenchymal
5.13863e-183	-2.43927	0.022	0.123	2.73132e-177	chr13-113998289-113998789	Epithelial	Mesenchymal
1.42929e-181	-1.7838	0.038	0.148	7.59709e-176	chr17-77279608-77280108	Epithelial	Mesenchymal
3.68062e-181	-2.50028	0.017	0.112	1.95635e-175	chr12-5088731-5089231	Epithelial	Mesenchymal
7.28748e-180	-2.54272	0.018	0.113	3.8735e-174	chr22-25747343-25747843	Epithelial	Mesenchymal
1.2619e-179	-2.44352	0.014	0.102	6.70736e-174	chr15-74179395-74179895	Epithelial	Mesenchymal
2.70825e-179	-1.27281	0.1	0.232	1.43951e-173	chr7-158818345-158818845	Epithelial	Mesenchymal
3.57369e-179	1.51329	0.187	0.017	1.89952e-173	chr12-109723347-109723847	Epithelial	Mesenchymal
3.52595e-178	-2.12337	0.026	0.129	1.87414e-172	chr5-136058181-136058681	Epithelial	Mesenchymal
2.65888e-177	-2.61003	0.016	0.102	1.41327e-171	chr5-178642363-178642863	Epithelial	Mesenchymal
5.4077e-177	-1.92297	0.019	0.117	2.87434e-171	chr17-10115025-10115525	Epithelial	Mesenchymal
2.40257e-176	-2.33629	0.022	0.12	1.27703e-170	chr6-150492408-150492908	Epithelial	Mesenchymal
6.53152e-176	-2.40447	0.022	0.115	3.47169e-170	chr2-46151003-46151503	Epithelial	Mesenchymal
6.17508e-173	-1.60738	0.042	0.156	3.28223e-167	chr20-1225534-1226034	Epithelial	Mesenchymal
3.91596e-172	-2.52583	0.015	0.101	2.08144e-166	chr7-74079107-74079607	Epithelial	Mesenchymal
7.45298e-172	-1.62441	0.039	0.148	3.96147e-166	chr12-124509618-124510118	Epithelial	Mesenchymal
2.02295e-170	1.37501	0.216	0.029	1.07526e-164	chr22-50484241-50484741	Epithelial	Mesenchymal
3.16837e-169	-1.34236	0.049	0.164	1.68408e-163	chr17-57662833-57663333	Epithelial	Mesenchymal
9.01856e-168	-2.13828	0.028	0.127	4.79362e-162	chr20-45419388-45419888	Epithelial	Mesenchymal
1.18449e-167	1.7022	0.14	0.004	6.29591e-162	chr3-126180350-126180850	Epithelial	Mesenchymal
1.16285e-166	-1.89754	0.016	0.103	6.1809e-161	chr19-55080017-55080517	Epithelial	Mesenchymal
1.51401e-165	-2.07688	0.028	0.126	8.04739e-160	chr7-158431912-158432412	Epithelial	Mesenchymal
7.03048e-165	-1.52618	0.045	0.153	3.7369e-159	chr7-155205391-155205891	Epithelial	Mesenchymal
1.23281e-164	-2.02716	0.023	0.115	6.55272e-159	chr7-538100-538600	Epithelial	Mesenchymal
2.2019e-164	-2.25435	0.021	0.111	1.17037e-158	chr20-50438882-50439382	Epithelial	Mesenchymal
5.66429e-164	-1.95147	0.029	0.124	3.01073e-158	chr5-73448425-73448925	Epithelial	Mesenchymal
8.68621e-164	-1.60399	0.054	0.167	4.61697e-158	chr12-65536920-65537420	Epithelial	Mesenchymal
1.90633e-163	-2.25588	0.025	0.115	1.01327e-157	chr20-1934602-1935102	Epithelial	Mesenchymal
3.8201e-163	-2.16397	0.021	0.112	2.03049e-157	chr11-115941343-115941843	Epithelial	Mesenchymal
2.31053e-162	1.96627	0.141	0.006	1.22811e-156	chr5-157286757-157287257	Epithelial	Mesenchymal
2.94569e-162	1.58637	0.161	0.011	1.56572e-156	chr4-184805479-184805979	Epithelial	Mesenchymal
3.64094e-162	1.77874	0.177	0.018	1.93526e-156	chr5-178213598-178214098	Epithelial	Mesenchymal
1.05049e-161	-2.15518	0.017	0.102	5.58365e-156	chr12-89162652-89163152	Epithelial	Mesenchymal
7.39908e-161	1.74121	0.156	0.009	3.93282e-155	chr17-19549821-19550321	Epithelial	Mesenchymal
2.92998e-160	-2.36354	0.018	0.103	1.55737e-154	chr21-34835967-34836467	Epithelial	Mesenchymal
3.52099e-160	-1.77918	0.03	0.132	1.87151e-154	chr20-44692811-44693311	Epithelial	Mesenchymal
3.31612e-159	1.82065	0.159	0.011	1.76261e-153	chr5-151014882-151015382	Epithelial	Mesenchymal
1.5055e-157	-1.66401	0.029	0.124	8.00214e-152	chr19-7871275-7871775	Epithelial	Mesenchymal
2.89112e-157	1.71159	0.156	0.011	1.53671e-151	chr2-26001778-26002278	Epithelial	Mesenchymal
5.70185e-157	-2.14844	0.021	0.11	3.03069e-151	chr3-105792166-105792666	Epithelial	Mesenchymal
1.39079e-156	-1.34158	0.082	0.194	7.39243e-151	chrX-2928526-2929026	Epithelial	Mesenchymal
1.07635e-155	-1.66731	0.041	0.144	5.72113e-150	chr20-53899499-53899999	Epithelial	Mesenchymal
2.47546e-155	1.56515	0.182	0.02	1.31578e-149	chr2-217964609-217965109	Epithelial	Mesenchymal
2.69367e-155	-2.48129	0.019	0.103	1.43176e-149	chr6-83183520-83184020	Epithelial	Mesenchymal
7.16622e-155	-2.18	0.021	0.111	3.80905e-149	chr3-106345407-106345907	Epithelial	Mesenchymal
6.38696e-154	-2.17025	0.018	0.105	3.39485e-148	chr12-27969957-27970457	Epithelial	Mesenchymal
3.56746e-152	-1.76515	0.031	0.121	1.8962e-146	chr20-35884045-35884545	Epithelial	Mesenchymal
4.34049e-152	-1.45302	0.062	0.164	2.30709e-146	chr20-62603566-62604066	Epithelial	Mesenchymal
6.35456e-152	-2.00481	0.026	0.117	3.37763e-146	chr17-79038398-79038898	Epithelial	Mesenchymal
5.03312e-151	1.70508	0.161	0.014	2.67524e-145	chr5-173320143-173320643	Epithelial	Mesenchymal
7.84783e-151	-2.09741	0.02	0.107	4.17134e-145	chr2-233165915-233166415	Epithelial	Mesenchymal
1.12658e-150	-1.40921	0.044	0.145	5.98807e-145	chr8-143948326-143948826	Epithelial	Mesenchymal
3.57402e-150	-2.41089	0.019	0.102	1.89969e-144	chrX-42096150-42096650	Epithelial	Mesenchymal
4.14306e-149	-1.62194	0.053	0.156	2.20215e-143	chr12-26239349-26239849	Epithelial	Mesenchymal
7.46438e-149	-1.42987	0.043	0.142	3.96753e-143	chr19-49339297-49339797	Epithelial	Mesenchymal
4.41677e-148	-1.4425	0.049	0.155	2.34764e-142	chr7-44257687-44258187	Epithelial	Mesenchymal
8.00193e-148	1.42794	0.158	0.014	4.25325e-142	chr12-26878543-26879043	Epithelial	Mesenchymal
1.00377e-147	-2.06422	0.024	0.108	5.33532e-142	chr7-101121756-101122256	Epithelial	Mesenchymal
1.10927e-147	-1.1895	0.091	0.209	5.89606e-142	chr20-50308453-50308953	Epithelial	Mesenchymal
3.01772e-147	-1.53006	0.05	0.145	1.604e-141	chr1-156126118-156126618	Epithelial	Mesenchymal
6.1201e-147	1.88619	0.141	0.009	3.253e-141	chr5-157915595-157916095	Epithelial	Mesenchymal
1.02369e-146	-1.49268	0.051	0.153	5.44118e-141	chr20-63834822-63835322	Epithelial	Mesenchymal
1.98156e-146	-1.87539	0.021	0.103	1.05325e-140	chr5-135456144-135456644	Epithelial	Mesenchymal
3.60836e-146	1.62753	0.136	0.008	1.91794e-140	chr7-89780135-89780635	Epithelial	Mesenchymal
1.37681e-145	-1.52746	0.044	0.142	7.31812e-140	chr19-17841980-17842480	Epithelial	Mesenchymal
2.81382e-145	1.58268	0.151	0.011	1.49562e-139	chr22-32073921-32074421	Epithelial	Mesenchymal
3.43789e-145	1.39413	0.204	0.032	1.82733e-139	chr5-151005952-151006452	Epithelial	Mesenchymal
3.65973e-145	-2.07567	0.018	0.1	1.94525e-139	chr19-35139189-35139689	Epithelial	Mesenchymal
7.61562e-145	-2.08255	0.028	0.115	4.04792e-139	chr5-59193851-59194351	Epithelial	Mesenchymal
1.16507e-144	-1.46407	0.069	0.174	6.19269e-139	chr5-132263806-132264306	Epithelial	Mesenchymal
3.48698e-144	1.2842	0.204	0.034	1.85343e-138	chr2-159090617-159091117	Epithelial	Mesenchymal
8.50537e-144	-1.44391	0.066	0.171	4.52084e-138	chr20-63699011-63699511	Epithelial	Mesenchymal
1.87551e-143	1.41424	0.171	0.018	9.96886e-138	chr3-126355741-126356241	Epithelial	Mesenchymal
6.73106e-143	2.15393	0.1	0	3.57775e-137	chrY-19566910-19567410	Epithelial	Mesenchymal
1.63533e-142	-1.85743	0.029	0.117	8.69222e-137	chr12-12398050-12398550	Epithelial	Mesenchymal
2.88969e-142	1.79301	0.127	0.004	1.53595e-136	chr17-19539916-19540416	Epithelial	Mesenchymal
6.81168e-142	-1.20126	0.031	0.121	3.6206e-136	chr11-66312003-66312503	Epithelial	Mesenchymal
7.66753e-142	-2.04828	0.031	0.118	4.07551e-136	chr15-80159634-80160134	Epithelial	Mesenchymal
1.02716e-141	1.83122	0.149	0.014	5.45964e-136	chr5-155480661-155481161	Epithelial	Mesenchymal
2.74788e-141	-1.63695	0.031	0.121	1.46057e-135	chr7-23474110-23474610	Epithelial	Mesenchymal
5.12131e-140	-0.997888	0.153	0.272	2.72212e-134	chrX-15737852-15738352	Epithelial	Mesenchymal
1.06224e-139	-2.09399	0.028	0.111	5.6461e-134	chr16-88245212-88245712	Epithelial	Mesenchymal
1.54155e-139	-1.33882	0.068	0.176	8.19378e-134	chr5-139708913-139709413	Epithelial	Mesenchymal
1.30302e-138	1.41168	0.166	0.018	6.9259e-133	chr6-43269977-43270477	Epithelial	Mesenchymal
1.67936e-138	-1.96939	0.022	0.1	8.92625e-133	chr3-194322627-194323127	Epithelial	Mesenchymal
9.12515e-138	1.76789	0.118	0.004	4.85027e-132	chr2-73686075-73686575	Epithelial	Mesenchymal
1.10507e-137	-1.8484	0.03	0.118	5.87374e-132	chr7-36115405-36115905	Epithelial	Mesenchymal
3.2967e-137	-1.87168	0.027	0.113	1.75229e-131	chr5-141681716-141682216	Epithelial	Mesenchymal
1.06126e-136	1.96418	0.124	0.005	5.64088e-131	chr5-157285433-157285933	Epithelial	Mesenchymal
6.4344e-136	-1.64195	0.041	0.134	3.42007e-130	chr8-22178677-22179177	Epithelial	Mesenchymal
7.48762e-136	-1.08402	0.067	0.174	3.97988e-130	chr19-48493294-48493794	Epithelial	Mesenchymal
9.78557e-136	-1.77636	0.035	0.122	5.20131e-130	chr20-35305583-35306083	Epithelial	Mesenchymal
7.74086e-135	-1.03418	0.056	0.156	4.11448e-129	chr11-66312593-66313093	Epithelial	Mesenchymal
8.43529e-135	-1.64608	0.031	0.118	4.48359e-129	chr16-89581075-89581575	Epithelial	Mesenchymal
2.6393e-134	-1.59931	0.033	0.124	1.40286e-128	chr2-9703624-9704124	Epithelial	Mesenchymal
4.64107e-134	-1.59606	0.044	0.136	2.46686e-128	chrX-115892847-115893347	Epithelial	Mesenchymal
3.03184e-133	1.60256	0.14	0.01	1.61151e-127	chr2-235302080-235302580	Epithelial	Mesenchymal
9.07772e-132	1.72463	0.13	0.008	4.82506e-126	chr3-126270030-126270530	Epithelial	Mesenchymal
1.14572e-131	-1.5112	0.054	0.15	6.08981e-126	chr19-47428094-47428594	Epithelial	Mesenchymal
3.03567e-131	1.71263	0.156	0.019	1.61354e-125	chr5-178289432-178289932	Epithelial	Mesenchymal
1.01552e-130	2.02363	0.111	0.003	5.39778e-125	chr4-8340597-8341097	Epithelial	Mesenchymal
8.22764e-130	-1.26793	0.072	0.169	4.37322e-124	chr7-101100042-101100542	Epithelial	Mesenchymal
5.32258e-129	-1.51218	0.038	0.127	2.8291e-123	chr20-62359372-62359872	Epithelial	Mesenchymal
1.0535e-128	-1.29413	0.033	0.126	5.59966e-123	chr1-6962660-6963160	Epithelial	Mesenchymal
7.52131e-128	-1.86645	0.025	0.105	3.99779e-122	chr1-235910315-235910815	Epithelial	Mesenchymal
1.31866e-127	-1.72862	0.032	0.112	7.00903e-122	chr1-3313028-3313528	Epithelial	Mesenchymal
1.71354e-127	1.43675	0.182	0.028	9.10794e-122	chr5-149160956-149161456	Epithelial	Mesenchymal
1.9749e-127	-1.52095	0.046	0.134	1.04972e-121	chr7-20219793-20220293	Epithelial	Mesenchymal
2.10896e-127	-1.02605	0.117	0.219	1.12097e-121	chrX-15854579-15855079	Epithelial	Mesenchymal
4.54656e-126	-1.63186	0.029	0.113	2.41663e-120	chr5-88660840-88661340	Epithelial	Mesenchymal
8.00361e-126	1.4618	0.164	0.022	4.25415e-120	chr2-110773330-110773830	Epithelial	Mesenchymal
9.3134e-126	-1.59187	0.047	0.135	4.95033e-120	chr5-141508921-141509421	Epithelial	Mesenchymal
1.03548e-125	1.8036	0.109	0.003	5.50387e-120	chr17-42894127-42894627	Epithelial	Mesenchymal
2.15346e-125	-1.48511	0.054	0.151	1.14462e-119	chr11-74672841-74673341	Epithelial	Mesenchymal
3.55957e-125	1.69163	0.115	0.005	1.89201e-119	chr7-131934282-131934782	Epithelial	Mesenchymal
6.76915e-125	-1.27704	0.076	0.17	3.598e-119	chr20-63686656-63687156	Epithelial	Mesenchymal
1.03716e-124	-1.57734	0.051	0.134	5.5128e-119	chr20-371800-372300	Epithelial	Mesenchymal
1.49274e-124	1.46082	0.148	0.015	7.93435e-119	chr8-133350324-133350824	Epithelial	Mesenchymal
3.20416e-124	1.55406	0.124	0.007	1.7031e-118	chr20-57589819-57590319	Epithelial	Mesenchymal
3.21955e-124	1.68605	0.116	0.005	1.71128e-118	chr1-71047589-71048089	Epithelial	Mesenchymal
9.12956e-124	-1.28153	0.072	0.172	4.85262e-118	chr20-32155047-32155547	Epithelial	Mesenchymal
1.09126e-123	-1.72288	0.028	0.102	5.80033e-118	chr20-62368905-62369405	Epithelial	Mesenchymal
2.89511e-123	-1.30438	0.078	0.177	1.53883e-117	chr5-139745214-139745714	Epithelial	Mesenchymal
3.04726e-123	-1.98597	0.024	0.104	1.61971e-117	chr5-157390454-157390954	Epithelial	Mesenchymal
3.77342e-123	1.73126	0.138	0.014	2.00568e-117	chr5-142981942-142982442	Epithelial	Mesenchymal
1.08769e-122	1.77337	0.117	0.006	5.78139e-117	chr10-48465041-48465541	Epithelial	Mesenchymal
1.81238e-122	1.96773	0.133	0.011	9.63333e-117	chr5-160240253-160240753	Epithelial	Mesenchymal
3.76737e-122	2.21829	0.133	0.012	2.00246e-116	chr18-48790146-48790646	Epithelial	Mesenchymal
5.33481e-122	-1.70486	0.046	0.133	2.8356e-116	chr1-182289967-182290467	Epithelial	Mesenchymal
3.87993e-121	1.16713	0.182	0.03	2.06229e-115	chr5-10288752-10289252	Epithelial	Mesenchymal
4.86827e-121	-1.67301	0.04	0.12	2.58762e-115	chrX-109840434-109840934	Epithelial	Mesenchymal
9.96807e-121	-1.61723	0.026	0.101	5.29831e-115	chr1-150552205-150552705	Epithelial	Mesenchymal
1.41205e-120	1.58121	0.134	0.011	7.50545e-115	chr17-19538377-19538877	Epithelial	Mesenchymal
3.16443e-120	1.50031	0.125	0.009	1.68198e-114	chr17-4585315-4585815	Epithelial	Mesenchymal
4.52571e-120	-1.162	0.069	0.164	2.40554e-114	chr12-13101099-13101599	Epithelial	Mesenchymal
1.728e-119	-1.70981	0.035	0.111	9.18482e-114	chr12-124910555-124911055	Epithelial	Mesenchymal
3.03183e-119	1.39114	0.178	0.027	1.6115e-113	chr16-51137050-51137550	Epithelial	Mesenchymal
5.05209e-119	1.21032	0.181	0.032	2.68533e-113	chr9-129432663-129433163	Epithelial	Mesenchymal
1.69436e-118	1.66803	0.121	0.008	9.00602e-113	chr6-36999019-36999519	Epithelial	Mesenchymal
1.87728e-118	1.51405	0.139	0.015	9.97825e-113	chr5-159911239-159911739	Epithelial	Mesenchymal
1.99353e-118	1.858	0.118	0.007	1.05962e-112	chr6-37283722-37284222	Epithelial	Mesenchymal
2.80569e-118	1.51005	0.153	0.02	1.4913e-112	chr5-151042346-151042846	Epithelial	Mesenchymal
6.48225e-118	-1.65361	0.035	0.118	3.4455e-112	chr10-77820250-77820750	Epithelial	Mesenchymal
6.70092e-118	-1.37498	0.047	0.129	3.56173e-112	chrX-154368645-154369145	Epithelial	Mesenchymal
9.8137e-118	-1.54058	0.047	0.13	5.21626e-112	chr20-50306074-50306574	Epithelial	Mesenchymal
1.32809e-117	-1.19457	0.087	0.176	7.05916e-112	chr21-8219661-8220161	Epithelial	Mesenchymal
2.03631e-117	-1.71307	0.033	0.116	1.08236e-111	chr8-69643757-69644257	Epithelial	Mesenchymal
3.96425e-117	1.64024	0.127	0.011	2.10711e-111	chr15-74866893-74867393	Epithelial	Mesenchymal
4.02847e-117	-1.77593	0.028	0.103	2.14124e-111	chr7-130010203-130010703	Epithelial	Mesenchymal
4.19038e-117	-1.27039	0.053	0.139	2.2273e-111	chr19-56507413-56507913	Epithelial	Mesenchymal
4.95479e-116	-1.03703	0.065	0.164	2.63361e-110	chr19-48492735-48493235	Epithelial	Mesenchymal
5.98351e-116	1.69047	0.104	0.004	3.1804e-110	chr11-62241898-62242398	Epithelial	Mesenchymal
6.59227e-116	-1.82482	0.027	0.101	3.50398e-110	chr1-206503941-206504441	Epithelial	Mesenchymal
9.66373e-116	-1.15159	0.081	0.182	5.13654e-110	chr17-81094859-81095359	Epithelial	Mesenchymal
1.26785e-115	1.76182	0.109	0.006	6.73899e-110	chr2-104790055-104790555	Epithelial	Mesenchymal
2.1609e-115	-1.52138	0.042	0.125	1.14858e-109	chr5-139481997-139482497	Epithelial	Mesenchymal
2.42386e-115	1.3926	0.138	0.015	1.28835e-109	chr21-33886152-33886652	Epithelial	Mesenchymal
2.59948e-115	-1.7311	0.038	0.111	1.3817e-109	chr12-124911110-124911610	Epithelial	Mesenchymal
6.58797e-115	-1.38378	0.046	0.128	3.50169e-109	chr6-35370336-35370836	Epithelial	Mesenchymal
2.1902e-114	-1.67647	0.038	0.116	1.16415e-108	chr12-104695487-104695987	Epithelial	Mesenchymal
4.53015e-114	-1.38412	0.034	0.11	2.4079e-108	chr12-92593657-92594157	Epithelial	Mesenchymal
4.7025e-114	-0.934688	0.13	0.232	2.49951e-108	chr12-68365139-68365639	Epithelial	Mesenchymal
4.86372e-114	-1.305	0.039	0.123	2.5852e-108	chr17-78592290-78592790	Epithelial	Mesenchymal
6.13089e-114	-1.46888	0.058	0.149	3.25874e-108	chr20-50248222-50248722	Epithelial	Mesenchymal
6.2519e-114	1.47671	0.123	0.011	3.32306e-108	chr17-27965137-27965637	Epithelial	Mesenchymal
4.83724e-113	-1.35583	0.039	0.117	2.57113e-107	chr8-142777047-142777547	Epithelial	Mesenchymal
1.63035e-112	1.36022	0.145	0.016	8.66574e-107	chr14-103896994-103897494	Epithelial	Mesenchymal
1.9992e-112	-1.55442	0.039	0.117	1.06263e-106	chr2-237201902-237202402	Epithelial	Mesenchymal
8.35704e-112	2.16866	0.103	0.004	4.442e-106	chr4-26204803-26205303	Epithelial	Mesenchymal
8.81503e-112	1.63668	0.106	0.005	4.68543e-106	chr8-95169832-95170332	Epithelial	Mesenchymal
1.50722e-111	-1.61639	0.032	0.104	8.01128e-106	chr19-41324918-41325418	Epithelial	Mesenchymal
1.97485e-111	-1.49163	0.038	0.124	1.04969e-105	chr5-169161012-169161512	Epithelial	Mesenchymal
3.22858e-111	1.36848	0.141	0.016	1.71608e-105	chr9-99259366-99259866	Epithelial	Mesenchymal
3.37164e-111	2.29173	0.103	0.003	1.79212e-105	chr2-122663467-122663967	Epithelial	Mesenchymal
8.31554e-111	1.52919	0.1	0.004	4.41994e-105	chr2-439847-440347	Epithelial	Mesenchymal
4.05197e-110	1.6197	0.125	0.011	2.15374e-104	chr12-119710252-119710752	Epithelial	Mesenchymal
4.91225e-110	1.60293	0.13	0.013	2.611e-104	chr4-183746774-183747274	Epithelial	Mesenchymal
6.1389e-110	-1.11037	0.098	0.187	3.263e-104	chr20-390731-391231	Epithelial	Mesenchymal
1.19921e-109	1.17576	0.199	0.042	6.37415e-104	chr17-1742472-1742972	Epithelial	Mesenchymal
3.57708e-109	-1.27299	0.056	0.133	1.90132e-103	chrX-41333009-41333509	Epithelial	Mesenchymal
8.09435e-109	1.78031	0.11	0.007	4.30238e-103	chr18-31738795-31739295	Epithelial	Mesenchymal
1.18798e-108	-1.36219	0.054	0.138	6.31446e-103	chr7-229166-229666	Epithelial	Mesenchymal
1.27968e-108	-1.4569	0.031	0.105	6.80184e-103	chr3-185658445-185658945	Epithelial	Mesenchymal
1.4885e-108	-1.62351	0.03	0.1	7.91178e-103	chr20-41002872-41003372	Epithelial	Mesenchymal
1.58298e-108	-1.57029	0.03	0.101	8.41398e-103	chr20-31696091-31696591	Epithelial	Mesenchymal
1.64511e-108	1.49592	0.131	0.013	8.74423e-103	chr2-127455024-127455524	Epithelial	Mesenchymal
1.82995e-108	-1.64588	0.039	0.115	9.72669e-103	chr12-54229491-54229991	Epithelial	Mesenchymal
3.35303e-108	-1.94216	0.039	0.109	1.78223e-102	chr5-178006471-178006971	Epithelial	Mesenchymal
6.44231e-108	-1.54778	0.034	0.111	3.42427e-102	chr12-113040607-113041107	Epithelial	Mesenchymal
1.049e-107	1.87727	0.102	0.006	5.57573e-102	chr13-89688817-89689317	Epithelial	Mesenchymal
1.30109e-107	1.3785	0.139	0.017	6.91567e-102	chr2-157840494-157840994	Epithelial	Mesenchymal
1.62222e-107	2.16566	0.101	0.005	8.62258e-102	chr5-160960927-160961427	Epithelial	Mesenchymal
1.9159e-107	-1.39199	0.056	0.141	1.01835e-101	chr7-44980341-44980841	Epithelial	Mesenchymal
2.38051e-107	1.89975	0.116	0.009	1.26531e-101	chr5-177373693-177374193	Epithelial	Mesenchymal
2.54429e-107	2.23742	0.109	0.007	1.35236e-101	chr5-115423383-115423883	Epithelial	Mesenchymal
4.19624e-107	1.48168	0.125	0.012	2.23042e-101	chr7-101935492-101935992	Epithelial	Mesenchymal
5.36348e-107	-1.43418	0.046	0.122	2.85084e-101	chr17-82003621-82004121	Epithelial	Mesenchymal
6.91632e-107	-1.67691	0.035	0.108	3.67622e-101	chr5-140718627-140719127	Epithelial	Mesenchymal
7.16472e-107	-1.53923	0.042	0.12	3.80825e-101	chr20-62501771-62502271	Epithelial	Mesenchymal
7.85364e-107	1.23516	0.114	0.012	4.17443e-101	chr2-113603548-113604048	Epithelial	Mesenchymal
1.13931e-106	-1.18343	0.084	0.162	6.05573e-101	chr1-156113994-156114494	Epithelial	Mesenchymal
1.20762e-106	-1.45477	0.062	0.141	6.41881e-101	chr5-56123721-56124221	Epithelial	Mesenchymal
1.21594e-106	-1.5902	0.039	0.115	6.46305e-101	chr12-13347093-13347593	Epithelial	Mesenchymal
1.58796e-106	-1.29956	0.051	0.13	8.44046e-101	chr3-194003549-194004049	Epithelial	Mesenchymal
2.51896e-106	-1.26038	0.046	0.131	1.3389e-100	chr19-17830629-17831129	Epithelial	Mesenchymal
2.80871e-106	-0.928256	0.142	0.235	1.49291e-100	chr20-38152540-38153040	Epithelial	Mesenchymal
3.18293e-106	-1.3765	0.058	0.137	1.69182e-100	chr20-10217878-10218378	Epithelial	Mesenchymal
4.08635e-106	-0.974763	0.092	0.175	2.17201e-100	chrX-44872729-44873229	Epithelial	Mesenchymal
5.10024e-106	-1.42153	0.055	0.132	2.71092e-100	chr20-62602494-62602994	Epithelial	Mesenchymal
7.29297e-106	1.61727	0.11	0.009	3.87642e-100	chr5-136629014-136629514	Epithelial	Mesenchymal
2.07864e-105	-1.67844	0.036	0.11	1.10486e-99	chr12-24661468-24661968	Epithelial	Mesenchymal
2.53885e-105	1.44374	0.127	0.013	1.34947e-99	chr17-19720548-19721048	Epithelial	Mesenchymal
3.30705e-105	1.53413	0.101	0.005	1.75779e-99	chr5-43396880-43397380	Epithelial	Mesenchymal
3.5162e-105	1.50807	0.118	0.011	1.86896e-99	chr17-3976603-3977103	Epithelial	Mesenchymal
3.78477e-105	1.25984	0.153	0.024	2.01171e-99	chr9-68546561-68547061	Epithelial	Mesenchymal
2.42428e-104	-1.46295	0.046	0.125	1.28857e-98	chr7-130356086-130356586	Epithelial	Mesenchymal
2.47448e-104	1.46265	0.135	0.017	1.31526e-98	chr16-57252000-57252500	Epithelial	Mesenchymal
3.80607e-104	1.93345	0.112	0.008	2.02303e-98	chr5-172462910-172463410	Epithelial	Mesenchymal
1.26534e-103	-1.40509	0.032	0.104	6.72564e-98	chr12-108838324-108838824	Epithelial	Mesenchymal
1.51991e-103	1.59072	0.1	0.007	8.07874e-98	chr2-128608066-128608566	Epithelial	Mesenchymal
1.99559e-103	1.6095	0.121	0.011	1.06071e-97	chr7-98174273-98174773	Epithelial	Mesenchymal
2.21883e-103	1.52538	0.111	0.008	1.17937e-97	chr8-119956197-119956697	Epithelial	Mesenchymal
5.83298e-103	1.34139	0.147	0.021	3.10039e-97	chr1-145707285-145707785	Epithelial	Mesenchymal
7.07205e-103	1.38537	0.115	0.01	3.75899e-97	chr2-169363488-169363988	Epithelial	Mesenchymal
9.5797e-103	1.66177	0.102	0.006	5.09188e-97	chr9-94692426-94692926	Epithelial	Mesenchymal
1.89213e-102	1.74951	0.109	0.008	1.00572e-96	chr4-153110560-153111060	Epithelial	Mesenchymal
4.80046e-102	-1.63767	0.032	0.1	2.55158e-96	chr1-156127052-156127552	Epithelial	Mesenchymal
5.45296e-102	1.69747	0.103	0.006	2.8984e-96	chr17-45942149-45942649	Epithelial	Mesenchymal
1.11804e-101	-1.27096	0.058	0.135	5.94268e-96	chr12-52203007-52203507	Epithelial	Mesenchymal
2.23964e-101	-1.29987	0.057	0.137	1.19043e-95	chr16-66926927-66927427	Epithelial	Mesenchymal
4.25683e-101	-1.65555	0.034	0.104	2.26262e-95	chr1-206501223-206501723	Epithelial	Mesenchymal
6.01769e-101	-1.55401	0.042	0.116	3.19857e-95	chr20-401643-402143	Epithelial	Mesenchymal
8.84973e-101	1.32159	0.14	0.02	4.70388e-95	chr8-133358786-133359286	Epithelial	Mesenchymal
1.92138e-100	1.76717	0.104	0.006	1.02127e-94	chr6-168206555-168207055	Epithelial	Mesenchymal
3.74792e-100	1.71075	0.101	0.007	1.99213e-94	chr13-98233017-98233517	Epithelial	Mesenchymal
5.09234e-100	1.67056	0.104	0.007	2.70672e-94	chr17-50589647-50590147	Epithelial	Mesenchymal
5.19393e-100	1.50087	0.114	0.011	2.76072e-94	chr17-78144970-78145470	Epithelial	Mesenchymal
1.3019e-99	1.45362	0.129	0.016	6.91996e-94	chr1-177650946-177651446	Epithelial	Mesenchymal
1.9342e-99	1.7295	0.103	0.007	1.02808e-93	chr13-95470775-95471275	Epithelial	Mesenchymal
3.88565e-99	-1.84416	0.032	0.103	2.06533e-93	chr10-62564346-62564846	Epithelial	Mesenchymal
4.54231e-99	1.22949	0.164	0.032	2.41437e-93	chr4-83535859-83536359	Epithelial	Mesenchymal
8.89726e-99	-1.32393	0.045	0.117	4.72914e-93	chr12-124453395-124453895	Epithelial	Mesenchymal
9.0317e-99	-1.27626	0.033	0.106	4.8006e-93	chr16-57984710-57985210	Epithelial	Mesenchymal
9.86607e-99	-1.03404	0.097	0.177	5.24409e-93	chr1-234980686-234981186	Epithelial	Mesenchymal
1.04257e-98	1.54508	0.116	0.01	5.54155e-93	chr6-36998284-36998784	Epithelial	Mesenchymal
1.70809e-98	-1.39779	0.038	0.115	9.07895e-93	chr12-131860735-131861235	Epithelial	Mesenchymal
1.82577e-98	-1.09555	0.062	0.15	9.70447e-93	chr19-35140966-35141466	Epithelial	Mesenchymal
3.07825e-98	1.58384	0.123	0.014	1.63618e-92	chr5-140222216-140222716	Epithelial	Mesenchymal
3.90452e-98	-1.11515	0.065	0.151	2.07536e-92	chr17-44137999-44138499	Epithelial	Mesenchymal
4.06028e-98	-1.57659	0.044	0.116	2.15815e-92	chr12-95204312-95204812	Epithelial	Mesenchymal
6.23053e-98	1.342	0.129	0.016	3.3117e-92	chr8-72005064-72005564	Epithelial	Mesenchymal
7.98812e-98	-1.58047	0.046	0.121	4.24591e-92	chr5-74315897-74316397	Epithelial	Mesenchymal
2.53908e-97	1.60132	0.113	0.012	1.34959e-91	chr5-119337654-119338154	Epithelial	Mesenchymal
3.22129e-97	-1.16538	0.085	0.172	1.71221e-91	chr5-150619388-150619888	Epithelial	Mesenchymal
3.883e-97	1.36497	0.119	0.015	2.06392e-91	chr9-104810813-104811313	Epithelial	Mesenchymal
4.77021e-97	1.50783	0.106	0.009	2.5355e-91	chr17-78184710-78185210	Epithelial	Mesenchymal
5.29007e-97	1.45863	0.119	0.012	2.81182e-91	chr1-43285442-43285942	Epithelial	Mesenchymal
5.55904e-97	-1.47487	0.032	0.101	2.95479e-91	chr4-10106432-10106932	Epithelial	Mesenchymal
6.82133e-97	-0.923427	0.113	0.195	3.62573e-91	chrX-41084287-41084787	Epithelial	Mesenchymal
1.58269e-96	1.42973	0.124	0.013	8.41244e-91	chr9-70470367-70470867	Epithelial	Mesenchymal
2.75184e-96	1.65704	0.117	0.012	1.46268e-90	chr2-2528744-2529244	Epithelial	Mesenchymal
2.87101e-96	1.52097	0.124	0.015	1.52602e-90	chr5-151095259-151095759	Epithelial	Mesenchymal
3.98627e-96	-1.50413	0.045	0.117	2.11881e-90	chr1-144546360-144546860	Epithelial	Mesenchymal
6.38411e-96	-1.21394	0.046	0.125	3.39333e-90	chr10-79399426-79399926	Epithelial	Mesenchymal
7.19353e-96	-1.18563	0.055	0.127	3.82356e-90	chr10-102646118-102646618	Epithelial	Mesenchymal
1.34527e-95	1.41452	0.109	0.011	7.15047e-90	chr16-69326328-69326828	Epithelial	Mesenchymal
1.4395e-95	-1.09665	0.063	0.149	7.65133e-90	chr12-122063953-122064453	Epithelial	Mesenchymal
3.81183e-95	1.32781	0.109	0.009	2.0261e-89	chr8-144008274-144008774	Epithelial	Mesenchymal
3.85354e-95	-1.41392	0.041	0.112	2.04826e-89	chrX-41381568-41382068	Epithelial	Mesenchymal
3.89456e-95	-1.64117	0.034	0.1	2.07007e-89	chr11-86743310-86743810	Epithelial	Mesenchymal
4.51241e-95	1.35025	0.129	0.017	2.39847e-89	chr4-76897967-76898467	Epithelial	Mesenchymal
5.14349e-95	1.65586	0.104	0.008	2.73391e-89	chr5-173719588-173720088	Epithelial	Mesenchymal
5.25747e-95	-1.18118	0.052	0.131	2.79449e-89	chr15-75043487-75043987	Epithelial	Mesenchymal
6.31302e-95	1.59864	0.106	0.008	3.35554e-89	chr3-126184517-126185017	Epithelial	Mesenchymal
7.96998e-95	-1.52425	0.033	0.103	4.23627e-89	chr2-17976967-17977467	Epithelial	Mesenchymal
1.2026e-94	-0.900261	0.119	0.202	6.39214e-89	chrX-3814698-3815198	Epithelial	Mesenchymal
1.7757e-94	-1.35327	0.059	0.136	9.43834e-89	chr5-150640375-150640875	Epithelial	Mesenchymal
2.39725e-94	1.7118	0.11	0.011	1.27421e-88	chr18-61735411-61735911	Epithelial	Mesenchymal
3.88884e-94	1.44699	0.115	0.011	2.06703e-88	chr20-57586234-57586734	Epithelial	Mesenchymal
3.89345e-94	-1.44362	0.039	0.106	2.06948e-88	chr1-203038168-203038668	Epithelial	Mesenchymal
4.28967e-94	-1.43975	0.042	0.116	2.28008e-88	chr12-54306976-54307476	Epithelial	Mesenchymal
6.02669e-94	1.68686	0.106	0.01	3.20336e-88	chr5-135571004-135571504	Epithelial	Mesenchymal
8.59881e-94	-0.969132	0.109	0.196	4.57051e-88	chr12-13196297-13196797	Epithelial	Mesenchymal
1.28696e-93	1.86327	0.106	0.009	6.84053e-88	chr5-133926959-133927459	Epithelial	Mesenchymal
1.58764e-93	-1.3583	0.052	0.122	8.43876e-88	chr12-132162456-132162956	Epithelial	Mesenchymal
2.0793e-93	1.33227	0.121	0.014	1.10521e-87	chr10-59176249-59176749	Epithelial	Mesenchymal
3.16739e-93	-0.87572	0.123	0.21	1.68356e-87	chr12-108691529-108692029	Epithelial	Mesenchymal
7.58883e-93	-0.993864	0.085	0.165	4.03367e-87	chr17-7214194-7214694	Epithelial	Mesenchymal
7.61278e-93	-1.29807	0.05	0.122	4.04641e-87	chr16-85514908-85515408	Epithelial	Mesenchymal
1.10223e-92	1.25902	0.128	0.019	5.85866e-87	chr7-70614465-70614965	Epithelial	Mesenchymal
1.32886e-92	1.49938	0.115	0.011	7.06327e-87	chr6-11606363-11606863	Epithelial	Mesenchymal
1.73061e-92	-1.26454	0.048	0.121	9.19865e-87	chr10-133259122-133259622	Epithelial	Mesenchymal
1.91747e-92	1.54792	0.126	0.018	1.01919e-86	chr5-141525626-141526126	Epithelial	Mesenchymal
3.44939e-92	1.17808	0.164	0.033	1.83345e-86	chr1-239952790-239953290	Epithelial	Mesenchymal
4.87442e-92	-1.4679	0.04	0.107	2.59089e-86	chr15-60392833-60393333	Epithelial	Mesenchymal
7.47437e-92	-1.25927	0.04	0.111	3.97284e-86	chr19-3450974-3451474	Epithelial	Mesenchymal
1.23522e-91	1.55324	0.104	0.01	6.56552e-86	chr5-135878066-135878566	Epithelial	Mesenchymal
1.39458e-91	1.35486	0.119	0.015	7.41258e-86	chr6-35722285-35722785	Epithelial	Mesenchymal
2.22666e-91	1.95627	0.106	0.01	1.18353e-85	chr5-145500644-145501144	Epithelial	Mesenchymal
3.06318e-91	1.40243	0.101	0.007	1.62817e-85	chr7-117771626-117772126	Epithelial	Mesenchymal
3.36559e-91	1.44559	0.128	0.018	1.78891e-85	chr4-15116577-15117077	Epithelial	Mesenchymal
4.85757e-91	1.06303	0.194	0.046	2.58193e-85	chr1-205913402-205913902	Epithelial	Mesenchymal
8.97658e-91	1.53386	0.106	0.009	4.7713e-85	chr19-5872138-5872638	Epithelial	Mesenchymal
1.86713e-90	-1.23244	0.061	0.122	9.92434e-85	chr17-76688504-76689004	Epithelial	Mesenchymal
2.44496e-90	1.22014	0.14	0.024	1.29957e-84	chr20-36105776-36106276	Epithelial	Mesenchymal
2.87329e-90	-1.447	0.039	0.106	1.52723e-84	chr20-50224537-50225037	Epithelial	Mesenchymal
4.22951e-90	-1.16981	0.074	0.145	2.2481e-84	chr7-101138144-101138644	Epithelial	Mesenchymal
4.62523e-90	1.15507	0.146	0.026	2.45844e-84	chr2-111185363-111185863	Epithelial	Mesenchymal
4.96895e-90	1.73922	0.106	0.01	2.64114e-84	chr6-162389093-162389593	Epithelial	Mesenchymal
1.18808e-89	-1.27337	0.061	0.133	6.31498e-84	chr7-139916381-139916881	Epithelial	Mesenchymal
2.41425e-89	1.74095	0.113	0.012	1.28324e-83	chr5-124124612-124125112	Epithelial	Mesenchymal
6.05967e-89	1.25154	0.118	0.016	3.22089e-83	chr2-8659189-8659689	Epithelial	Mesenchymal
1.68063e-88	-1.17787	0.051	0.12	8.93302e-83	chr19-15452134-15452634	Epithelial	Mesenchymal
3.48832e-88	-0.971249	0.091	0.162	1.85414e-82	chrX-15675170-15675670	Epithelial	Mesenchymal
4.58726e-88	-1.09891	0.104	0.187	2.43826e-82	chr1-201461857-201462357	Epithelial	Mesenchymal
1.21213e-87	1.45814	0.123	0.016	6.44282e-82	chr18-11992203-11992703	Epithelial	Mesenchymal
1.5114e-87	1.43382	0.112	0.011	8.03353e-82	chr4-184104688-184105188	Epithelial	Mesenchymal
1.90952e-87	-1.29698	0.053	0.124	1.01496e-81	chr1-44327764-44328264	Epithelial	Mesenchymal
2.30332e-87	-1.15189	0.053	0.125	1.22428e-81	chr2-227818076-227818576	Epithelial	Mesenchymal
2.93045e-87	1.26812	0.141	0.026	1.55762e-81	chr5-173412463-173412963	Epithelial	Mesenchymal
5.87099e-87	1.20405	0.137	0.021	3.12059e-81	chr14-26598072-26598572	Epithelial	Mesenchymal
6.62695e-87	1.21797	0.133	0.022	3.52241e-81	chr16-16150189-16150689	Epithelial	Mesenchymal
9.46322e-87	-1.39241	0.053	0.117	5.02997e-81	chrX-2253103-2253603	Epithelial	Mesenchymal
1.2912e-86	-1.14326	0.061	0.129	6.86311e-81	chr20-45833481-45833981	Epithelial	Mesenchymal
1.78214e-86	-1.32043	0.041	0.106	9.47258e-81	chr11-3160159-3160659	Epithelial	Mesenchymal
2.02264e-86	1.13678	0.162	0.033	1.07509e-80	chr17-45405348-45405848	Epithelial	Mesenchymal
2.48147e-86	-0.896211	0.114	0.19	1.31897e-80	chrX-16786013-16786513	Epithelial	Mesenchymal
5.9997e-86	1.38054	0.115	0.015	3.18901e-80	chr9-136519900-136520400	Epithelial	Mesenchymal
6.38434e-86	-1.28514	0.044	0.11	3.39345e-80	chr12-3168581-3169081	Epithelial	Mesenchymal
6.93983e-86	1.28168	0.148	0.028	3.68872e-80	chr5-100647581-100648081	Epithelial	Mesenchymal
8.32158e-86	1.50999	0.108	0.013	4.42315e-80	chr3-126367116-126367616	Epithelial	Mesenchymal
1.01072e-85	1.37999	0.104	0.01	5.37226e-80	chr7-139660704-139661204	Epithelial	Mesenchymal
1.12281e-85	1.49017	0.103	0.011	5.96803e-80	chr8-98113054-98113554	Epithelial	Mesenchymal
2.85197e-85	1.22684	0.162	0.035	1.5159e-79	chr5-100644052-100644552	Epithelial	Mesenchymal
2.96404e-85	1.15499	0.159	0.032	1.57547e-79	chr2-119487500-119488000	Epithelial	Mesenchymal
4.00728e-85	-0.920633	0.111	0.182	2.12998e-79	chrX-53422482-53422982	Epithelial	Mesenchymal
5.18581e-85	-1.24485	0.068	0.139	2.7564e-79	chr5-93078412-93078912	Epithelial	Mesenchymal
1.07064e-84	0.884341	0.237	0.076	5.69077e-79	chr13-72851328-72851828	Epithelial	Mesenchymal
1.50257e-84	1.33348	0.112	0.014	7.9866e-79	chr17-38732448-38732948	Epithelial	Mesenchymal
1.54851e-84	1.6136	0.131	0.022	8.23075e-79	chr5-178286347-178286847	Epithelial	Mesenchymal
1.65516e-84	-1.22291	0.042	0.106	8.79765e-79	chr6-150142609-150143109	Epithelial	Mesenchymal
1.8642e-84	-0.952711	0.09	0.16	9.90873e-79	chrX-24150022-24150522	Epithelial	Mesenchymal
2.66465e-84	-1.55902	0.045	0.113	1.41634e-78	chr5-174838117-174838617	Epithelial	Mesenchymal
2.69672e-84	-1.22875	0.048	0.115	1.43338e-78	chr19-18479825-18480325	Epithelial	Mesenchymal
3.07177e-84	1.34765	0.119	0.017	1.63273e-78	chr21-31900365-31900865	Epithelial	Mesenchymal
4.2288e-84	-1.17022	0.058	0.126	2.24773e-78	chrX-39908016-39908516	Epithelial	Mesenchymal
1.08974e-83	-1.13943	0.05	0.111	5.79226e-78	chr7-100604008-100604508	Epithelial	Mesenchymal
1.18572e-83	-1.39782	0.045	0.115	6.30246e-78	chr1-3504030-3504530	Epithelial	Mesenchymal
1.22508e-83	1.13397	0.138	0.024	6.51163e-78	chr12-164029-164529	Epithelial	Mesenchymal
1.29037e-83	-1.43067	0.044	0.112	6.85866e-78	chr12-117487151-117487651	Epithelial	Mesenchymal
1.31422e-83	-1.4723	0.041	0.105	6.98543e-78	chr20-23147843-23148343	Epithelial	Mesenchymal
1.53591e-83	1.47183	0.109	0.012	8.16378e-78	chr16-57305076-57305576	Epithelial	Mesenchymal
1.62824e-83	1.30866	0.131	0.022	8.65455e-78	chr4-87117247-87117747	Epithelial	Mesenchymal
8.64743e-83	1.33269	0.117	0.017	4.59635e-77	chr9-130450373-130450873	Epithelial	Mesenchymal
1.58952e-82	-0.87855	0.107	0.181	8.44875e-77	chrX-20141653-20142153	Epithelial	Mesenchymal
2.25655e-82	1.22018	0.148	0.028	1.19942e-76	chr1-8258989-8259489	Epithelial	Mesenchymal
2.28115e-82	1.52976	0.113	0.015	1.2125e-76	chr8-30256888-30257388	Epithelial	Mesenchymal
4.97422e-82	1.15131	0.173	0.042	2.64393e-76	chr5-112339777-112340277	Epithelial	Mesenchymal
5.5903e-82	1.33677	0.118	0.017	2.9714e-76	chr2-67880240-67880740	Epithelial	Mesenchymal
5.87194e-82	-0.855522	0.136	0.209	3.1211e-76	chr7-73822418-73822918	Epithelial	Mesenchymal
7.03063e-82	1.23809	0.131	0.021	3.73698e-76	chr14-105204570-105205070	Epithelial	Mesenchymal
8.37435e-82	1.29096	0.119	0.017	4.4512e-76	chr12-31229380-31229880	Epithelial	Mesenchymal
9.74357e-82	1.65553	0.101	0.01	5.17898e-76	chr5-6899163-6899663	Epithelial	Mesenchymal
1.08594e-81	1.11344	0.158	0.035	5.77206e-76	chr3-126267217-126267717	Epithelial	Mesenchymal
1.26722e-81	-1.12662	0.036	0.1	6.73563e-76	chr19-38387435-38387935	Epithelial	Mesenchymal
1.52125e-81	-1.16305	0.067	0.143	8.08589e-76	chr5-124628942-124629442	Epithelial	Mesenchymal
1.96521e-81	1.06185	0.169	0.039	1.04457e-75	chr1-154427593-154428093	Epithelial	Mesenchymal
1.99938e-81	-0.915013	0.116	0.185	1.06273e-75	chrX-41442114-41442614	Epithelial	Mesenchymal
2.17976e-81	1.3848	0.131	0.025	1.1586e-75	chr5-151028584-151029084	Epithelial	Mesenchymal
2.46625e-81	1.21651	0.143	0.029	1.31088e-75	chr2-20539864-20540364	Epithelial	Mesenchymal
2.95399e-81	1.25689	0.139	0.027	1.57013e-75	chr5-173767568-173768068	Epithelial	Mesenchymal
3.0595e-81	1.07225	0.159	0.039	1.62621e-75	chr5-149747366-149747866	Epithelial	Mesenchymal
6.10562e-81	1.36519	0.116	0.016	3.24531e-75	chr1-7098151-7098651	Epithelial	Mesenchymal
7.61822e-81	-1.0434	0.039	0.101	4.0493e-75	chr19-1855235-1855735	Epithelial	Mesenchymal
8.64059e-81	1.37817	0.11	0.014	4.59271e-75	chr2-70514516-70515016	Epithelial	Mesenchymal
1.00184e-80	-1.15132	0.066	0.137	5.32509e-75	chr1-201714523-201715023	Epithelial	Mesenchymal
1.23542e-80	1.38522	0.11	0.014	6.56659e-75	chr15-69794979-69795479	Epithelial	Mesenchymal
1.99255e-80	1.16874	0.152	0.031	1.0591e-74	chr15-84884207-84884707	Epithelial	Mesenchymal
3.99815e-80	0.983743	0.188	0.05	2.12513e-74	chr1-145711178-145711678	Epithelial	Mesenchymal
4.26675e-80	-1.22084	0.055	0.121	2.2679e-74	chr17-78351318-78351818	Epithelial	Mesenchymal
4.39477e-80	1.28066	0.105	0.012	2.33594e-74	chr12-82857182-82857682	Epithelial	Mesenchymal
4.89346e-80	1.05819	0.174	0.043	2.60101e-74	chr8-1930409-1930909	Epithelial	Mesenchymal
5.00232e-80	1.53195	0.106	0.013	2.65887e-74	chr1-207867302-207867802	Epithelial	Mesenchymal
5.8736e-80	-1.11994	0.072	0.139	3.12198e-74	chrX-47582035-47582535	Epithelial	Mesenchymal
7.02197e-80	-1.14038	0.071	0.141	3.73237e-74	chr1-159910294-159910794	Epithelial	Mesenchymal
7.84467e-80	1.21296	0.123	0.02	4.16966e-74	chr15-98907893-98908393	Epithelial	Mesenchymal
9.10903e-80	-1.03418	0.08	0.147	4.8417e-74	chr7-101126172-101126672	Epithelial	Mesenchymal
9.56884e-80	1.28765	0.102	0.011	5.08611e-74	chr17-50915083-50915583	Epithelial	Mesenchymal
1.05757e-79	1.10828	0.14	0.028	5.62127e-74	chr3-155079741-155080241	Epithelial	Mesenchymal
1.48233e-79	1.52299	0.112	0.016	7.87899e-74	chr5-168329235-168329735	Epithelial	Mesenchymal
1.60535e-79	1.15489	0.156	0.035	8.53286e-74	chr5-135660654-135661154	Epithelial	Mesenchymal
1.60565e-79	1.35592	0.114	0.015	8.53449e-74	chr21-32457429-32457929	Epithelial	Mesenchymal
3.04307e-79	-1.2299	0.058	0.122	1.61748e-73	chr5-91314228-91314728	Epithelial	Mesenchymal
4.47274e-79	1.04214	0.166	0.039	2.37739e-73	chr22-24601574-24602074	Epithelial	Mesenchymal
5.26387e-79	1.05483	0.159	0.035	2.7979e-73	chr12-7128660-7129160	Epithelial	Mesenchymal
7.049e-79	1.34996	0.116	0.018	3.74674e-73	chr2-170874278-170874778	Epithelial	Mesenchymal
8.66007e-79	-0.828864	0.071	0.147	4.60307e-73	chr17-56833730-56834230	Epithelial	Mesenchymal
9.42633e-79	-0.779347	0.118	0.195	5.01036e-73	chr12-120086805-120087305	Epithelial	Mesenchymal
1.07821e-78	1.45107	0.104	0.012	5.731e-73	chr16-84633580-84634080	Epithelial	Mesenchymal
3.67155e-78	1.31123	0.112	0.018	1.95153e-72	chr20-23635258-23635758	Epithelial	Mesenchymal
4.11121e-78	-1.15512	0.052	0.116	2.18522e-72	chr11-65555558-65556058	Epithelial	Mesenchymal
4.58602e-78	-1.20097	0.046	0.113	2.4376e-72	chr5-170331066-170331566	Epithelial	Mesenchymal
1.29153e-77	1.31555	0.124	0.022	6.86486e-72	chr11-86923834-86924334	Epithelial	Mesenchymal
1.99634e-77	1.41085	0.108	0.014	1.06111e-71	chr4-138836109-138836609	Epithelial	Mesenchymal
2.57893e-77	-1.324	0.054	0.113	1.37077e-71	chrX-13110767-13111267	Epithelial	Mesenchymal
2.63912e-77	1.29199	0.105	0.014	1.40277e-71	chr10-117736468-117736968	Epithelial	Mesenchymal
3.7452e-77	-1.2453	0.045	0.103	1.99068e-71	chrX-45769987-45770487	Epithelial	Mesenchymal
4.27459e-77	1.39921	0.111	0.016	2.27206e-71	chr4-6746842-6747342	Epithelial	Mesenchymal
4.53797e-77	1.30532	0.127	0.022	2.41206e-71	chr13-112892728-112893228	Epithelial	Mesenchymal
5.32979e-77	1.35863	0.12	0.022	2.83293e-71	chr9-119736689-119737189	Epithelial	Mesenchymal
6.36379e-77	1.35485	0.122	0.022	3.38253e-71	chr5-116747828-116748328	Epithelial	Mesenchymal
8.49442e-77	-1.01924	0.077	0.147	4.51502e-71	chr20-63682339-63682839	Epithelial	Mesenchymal
9.21442e-77	-1.36592	0.044	0.11	4.89772e-71	chr20-16350343-16350843	Epithelial	Mesenchymal
9.60998e-77	1.26973	0.109	0.015	5.10797e-71	chr9-83538179-83538679	Epithelial	Mesenchymal
1.33987e-76	1.34783	0.12	0.02	7.12176e-71	chr16-81456869-81457369	Epithelial	Mesenchymal
1.73456e-76	1.30245	0.122	0.019	9.21967e-71	chr1-225413011-225413511	Epithelial	Mesenchymal
2.41899e-76	-1.25991	0.056	0.117	1.28576e-70	chr12-89375574-89376074	Epithelial	Mesenchymal
2.42209e-76	-1.13703	0.055	0.124	1.28741e-70	chr4-1043478-1043978	Epithelial	Mesenchymal
2.76495e-76	1.19222	0.132	0.023	1.46965e-70	chr4-5069839-5070339	Epithelial	Mesenchymal
4.33046e-76	-0.990313	0.091	0.157	2.30176e-70	chr7-116524519-116525019	Epithelial	Mesenchymal
4.46541e-76	0.948531	0.194	0.057	2.37349e-70	chr18-3710626-3711126	Epithelial	Mesenchymal
4.83521e-76	1.2926	0.136	0.027	2.57005e-70	chr5-125043707-125044207	Epithelial	Mesenchymal
7.04825e-76	1.3854	0.105	0.014	3.74634e-70	chr10-13563814-13564314	Epithelial	Mesenchymal
7.37242e-76	1.21207	0.133	0.025	3.91865e-70	chr10-102514825-102515325	Epithelial	Mesenchymal
1.00255e-75	0.963948	0.178	0.046	5.32884e-70	chr20-25039671-25040171	Epithelial	Mesenchymal
1.10567e-75	-1.21868	0.051	0.117	5.87693e-70	chr20-47795186-47795686	Epithelial	Mesenchymal
1.22081e-75	-1.08878	0.07	0.133	6.48896e-70	chr12-55720932-55721432	Epithelial	Mesenchymal
2.1152e-75	1.07453	0.174	0.045	1.12429e-69	chr6-167128010-167128510	Epithelial	Mesenchymal
2.13015e-75	1.46009	0.102	0.013	1.13223e-69	chr16-86833240-86833740	Epithelial	Mesenchymal
2.20895e-75	1.49049	0.105	0.014	1.17412e-69	chr17-67488096-67488596	Epithelial	Mesenchymal
2.31132e-75	1.28568	0.139	0.03	1.22853e-69	chr5-151023603-151024103	Epithelial	Mesenchymal
2.84341e-75	1.64464	0.101	0.013	1.51135e-69	chr5-172892625-172893125	Epithelial	Mesenchymal
3.40647e-75	-0.959426	0.063	0.134	1.81064e-69	chr20-310327-310827	Epithelial	Mesenchymal
3.74847e-75	1.19608	0.128	0.022	1.99242e-69	chr2-217953423-217953923	Epithelial	Mesenchymal
4.34067e-75	-1.30056	0.038	0.1	2.30719e-69	chr12-54432104-54432604	Epithelial	Mesenchymal
5.19265e-75	1.23193	0.134	0.026	2.76004e-69	chr18-6371078-6371578	Epithelial	Mesenchymal
6.63049e-75	-1.12352	0.056	0.117	3.52429e-69	chr7-47481916-47482416	Epithelial	Mesenchymal
8.11075e-75	-0.847448	0.078	0.15	4.31109e-69	chr1-207321265-207321765	Epithelial	Mesenchymal
1.23145e-74	1.33402	0.126	0.022	6.54551e-69	chr5-178552813-178553313	Epithelial	Mesenchymal
2.23313e-74	1.42555	0.103	0.014	1.18697e-68	chr4-155705565-155706065	Epithelial	Mesenchymal
2.41744e-74	-0.680023	0.195	0.262	1.28493e-68	chr12-6764162-6764662	Epithelial	Mesenchymal
2.45542e-74	-1.20795	0.057	0.121	1.30513e-68	chr17-73288447-73288947	Epithelial	Mesenchymal
2.65746e-74	-1.15405	0.066	0.128	1.41251e-68	chr1-212485809-212486309	Epithelial	Mesenchymal
3.36638e-74	-0.887631	0.1	0.166	1.78933e-68	chrX-16719257-16719757	Epithelial	Mesenchymal
4.09905e-74	1.19851	0.105	0.013	2.17876e-68	chr2-169364332-169364832	Epithelial	Mesenchymal
4.23644e-74	1.26646	0.12	0.02	2.25178e-68	chr8-120073036-120073536	Epithelial	Mesenchymal
5.42441e-74	-0.945406	0.076	0.138	2.88323e-68	chrX-52934930-52935430	Epithelial	Mesenchymal
6.46104e-74	-1.50715	0.045	0.103	3.43422e-68	chr5-59745293-59745793	Epithelial	Mesenchymal
8.39703e-74	-0.869663	0.07	0.133	4.46326e-68	chr11-518529-519029	Epithelial	Mesenchymal
8.74175e-74	-0.822074	0.069	0.155	4.64648e-68	chr19-48501817-48502317	Epithelial	Mesenchymal
1.05626e-73	-0.871606	0.108	0.175	5.6143e-68	chr7-28408924-28409424	Epithelial	Mesenchymal
2.44506e-73	-1.27977	0.043	0.103	1.29962e-67	chr7-47786421-47786921	Epithelial	Mesenchymal
4.07661e-73	-1.13264	0.061	0.121	2.16683e-67	chr20-49776228-49776728	Epithelial	Mesenchymal
5.21315e-73	1.1093	0.142	0.03	2.77094e-67	chr21-15455740-15456240	Epithelial	Mesenchymal
5.46878e-73	-0.947154	0.056	0.118	2.90681e-67	chr12-49188854-49189354	Epithelial	Mesenchymal
5.65369e-73	1.38579	0.103	0.014	3.00509e-67	chr4-40395739-40396239	Epithelial	Mesenchymal
5.87419e-73	1.0365	0.157	0.036	3.1223e-67	chr11-128852320-128852820	Epithelial	Mesenchymal
1.37607e-72	-0.982482	0.078	0.142	7.31421e-67	chrX-3697709-3698209	Epithelial	Mesenchymal
1.81523e-72	1.16561	0.15	0.035	9.64847e-67	chr5-157291288-157291788	Epithelial	Mesenchymal
2.06402e-72	0.887152	0.2	0.065	1.09708e-66	chr5-149471546-149472046	Epithelial	Mesenchymal
2.10459e-72	1.15872	0.133	0.025	1.11865e-66	chr1-93584978-93585478	Epithelial	Mesenchymal
2.59617e-72	-0.560401	0.263	0.332	1.37994e-66	chr20-34876074-34876574	Epithelial	Mesenchymal
2.71395e-72	1.34555	0.117	0.02	1.44254e-66	chr21-38272066-38272566	Epithelial	Mesenchymal
9.68655e-72	1.21059	0.107	0.016	5.14867e-66	chr8-139745196-139745696	Epithelial	Mesenchymal
1.3184e-71	1.15163	0.121	0.022	7.00764e-66	chr19-37980462-37980962	Epithelial	Mesenchymal
1.63663e-71	-0.800324	0.122	0.189	8.69913e-66	chr20-381707-382207	Epithelial	Mesenchymal
1.67069e-71	-0.80648	0.149	0.213	8.8802e-66	chrX-107731961-107732461	Epithelial	Mesenchymal
2.63883e-71	-1.23397	0.043	0.105	1.40261e-65	chr11-43830797-43831297	Epithelial	Mesenchymal
4.16683e-71	1.42367	0.1	0.013	2.21479e-65	chr7-156527347-156527847	Epithelial	Mesenchymal
7.26942e-71	1.58195	0.108	0.017	3.8639e-65	chr5-178382579-178383079	Epithelial	Mesenchymal
8.34041e-71	1.2214	0.11	0.018	4.43316e-65	chr12-52970067-52970567	Epithelial	Mesenchymal
1.50029e-70	-0.926078	0.06	0.119	7.97446e-65	chr19-13846415-13846915	Epithelial	Mesenchymal
1.88368e-70	1.33558	0.115	0.018	1.00123e-64	chr1-185570783-185571283	Epithelial	Mesenchymal
2.20715e-70	-1.21723	0.045	0.103	1.17316e-64	chr12-75953901-75954401	Epithelial	Mesenchymal
3.52057e-70	-1.22067	0.041	0.102	1.87128e-64	chr6-170438289-170438789	Epithelial	Mesenchymal
6.57718e-70	-1.12754	0.05	0.109	3.49596e-64	chr17-47239891-47240391	Epithelial	Mesenchymal
7.41446e-70	1.21468	0.139	0.03	3.94099e-64	chr5-175572820-175573320	Epithelial	Mesenchymal
9.0549e-70	1.39623	0.117	0.018	4.81293e-64	chr6-167130904-167131404	Epithelial	Mesenchymal
1.01255e-69	-1.2478	0.042	0.1	5.38201e-64	chr11-10490827-10491327	Epithelial	Mesenchymal
1.09081e-69	-0.889796	0.054	0.124	5.79795e-64	chr19-8050496-8050996	Epithelial	Mesenchymal
1.29111e-69	1.27165	0.11	0.017	6.8626e-64	chr8-102776576-102777076	Epithelial	Mesenchymal
1.37057e-69	1.28383	0.128	0.025	7.28496e-64	chr3-108297543-108298043	Epithelial	Mesenchymal
1.54825e-69	0.847045	0.162	0.038	8.22939e-64	chr7-114085553-114086053	Epithelial	Mesenchymal
2.97119e-69	-0.815802	0.124	0.192	1.57927e-63	chr20-50321209-50321709	Epithelial	Mesenchymal
3.37703e-69	1.2714	0.105	0.015	1.79499e-63	chr8-80926369-80926869	Epithelial	Mesenchymal
4.72549e-69	1.12937	0.141	0.03	2.51173e-63	chr5-177378769-177379269	Epithelial	Mesenchymal
6.05567e-69	1.16105	0.123	0.024	3.21876e-63	chr6-33599275-33599775	Epithelial	Mesenchymal
6.40445e-69	-0.741317	0.137	0.197	3.40414e-63	chr12-55728850-55729350	Epithelial	Mesenchymal
7.58392e-69	-1.17866	0.045	0.105	4.03107e-63	chr9-129777029-129777529	Epithelial	Mesenchymal
7.63326e-69	-1.1853	0.054	0.117	4.05729e-63	chr5-107365500-107366000	Epithelial	Mesenchymal
8.30698e-69	1.23584	0.113	0.018	4.41539e-63	chr5-1445230-1445730	Epithelial	Mesenchymal
9.64258e-69	1.13207	0.113	0.02	5.1253e-63	chr9-93058258-93058758	Epithelial	Mesenchymal
1.05868e-68	1.14516	0.107	0.017	5.62717e-63	chr8-118867906-118868406	Epithelial	Mesenchymal
1.13892e-68	-1.18782	0.052	0.108	6.05367e-63	chr20-45358818-45359318	Epithelial	Mesenchymal
1.82936e-68	1.21684	0.122	0.022	9.72358e-63	chr3-123424465-123424965	Epithelial	Mesenchymal
1.88848e-68	1.28684	0.114	0.021	1.00378e-62	chr6-39215203-39215703	Epithelial	Mesenchymal
2.1911e-68	-0.789789	0.081	0.153	1.16463e-62	chr19-51339596-51340096	Epithelial	Mesenchymal
3.35534e-68	1.26114	0.106	0.017	1.78346e-62	chr12-93302551-93303051	Epithelial	Mesenchymal
4.33317e-68	1.24427	0.101	0.015	2.3032e-62	chr2-219058827-219059327	Epithelial	Mesenchymal
4.35577e-68	-0.948598	0.087	0.154	2.31521e-62	chr6-165662482-165662982	Epithelial	Mesenchymal
5.43367e-68	1.35947	0.1	0.015	2.88815e-62	chr3-100914111-100914611	Epithelial	Mesenchymal
6.2538e-68	0.958436	0.152	0.036	3.32407e-62	chr10-59709568-59710068	Epithelial	Mesenchymal
9.46007e-68	-0.934178	0.075	0.137	5.02829e-62	chr1-151839579-151840079	Epithelial	Mesenchymal
1.42207e-67	1.10146	0.137	0.031	7.55869e-62	chr6-111692369-111692869	Epithelial	Mesenchymal
1.68306e-67	1.18595	0.112	0.02	8.94594e-62	chr16-71858650-71859150	Epithelial	Mesenchymal
2.14703e-67	-1.19881	0.043	0.101	1.14121e-61	chr1-155961896-155962396	Epithelial	Mesenchymal
2.2396e-67	1.34238	0.11	0.02	1.19041e-61	chr13-83065087-83065587	Epithelial	Mesenchymal
2.25021e-67	1.25693	0.115	0.022	1.19605e-61	chr5-149160339-149160839	Epithelial	Mesenchymal
4.15568e-67	0.894978	0.175	0.05	2.20886e-61	chr7-139679865-139680365	Epithelial	Mesenchymal
4.36921e-67	1.30046	0.103	0.015	2.32236e-61	chr1-151687249-151687749	Epithelial	Mesenchymal
5.12552e-67	-0.605549	0.178	0.241	2.72436e-61	chr12-111405293-111405793	Epithelial	Mesenchymal
5.31962e-67	-0.99762	0.072	0.132	2.82753e-61	chr19-8355534-8356034	Epithelial	Mesenchymal
6.78182e-67	1.10725	0.121	0.025	3.60473e-61	chr10-44910997-44911497	Epithelial	Mesenchymal
6.9339e-67	1.45171	0.103	0.016	3.68556e-61	chr5-143166563-143167063	Epithelial	Mesenchymal
6.99081e-67	0.883365	0.197	0.063	3.71581e-61	chr5-151078597-151079097	Epithelial	Mesenchymal
1.4708e-66	-0.918198	0.084	0.149	7.8177e-61	chr5-93621325-93621825	Epithelial	Mesenchymal
1.77611e-66	1.14626	0.122	0.024	9.4405e-61	chr17-59366899-59367399	Epithelial	Mesenchymal
1.91875e-66	1.36363	0.11	0.018	1.01987e-60	chr12-92546625-92547125	Epithelial	Mesenchymal
2.11394e-66	-0.903501	0.105	0.167	1.12362e-60	chr5-95858675-95859175	Epithelial	Mesenchymal
2.59762e-66	1.21082	0.13	0.027	1.38071e-60	chr4-15118196-15118696	Epithelial	Mesenchymal
3.00142e-66	1.32504	0.1	0.014	1.59534e-60	chr7-53418727-53419227	Epithelial	Mesenchymal
3.31807e-66	0.988966	0.149	0.041	1.76365e-60	chr17-57834321-57834821	Epithelial	Mesenchymal
5.35238e-66	-0.764916	0.099	0.168	2.84494e-60	chr20-13995119-13995619	Epithelial	Mesenchymal
6.30757e-66	1.03597	0.134	0.028	3.35265e-60	chr16-79564474-79564974	Epithelial	Mesenchymal
6.78684e-66	0.7473	0.212	0.075	3.6074e-60	chr4-169620141-169620641	Epithelial	Mesenchymal
8.30619e-66	-0.932045	0.078	0.144	4.41498e-60	chr1-205284651-205285151	Epithelial	Mesenchymal
9.91326e-66	1.01163	0.133	0.029	5.26918e-60	chr5-1208978-1209478	Epithelial	Mesenchymal
1.34833e-65	0.905306	0.177	0.052	7.16673e-60	chr2-31083189-31083689	Epithelial	Mesenchymal
2.17481e-65	0.983426	0.173	0.051	1.15597e-59	chr6-11620988-11621488	Epithelial	Mesenchymal
3.00046e-65	-0.946841	0.058	0.116	1.59483e-59	chr8-143026162-143026662	Epithelial	Mesenchymal
3.06252e-65	-0.937706	0.067	0.119	1.62781e-59	chrX-40647357-40647857	Epithelial	Mesenchymal
3.2429e-65	1.11589	0.111	0.02	1.72369e-59	chr9-84181905-84182405	Epithelial	Mesenchymal
3.8953e-65	1.13211	0.134	0.028	2.07046e-59	chr17-1747019-1747519	Epithelial	Mesenchymal
4.03516e-65	1.20893	0.11	0.021	2.1448e-59	chr10-127441304-127441804	Epithelial	Mesenchymal
4.42027e-65	1.1598	0.114	0.02	2.3495e-59	chr2-104901255-104901755	Epithelial	Mesenchymal
4.49082e-65	0.794278	0.205	0.069	2.38699e-59	chr6-96924343-96924843	Epithelial	Mesenchymal
5.95405e-65	1.26812	0.121	0.025	3.16474e-59	chr5-178288848-178289348	Epithelial	Mesenchymal
6.474e-65	-0.818473	0.08	0.141	3.44111e-59	chr19-40609787-40610287	Epithelial	Mesenchymal
6.67181e-65	1.08798	0.135	0.031	3.54626e-59	chr6-43823884-43824384	Epithelial	Mesenchymal
7.64684e-65	-0.693026	0.076	0.145	4.06451e-59	chr19-9791730-9792230	Epithelial	Mesenchymal
8.5034e-65	0.730687	0.255	0.099	4.51979e-59	chr5-177086955-177087455	Epithelial	Mesenchymal
1.26543e-64	-0.805961	0.105	0.169	6.7261e-59	chr12-52147179-52147679	Epithelial	Mesenchymal
1.43202e-64	0.941791	0.174	0.052	7.61157e-59	chr9-107424927-107425427	Epithelial	Mesenchymal
1.53431e-64	-1.26457	0.049	0.104	8.15528e-59	chr5-5340252-5340752	Epithelial	Mesenchymal
1.53693e-64	0.921556	0.202	0.067	8.16923e-59	chr5-142874438-142874938	Epithelial	Mesenchymal
1.53754e-64	1.16059	0.107	0.018	8.17245e-59	chr16-57827036-57827536	Epithelial	Mesenchymal
1.87247e-64	1.17791	0.109	0.019	9.95272e-59	chr17-4480337-4480837	Epithelial	Mesenchymal
2.03976e-64	-0.956904	0.074	0.133	1.08419e-58	chr17-59843626-59844126	Epithelial	Mesenchymal
2.28189e-64	1.00898	0.153	0.038	1.21289e-58	chr8-30118596-30119096	Epithelial	Mesenchymal
2.34519e-64	-1.24255	0.056	0.11	1.24653e-58	chr20-45778829-45779329	Epithelial	Mesenchymal
2.94893e-64	1.22848	0.129	0.028	1.56744e-58	chr5-178778756-178779256	Epithelial	Mesenchymal
3.83515e-64	-1.03507	0.06	0.12	2.03849e-58	chr7-106424755-106425255	Epithelial	Mesenchymal
4.88455e-64	1.22335	0.125	0.028	2.59627e-58	chr6-5457850-5458350	Epithelial	Mesenchymal
6.56212e-64	0.898565	0.166	0.047	3.48795e-58	chr22-41417857-41418357	Epithelial	Mesenchymal
6.67157e-64	1.17419	0.101	0.015	3.54612e-58	chr12-119669929-119670429	Epithelial	Mesenchymal
6.81534e-64	1.11685	0.11	0.021	3.62254e-58	chr8-102769952-102770452	Epithelial	Mesenchymal
1.00792e-63	-0.80025	0.055	0.109	5.35739e-58	chr1-110963692-110964192	Epithelial	Mesenchymal
2.06956e-63	-0.853056	0.103	0.159	1.10003e-57	chr20-35617391-35617891	Epithelial	Mesenchymal
2.14501e-63	1.08094	0.105	0.018	1.14013e-57	chr12-3259842-3260342	Epithelial	Mesenchymal
2.27961e-63	0.973804	0.172	0.05	1.21167e-57	chr5-142499656-142500156	Epithelial	Mesenchymal
2.71429e-63	1.09595	0.142	0.037	1.44272e-57	chr5-168288188-168288688	Epithelial	Mesenchymal
4.54039e-63	1.1457	0.11	0.019	2.41334e-57	chr5-72452443-72452943	Epithelial	Mesenchymal
6.85747e-63	1.21334	0.118	0.022	3.64494e-57	chr6-26534600-26535100	Epithelial	Mesenchymal
6.91663e-63	-1.01343	0.059	0.11	3.67638e-57	chrX-41333872-41334372	Epithelial	Mesenchymal
7.32633e-63	1.01944	0.149	0.037	3.89415e-57	chr7-47406467-47406967	Epithelial	Mesenchymal
8.60618e-63	1.00173	0.138	0.033	4.57443e-57	chr12-4013452-4013952	Epithelial	Mesenchymal
1.14204e-62	1.26942	0.111	0.019	6.07024e-57	chr10-6297947-6298447	Epithelial	Mesenchymal
1.96354e-62	1.02352	0.132	0.029	1.04367e-56	chr11-16993266-16993766	Epithelial	Mesenchymal
2.00887e-62	1.22686	0.12	0.025	1.06777e-56	chr1-12486403-12486903	Epithelial	Mesenchymal
3.15966e-62	1.07643	0.127	0.028	1.67945e-56	chr16-13909753-13910253	Epithelial	Mesenchymal
3.35952e-62	1.09196	0.118	0.024	1.78568e-56	chr8-134720243-134720743	Epithelial	Mesenchymal
3.40953e-62	0.787885	0.194	0.063	1.81226e-56	chr16-4597140-4597640	Epithelial	Mesenchymal
3.45763e-62	1.12904	0.125	0.027	1.83783e-56	chr17-37824299-37824799	Epithelial	Mesenchymal
3.68646e-62	-0.8595	0.107	0.168	1.95946e-56	chrX-87409364-87409864	Epithelial	Mesenchymal
4.06636e-62	1.16101	0.131	0.029	2.16139e-56	chr5-178462673-178463173	Epithelial	Mesenchymal
4.88352e-62	-1.04472	0.071	0.126	2.59573e-56	chr1-153609131-153609631	Epithelial	Mesenchymal
6.01758e-62	1.11738	0.127	0.028	3.19851e-56	chr9-121609653-121610153	Epithelial	Mesenchymal
7.51153e-62	-0.830994	0.099	0.161	3.99259e-56	chr19-40715416-40715916	Epithelial	Mesenchymal
7.58902e-62	-1.08871	0.054	0.107	4.03377e-56	chr20-10217345-10217845	Epithelial	Mesenchymal
1.08451e-61	0.923998	0.138	0.033	5.76448e-56	chr16-66935205-66935705	Epithelial	Mesenchymal
1.13325e-61	1.12971	0.107	0.019	6.02353e-56	chr2-62178609-62179109	Epithelial	Mesenchymal
1.18915e-61	0.921674	0.156	0.041	6.32068e-56	chr17-74763839-74764339	Epithelial	Mesenchymal
2.25198e-61	-1.19572	0.047	0.101	1.19699e-55	chr17-73291362-73291862	Epithelial	Mesenchymal
3.01e-61	-0.619575	0.182	0.248	1.5999e-55	chr20-31572760-31573260	Epithelial	Mesenchymal
3.43739e-61	1.09262	0.122	0.025	1.82707e-55	chr18-63155696-63156196	Epithelial	Mesenchymal
3.507e-61	-0.79628	0.107	0.159	1.86407e-55	chr20-34708971-34709471	Epithelial	Mesenchymal
3.72562e-61	1.05266	0.126	0.027	1.98027e-55	chr19-5880452-5880952	Epithelial	Mesenchymal
3.86441e-61	-1.13052	0.055	0.107	2.05404e-55	chr17-59851728-59852228	Epithelial	Mesenchymal
5.81039e-61	0.960518	0.163	0.046	3.08838e-55	chr22-17921868-17922368	Epithelial	Mesenchymal
6.6573e-61	1.1032	0.12	0.024	3.53854e-55	chr1-21537335-21537835	Epithelial	Mesenchymal
7.37031e-61	1.22366	0.111	0.021	3.91753e-55	chr20-16283188-16283688	Epithelial	Mesenchymal
8.03006e-61	-0.94222	0.071	0.129	4.2682e-55	chr7-130913086-130913586	Epithelial	Mesenchymal
9.0699e-61	1.21108	0.116	0.022	4.82091e-55	chr6-43992703-43993203	Epithelial	Mesenchymal
1.21221e-60	1.06965	0.118	0.023	6.44324e-55	chr8-124653870-124654370	Epithelial	Mesenchymal
1.3822e-60	-1.11516	0.056	0.114	7.34676e-55	chr10-44301031-44301531	Epithelial	Mesenchymal
1.3943e-60	-1.05863	0.058	0.115	7.4111e-55	chr7-106216960-106217460	Epithelial	Mesenchymal
1.68202e-60	0.993801	0.128	0.028	8.94043e-55	chr1-15735897-15736397	Epithelial	Mesenchymal
2.12397e-60	1.04178	0.118	0.026	1.12895e-54	chr5-112228514-112229014	Epithelial	Mesenchymal
4.42974e-60	-0.520107	0.204	0.27	2.35453e-54	chr19-43668411-43668911	Epithelial	Mesenchymal
6.77978e-60	0.919812	0.14	0.034	3.60364e-54	chr16-695654-696154	Epithelial	Mesenchymal
1.10228e-59	-0.903509	0.098	0.158	5.85892e-54	chr1-201469004-201469504	Epithelial	Mesenchymal
1.11143e-59	-1.12254	0.05	0.1	5.90754e-54	chr10-78972405-78972905	Epithelial	Mesenchymal
1.1312e-59	1.17476	0.107	0.02	6.01264e-54	chr1-2250613-2251113	Epithelial	Mesenchymal
1.2818e-59	1.09866	0.112	0.021	6.81313e-54	chr16-11990631-11991131	Epithelial	Mesenchymal
1.56534e-59	-1.1334	0.058	0.113	8.32022e-54	chr12-115341383-115341883	Epithelial	Mesenchymal
1.92787e-59	-0.70563	0.062	0.121	1.02472e-53	chr19-9792384-9792884	Epithelial	Mesenchymal
2.27033e-59	-0.983617	0.063	0.12	1.20674e-53	chr11-3124305-3124805	Epithelial	Mesenchymal
2.54755e-59	1.15647	0.109	0.021	1.35409e-53	chr7-2662909-2663409	Epithelial	Mesenchymal
2.63257e-59	1.20492	0.11	0.02	1.39928e-53	chr11-69479744-69480244	Epithelial	Mesenchymal
3.14264e-59	1.13859	0.139	0.035	1.6704e-53	chr5-172854920-172855420	Epithelial	Mesenchymal
3.26609e-59	-1.0447	0.057	0.111	1.73602e-53	chr1-15949450-15949950	Epithelial	Mesenchymal
3.64561e-59	-0.898168	0.078	0.131	1.93774e-53	chrX-24054074-24054574	Epithelial	Mesenchymal
4.22375e-59	1.15888	0.11	0.021	2.24504e-53	chr17-19727952-19728452	Epithelial	Mesenchymal
4.87781e-59	-1.06503	0.057	0.109	2.59269e-53	chr11-9565896-9566396	Epithelial	Mesenchymal
4.99627e-59	1.02728	0.108	0.02	2.65566e-53	chr16-67430900-67431400	Epithelial	Mesenchymal
8.77674e-59	-0.935049	0.075	0.136	4.66508e-53	chr6-4358549-4359049	Epithelial	Mesenchymal
1.12231e-58	1.00558	0.124	0.028	5.96542e-53	chr17-55273395-55273895	Epithelial	Mesenchymal
1.17986e-58	0.828363	0.193	0.067	6.27128e-53	chr5-157045943-157046443	Epithelial	Mesenchymal
1.23907e-58	-0.818163	0.076	0.129	6.58601e-53	chr20-62302037-62302537	Epithelial	Mesenchymal
1.41863e-58	1.04553	0.154	0.045	7.54039e-53	chr5-172891962-172892462	Epithelial	Mesenchymal
1.56034e-58	1.05976	0.112	0.024	8.29363e-53	chr2-177322681-177323181	Epithelial	Mesenchymal
1.78212e-58	0.918591	0.149	0.042	9.47248e-53	chr9-4334440-4334940	Epithelial	Mesenchymal
1.80325e-58	0.820945	0.155	0.042	9.58476e-53	chr16-67441159-67441659	Epithelial	Mesenchymal
2.9167e-58	-1.03766	0.052	0.106	1.55031e-52	chr20-856284-856784	Epithelial	Mesenchymal
3.88215e-58	-0.920208	0.045	0.102	2.06347e-52	chr1-201888350-201888850	Epithelial	Mesenchymal
7.13636e-58	-1.10752	0.06	0.113	3.79318e-52	chr18-36309363-36309863	Epithelial	Mesenchymal
8.88299e-58	-0.865052	0.069	0.126	4.72156e-52	chr8-142614275-142614775	Epithelial	Mesenchymal
1.17149e-57	-1.02131	0.063	0.109	6.22678e-52	chrX-2929080-2929580	Epithelial	Mesenchymal
1.20927e-57	-0.773112	0.109	0.163	6.4276e-52	chrX-13652822-13653322	Epithelial	Mesenchymal
1.22825e-57	-0.855266	0.08	0.134	6.52847e-52	chr11-18383517-18384017	Epithelial	Mesenchymal
1.3682e-57	-0.926192	0.081	0.136	7.27238e-52	chr2-28409145-28409645	Epithelial	Mesenchymal
1.51747e-57	-0.742015	0.127	0.177	8.06578e-52	chr20-62623264-62623764	Epithelial	Mesenchymal
1.57235e-57	1.22915	0.102	0.019	8.35746e-52	chr12-116366155-116366655	Epithelial	Mesenchymal
1.84415e-57	1.05023	0.115	0.024	9.80217e-52	chr2-10009771-10010271	Epithelial	Mesenchymal
3.00553e-57	0.909792	0.146	0.04	1.59753e-51	chr1-206909199-206909699	Epithelial	Mesenchymal
3.84542e-57	-1.1292	0.047	0.101	2.04395e-51	chr1-235917361-235917861	Epithelial	Mesenchymal
4.04195e-57	-1.05815	0.06	0.105	2.14841e-51	chrX-9462826-9463326	Epithelial	Mesenchymal
5.00919e-57	0.924317	0.144	0.04	2.66253e-51	chr6-79630922-79631422	Epithelial	Mesenchymal
5.09545e-57	-1.05543	0.066	0.122	2.70837e-51	chr1-221839678-221840178	Epithelial	Mesenchymal
6.02205e-57	1.20811	0.12	0.027	3.20089e-51	chr11-720621-721121	Epithelial	Mesenchymal
6.45525e-57	1.1138	0.111	0.024	3.43114e-51	chr6-30206887-30207387	Epithelial	Mesenchymal
6.54441e-57	-0.696996	0.128	0.182	3.47853e-51	chr6-30686990-30687490	Epithelial	Mesenchymal
6.99583e-57	1.04631	0.107	0.022	3.71848e-51	chr6-27132632-27133132	Epithelial	Mesenchymal
8.2341e-57	-0.519415	0.23	0.281	4.37665e-51	chrX-1452734-1453234	Epithelial	Mesenchymal
9.23484e-57	-0.645427	0.202	0.255	4.90858e-51	chr12-57235017-57235517	Epithelial	Mesenchymal
9.3883e-57	1.03761	0.12	0.028	4.99014e-51	chr5-59519219-59519719	Epithelial	Mesenchymal
1.73097e-56	1.02409	0.122	0.028	9.20057e-51	chr16-4214119-4214619	Epithelial	Mesenchymal
2.64732e-56	0.884798	0.17	0.053	1.40712e-50	chr10-120580714-120581214	Epithelial	Mesenchymal
3.4591e-56	1.17038	0.102	0.02	1.83861e-50	chr6-7215724-7216224	Epithelial	Mesenchymal
4.57568e-56	1.16355	0.125	0.031	2.4321e-50	chr5-175657725-175658225	Epithelial	Mesenchymal
4.69481e-56	1.22131	0.103	0.02	2.49542e-50	chr21-42607618-42608118	Epithelial	Mesenchymal
4.96978e-56	0.965292	0.141	0.037	2.64158e-50	chr9-89466559-89467059	Epithelial	Mesenchymal
5.38305e-56	-0.905087	0.055	0.104	2.86124e-50	chr11-65900305-65900805	Epithelial	Mesenchymal
5.69869e-56	-0.990577	0.054	0.103	3.02901e-50	chr15-41493440-41493940	Epithelial	Mesenchymal
9.46779e-56	1.04067	0.116	0.027	5.03239e-50	chr13-24271854-24272354	Epithelial	Mesenchymal
9.59489e-56	-1.01791	0.062	0.116	5.09995e-50	chr20-4135415-4135915	Epithelial	Mesenchymal
1.22649e-55	-0.91096	0.076	0.134	6.51915e-50	chr13-20419745-20420245	Epithelial	Mesenchymal
1.31395e-55	0.946955	0.151	0.043	6.984e-50	chr16-47058438-47058938	Epithelial	Mesenchymal
1.41222e-55	1.06956	0.123	0.031	7.50636e-50	chr22-30562252-30562752	Epithelial	Mesenchymal
1.45268e-55	-1.01103	0.052	0.101	7.72138e-50	chr20-50460653-50461153	Epithelial	Mesenchymal
1.61077e-55	1.09312	0.113	0.025	8.56171e-50	chr9-83432135-83432635	Epithelial	Mesenchymal
1.79597e-55	0.962706	0.141	0.04	9.54608e-50	chr6-160300247-160300747	Epithelial	Mesenchymal
2.04799e-55	1.22357	0.104	0.021	1.08857e-49	chr4-11650831-11651331	Epithelial	Mesenchymal
2.10849e-55	1.15568	0.114	0.025	1.12072e-49	chr13-101739718-101740218	Epithelial	Mesenchymal
2.15974e-55	-0.763548	0.093	0.152	1.14796e-49	chr16-56607111-56607611	Epithelial	Mesenchymal
2.67722e-55	1.29963	0.104	0.021	1.42302e-49	chr9-25733514-25734014	Epithelial	Mesenchymal
3.24808e-55	-1.19352	0.048	0.101	1.72645e-49	chr5-107542320-107542820	Epithelial	Mesenchymal
3.51963e-55	-0.770696	0.124	0.178	1.87078e-49	chr1-228059387-228059887	Epithelial	Mesenchymal
3.85206e-55	-0.857569	0.078	0.127	2.04748e-49	chrX-14029682-14030182	Epithelial	Mesenchymal
4.12459e-55	1.17306	0.103	0.019	2.19234e-49	chr21-15140339-15140839	Epithelial	Mesenchymal
4.35368e-55	0.983606	0.134	0.035	2.3141e-49	chr3-123409593-123410093	Epithelial	Mesenchymal
4.51347e-55	1.07855	0.12	0.029	2.39903e-49	chr11-36036944-36037444	Epithelial	Mesenchymal
4.9109e-55	-0.980082	0.053	0.107	2.61028e-49	chr20-31610488-31610988	Epithelial	Mesenchymal
5.11582e-55	-1.01292	0.063	0.109	2.7192e-49	chr20-41003474-41003974	Epithelial	Mesenchymal
5.28564e-55	1.02233	0.121	0.03	2.80946e-49	chr2-38720536-38721036	Epithelial	Mesenchymal
5.50228e-55	1.19249	0.108	0.022	2.92461e-49	chr5-181242429-181242929	Epithelial	Mesenchymal
5.65501e-55	1.42598	0.1	0.019	3.0058e-49	chr5-145465306-145465806	Epithelial	Mesenchymal
7.2184e-55	-1.0264	0.05	0.1	3.83678e-49	chr2-217934291-217934791	Epithelial	Mesenchymal
1.08394e-54	1.06917	0.109	0.022	5.76143e-49	chr1-156152652-156153152	Epithelial	Mesenchymal
1.16081e-54	0.780109	0.181	0.059	6.17002e-49	chr2-62293345-62293845	Epithelial	Mesenchymal
1.59282e-54	-0.551818	0.181	0.231	8.46626e-49	chr20-63537734-63538234	Epithelial	Mesenchymal
1.62788e-54	0.96965	0.142	0.041	8.65263e-49	chr5-168295483-168295983	Epithelial	Mesenchymal
1.7035e-54	1.08617	0.111	0.024	9.05459e-49	chr11-58927258-58927758	Epithelial	Mesenchymal
2.01066e-54	0.96433	0.108	0.023	1.06872e-48	chr16-1089695-1090195	Epithelial	Mesenchymal
2.41305e-54	1.07472	0.122	0.031	1.2826e-48	chr13-74287647-74288147	Epithelial	Mesenchymal
2.46501e-54	0.947688	0.115	0.026	1.31022e-48	chr16-30417659-30418159	Epithelial	Mesenchymal
3.40377e-54	-0.910807	0.07	0.132	1.8092e-48	chr16-84013892-84014392	Epithelial	Mesenchymal
3.55669e-54	1.0703	0.109	0.024	1.89048e-48	chr2-128347951-128348451	Epithelial	Mesenchymal
4.15486e-54	-1.06723	0.055	0.108	2.20842e-48	chr8-21683754-21684254	Epithelial	Mesenchymal
4.34088e-54	0.960038	0.154	0.047	2.3073e-48	chr5-168305182-168305682	Epithelial	Mesenchymal
5.96648e-54	-1.119	0.059	0.106	3.17135e-48	chr17-41910639-41911139	Epithelial	Mesenchymal
6.20142e-54	-0.609983	0.175	0.221	3.29623e-48	chr20-327046-327546	Epithelial	Mesenchymal
6.65706e-54	1.22873	0.107	0.024	3.53841e-48	chr5-109805910-109806410	Epithelial	Mesenchymal
9.19889e-54	1.00465	0.125	0.03	4.88947e-48	chr16-30522124-30522624	Epithelial	Mesenchymal
1.08888e-53	0.842089	0.159	0.045	5.7877e-48	chr11-69115473-69115973	Epithelial	Mesenchymal
1.14838e-53	-0.664424	0.15	0.196	6.10397e-48	chr12-6534115-6534615	Epithelial	Mesenchymal
1.48716e-53	-1.01003	0.079	0.134	7.90469e-48	chr5-172758082-172758582	Epithelial	Mesenchymal
2.87559e-53	1.11722	0.105	0.022	1.52846e-47	chr13-27953077-27953577	Epithelial	Mesenchymal
3.23568e-53	-1.09743	0.053	0.101	1.71985e-47	chr7-135204178-135204678	Epithelial	Mesenchymal
3.92251e-53	1.08519	0.106	0.022	2.08492e-47	chr2-28735936-28736436	Epithelial	Mesenchymal
4.07348e-53	1.0791	0.122	0.031	2.16517e-47	chr13-45414134-45414634	Epithelial	Mesenchymal
4.33567e-53	1.15891	0.1	0.019	2.30453e-47	chr5-32710351-32710851	Epithelial	Mesenchymal
4.72659e-53	0.818976	0.143	0.041	2.51232e-47	chr16-78505522-78506022	Epithelial	Mesenchymal
4.80328e-53	-0.928839	0.071	0.119	2.55308e-47	chr11-96155823-96156323	Epithelial	Mesenchymal
5.76822e-53	-0.779345	0.115	0.17	3.06597e-47	chr10-122301042-122301542	Epithelial	Mesenchymal
5.7745e-53	1.06398	0.119	0.03	3.06931e-47	chr1-41484494-41484994	Epithelial	Mesenchymal
6.35011e-53	1.06759	0.117	0.027	3.37526e-47	chr5-10602022-10602522	Epithelial	Mesenchymal
8.83697e-53	-0.692564	0.13	0.176	4.6971e-47	chr7-104944901-104945401	Epithelial	Mesenchymal
1.1382e-52	-0.622395	0.1	0.163	6.04983e-47	chr19-9785342-9785842	Epithelial	Mesenchymal
1.41216e-52	-0.817291	0.068	0.114	7.50605e-47	chrX-7147959-7148459	Epithelial	Mesenchymal
2.47965e-52	-0.906505	0.057	0.103	1.31801e-46	chr20-41329373-41329873	Epithelial	Mesenchymal
3.29163e-52	0.965594	0.122	0.032	1.74959e-46	chr17-81865761-81866261	Epithelial	Mesenchymal
3.46598e-52	1.06658	0.109	0.023	1.84226e-46	chr1-206659289-206659789	Epithelial	Mesenchymal
4.12902e-52	1.01146	0.122	0.03	2.19469e-46	chr4-88737391-88737891	Epithelial	Mesenchymal
4.63282e-52	0.600309	0.242	0.101	2.46247e-46	chr4-185396318-185396818	Epithelial	Mesenchymal
5.29275e-52	1.11094	0.108	0.024	2.81325e-46	chr1-19738036-19738536	Epithelial	Mesenchymal
7.33736e-52	0.968936	0.111	0.024	3.90001e-46	chr12-119680995-119681495	Epithelial	Mesenchymal
8.00967e-52	1.12707	0.109	0.024	4.25737e-46	chr8-30552309-30552809	Epithelial	Mesenchymal
8.40816e-52	0.910273	0.148	0.045	4.46917e-46	chr5-173762789-173763289	Epithelial	Mesenchymal
9.36325e-52	-0.816585	0.081	0.127	4.97683e-46	chrX-15674562-15675062	Epithelial	Mesenchymal
9.84651e-52	0.940538	0.127	0.034	5.2337e-46	chr1-58968448-58968948	Epithelial	Mesenchymal
1.04563e-51	-0.890243	0.067	0.113	5.55784e-46	chr20-47317159-47317659	Epithelial	Mesenchymal
1.15915e-51	0.892258	0.135	0.035	6.16118e-46	chr11-117833225-117833725	Epithelial	Mesenchymal
1.1643e-51	1.11505	0.104	0.023	6.18856e-46	chr1-230708478-230708978	Epithelial	Mesenchymal
1.31594e-51	0.558394	0.245	0.107	6.99461e-46	chr4-165327247-165327747	Epithelial	Mesenchymal
1.32116e-51	-0.817006	0.064	0.12	7.02235e-46	chr7-3194569-3195069	Epithelial	Mesenchymal
1.34373e-51	-0.798017	0.083	0.131	7.14228e-46	chr20-50190231-50190731	Epithelial	Mesenchymal
1.35169e-51	1.0873	0.114	0.027	7.18459e-46	chr1-93963492-93963992	Epithelial	Mesenchymal
1.41777e-51	-0.989136	0.059	0.107	7.53585e-46	chr1-154971154-154971654	Epithelial	Mesenchymal
1.50043e-51	1.07496	0.108	0.024	7.9752e-46	chr3-123130322-123130822	Epithelial	Mesenchymal
1.62579e-51	1.07069	0.106	0.025	8.64153e-46	chr6-39923291-39923791	Epithelial	Mesenchymal
2.07518e-51	0.88815	0.143	0.04	1.10302e-45	chr10-121510052-121510552	Epithelial	Mesenchymal
2.62282e-51	0.84037	0.132	0.039	1.3941e-45	chr7-70693685-70694185	Epithelial	Mesenchymal
2.66492e-51	1.0965	0.103	0.023	1.41648e-45	chr9-124270910-124271410	Epithelial	Mesenchymal
3.07127e-51	1.05866	0.108	0.023	1.63247e-45	chr22-28930641-28931141	Epithelial	Mesenchymal
3.37546e-51	-0.795016	0.102	0.156	1.79415e-45	chr1-225735584-225736084	Epithelial	Mesenchymal
3.57431e-51	-0.778166	0.112	0.159	1.89985e-45	chr20-62603009-62603509	Epithelial	Mesenchymal
3.81548e-51	1.06696	0.101	0.021	2.02803e-45	chr16-81448372-81448872	Epithelial	Mesenchymal
3.90974e-51	-0.695151	0.13	0.174	2.07814e-45	chr1-156106232-156106732	Epithelial	Mesenchymal
5.26756e-51	1.08417	0.113	0.025	2.79986e-45	chr3-173685343-173685843	Epithelial	Mesenchymal
6.00189e-51	1.20257	0.111	0.024	3.19017e-45	chr5-2168532-2169032	Epithelial	Mesenchymal
6.06968e-51	-0.858425	0.066	0.122	3.2262e-45	chr1-39934212-39934712	Epithelial	Mesenchymal
8.20509e-51	-0.81348	0.1	0.146	4.36123e-45	chr1-159924364-159924864	Epithelial	Mesenchymal
8.8509e-51	0.841501	0.156	0.049	4.7045e-45	chr5-95803583-95804083	Epithelial	Mesenchymal
9.09757e-51	0.956484	0.129	0.033	4.83562e-45	chr13-112893442-112893942	Epithelial	Mesenchymal
1.06848e-50	1.00827	0.112	0.028	5.67925e-45	chr2-121227686-121228186	Epithelial	Mesenchymal
1.26453e-50	0.90927	0.142	0.043	6.72131e-45	chr1-231192667-231193167	Epithelial	Mesenchymal
1.3725e-50	1.07992	0.106	0.025	7.29524e-45	chr1-165382959-165383459	Epithelial	Mesenchymal
1.6146e-50	0.889178	0.127	0.033	8.58203e-45	chr15-54518434-54518934	Epithelial	Mesenchymal
2.40498e-50	-0.91693	0.066	0.111	1.27831e-44	chr11-128467433-128467933	Epithelial	Mesenchymal
2.56726e-50	-0.77467	0.088	0.145	1.36457e-44	chr7-901376-901876	Epithelial	Mesenchymal
2.92124e-50	-0.934078	0.06	0.108	1.55272e-44	chr20-35768963-35769463	Epithelial	Mesenchymal
4.15679e-50	1.0781	0.1	0.021	2.20945e-44	chr9-101449010-101449510	Epithelial	Mesenchymal
4.44084e-50	-0.533238	0.218	0.263	2.36043e-44	chr12-6336216-6336716	Epithelial	Mesenchymal
5.71023e-50	-0.83592	0.09	0.136	3.03515e-44	chr7-44039064-44039564	Epithelial	Mesenchymal
5.79228e-50	0.93875	0.127	0.035	3.07876e-44	chr17-68462800-68463300	Epithelial	Mesenchymal
5.81127e-50	-0.919405	0.087	0.136	3.08885e-44	chr5-1555326-1555826	Epithelial	Mesenchymal
6.18193e-50	-0.67854	0.144	0.203	3.28587e-44	chr5-107672131-107672631	Epithelial	Mesenchymal
6.18412e-50	-0.777182	0.09	0.14	3.28703e-44	chr17-75693534-75694034	Epithelial	Mesenchymal
8.169e-50	0.773987	0.168	0.053	4.34205e-44	chr10-117542161-117542661	Epithelial	Mesenchymal
9.6454e-50	1.18082	0.113	0.028	5.1268e-44	chr5-160959677-160960177	Epithelial	Mesenchymal
1.0091e-49	1.12431	0.125	0.035	5.36363e-44	chr5-133821207-133821707	Epithelial	Mesenchymal
1.16164e-49	1.01466	0.104	0.022	6.17444e-44	chr1-207811841-207812341	Epithelial	Mesenchymal
1.19086e-49	-0.522376	0.241	0.28	6.32975e-44	chr7-767859-768359	Epithelial	Mesenchymal
1.43818e-49	-0.988916	0.06	0.106	7.64435e-44	chr10-72276726-72277226	Epithelial	Mesenchymal
1.92815e-49	-0.979548	0.058	0.105	1.02487e-43	chr1-223887945-223888445	Epithelial	Mesenchymal
2.02711e-49	0.99239	0.124	0.033	1.07747e-43	chr4-5722207-5722707	Epithelial	Mesenchymal
2.80804e-49	1.05269	0.118	0.028	1.49255e-43	chr11-69111484-69111984	Epithelial	Mesenchymal
2.83501e-49	-0.67834	0.169	0.215	1.50689e-43	chr20-1469993-1470493	Epithelial	Mesenchymal
2.87104e-49	0.869467	0.129	0.037	1.52604e-43	chr4-184472677-184473177	Epithelial	Mesenchymal
2.96439e-49	-0.836584	0.082	0.129	1.57566e-43	chr20-362318-362818	Epithelial	Mesenchymal
3.17144e-49	1.14885	0.115	0.031	1.68571e-43	chr5-178207087-178207587	Epithelial	Mesenchymal
4.13961e-49	-0.740559	0.102	0.152	2.20032e-43	chr12-26274564-26275064	Epithelial	Mesenchymal
5.28283e-49	-0.889077	0.053	0.1	2.80797e-43	chr16-87853535-87854035	Epithelial	Mesenchymal
6.44916e-49	0.982648	0.129	0.036	3.42791e-43	chr3-194308374-194308874	Epithelial	Mesenchymal
8.60116e-49	0.649895	0.194	0.074	4.57176e-43	chr4-165112663-165113163	Epithelial	Mesenchymal
8.77191e-49	0.730879	0.223	0.092	4.66252e-43	chr5-172849925-172850425	Epithelial	Mesenchymal
9.07715e-49	0.897519	0.137	0.038	4.82476e-43	chr22-33539931-33540431	Epithelial	Mesenchymal
9.10173e-49	0.823768	0.143	0.042	4.83782e-43	chr20-21564330-21564830	Epithelial	Mesenchymal
9.89889e-49	0.990966	0.11	0.025	5.26154e-43	chr17-19727396-19727896	Epithelial	Mesenchymal
1.13623e-48	1.07875	0.119	0.03	6.03938e-43	chr8-28364661-28365161	Epithelial	Mesenchymal
1.41827e-48	1.08802	0.103	0.025	7.53848e-43	chr11-47434298-47434798	Epithelial	Mesenchymal
1.77008e-48	0.99257	0.132	0.038	9.40848e-43	chr5-151023097-151023597	Epithelial	Mesenchymal
2.06308e-48	-0.852554	0.053	0.101	1.09658e-42	chr2-27799097-27799597	Epithelial	Mesenchymal
2.11734e-48	0.872406	0.139	0.04	1.12542e-42	chr19-3409413-3409913	Epithelial	Mesenchymal
2.35616e-48	1.16063	0.11	0.033	1.25236e-42	chr5-170522348-170522848	Epithelial	Mesenchymal
2.45383e-48	-1.16428	0.057	0.104	1.30428e-42	chr17-80892815-80893315	Epithelial	Mesenchymal
3.62519e-48	-0.685567	0.068	0.118	1.92689e-42	chr17-78140328-78140828	Epithelial	Mesenchymal
4.39774e-48	1.07917	0.1	0.024	2.33752e-42	chr5-133824595-133825095	Epithelial	Mesenchymal
4.46162e-48	-0.946123	0.06	0.101	2.37147e-42	chr6-113854887-113855387	Epithelial	Mesenchymal
4.57422e-48	0.982404	0.113	0.03	2.43133e-42	chr2-95058911-95059411	Epithelial	Mesenchymal
5.90785e-48	0.78578	0.165	0.056	3.14019e-42	chr9-90642638-90643138	Epithelial	Mesenchymal
6.65041e-48	-0.689346	0.076	0.13	3.53488e-42	chr17-14300635-14301135	Epithelial	Mesenchymal
7.23538e-48	0.745942	0.182	0.067	3.84581e-42	chr2-158131863-158132363	Epithelial	Mesenchymal
7.58523e-48	1.14653	0.102	0.024	4.03176e-42	chr5-68746504-68747004	Epithelial	Mesenchymal
8.47747e-48	-0.839657	0.068	0.109	4.50601e-42	chr12-6914200-6914700	Epithelial	Mesenchymal
8.86356e-48	1.18526	0.105	0.025	4.71123e-42	chr18-58849466-58849966	Epithelial	Mesenchymal
9.20387e-48	-0.903225	0.063	0.109	4.89211e-42	chr7-101108153-101108653	Epithelial	Mesenchymal
9.64142e-48	0.974639	0.104	0.024	5.12469e-42	chr22-37579859-37580359	Epithelial	Mesenchymal
1.01626e-47	1.07703	0.104	0.024	5.40169e-42	chr7-120842053-120842553	Epithelial	Mesenchymal
1.31269e-47	1.2452	0.101	0.023	6.9773e-42	chr4-149716638-149717138	Epithelial	Mesenchymal
1.46915e-47	-0.735086	0.102	0.147	7.80892e-42	chr1-155194559-155195059	Epithelial	Mesenchymal
1.62054e-47	-0.711756	0.114	0.159	8.61361e-42	chr12-55729466-55729966	Epithelial	Mesenchymal
1.72351e-47	-0.907868	0.062	0.108	9.16094e-42	chr13-98484699-98485199	Epithelial	Mesenchymal
1.88349e-47	0.804821	0.153	0.051	1.00113e-41	chr5-138953292-138953792	Epithelial	Mesenchymal
2.09378e-47	0.968819	0.115	0.03	1.1129e-41	chr1-28321966-28322466	Epithelial	Mesenchymal
2.13236e-47	-0.745942	0.1	0.144	1.13341e-41	chr20-38165108-38165608	Epithelial	Mesenchymal
2.54636e-47	-0.651841	0.106	0.152	1.35346e-41	chr8-143951901-143952401	Epithelial	Mesenchymal
3.57969e-47	-0.585468	0.176	0.228	1.9027e-41	chr5-134503223-134503723	Epithelial	Mesenchymal
3.6705e-47	1.0406	0.102	0.023	1.95097e-41	chr16-12059143-12059643	Epithelial	Mesenchymal
4.61566e-47	-0.714467	0.096	0.145	2.45335e-41	chr20-50724735-50725235	Epithelial	Mesenchymal
4.9061e-47	0.869303	0.114	0.031	2.60773e-41	chr2-172427249-172427749	Epithelial	Mesenchymal
4.96158e-47	1.062	0.112	0.027	2.63722e-41	chr9-16626661-16627161	Epithelial	Mesenchymal
5.47507e-47	0.822392	0.162	0.055	2.91015e-41	chr6-110566265-110566765	Epithelial	Mesenchymal
8.08333e-47	0.942473	0.12	0.032	4.29652e-41	chr11-69112200-69112700	Epithelial	Mesenchymal
9.2485e-47	0.846818	0.147	0.049	4.91584e-41	chr4-151408724-151409224	Epithelial	Mesenchymal
9.3499e-47	1.05351	0.106	0.025	4.96973e-41	chr8-38043793-38044293	Epithelial	Mesenchymal
1.08327e-46	-0.8732	0.063	0.106	5.7579e-41	chr20-25309647-25310147	Epithelial	Mesenchymal
1.16138e-46	0.883076	0.134	0.038	6.17305e-41	chr21-38913319-38913819	Epithelial	Mesenchymal
1.17533e-46	0.716668	0.178	0.06	6.24723e-41	chr5-173824057-173824557	Epithelial	Mesenchymal
1.41283e-46	0.526169	0.245	0.111	7.50958e-41	chr4-183504311-183504811	Epithelial	Mesenchymal
1.87956e-46	-0.60733	0.099	0.149	9.9904e-41	chr20-40689121-40689621	Epithelial	Mesenchymal
1.97093e-46	0.77268	0.139	0.045	1.0476e-40	chr4-151760855-151761355	Epithelial	Mesenchymal
2.31733e-46	-0.505969	0.189	0.231	1.23172e-40	chr12-108731365-108731865	Epithelial	Mesenchymal
3.00724e-46	-0.716133	0.096	0.145	1.59843e-40	chr7-24757240-24757740	Epithelial	Mesenchymal
3.08112e-46	0.852821	0.129	0.036	1.6377e-40	chr1-28296585-28297085	Epithelial	Mesenchymal
4.26172e-46	0.904592	0.151	0.049	2.26522e-40	chr18-58399863-58400363	Epithelial	Mesenchymal
4.68219e-46	0.976903	0.105	0.025	2.48872e-40	chr8-80435780-80436280	Epithelial	Mesenchymal
5.04886e-46	0.908676	0.137	0.042	2.68361e-40	chr5-172660245-172660745	Epithelial	Mesenchymal
5.2407e-46	-0.699242	0.088	0.145	2.78558e-40	chr19-50658048-50658548	Epithelial	Mesenchymal
5.3235e-46	-0.876448	0.069	0.111	2.82959e-40	chr12-6532449-6532949	Epithelial	Mesenchymal
5.42558e-46	-0.927984	0.051	0.103	2.88385e-40	chr1-186680168-186680668	Epithelial	Mesenchymal
5.48384e-46	-0.77	0.114	0.16	2.91482e-40	chr20-63696233-63696733	Epithelial	Mesenchymal
6.10761e-46	-0.913198	0.052	0.1	3.24637e-40	chr2-120546066-120546566	Epithelial	Mesenchymal
6.18698e-46	0.998276	0.114	0.031	3.28855e-40	chr11-13896519-13897019	Epithelial	Mesenchymal
6.65415e-46	-0.723642	0.062	0.11	3.53687e-40	chr19-55062939-55063439	Epithelial	Mesenchymal
7.00552e-46	-0.833184	0.06	0.104	3.72363e-40	chr20-4172333-4172833	Epithelial	Mesenchymal
7.11012e-46	0.762076	0.153	0.051	3.77923e-40	chr8-38900975-38901475	Epithelial	Mesenchymal
8.48079e-46	0.766262	0.189	0.071	4.50778e-40	chr5-178287629-178288129	Epithelial	Mesenchymal
1.02899e-45	-0.659018	0.121	0.169	5.46939e-40	chr17-59842721-59843221	Epithelial	Mesenchymal
2.1741e-45	0.820961	0.16	0.054	1.1556e-39	chr6-44087197-44087697	Epithelial	Mesenchymal
3.12381e-45	1.01202	0.111	0.032	1.66039e-39	chr10-5631782-5632282	Epithelial	Mesenchymal
3.3452e-45	-0.57735	0.168	0.212	1.77807e-39	chr7-158863792-158864292	Epithelial	Mesenchymal
3.55325e-45	-0.828405	0.065	0.111	1.88865e-39	chr6-44064396-44064896	Epithelial	Mesenchymal
4.04229e-45	0.967296	0.101	0.022	2.14859e-39	chr21-42737862-42738362	Epithelial	Mesenchymal
4.08809e-45	-0.654916	0.097	0.141	2.17294e-39	chr11-61695807-61696307	Epithelial	Mesenchymal
4.38562e-45	0.915602	0.124	0.034	2.33108e-39	chr16-12060616-12061116	Epithelial	Mesenchymal
6.33636e-45	0.913052	0.123	0.034	3.36795e-39	chr11-45859573-45860073	Epithelial	Mesenchymal
6.39118e-45	-0.707915	0.085	0.129	3.39709e-39	chrX-40735657-40736157	Epithelial	Mesenchymal
6.4791e-45	0.726541	0.181	0.069	3.44382e-39	chr5-151059820-151060320	Epithelial	Mesenchymal
8.52299e-45	-0.634572	0.153	0.199	4.53021e-39	chr7-155951640-155952140	Epithelial	Mesenchymal
8.70774e-45	-0.664577	0.118	0.161	4.62841e-39	chr12-120234659-120235159	Epithelial	Mesenchymal
8.75354e-45	0.880231	0.137	0.041	4.65275e-39	chr5-132807202-132807702	Epithelial	Mesenchymal
9.56333e-45	0.835455	0.132	0.04	5.08318e-39	chr16-68072183-68072683	Epithelial	Mesenchymal
1.44582e-44	0.742747	0.14	0.042	7.68494e-39	chr12-113259437-113259937	Epithelial	Mesenchymal
1.8738e-44	-0.467676	0.239	0.276	9.95978e-39	chr12-45990453-45990953	Epithelial	Mesenchymal
1.99655e-44	0.777511	0.139	0.043	1.06122e-38	chr3-100334460-100334960	Epithelial	Mesenchymal
2.31141e-44	0.772431	0.141	0.045	1.22858e-38	chr4-158768636-158769136	Epithelial	Mesenchymal
3.1865e-44	0.770796	0.165	0.058	1.69371e-38	chr2-122307735-122308235	Epithelial	Mesenchymal
4.17716e-44	-0.787492	0.078	0.126	2.22028e-38	chr7-132065509-132066009	Epithelial	Mesenchymal
4.30459e-44	0.959557	0.108	0.027	2.28801e-38	chr1-19814952-19815452	Epithelial	Mesenchymal
4.51012e-44	0.942425	0.121	0.035	2.39725e-38	chr17-70074913-70075413	Epithelial	Mesenchymal
5.56049e-44	-0.945838	0.058	0.103	2.95555e-38	chr1-230084490-230084990	Epithelial	Mesenchymal
9.84939e-44	0.756781	0.159	0.053	5.23522e-38	chr21-39023093-39023593	Epithelial	Mesenchymal
1.04553e-43	-0.807875	0.083	0.125	5.55731e-38	chr11-120547742-120548242	Epithelial	Mesenchymal
1.36773e-43	-0.735313	0.09	0.139	7.26985e-38	chr5-177447753-177448253	Epithelial	Mesenchymal
1.63597e-43	-0.728459	0.081	0.127	8.69563e-38	chr7-100965916-100966416	Epithelial	Mesenchymal
1.9756e-43	0.550412	0.229	0.104	1.05009e-37	chr4-184649314-184649814	Epithelial	Mesenchymal
2.19319e-43	-0.877758	0.062	0.104	1.16574e-37	chr6-43645188-43645688	Epithelial	Mesenchymal
2.79928e-43	0.796054	0.15	0.051	1.48789e-37	chr17-4497295-4497795	Epithelial	Mesenchymal
2.90248e-43	-0.763133	0.07	0.108	1.54275e-37	chr12-7935959-7936459	Epithelial	Mesenchymal
3.31621e-43	-0.85366	0.06	0.101	1.76266e-37	chr1-220879031-220879531	Epithelial	Mesenchymal
3.50349e-43	0.695584	0.213	0.087	1.8622e-37	chr5-172854300-172854800	Epithelial	Mesenchymal
3.6296e-43	-0.548765	0.134	0.174	1.92924e-37	chr20-62861726-62862226	Epithelial	Mesenchymal
3.66244e-43	-0.684518	0.107	0.155	1.94669e-37	chr18-48161495-48161995	Epithelial	Mesenchymal
3.78609e-43	-0.843147	0.079	0.115	2.01242e-37	chr7-93574617-93575117	Epithelial	Mesenchymal
3.85246e-43	-0.516613	0.175	0.215	2.04769e-37	chr12-98644856-98645356	Epithelial	Mesenchymal
4.20938e-43	0.875669	0.132	0.042	2.2374e-37	chr11-72189353-72189853	Epithelial	Mesenchymal
4.36828e-43	0.977292	0.103	0.026	2.32186e-37	chr3-141235567-141236067	Epithelial	Mesenchymal
7.0241e-43	0.865394	0.107	0.026	3.73351e-37	chr10-117804298-117804798	Epithelial	Mesenchymal
7.2203e-43	-0.797083	0.083	0.128	3.83779e-37	chr2-119283922-119284422	Epithelial	Mesenchymal
8.07777e-43	0.925895	0.109	0.029	4.29356e-37	chr20-44388509-44389009	Epithelial	Mesenchymal
8.54686e-43	-0.773481	0.064	0.103	4.54289e-37	chr6-33746043-33746543	Epithelial	Mesenchymal
8.96689e-43	0.961907	0.107	0.03	4.76615e-37	chr4-24795177-24795677	Epithelial	Mesenchymal
9.1112e-43	0.773507	0.138	0.044	4.84286e-37	chr7-108004301-108004801	Epithelial	Mesenchymal
9.56782e-43	-0.798166	0.072	0.112	5.08556e-37	chrX-107673947-107674447	Epithelial	Mesenchymal
9.66424e-43	1.00574	0.114	0.032	5.13681e-37	chr5-178428319-178428819	Epithelial	Mesenchymal
1.07756e-42	0.985563	0.109	0.03	5.72754e-37	chr4-122700115-122700615	Epithelial	Mesenchymal
1.35387e-42	-0.692879	0.097	0.146	7.19618e-37	chr19-10461097-10461597	Epithelial	Mesenchymal
1.57708e-42	-0.931007	0.058	0.1	8.38263e-37	chr17-78862204-78862704	Epithelial	Mesenchymal
1.67652e-42	-0.615798	0.145	0.181	8.91119e-37	chr12-57087573-57088073	Epithelial	Mesenchymal
1.82096e-42	0.8602	0.128	0.04	9.67889e-37	chr19-38267642-38268142	Epithelial	Mesenchymal
2.00389e-42	-0.87535	0.068	0.115	1.06512e-36	chr1-212469966-212470466	Epithelial	Mesenchymal
2.17065e-42	-0.662487	0.091	0.143	1.15376e-36	chr19-8592200-8592700	Epithelial	Mesenchymal
2.52483e-42	1.25885	0.106	0.031	1.34202e-36	chr4-112361083-112361583	Epithelial	Mesenchymal
2.58917e-42	0.801743	0.126	0.038	1.37622e-36	chr9-137055535-137056035	Epithelial	Mesenchymal
2.64306e-42	-0.745809	0.085	0.13	1.40486e-36	chr7-48084702-48085202	Epithelial	Mesenchymal
2.70761e-42	0.785528	0.142	0.048	1.43917e-36	chr9-109477397-109477897	Epithelial	Mesenchymal
2.93284e-42	0.838887	0.119	0.037	1.55889e-36	chr19-16457215-16457715	Epithelial	Mesenchymal
3.1721e-42	-0.468157	0.196	0.233	1.68606e-36	chr12-100267040-100267540	Epithelial	Mesenchymal
3.38383e-42	-0.836985	0.067	0.11	1.7986e-36	chr3-197520592-197521092	Epithelial	Mesenchymal
3.70322e-42	-0.741501	0.067	0.115	1.96837e-36	chr19-46634014-46634514	Epithelial	Mesenchymal
4.14632e-42	-0.974713	0.059	0.106	2.20388e-36	chr11-8234000-8234500	Epithelial	Mesenchymal
4.39206e-42	-0.612995	0.121	0.166	2.3345e-36	chr5-83474358-83474858	Epithelial	Mesenchymal
5.07463e-42	0.916209	0.114	0.037	2.69731e-36	chr5-169091450-169091950	Epithelial	Mesenchymal
5.29344e-42	-0.857599	0.064	0.106	2.81361e-36	chr2-38076566-38077066	Epithelial	Mesenchymal
5.42451e-42	0.943026	0.11	0.03	2.88328e-36	chr13-74290278-74290778	Epithelial	Mesenchymal
6.34589e-42	1.13766	0.104	0.025	3.37302e-36	chr18-13455811-13456311	Epithelial	Mesenchymal
6.96401e-42	-0.879206	0.061	0.102	3.70156e-36	chr1-212667232-212667732	Epithelial	Mesenchymal
7.31754e-42	0.79117	0.118	0.035	3.88948e-36	chr2-213151463-213151963	Epithelial	Mesenchymal
8.04729e-42	-0.612249	0.127	0.168	4.27736e-36	chr20-32475247-32475747	Epithelial	Mesenchymal
8.46657e-42	0.986048	0.105	0.026	4.50022e-36	chr11-58028698-58029198	Epithelial	Mesenchymal
8.48286e-42	0.898504	0.11	0.027	4.50888e-36	chr7-134355935-134356435	Epithelial	Mesenchymal
1.14491e-41	0.708736	0.178	0.066	6.08552e-36	chr15-72155135-72155635	Epithelial	Mesenchymal
1.78937e-41	0.901202	0.131	0.041	9.51098e-36	chr3-123096567-123097067	Epithelial	Mesenchymal
1.88051e-41	0.951583	0.107	0.027	9.99542e-36	chr6-1123921-1124421	Epithelial	Mesenchymal
1.89906e-41	-0.827751	0.076	0.115	1.0094e-35	chr3-141331661-141332161	Epithelial	Mesenchymal
1.95839e-41	0.909184	0.105	0.028	1.04094e-35	chr9-34996833-34997333	Epithelial	Mesenchymal
1.96659e-41	0.644037	0.176	0.065	1.0453e-35	chr19-35042270-35042770	Epithelial	Mesenchymal
2.07723e-41	-0.703613	0.113	0.153	1.10411e-35	chr12-6215851-6216351	Epithelial	Mesenchymal
2.18188e-41	-0.706037	0.09	0.137	1.15973e-35	chr17-50028075-50028575	Epithelial	Mesenchymal
2.20112e-41	0.851532	0.115	0.031	1.16996e-35	chr1-171600374-171600874	Epithelial	Mesenchymal
2.21673e-41	0.810768	0.128	0.039	1.17826e-35	chr6-160254678-160255178	Epithelial	Mesenchymal
2.21855e-41	-0.739285	0.107	0.147	1.17922e-35	chr7-55186104-55186604	Epithelial	Mesenchymal
2.51669e-41	0.832167	0.111	0.03	1.33769e-35	chr4-185142930-185143430	Epithelial	Mesenchymal
2.52346e-41	-0.70934	0.103	0.144	1.34129e-35	chr17-77255335-77255835	Epithelial	Mesenchymal
3.03898e-41	0.786151	0.147	0.05	1.6153e-35	chr8-125641427-125641927	Epithelial	Mesenchymal
4.08985e-41	-0.748282	0.085	0.127	2.17387e-35	chr2-233974434-233974934	Epithelial	Mesenchymal
4.62676e-41	1.07247	0.111	0.032	2.45925e-35	chr5-173954807-173955307	Epithelial	Mesenchymal
4.83341e-41	0.985215	0.105	0.029	2.56909e-35	chr6-54307403-54307903	Epithelial	Mesenchymal
5.03231e-41	0.929814	0.108	0.028	2.67481e-35	chr14-68884053-68884553	Epithelial	Mesenchymal
5.39852e-41	0.959964	0.112	0.032	2.86947e-35	chr10-44801825-44802325	Epithelial	Mesenchymal
6.65056e-41	-0.578998	0.176	0.209	3.53496e-35	chr12-124838110-124838610	Epithelial	Mesenchymal
7.41529e-41	-0.608203	0.112	0.157	3.94143e-35	chr5-172733516-172734016	Epithelial	Mesenchymal
7.95882e-41	0.521481	0.236	0.108	4.23034e-35	chr3-98901521-98902021	Epithelial	Mesenchymal
1.20373e-40	0.921542	0.106	0.028	6.39818e-35	chr1-244065314-244065814	Epithelial	Mesenchymal
1.22311e-40	0.666544	0.177	0.071	6.50116e-35	chr4-158210142-158210642	Epithelial	Mesenchymal
1.51608e-40	-0.817298	0.089	0.13	8.05841e-35	chr5-143243871-143244371	Epithelial	Mesenchymal
1.58666e-40	0.891318	0.106	0.028	8.43356e-35	chr17-74426996-74427496	Epithelial	Mesenchymal
2.08809e-40	-0.762738	0.081	0.119	1.10988e-34	chr13-114064960-114065460	Epithelial	Mesenchymal
2.18611e-40	1.02897	0.1	0.024	1.16198e-34	chr1-159753444-159753944	Epithelial	Mesenchymal
2.51987e-40	0.964869	0.104	0.028	1.33938e-34	chr12-122837747-122838247	Epithelial	Mesenchymal
3.08443e-40	-0.811742	0.079	0.12	1.63946e-34	chr7-101681031-101681531	Epithelial	Mesenchymal
3.67745e-40	-0.462583	0.217	0.252	1.95467e-34	chr7-123534859-123535359	Epithelial	Mesenchymal
5.13577e-40	0.624151	0.16	0.058	2.7298e-34	chr4-159102740-159103240	Epithelial	Mesenchymal
5.16344e-40	-0.709645	0.085	0.122	2.74451e-34	chrX-13734452-13734952	Epithelial	Mesenchymal
5.51212e-40	0.862432	0.127	0.037	2.92985e-34	chr2-227761860-227762360	Epithelial	Mesenchymal
5.61768e-40	0.843226	0.123	0.037	2.98595e-34	chr11-63537218-63537718	Epithelial	Mesenchymal
5.69538e-40	-0.670667	0.076	0.115	3.02725e-34	chr8-143430491-143430991	Epithelial	Mesenchymal
6.27714e-40	0.696095	0.171	0.067	3.33648e-34	chr9-114098478-114098978	Epithelial	Mesenchymal
7.88418e-40	-0.901056	0.074	0.11	4.19066e-34	chr6-44010713-44011213	Epithelial	Mesenchymal
8.50171e-40	-0.943042	0.068	0.105	4.5189e-34	chr5-143183166-143183666	Epithelial	Mesenchymal
1.22457e-39	0.684041	0.134	0.045	6.50891e-34	chr8-143553331-143553831	Epithelial	Mesenchymal
1.46699e-39	-0.560265	0.135	0.177	7.79749e-34	chr20-45812114-45812614	Epithelial	Mesenchymal
1.74588e-39	0.878342	0.117	0.034	9.27984e-34	chr15-58498652-58499152	Epithelial	Mesenchymal
1.74885e-39	-0.814243	0.063	0.102	9.29565e-34	chr19-48875103-48875603	Epithelial	Mesenchymal
1.95663e-39	0.812312	0.134	0.044	1.04001e-33	chr1-7621225-7621725	Epithelial	Mesenchymal
1.98719e-39	0.882158	0.112	0.032	1.05625e-33	chr2-20539227-20539727	Epithelial	Mesenchymal
2.08878e-39	0.862602	0.104	0.028	1.11025e-33	chr19-3480386-3480886	Epithelial	Mesenchymal
2.66813e-39	0.522481	0.24	0.116	1.41819e-33	chr5-148826213-148826713	Epithelial	Mesenchymal
2.7656e-39	-0.639014	0.126	0.163	1.46999e-33	chr17-72422731-72423231	Epithelial	Mesenchymal
2.77959e-39	-0.658035	0.078	0.116	1.47743e-33	chr20-18587641-18588141	Epithelial	Mesenchymal
3.19815e-39	-0.70023	0.076	0.118	1.69991e-33	chr12-3299850-3300350	Epithelial	Mesenchymal
3.24975e-39	0.9497	0.107	0.03	1.72733e-33	chr11-47998629-47999129	Epithelial	Mesenchymal
3.64131e-39	-0.831984	0.065	0.105	1.93546e-33	chr5-149134321-149134821	Epithelial	Mesenchymal
3.7946e-39	0.686781	0.163	0.058	2.01694e-33	chr11-69122658-69123158	Epithelial	Mesenchymal
4.12905e-39	0.88118	0.108	0.029	2.1947e-33	chr16-3695832-3696332	Epithelial	Mesenchymal
4.17106e-39	-0.403252	0.247	0.28	2.21704e-33	chr12-122225956-122226456	Epithelial	Mesenchymal
4.23806e-39	-0.501436	0.167	0.205	2.25265e-33	chr12-52927226-52927726	Epithelial	Mesenchymal
4.6844e-39	0.833862	0.142	0.052	2.48989e-33	chr8-38937626-38938126	Epithelial	Mesenchymal
4.90575e-39	-0.422141	0.251	0.283	2.60755e-33	chr7-106284851-106285351	Epithelial	Mesenchymal
5.23158e-39	0.813225	0.15	0.054	2.78073e-33	chr5-126002365-126002865	Epithelial	Mesenchymal
5.66623e-39	-0.604579	0.095	0.142	3.01176e-33	chr19-54463592-54464092	Epithelial	Mesenchymal
5.67704e-39	-0.587403	0.126	0.159	3.0175e-33	chr7-74478054-74478554	Epithelial	Mesenchymal
5.70283e-39	0.756184	0.143	0.049	3.03121e-33	chr1-119631420-119631920	Epithelial	Mesenchymal
5.73336e-39	-0.733503	0.089	0.125	3.04744e-33	chr12-6335545-6336045	Epithelial	Mesenchymal
6.22257e-39	0.920815	0.122	0.039	3.30747e-33	chr3-135922665-135923165	Epithelial	Mesenchymal
6.49093e-39	-0.831671	0.067	0.105	3.45011e-33	chr20-17568885-17569385	Epithelial	Mesenchymal
6.58964e-39	-0.598349	0.131	0.172	3.50258e-33	chr7-98400935-98401435	Epithelial	Mesenchymal
7.00012e-39	0.999339	0.1	0.025	3.72076e-33	chr9-3768892-3769392	Epithelial	Mesenchymal
9.18377e-39	0.841053	0.122	0.039	4.88143e-33	chr5-96338541-96339041	Epithelial	Mesenchymal
9.94806e-39	-0.536846	0.171	0.205	5.28767e-33	chr12-6613641-6614141	Epithelial	Mesenchymal
1.04954e-38	-0.800336	0.098	0.134	5.57861e-33	chr20-51750083-51750583	Epithelial	Mesenchymal
1.05691e-38	0.667944	0.15	0.054	5.61778e-33	chr8-144503099-144503599	Epithelial	Mesenchymal
1.76526e-38	-0.526707	0.139	0.173	9.38286e-33	chr12-76084449-76084949	Epithelial	Mesenchymal
1.83444e-38	-0.599132	0.083	0.121	9.75055e-33	chr12-57744677-57745177	Epithelial	Mesenchymal
1.92954e-38	-0.800874	0.065	0.106	1.0256e-32	chr1-46522248-46522748	Epithelial	Mesenchymal
2.19302e-38	0.853457	0.111	0.031	1.16565e-32	chr20-62069669-62070169	Epithelial	Mesenchymal
2.45692e-38	-0.564148	0.164	0.197	1.30592e-32	chr1-156659921-156660421	Epithelial	Mesenchymal
2.53799e-38	0.811856	0.121	0.035	1.34901e-32	chr14-103879862-103880362	Epithelial	Mesenchymal
2.61893e-38	-0.523637	0.115	0.149	1.39203e-32	chr19-58278608-58279108	Epithelial	Mesenchymal
2.79207e-38	0.469401	0.244	0.116	1.48406e-32	chr4-158671877-158672377	Epithelial	Mesenchymal
3.02626e-38	0.726795	0.127	0.04	1.60854e-32	chr5-38466245-38466745	Epithelial	Mesenchymal
3.71202e-38	0.853576	0.12	0.039	1.97304e-32	chr17-11182299-11182799	Epithelial	Mesenchymal
4.00588e-38	-0.737548	0.068	0.107	2.12924e-32	chr10-32980417-32980917	Epithelial	Mesenchymal
5.37107e-38	-0.6411	0.083	0.124	2.85487e-32	chr11-124876168-124876668	Epithelial	Mesenchymal
6.26517e-38	-0.838723	0.064	0.103	3.33011e-32	chr7-55132705-55133205	Epithelial	Mesenchymal
6.72437e-38	-0.7355	0.08	0.121	3.57419e-32	chr12-122064743-122065243	Epithelial	Mesenchymal
6.89844e-38	0.85764	0.108	0.029	3.66671e-32	chr12-93742164-93742664	Epithelial	Mesenchymal
7.29823e-38	-0.428952	0.265	0.297	3.87921e-32	chr7-25862353-25862853	Epithelial	Mesenchymal
8.92628e-38	0.954625	0.102	0.029	4.74457e-32	chr4-15677595-15678095	Epithelial	Mesenchymal
9.63429e-38	0.808093	0.126	0.04	5.1209e-32	chr17-50102065-50102565	Epithelial	Mesenchymal
1.19916e-37	0.891383	0.103	0.031	6.37385e-32	chr2-3282285-3282785	Epithelial	Mesenchymal
1.26943e-37	-0.888275	0.08	0.12	6.74735e-32	chr8-12193954-12194454	Epithelial	Mesenchymal
1.30301e-37	0.671652	0.176	0.067	6.92587e-32	chr15-84886489-84886989	Epithelial	Mesenchymal
1.4559e-37	-0.475653	0.189	0.221	7.7385e-32	chr20-44885243-44885743	Epithelial	Mesenchymal
1.61623e-37	0.580505	0.222	0.099	8.5907e-32	chr1-18480492-18480992	Epithelial	Mesenchymal
1.63346e-37	0.978294	0.114	0.035	8.68232e-32	chr18-80147617-80148117	Epithelial	Mesenchymal
1.75059e-37	-0.753085	0.078	0.122	9.30488e-32	chr2-85936408-85936908	Epithelial	Mesenchymal
1.95174e-37	-0.500567	0.18	0.213	1.03741e-31	chrX-1391950-1392450	Epithelial	Mesenchymal
2.212e-37	0.516148	0.229	0.107	1.17574e-31	chr4-173334253-173334753	Epithelial	Mesenchymal
2.33659e-37	0.78264	0.131	0.043	1.24196e-31	chr18-61894181-61894681	Epithelial	Mesenchymal
2.89102e-37	-0.701239	0.069	0.104	1.53666e-31	chrX-52261651-52262151	Epithelial	Mesenchymal
3.03795e-37	-0.411334	0.227	0.258	1.61476e-31	chr7-76359104-76359604	Epithelial	Mesenchymal
3.47098e-37	0.818966	0.112	0.032	1.84493e-31	chr2-43162858-43163358	Epithelial	Mesenchymal
4.22874e-37	-0.855072	0.08	0.117	2.2477e-31	chr1-144551925-144552425	Epithelial	Mesenchymal
4.34615e-37	0.647882	0.165	0.063	2.3101e-31	chr17-7557960-7558460	Epithelial	Mesenchymal
4.44991e-37	-0.545248	0.169	0.207	2.36525e-31	chr1-152047844-152048344	Epithelial	Mesenchymal
4.46092e-37	-0.700559	0.071	0.106	2.3711e-31	chr1-2199098-2199598	Epithelial	Mesenchymal
5.07729e-37	-0.410712	0.248	0.278	2.69872e-31	chr7-1459377-1459877	Epithelial	Mesenchymal
5.88669e-37	0.658923	0.152	0.056	3.12894e-31	chr2-64404066-64404566	Epithelial	Mesenchymal
6.62672e-37	0.850974	0.105	0.029	3.52229e-31	chr16-87461386-87461886	Epithelial	Mesenchymal
8.95365e-37	0.850346	0.128	0.045	4.75911e-31	chr5-178428879-178429379	Epithelial	Mesenchymal
1.06098e-36	0.533661	0.2	0.089	5.63942e-31	chr3-98522726-98523226	Epithelial	Mesenchymal
1.31214e-36	0.902165	0.126	0.042	6.97441e-31	chr10-46540999-46541499	Epithelial	Mesenchymal
1.42906e-36	0.871447	0.106	0.032	7.59585e-31	chr1-41476638-41477138	Epithelial	Mesenchymal
1.47436e-36	-0.59299	0.121	0.151	7.83663e-31	chr12-57112134-57112634	Epithelial	Mesenchymal
1.68617e-36	0.741555	0.142	0.048	8.96246e-31	chr7-47405791-47406291	Epithelial	Mesenchymal
1.81629e-36	-0.653887	0.092	0.124	9.65408e-31	chr1-155208376-155208876	Epithelial	Mesenchymal
1.83769e-36	0.901325	0.101	0.027	9.76784e-31	chr5-16486580-16487080	Epithelial	Mesenchymal
2.37319e-36	-0.710943	0.073	0.112	1.26142e-30	chr19-49149140-49149640	Epithelial	Mesenchymal
2.43278e-36	0.922755	0.101	0.027	1.29309e-30	chr1-27549243-27549743	Epithelial	Mesenchymal
2.4345e-36	0.817074	0.102	0.029	1.29401e-30	chr22-24549864-24550364	Epithelial	Mesenchymal
2.84115e-36	0.520012	0.264	0.131	1.51015e-30	chr5-151020180-151020680	Epithelial	Mesenchymal
2.883e-36	-0.456888	0.202	0.233	1.5324e-30	chr12-39442967-39443467	Epithelial	Mesenchymal
3.11691e-36	0.90767	0.108	0.031	1.65673e-30	chr3-123419838-123420338	Epithelial	Mesenchymal
3.14832e-36	0.877228	0.109	0.03	1.67342e-30	chr14-92973208-92973708	Epithelial	Mesenchymal
3.42623e-36	0.789035	0.135	0.045	1.82114e-30	chr13-112843443-112843943	Epithelial	Mesenchymal
3.45503e-36	0.632018	0.184	0.076	1.83645e-30	chr9-33446836-33447336	Epithelial	Mesenchymal
3.72552e-36	-0.58791	0.131	0.163	1.98022e-30	chr20-63653144-63653644	Epithelial	Mesenchymal
3.82852e-36	0.67401	0.156	0.056	2.03497e-30	chr17-39737543-39738043	Epithelial	Mesenchymal
4.63789e-36	0.787267	0.116	0.036	2.46517e-30	chr13-102183630-102184130	Epithelial	Mesenchymal
5.44198e-36	0.780453	0.108	0.032	2.89256e-30	chr4-169757680-169758180	Epithelial	Mesenchymal
5.45308e-36	0.80505	0.115	0.036	2.89847e-30	chr16-78292908-78293408	Epithelial	Mesenchymal
5.88188e-36	-0.872991	0.065	0.101	3.12638e-30	chr7-47540332-47540832	Epithelial	Mesenchymal
5.92527e-36	-0.480557	0.159	0.191	3.14945e-30	chr20-36605351-36605851	Epithelial	Mesenchymal
6.10423e-36	0.606553	0.169	0.068	3.24457e-30	chr4-176319551-176320051	Epithelial	Mesenchymal
6.67721e-36	-0.455702	0.182	0.216	3.54913e-30	chr12-76031468-76031968	Epithelial	Mesenchymal
8.18637e-36	-0.534033	0.146	0.18	4.35129e-30	chr20-35771640-35772140	Epithelial	Mesenchymal
9.69766e-36	-0.581196	0.112	0.141	5.15458e-30	chr7-5530405-5530905	Epithelial	Mesenchymal
9.80691e-36	0.604826	0.169	0.068	5.21264e-30	chr4-184733899-184734399	Epithelial	Mesenchymal
1.18479e-35	0.784106	0.115	0.036	6.29748e-30	chr2-227164224-227164724	Epithelial	Mesenchymal
1.18758e-35	-0.740854	0.072	0.106	6.3123e-30	chr12-6540457-6540957	Epithelial	Mesenchymal
1.39494e-35	0.825179	0.117	0.038	7.41448e-30	chr8-40054676-40055176	Epithelial	Mesenchymal
1.40909e-35	0.774177	0.133	0.045	7.48971e-30	chr4-73620215-73620715	Epithelial	Mesenchymal
1.60497e-35	-0.737596	0.092	0.134	8.53088e-30	chr5-122078106-122078606	Epithelial	Mesenchymal
1.64566e-35	-0.764229	0.07	0.104	8.74715e-30	chr1-153535912-153536412	Epithelial	Mesenchymal
1.69365e-35	-0.733008	0.066	0.104	9.00223e-30	chr17-50027476-50027976	Epithelial	Mesenchymal
1.79632e-35	-0.667493	0.084	0.123	9.54796e-30	chr10-87342215-87342715	Epithelial	Mesenchymal
1.88987e-35	0.553327	0.205	0.091	1.00452e-29	chr1-54581472-54581972	Epithelial	Mesenchymal
1.91938e-35	0.81904	0.113	0.033	1.0202e-29	chr15-45397042-45397542	Epithelial	Mesenchymal
2.35785e-35	-0.554787	0.127	0.161	1.25326e-29	chr7-106660808-106661308	Epithelial	Mesenchymal
2.53244e-35	0.77986	0.128	0.042	1.34606e-29	chr6-12365231-12365731	Epithelial	Mesenchymal
3.58636e-35	0.75985	0.13	0.043	1.90625e-29	chr13-110527233-110527733	Epithelial	Mesenchymal
3.71726e-35	0.707154	0.129	0.047	1.97583e-29	chr4-151015056-151015556	Epithelial	Mesenchymal
3.83034e-35	0.651914	0.167	0.066	2.03593e-29	chr5-140346425-140346925	Epithelial	Mesenchymal
3.9724e-35	1.0688	0.105	0.028	2.11144e-29	chr16-13393734-13394234	Epithelial	Mesenchymal
4.33958e-35	-0.80113	0.07	0.101	2.30661e-29	chr11-61756331-61756831	Epithelial	Mesenchymal
4.4816e-35	0.789159	0.119	0.039	2.3821e-29	chr15-57326913-57327413	Epithelial	Mesenchymal
4.73163e-35	0.901478	0.105	0.032	2.51499e-29	chr5-151037931-151038431	Epithelial	Mesenchymal
4.96298e-35	0.783628	0.114	0.035	2.63796e-29	chr7-130921296-130921796	Epithelial	Mesenchymal
5.01562e-35	0.961707	0.109	0.033	2.66594e-29	chr5-178281347-178281847	Epithelial	Mesenchymal
5.30322e-35	0.764622	0.147	0.053	2.81881e-29	chr1-94863810-94864310	Epithelial	Mesenchymal
5.59635e-35	-0.474483	0.21	0.236	2.97462e-29	chr12-124423053-124423553	Epithelial	Mesenchymal
5.97942e-35	-0.598803	0.113	0.146	3.17823e-29	chr6-44058441-44058941	Epithelial	Mesenchymal
6.55515e-35	0.554794	0.182	0.076	3.48425e-29	chr3-100260561-100261061	Epithelial	Mesenchymal
7.17348e-35	-0.563043	0.126	0.153	3.81291e-29	chr12-121799894-121800394	Epithelial	Mesenchymal
7.36375e-35	-0.443892	0.175	0.208	3.91404e-29	chr20-49277959-49278459	Epithelial	Mesenchymal
7.42544e-35	0.643856	0.152	0.056	3.94683e-29	chr22-41367075-41367575	Epithelial	Mesenchymal
7.94347e-35	-0.377441	0.251	0.278	4.22217e-29	chr12-55973723-55974223	Epithelial	Mesenchymal
9.08452e-35	-0.388096	0.254	0.277	4.82868e-29	chr7-66628602-66629102	Epithelial	Mesenchymal
9.66173e-35	-0.844392	0.065	0.102	5.13548e-29	chr1-151311456-151311956	Epithelial	Mesenchymal
1.29986e-34	0.829643	0.102	0.03	6.90914e-29	chr17-18377363-18377863	Epithelial	Mesenchymal
1.38916e-34	-0.759595	0.077	0.11	7.38378e-29	chr5-59127513-59128013	Epithelial	Mesenchymal
1.88347e-34	0.898853	0.101	0.029	1.00112e-28	chr13-112657975-112658475	Epithelial	Mesenchymal
1.91622e-34	0.909946	0.1	0.031	1.01853e-28	chr8-108139632-108140132	Epithelial	Mesenchymal
2.00042e-34	0.629705	0.157	0.063	1.06328e-28	chr4-184474426-184474926	Epithelial	Mesenchymal
2.02344e-34	0.719712	0.124	0.041	1.07551e-28	chr2-217987885-217988385	Epithelial	Mesenchymal
2.08145e-34	0.868279	0.112	0.035	1.10635e-28	chr6-167546652-167547152	Epithelial	Mesenchymal
2.32472e-34	-0.695041	0.064	0.102	1.23565e-28	chr21-36429904-36430404	Epithelial	Mesenchymal
2.5572e-34	0.748339	0.137	0.049	1.35922e-28	chr17-40447063-40447563	Epithelial	Mesenchymal
2.60588e-34	-0.674976	0.072	0.105	1.3851e-28	chrX-47193432-47193932	Epithelial	Mesenchymal
2.92503e-34	-0.791996	0.081	0.114	1.55473e-28	chr12-131912413-131912913	Epithelial	Mesenchymal
3.64701e-34	-0.574492	0.119	0.157	1.93849e-28	chr10-132517062-132517562	Epithelial	Mesenchymal
3.88831e-34	0.666731	0.144	0.054	2.06675e-28	chr2-42133094-42133594	Epithelial	Mesenchymal
4.07598e-34	0.684494	0.14	0.051	2.1665e-28	chr6-31462795-31463295	Epithelial	Mesenchymal
4.77928e-34	-0.397054	0.239	0.268	2.54032e-28	chr20-33992945-33993445	Epithelial	Mesenchymal
5.41115e-34	-0.525408	0.122	0.161	2.87618e-28	chrX-317985-318485	Epithelial	Mesenchymal
5.46869e-34	0.644943	0.168	0.067	2.90676e-28	chr1-230713961-230714461	Epithelial	Mesenchymal
5.59603e-34	0.730065	0.138	0.049	2.97445e-28	chr4-85825968-85826468	Epithelial	Mesenchymal
5.75565e-34	0.638984	0.175	0.074	3.05929e-28	chr8-38734527-38735027	Epithelial	Mesenchymal
5.76184e-34	0.85629	0.106	0.034	3.06258e-28	chr10-72286002-72286502	Epithelial	Mesenchymal
8.42707e-34	-0.633976	0.07	0.11	4.47923e-28	chr9-62838138-62838638	Epithelial	Mesenchymal
8.63434e-34	0.745111	0.119	0.04	4.58939e-28	chr1-162678345-162678845	Epithelial	Mesenchymal
9.44192e-34	-0.707119	0.075	0.117	5.01864e-28	chr8-60713981-60714481	Epithelial	Mesenchymal
9.60079e-34	0.522325	0.198	0.089	5.10309e-28	chr4-173370572-173371072	Epithelial	Mesenchymal
1.24869e-33	0.729639	0.126	0.042	6.63712e-28	chr16-89395054-89395554	Epithelial	Mesenchymal
1.33065e-33	0.890583	0.125	0.048	7.07277e-28	chr5-135438043-135438543	Epithelial	Mesenchymal
1.41342e-33	-0.559032	0.099	0.129	7.5127e-28	chr12-49366983-49367483	Epithelial	Mesenchymal
1.49733e-33	0.804407	0.129	0.044	7.95871e-28	chr10-77898310-77898810	Epithelial	Mesenchymal
1.75831e-33	0.621278	0.176	0.071	9.34592e-28	chr18-49628945-49629445	Epithelial	Mesenchymal
1.79671e-33	-0.515532	0.127	0.154	9.55004e-28	chr20-46089749-46090249	Epithelial	Mesenchymal
1.84126e-33	0.71876	0.117	0.045	9.78679e-28	chr5-172636993-172637493	Epithelial	Mesenchymal
1.85264e-33	-0.679504	0.067	0.1	9.84731e-28	chr12-106138791-106139291	Epithelial	Mesenchymal
2.04734e-33	-0.693914	0.077	0.109	1.08822e-27	chr19-42270497-42270997	Epithelial	Mesenchymal
2.05661e-33	-0.717597	0.074	0.105	1.09314e-27	chr2-46543897-46544397	Epithelial	Mesenchymal
2.11327e-33	-0.491125	0.195	0.222	1.12326e-27	chr5-958686-959186	Epithelial	Mesenchymal
2.24518e-33	-0.477486	0.172	0.202	1.19338e-27	chr12-6470489-6470989	Epithelial	Mesenchymal
2.26282e-33	0.841508	0.107	0.031	1.20275e-27	chr1-52925434-52925934	Epithelial	Mesenchymal
2.46799e-33	-0.471975	0.2	0.236	1.3118e-27	chr19-16897147-16897647	Epithelial	Mesenchymal
2.89164e-33	0.744113	0.13	0.045	1.53699e-27	chr9-70418014-70418514	Epithelial	Mesenchymal
2.97209e-33	0.836898	0.12	0.04	1.57975e-27	chr6-44082757-44083257	Epithelial	Mesenchymal
3.03941e-33	0.61192	0.163	0.065	1.61553e-27	chr19-2049713-2050213	Epithelial	Mesenchymal
3.0872e-33	-0.439043	0.219	0.245	1.64093e-27	chr12-26114127-26114627	Epithelial	Mesenchymal
3.28307e-33	0.579351	0.166	0.071	1.74504e-27	chr8-138340466-138340966	Epithelial	Mesenchymal
3.68207e-33	-0.546157	0.116	0.146	1.95712e-27	chr7-76291559-76292059	Epithelial	Mesenchymal
3.89391e-33	0.578973	0.182	0.076	2.06972e-27	chr22-37196976-37197476	Epithelial	Mesenchymal
3.89868e-33	-0.4151	0.226	0.248	2.07226e-27	chr12-57752134-57752634	Epithelial	Mesenchymal
3.91968e-33	-0.682954	0.075	0.106	2.08342e-27	chr20-63956101-63956601	Epithelial	Mesenchymal
4.0124e-33	0.697983	0.138	0.051	2.1327e-27	chr19-18504302-18504802	Epithelial	Mesenchymal
4.3043e-33	0.843345	0.111	0.033	2.28786e-27	chr2-217683374-217683874	Epithelial	Mesenchymal
4.33206e-33	-0.573007	0.098	0.133	2.30261e-27	chr20-36835546-36836046	Epithelial	Mesenchymal
5.04363e-33	0.480019	0.198	0.086	2.68083e-27	chr14-23094938-23095438	Epithelial	Mesenchymal
5.45027e-33	0.852988	0.118	0.04	2.89697e-27	chr5-178280471-178280971	Epithelial	Mesenchymal
5.45121e-33	-0.768733	0.072	0.105	2.89747e-27	chrX-40140762-40141262	Epithelial	Mesenchymal
5.83237e-33	-0.827147	0.07	0.103	3.10007e-27	chr17-79027865-79028365	Epithelial	Mesenchymal
5.90483e-33	0.853253	0.1	0.03	3.13858e-27	chr2-108288499-108288999	Epithelial	Mesenchymal
6.58591e-33	0.690385	0.117	0.04	3.50059e-27	chr8-102600805-102601305	Epithelial	Mesenchymal
6.84773e-33	0.836806	0.105	0.033	3.63976e-27	chr6-148440989-148441489	Epithelial	Mesenchymal
7.54986e-33	-0.428652	0.218	0.248	4.01296e-27	chr5-81750886-81751386	Epithelial	Mesenchymal
7.6179e-33	-0.690508	0.086	0.116	4.04913e-27	chrX-154369356-154369856	Epithelial	Mesenchymal
7.83247e-33	-0.504682	0.144	0.176	4.16318e-27	chr5-81971596-81972096	Epithelial	Mesenchymal
9.27204e-33	-0.596965	0.15	0.18	4.92835e-27	chr5-172767140-172767640	Epithelial	Mesenchymal
9.93279e-33	-0.591893	0.107	0.142	5.27956e-27	chr20-23637764-23638264	Epithelial	Mesenchymal
1.23513e-32	-0.759152	0.073	0.105	6.56507e-27	chr7-108246039-108246539	Epithelial	Mesenchymal
1.31549e-32	0.734576	0.144	0.054	6.9922e-27	chr14-105091507-105092007	Epithelial	Mesenchymal
1.36563e-32	-0.64176	0.102	0.136	7.25872e-27	chr5-83473343-83473843	Epithelial	Mesenchymal
1.38027e-32	0.520716	0.173	0.074	7.33651e-27	chr14-64540280-64540780	Epithelial	Mesenchymal
1.71012e-32	-0.584939	0.093	0.127	9.08974e-27	chr12-51864024-51864524	Epithelial	Mesenchymal
1.765e-32	-0.697459	0.072	0.108	9.38148e-27	chr15-44195079-44195579	Epithelial	Mesenchymal
1.83913e-32	0.643438	0.144	0.055	9.77547e-27	chr4-183098881-183099381	Epithelial	Mesenchymal
1.89713e-32	-0.681622	0.078	0.111	1.00838e-26	chr2-11863598-11864098	Epithelial	Mesenchymal
1.96894e-32	-0.656	0.09	0.124	1.04655e-26	chr1-41432666-41433166	Epithelial	Mesenchymal
1.98299e-32	0.74767	0.107	0.032	1.05402e-26	chr21-44911252-44911752	Epithelial	Mesenchymal
2.49734e-32	0.586859	0.155	0.061	1.32741e-26	chr16-55502832-55503332	Epithelial	Mesenchymal
2.57944e-32	0.643201	0.17	0.068	1.37104e-26	chr14-103072995-103073495	Epithelial	Mesenchymal
2.73756e-32	0.644786	0.138	0.049	1.45509e-26	chr15-45378283-45378783	Epithelial	Mesenchymal
2.88845e-32	-0.599163	0.078	0.105	1.53529e-26	chr12-132144070-132144570	Epithelial	Mesenchymal
3.57995e-32	0.742924	0.116	0.039	1.90284e-26	chr10-91608460-91608960	Epithelial	Mesenchymal
3.79979e-32	-0.688626	0.096	0.134	2.01969e-26	chr5-132389499-132389999	Epithelial	Mesenchymal
4.04952e-32	-0.695632	0.065	0.101	2.15243e-26	chr12-48118998-48119498	Epithelial	Mesenchymal
4.19858e-32	-0.71356	0.073	0.106	2.23166e-26	chr1-223726372-223726872	Epithelial	Mesenchymal
4.23155e-32	0.890611	0.103	0.029	2.24919e-26	chr21-42621670-42622170	Epithelial	Mesenchymal
5.00676e-32	0.637556	0.142	0.055	2.66123e-26	chr7-143284600-143285100	Epithelial	Mesenchymal
5.15222e-32	-0.380445	0.128	0.152	2.73855e-26	chr16-46390309-46390809	Epithelial	Mesenchymal
5.50711e-32	0.620826	0.149	0.056	2.92718e-26	chr2-31050054-31050554	Epithelial	Mesenchymal
6.85404e-32	0.817998	0.111	0.037	3.64311e-26	chr8-127052499-127052999	Epithelial	Mesenchymal
7.35746e-32	0.661384	0.159	0.064	3.9107e-26	chr4-23930803-23931303	Epithelial	Mesenchymal
7.65998e-32	0.813057	0.109	0.036	4.07149e-26	chr5-59543891-59544391	Epithelial	Mesenchymal
8.21285e-32	0.528347	0.17	0.071	4.36536e-26	chr4-183444275-183444775	Epithelial	Mesenchymal
8.47677e-32	-0.475509	0.187	0.212	4.50564e-26	chr7-25856741-25857241	Epithelial	Mesenchymal
8.54123e-32	-0.569045	0.073	0.101	4.5399e-26	chr19-56403728-56404228	Epithelial	Mesenchymal
8.90718e-32	0.644738	0.143	0.054	4.73441e-26	chr1-7265835-7266335	Epithelial	Mesenchymal
1.05335e-31	-0.634475	0.067	0.1	5.59885e-26	chr11-61827621-61828121	Epithelial	Mesenchymal
1.07467e-31	0.754666	0.112	0.035	5.71218e-26	chr15-62781971-62782471	Epithelial	Mesenchymal
1.27675e-31	0.721779	0.114	0.038	6.78628e-26	chr9-83956422-83956922	Epithelial	Mesenchymal
1.28299e-31	-0.774683	0.072	0.109	6.81946e-26	chr5-110086860-110087360	Epithelial	Mesenchymal
1.45162e-31	0.61275	0.159	0.066	7.71578e-26	chr4-185203796-185204296	Epithelial	Mesenchymal
1.59931e-31	-0.419262	0.182	0.206	8.50079e-26	chr12-106955583-106956083	Epithelial	Mesenchymal
1.60256e-31	-0.625172	0.094	0.125	8.51806e-26	chr20-25310246-25310746	Epithelial	Mesenchymal
1.68432e-31	0.664974	0.136	0.053	8.95263e-26	chr2-111659427-111659927	Epithelial	Mesenchymal
1.71807e-31	0.785336	0.114	0.04	9.13204e-26	chr3-126287350-126287850	Epithelial	Mesenchymal
1.72262e-31	0.670742	0.134	0.05	9.15623e-26	chr4-185425699-185426199	Epithelial	Mesenchymal
1.74925e-31	0.5067	0.222	0.109	9.29777e-26	chr5-150412580-150413080	Epithelial	Mesenchymal
1.7938e-31	-0.539186	0.115	0.143	9.53455e-26	chr12-62602998-62603498	Epithelial	Mesenchymal
1.84837e-31	-0.452178	0.174	0.203	9.8246e-26	chr7-121396121-121396621	Epithelial	Mesenchymal
2.13385e-31	0.560651	0.159	0.067	1.1342e-25	chr3-93979730-93980230	Epithelial	Mesenchymal
2.22347e-31	0.810253	0.12	0.042	1.18184e-25	chr4-85929206-85929706	Epithelial	Mesenchymal
2.28893e-31	-0.699258	0.074	0.107	1.21663e-25	chr7-102125175-102125675	Epithelial	Mesenchymal
2.40724e-31	-0.646524	0.082	0.125	1.27952e-25	chr19-14536807-14537307	Epithelial	Mesenchymal
2.52643e-31	-0.675598	0.072	0.102	1.34287e-25	chr3-194002915-194003415	Epithelial	Mesenchymal
2.54091e-31	0.684578	0.136	0.051	1.35057e-25	chr9-114099084-114099584	Epithelial	Mesenchymal
2.65647e-31	0.769858	0.122	0.042	1.41199e-25	chr17-18950796-18951296	Epithelial	Mesenchymal
3.1459e-31	0.814368	0.109	0.038	1.67214e-25	chr1-47191373-47191873	Epithelial	Mesenchymal
3.86999e-31	-0.664361	0.079	0.115	2.05701e-25	chr8-131856646-131857146	Epithelial	Mesenchymal
5.21244e-31	0.684937	0.131	0.05	2.77056e-25	chr5-176543249-176543749	Epithelial	Mesenchymal
5.61811e-31	-0.499659	0.12	0.151	2.98618e-25	chr7-149090565-149091065	Epithelial	Mesenchymal
6.21707e-31	-0.43593	0.182	0.206	3.30455e-25	chr12-56688066-56688566	Epithelial	Mesenchymal
6.64848e-31	-0.490324	0.133	0.159	3.53385e-25	chr12-122078352-122078852	Epithelial	Mesenchymal
6.76891e-31	-0.412852	0.189	0.21	3.59787e-25	chr7-100428980-100429480	Epithelial	Mesenchymal
6.90573e-31	0.76382	0.135	0.05	3.67059e-25	chr8-127876629-127877129	Epithelial	Mesenchymal
8.06028e-31	-0.535378	0.123	0.15	4.28427e-25	chr12-2004243-2004743	Epithelial	Mesenchymal
9.12019e-31	-0.588884	0.11	0.137	4.84764e-25	chr10-6275155-6275655	Epithelial	Mesenchymal
1.02644e-30	0.528094	0.179	0.078	5.45584e-25	chr14-24141312-24141812	Epithelial	Mesenchymal
1.06752e-30	0.732492	0.119	0.039	5.67417e-25	chr19-7134737-7135237	Epithelial	Mesenchymal
1.07073e-30	0.776554	0.103	0.033	5.69124e-25	chr7-55129994-55130494	Epithelial	Mesenchymal
1.10451e-30	-0.397423	0.216	0.24	5.87078e-25	chr7-148960-149460	Epithelial	Mesenchymal
1.13961e-30	-0.383579	0.221	0.245	6.05737e-25	chr20-23361840-23362340	Epithelial	Mesenchymal
1.1501e-30	0.887966	0.107	0.033	6.11308e-25	chr14-34231581-34232081	Epithelial	Mesenchymal
1.30255e-30	-0.541922	0.149	0.181	6.92341e-25	chr12-13135678-13136178	Epithelial	Mesenchymal
1.40502e-30	-0.635656	0.075	0.108	7.46808e-25	chr20-31699078-31699578	Epithelial	Mesenchymal
1.41499e-30	0.605964	0.133	0.05	7.52104e-25	chr4-169010078-169010578	Epithelial	Mesenchymal
1.41642e-30	-0.604747	0.091	0.121	7.52865e-25	chr20-10219311-10219811	Epithelial	Mesenchymal
1.42228e-30	0.877373	0.105	0.035	7.55982e-25	chr9-83281149-83281649	Epithelial	Mesenchymal
1.68206e-30	-0.593625	0.119	0.15	8.94063e-25	chr20-50423036-50423536	Epithelial	Mesenchymal
1.82471e-30	0.928798	0.1	0.031	9.69885e-25	chr1-6354021-6354521	Epithelial	Mesenchymal
1.92762e-30	0.612887	0.161	0.065	1.02458e-24	chr16-57372688-57373188	Epithelial	Mesenchymal
2.10488e-30	0.673248	0.119	0.042	1.1188e-24	chr14-22871493-22871993	Epithelial	Mesenchymal
2.16009e-30	-0.331428	0.315	0.34	1.14815e-24	chr7-36152660-36153160	Epithelial	Mesenchymal
2.45065e-30	-0.675686	0.106	0.138	1.30259e-24	chr12-7060331-7060831	Epithelial	Mesenchymal
2.84144e-30	0.621547	0.155	0.062	1.51031e-24	chr14-35385557-35386057	Epithelial	Mesenchymal
3.19458e-30	-0.580949	0.094	0.122	1.69801e-24	chr12-52023523-52024023	Epithelial	Mesenchymal
3.22621e-30	0.621089	0.139	0.055	1.71482e-24	chr4-184537339-184537839	Epithelial	Mesenchymal
3.25648e-30	-0.718568	0.092	0.125	1.73091e-24	chr7-88227080-88227580	Epithelial	Mesenchymal
3.69487e-30	-0.588097	0.092	0.119	1.96392e-24	chr7-26398282-26398782	Epithelial	Mesenchymal
3.91311e-30	-0.373272	0.226	0.247	2.07993e-24	chr12-53006067-53006567	Epithelial	Mesenchymal
4.61562e-30	-0.511802	0.137	0.162	2.45333e-24	chr1-155323077-155323577	Epithelial	Mesenchymal
5.29399e-30	0.807328	0.105	0.033	2.8139e-24	chr16-86734418-86734918	Epithelial	Mesenchymal
5.44022e-30	-0.471589	0.147	0.174	2.89163e-24	chr12-54017777-54018277	Epithelial	Mesenchymal
5.46308e-30	0.863222	0.102	0.032	2.90378e-24	chr13-100544788-100545288	Epithelial	Mesenchymal
5.61291e-30	-0.381563	0.202	0.223	2.98342e-24	chr12-53500562-53501062	Epithelial	Mesenchymal
5.73831e-30	-0.731605	0.071	0.103	3.05007e-24	chr15-72319595-72320095	Epithelial	Mesenchymal
5.94221e-30	-0.422538	0.174	0.198	3.15845e-24	chr17-1456074-1456574	Epithelial	Mesenchymal
5.96221e-30	0.716895	0.129	0.049	3.16908e-24	chr2-8680097-8680597	Epithelial	Mesenchymal
6.24759e-30	0.806302	0.1	0.033	3.32077e-24	chr18-5630419-5630919	Epithelial	Mesenchymal
6.28516e-30	-0.607977	0.099	0.13	3.34074e-24	chr17-81422750-81423250	Epithelial	Mesenchymal
6.30433e-30	0.703331	0.123	0.044	3.35093e-24	chr1-23423544-23424044	Epithelial	Mesenchymal
6.60619e-30	0.783457	0.106	0.036	3.51137e-24	chr13-78647098-78647598	Epithelial	Mesenchymal
6.83458e-30	-0.40652	0.178	0.201	3.63277e-24	chr20-50510029-50510529	Epithelial	Mesenchymal
7.06112e-30	-0.701695	0.087	0.116	3.75318e-24	chr7-158587553-158588053	Epithelial	Mesenchymal
7.18644e-30	-0.744006	0.064	0.1	3.8198e-24	chr7-141158495-141158995	Epithelial	Mesenchymal
8.00917e-30	-0.550537	0.111	0.141	4.2571e-24	chr12-124745813-124746313	Epithelial	Mesenchymal
8.27863e-30	-0.657249	0.075	0.105	4.40032e-24	chr7-102306894-102307394	Epithelial	Mesenchymal
8.7406e-30	-0.482913	0.147	0.171	4.64587e-24	chr12-54358938-54359438	Epithelial	Mesenchymal
8.94525e-30	0.66108	0.127	0.048	4.75465e-24	chr4-173369599-173370099	Epithelial	Mesenchymal
1.06267e-29	-0.68165	0.067	0.1	5.64838e-24	chr3-190566314-190566814	Epithelial	Mesenchymal
1.10088e-29	0.686086	0.104	0.033	5.85146e-24	chr2-242088333-242088833	Epithelial	Mesenchymal
1.33653e-29	0.538251	0.184	0.082	7.10405e-24	chr9-14322371-14322871	Epithelial	Mesenchymal
1.36047e-29	0.810215	0.107	0.035	7.23127e-24	chr8-19314163-19314663	Epithelial	Mesenchymal
1.58788e-29	-0.599511	0.108	0.138	8.44001e-24	chr12-132593854-132594354	Epithelial	Mesenchymal
1.59084e-29	0.53116	0.168	0.071	8.45575e-24	chr4-185471056-185471556	Epithelial	Mesenchymal
1.76814e-29	-0.566042	0.072	0.104	9.39816e-24	chr20-31879520-31880020	Epithelial	Mesenchymal
1.82002e-29	0.443225	0.205	0.096	9.67393e-24	chr14-23320904-23321404	Epithelial	Mesenchymal
1.84805e-29	-0.343753	0.292	0.307	9.82291e-24	chr5-57173488-57173988	Epithelial	Mesenchymal
1.86345e-29	0.795668	0.109	0.036	9.90476e-24	chr19-13190946-13191446	Epithelial	Mesenchymal
1.93607e-29	0.872666	0.109	0.037	1.02908e-23	chr15-63367286-63367786	Epithelial	Mesenchymal
1.98348e-29	0.666079	0.152	0.06	1.05428e-23	chr14-34035564-34036064	Epithelial	Mesenchymal
2.01495e-29	-0.504529	0.165	0.188	1.071e-23	chr12-10721815-10722315	Epithelial	Mesenchymal
2.09535e-29	0.734966	0.112	0.036	1.11374e-23	chr22-46106972-46107472	Epithelial	Mesenchymal
2.09665e-29	-0.592599	0.112	0.141	1.11443e-23	chr15-63372116-63372616	Epithelial	Mesenchymal
2.22134e-29	0.806947	0.101	0.032	1.18071e-23	chr7-55144857-55145357	Epithelial	Mesenchymal
2.39354e-29	-0.689846	0.067	0.102	1.27223e-23	chr5-136028603-136029103	Epithelial	Mesenchymal
2.56811e-29	0.723111	0.112	0.034	1.36502e-23	chr1-234642981-234643481	Epithelial	Mesenchymal
2.64864e-29	-0.431226	0.184	0.207	1.40783e-23	chrX-387004-387504	Epithelial	Mesenchymal
2.69011e-29	-0.470714	0.161	0.189	1.42987e-23	chr5-8457198-8457698	Epithelial	Mesenchymal
2.76432e-29	-0.400351	0.199	0.219	1.46931e-23	chr20-62794047-62794547	Epithelial	Mesenchymal
3.03838e-29	0.628181	0.129	0.051	1.61499e-23	chr4-177441890-177442390	Epithelial	Mesenchymal
3.1913e-29	0.638237	0.119	0.042	1.69627e-23	chr5-76818665-76819165	Epithelial	Mesenchymal
3.3115e-29	0.601326	0.135	0.054	1.76016e-23	chr6-46170742-46171242	Epithelial	Mesenchymal
3.67753e-29	-0.645624	0.075	0.103	1.95471e-23	chr3-5026412-5026912	Epithelial	Mesenchymal
3.71687e-29	0.757719	0.108	0.038	1.97562e-23	chr18-79751010-79751510	Epithelial	Mesenchymal
3.75104e-29	-0.400064	0.222	0.246	1.99378e-23	chr7-99143157-99143657	Epithelial	Mesenchymal
3.88437e-29	0.669055	0.137	0.053	2.06465e-23	chr1-111346325-111346825	Epithelial	Mesenchymal
3.96622e-29	-0.457205	0.149	0.175	2.10816e-23	chr20-347524-348024	Epithelial	Mesenchymal
4.39794e-29	0.790953	0.109	0.037	2.33763e-23	chr6-154477899-154478399	Epithelial	Mesenchymal
4.55528e-29	0.556296	0.168	0.07	2.42126e-23	chr22-36409954-36410454	Epithelial	Mesenchymal
4.65843e-29	0.727455	0.111	0.038	2.47609e-23	chr16-57797478-57797978	Epithelial	Mesenchymal
4.71643e-29	0.692602	0.128	0.048	2.50691e-23	chr8-66026347-66026847	Epithelial	Mesenchymal
4.78085e-29	0.735093	0.109	0.036	2.54116e-23	chr2-20443359-20443859	Epithelial	Mesenchymal
4.81971e-29	-0.457395	0.145	0.173	2.56181e-23	chr20-49812529-49813029	Epithelial	Mesenchymal
4.85544e-29	0.816827	0.101	0.033	2.5808e-23	chr19-20470296-20470796	Epithelial	Mesenchymal
4.96527e-29	-0.635218	0.088	0.116	2.63918e-23	chr1-156123621-156124121	Epithelial	Mesenchymal
5.21699e-29	-0.383845	0.222	0.246	2.77298e-23	chr20-35615999-35616499	Epithelial	Mesenchymal
5.30227e-29	0.680765	0.149	0.06	2.8183e-23	chr5-172855499-172855999	Epithelial	Mesenchymal
5.56281e-29	0.69607	0.112	0.037	2.95679e-23	chr13-24215587-24216087	Epithelial	Mesenchymal
5.65881e-29	-0.77019	0.069	0.1	3.00781e-23	chr1-39691203-39691703	Epithelial	Mesenchymal
6.41091e-29	-0.408208	0.165	0.191	3.40758e-23	chr7-23013899-23014399	Epithelial	Mesenchymal
6.41438e-29	0.646781	0.135	0.051	3.40942e-23	chr1-154418208-154418708	Epithelial	Mesenchymal
6.84893e-29	0.63394	0.149	0.062	3.6404e-23	chr9-33329027-33329527	Epithelial	Mesenchymal
7.14397e-29	-0.494678	0.105	0.134	3.79722e-23	chr12-113358261-113358761	Epithelial	Mesenchymal
7.5919e-29	-0.62372	0.072	0.101	4.03531e-23	chr7-975351-975851	Epithelial	Mesenchymal
7.7551e-29	-0.626402	0.092	0.118	4.12205e-23	chr12-118052376-118052876	Epithelial	Mesenchymal
8.47783e-29	0.504601	0.193	0.089	4.5062e-23	chr4-84582507-84583007	Epithelial	Mesenchymal
8.5353e-29	0.827709	0.108	0.036	4.53675e-23	chr5-173283629-173284129	Epithelial	Mesenchymal
8.71398e-29	-0.411596	0.171	0.191	4.63172e-23	chr7-73522097-73522597	Epithelial	Mesenchymal
9.18501e-29	0.692985	0.13	0.049	4.88209e-23	chr5-59543367-59543867	Epithelial	Mesenchymal
9.19954e-29	0.545925	0.188	0.087	4.88981e-23	chr10-44963978-44964478	Epithelial	Mesenchymal
9.86739e-29	0.725471	0.107	0.035	5.24479e-23	chr9-27528160-27528660	Epithelial	Mesenchymal
1.01187e-28	0.695205	0.138	0.054	5.37838e-23	chr13-112842778-112843278	Epithelial	Mesenchymal
1.06486e-28	0.660988	0.124	0.045	5.66003e-23	chr15-89806435-89806935	Epithelial	Mesenchymal
1.07134e-28	0.601917	0.141	0.057	5.69446e-23	chr4-156971550-156972050	Epithelial	Mesenchymal
1.44235e-28	0.671969	0.128	0.048	7.66648e-23	chr19-46976153-46976653	Epithelial	Mesenchymal
1.90731e-28	-0.40683	0.173	0.199	1.01379e-22	chr7-143380963-143381463	Epithelial	Mesenchymal
2.10264e-28	0.77575	0.112	0.04	1.11761e-22	chr22-42316963-42317463	Epithelial	Mesenchymal
2.13825e-28	-0.574087	0.088	0.117	1.13654e-22	chr12-28190516-28191016	Epithelial	Mesenchymal
2.18645e-28	0.775919	0.106	0.035	1.16216e-22	chr4-123351586-123352086	Epithelial	Mesenchymal
2.20857e-28	-0.700586	0.076	0.11	1.17392e-22	chr2-42964473-42964973	Epithelial	Mesenchymal
2.28201e-28	-0.706148	0.09	0.12	1.21295e-22	chr16-67277173-67277673	Epithelial	Mesenchymal
2.53285e-28	-0.656371	0.077	0.11	1.34628e-22	chr15-75666669-75667169	Epithelial	Mesenchymal
2.69924e-28	-0.530254	0.082	0.11	1.43472e-22	chr7-149624482-149624982	Epithelial	Mesenchymal
2.71759e-28	-0.528352	0.106	0.134	1.44447e-22	chr12-52874101-52874601	Epithelial	Mesenchymal
2.85932e-28	-0.389827	0.186	0.207	1.51981e-22	chr20-45934893-45935393	Epithelial	Mesenchymal
3.05065e-28	0.616409	0.168	0.077	1.62151e-22	chr6-110415389-110415889	Epithelial	Mesenchymal
3.11001e-28	-0.63683	0.077	0.101	1.65306e-22	chrX-52920622-52921122	Epithelial	Mesenchymal
3.23122e-28	-0.641673	0.076	0.102	1.71748e-22	chr20-32483266-32483766	Epithelial	Mesenchymal
3.3467e-28	-0.329729	0.227	0.265	1.77887e-22	chr19-9819049-9819549	Epithelial	Mesenchymal
3.60246e-28	-0.462049	0.135	0.158	1.91481e-22	chr20-45971602-45972102	Epithelial	Mesenchymal
3.65413e-28	-0.674494	0.081	0.109	1.94227e-22	chrX-13688834-13689334	Epithelial	Mesenchymal
3.7004e-28	0.722045	0.114	0.04	1.96687e-22	chr1-56477114-56477614	Epithelial	Mesenchymal
3.70694e-28	0.734614	0.105	0.033	1.97034e-22	chr11-59778078-59778578	Epithelial	Mesenchymal
3.87285e-28	-0.627006	0.065	0.1	2.05853e-22	chr19-55086926-55087426	Epithelial	Mesenchymal
4.07268e-28	0.58008	0.131	0.052	2.16475e-22	chr3-100400867-100401367	Epithelial	Mesenchymal
4.28909e-28	0.760406	0.107	0.038	2.27977e-22	chr1-59926551-59927051	Epithelial	Mesenchymal
4.44979e-28	-0.371928	0.227	0.25	2.36519e-22	chr12-56104119-56104619	Epithelial	Mesenchymal
4.5246e-28	-0.463521	0.137	0.155	2.40495e-22	chr12-124914714-124915214	Epithelial	Mesenchymal
4.60399e-28	-0.432535	0.165	0.2	2.44715e-22	chr2-113240757-113241257	Epithelial	Mesenchymal
4.84232e-28	-0.428012	0.214	0.236	2.57383e-22	chr7-4744903-4745403	Epithelial	Mesenchymal
5.04877e-28	0.685427	0.11	0.036	2.68357e-22	chr14-24307716-24308216	Epithelial	Mesenchymal
5.20846e-28	-0.540018	0.127	0.152	2.76844e-22	chr17-1577049-1577549	Epithelial	Mesenchymal
5.446e-28	-0.519816	0.089	0.113	2.8947e-22	chr7-876297-876797	Epithelial	Mesenchymal
6.87684e-28	0.805736	0.102	0.038	3.65523e-22	chr1-24120046-24120546	Epithelial	Mesenchymal
7.95033e-28	-0.621439	0.07	0.101	4.22583e-22	chr20-31604050-31604550	Epithelial	Mesenchymal
8.28646e-28	-0.476709	0.098	0.128	4.40449e-22	chr12-49828230-49828730	Epithelial	Mesenchymal
8.45062e-28	-0.454752	0.138	0.166	4.49174e-22	chr1-44807222-44807722	Epithelial	Mesenchymal
1.18552e-27	0.724594	0.121	0.044	6.30135e-22	chr9-124220940-124221440	Epithelial	Mesenchymal
1.30163e-27	-0.442046	0.136	0.156	6.91852e-22	chr20-62302543-62303043	Epithelial	Mesenchymal
1.33688e-27	0.40664	0.232	0.123	7.10588e-22	chr9-79571524-79572024	Epithelial	Mesenchymal
1.37132e-27	0.802623	0.1	0.033	7.28894e-22	chr15-98779553-98780053	Epithelial	Mesenchymal
1.50028e-27	-0.521753	0.094	0.121	7.97441e-22	chr19-46788380-46788880	Epithelial	Mesenchymal
1.51973e-27	-0.568204	0.094	0.121	8.07779e-22	chr7-65770548-65771048	Epithelial	Mesenchymal
1.52082e-27	0.793658	0.103	0.035	8.08357e-22	chr10-44996255-44996755	Epithelial	Mesenchymal
1.60689e-27	0.827123	0.1	0.034	8.54106e-22	chr16-84636789-84637289	Epithelial	Mesenchymal
1.64724e-27	-0.536601	0.108	0.134	8.75553e-22	chr12-124928249-124928749	Epithelial	Mesenchymal
1.69899e-27	-0.653175	0.08	0.103	9.03063e-22	chr12-51849027-51849527	Epithelial	Mesenchymal
1.70919e-27	-0.416354	0.16	0.181	9.08483e-22	chr19-1252837-1253337	Epithelial	Mesenchymal
1.7259e-27	-0.591707	0.077	0.103	9.17367e-22	chr19-6057054-6057554	Epithelial	Mesenchymal
1.73455e-27	0.565625	0.141	0.058	9.21962e-22	chr8-22109192-22109692	Epithelial	Mesenchymal
1.78222e-27	-0.705382	0.074	0.102	9.47302e-22	chr7-98131605-98132105	Epithelial	Mesenchymal
1.81793e-27	-0.479764	0.098	0.126	9.66283e-22	chr19-39410006-39410506	Epithelial	Mesenchymal
1.88424e-27	-0.505553	0.134	0.153	1.00152e-21	chr12-89352246-89352746	Epithelial	Mesenchymal
2.31435e-27	0.683331	0.13	0.049	1.23014e-21	chr15-69557101-69557601	Epithelial	Mesenchymal
2.33011e-27	-0.5548	0.142	0.161	1.23852e-21	chr12-26124851-26125351	Epithelial	Mesenchymal
2.46611e-27	0.456682	0.214	0.105	1.31081e-21	chr5-102296123-102296623	Epithelial	Mesenchymal
2.54678e-27	-0.562848	0.069	0.1	1.35369e-21	chr5-78648601-78649101	Epithelial	Mesenchymal
2.64276e-27	0.697701	0.107	0.036	1.4047e-21	chr2-28356011-28356511	Epithelial	Mesenchymal
2.68526e-27	-0.611827	0.07	0.101	1.42729e-21	chr16-660607-661107	Epithelial	Mesenchymal
2.88966e-27	0.679817	0.11	0.039	1.53594e-21	chr5-67268613-67269113	Epithelial	Mesenchymal
2.94076e-27	0.786137	0.104	0.035	1.5631e-21	chr8-127891493-127891993	Epithelial	Mesenchymal
3.13132e-27	0.691481	0.106	0.034	1.66438e-21	chr9-87640295-87640795	Epithelial	Mesenchymal
3.20236e-27	-0.731465	0.073	0.106	1.70215e-21	chr1-180167972-180168472	Epithelial	Mesenchymal
3.38369e-27	-0.596045	0.085	0.115	1.79852e-21	chr7-101882639-101883139	Epithelial	Mesenchymal
3.46401e-27	0.734349	0.1	0.034	1.84122e-21	chr22-40043017-40043517	Epithelial	Mesenchymal
3.52758e-27	-0.418911	0.153	0.176	1.87501e-21	chr20-3767594-3768094	Epithelial	Mesenchymal
4.09981e-27	-0.638041	0.091	0.12	2.17916e-21	chr16-67857623-67858123	Epithelial	Mesenchymal
4.13601e-27	-0.582212	0.105	0.131	2.19841e-21	chr1-36374461-36374961	Epithelial	Mesenchymal
4.32815e-27	-0.584586	0.133	0.166	2.30053e-21	chr5-150618639-150619139	Epithelial	Mesenchymal
4.45664e-27	-0.554472	0.088	0.114	2.36883e-21	chr20-3045485-3045985	Epithelial	Mesenchymal
4.52506e-27	-0.619838	0.095	0.121	2.40519e-21	chr17-75700397-75700897	Epithelial	Mesenchymal
4.63034e-27	0.786344	0.108	0.039	2.46115e-21	chr6-110565570-110566070	Epithelial	Mesenchymal
4.9489e-27	-0.693944	0.077	0.104	2.63048e-21	chr3-197516386-197516886	Epithelial	Mesenchymal
5.02982e-27	0.520564	0.152	0.067	2.67349e-21	chr4-189940470-189940970	Epithelial	Mesenchymal
5.13314e-27	0.608425	0.128	0.048	2.72841e-21	chr14-35121578-35122078	Epithelial	Mesenchymal
5.31556e-27	0.670209	0.117	0.041	2.82537e-21	chr14-104687934-104688434	Epithelial	Mesenchymal
5.68099e-27	-0.617773	0.081	0.107	3.0196e-21	chr17-31580932-31581432	Epithelial	Mesenchymal
5.77548e-27	-0.433953	0.168	0.19	3.06983e-21	chr12-106773923-106774423	Epithelial	Mesenchymal
6.47922e-27	0.483685	0.195	0.093	3.44389e-21	chr8-27311131-27311631	Epithelial	Mesenchymal
6.53659e-27	0.684406	0.113	0.04	3.47438e-21	chr11-16987024-16987524	Epithelial	Mesenchymal
6.92818e-27	0.580076	0.156	0.066	3.68252e-21	chr9-4490056-4490556	Epithelial	Mesenchymal
6.98186e-27	0.577961	0.155	0.066	3.71106e-21	chr5-119398965-119399465	Epithelial	Mesenchymal
7.22642e-27	0.748648	0.103	0.037	3.84105e-21	chr11-19791009-19791509	Epithelial	Mesenchymal
7.23016e-27	0.619535	0.116	0.044	3.84303e-21	chr9-123268387-123268887	Epithelial	Mesenchymal
8.19711e-27	0.672868	0.107	0.038	4.35699e-21	chr1-169103395-169103895	Epithelial	Mesenchymal
9.26585e-27	-0.60434	0.084	0.106	4.92506e-21	chr12-6607194-6607694	Epithelial	Mesenchymal
1.00399e-26	0.621801	0.127	0.05	5.33647e-21	chr9-89661853-89662353	Epithelial	Mesenchymal
1.04358e-26	-0.461907	0.168	0.192	5.54692e-21	chr7-13991194-13991694	Epithelial	Mesenchymal
1.11213e-26	0.56203	0.166	0.072	5.91127e-21	chr6-26216489-26216989	Epithelial	Mesenchymal
1.13027e-26	0.799817	0.105	0.037	6.00768e-21	chr4-15478915-15479415	Epithelial	Mesenchymal
1.13452e-26	0.7625	0.101	0.034	6.03027e-21	chr8-2000698-2001198	Epithelial	Mesenchymal
1.23701e-26	-0.668554	0.075	0.109	6.57505e-21	chr11-43920598-43921098	Epithelial	Mesenchymal
1.27448e-26	-0.421564	0.158	0.179	6.77424e-21	chr20-5610741-5611241	Epithelial	Mesenchymal
1.43442e-26	0.676454	0.103	0.036	7.62434e-21	chr5-79030953-79031453	Epithelial	Mesenchymal
1.5259e-26	-0.574135	0.132	0.155	8.11056e-21	chr1-154970553-154971053	Epithelial	Mesenchymal
1.54921e-26	-0.456695	0.085	0.116	8.23447e-21	chr20-36863609-36864109	Epithelial	Mesenchymal
1.63364e-26	0.651687	0.122	0.046	8.68323e-21	chr10-5412296-5412796	Epithelial	Mesenchymal
1.641e-26	0.725665	0.101	0.035	8.72236e-21	chr2-8676395-8676895	Epithelial	Mesenchymal
1.9745e-26	-0.552807	0.118	0.151	1.0495e-20	chr10-97882322-97882822	Epithelial	Mesenchymal
2.02589e-26	0.70156	0.103	0.035	1.07682e-20	chr2-28134148-28134648	Epithelial	Mesenchymal
2.05895e-26	-0.404954	0.153	0.175	1.09439e-20	chr12-48716569-48717069	Epithelial	Mesenchymal
2.38309e-26	-0.4733	0.128	0.151	1.26668e-20	chr20-36773557-36774057	Epithelial	Mesenchymal
2.51288e-26	0.606931	0.121	0.046	1.33567e-20	chr2-20584337-20584837	Epithelial	Mesenchymal
2.69763e-26	-0.362176	0.223	0.241	1.43387e-20	chr12-50167195-50167695	Epithelial	Mesenchymal
2.82695e-26	0.50373	0.181	0.082	1.5026e-20	chr14-99604184-99604684	Epithelial	Mesenchymal
2.9025e-26	-0.405221	0.146	0.167	1.54276e-20	chr20-35454911-35455411	Epithelial	Mesenchymal
3.21329e-26	-0.500021	0.12	0.153	1.70795e-20	chr15-92803740-92804240	Epithelial	Mesenchymal
3.36587e-26	0.496802	0.175	0.081	1.78905e-20	chr4-152779527-152780027	Epithelial	Mesenchymal
3.41981e-26	-0.503022	0.107	0.129	1.81772e-20	chr12-120469496-120469996	Epithelial	Mesenchymal
3.69297e-26	-0.563337	0.138	0.156	1.96292e-20	chr12-124904531-124905031	Epithelial	Mesenchymal
3.85651e-26	0.804012	0.102	0.034	2.04984e-20	chr6-43953681-43954181	Epithelial	Mesenchymal
4.21522e-26	-0.488122	0.126	0.15	2.24051e-20	chr7-157138444-157138944	Epithelial	Mesenchymal
4.30202e-26	-0.472766	0.125	0.148	2.28664e-20	chr20-8019514-8020014	Epithelial	Mesenchymal
4.68843e-26	0.718375	0.1	0.035	2.49203e-20	chr6-14476917-14477417	Epithelial	Mesenchymal
4.76903e-26	0.630637	0.115	0.042	2.53487e-20	chr22-30311250-30311750	Epithelial	Mesenchymal
4.8006e-26	0.52266	0.162	0.071	2.55166e-20	chr8-17801073-17801573	Epithelial	Mesenchymal
5.05053e-26	-0.555794	0.099	0.12	2.6845e-20	chr20-50292388-50292888	Epithelial	Mesenchymal
5.12194e-26	0.527272	0.17	0.08	2.72246e-20	chr7-63926142-63926642	Epithelial	Mesenchymal
5.73836e-26	-0.453855	0.152	0.173	3.0501e-20	chr7-36389455-36389955	Epithelial	Mesenchymal
5.98118e-26	-0.356118	0.221	0.239	3.17917e-20	chr12-57520405-57520905	Epithelial	Mesenchymal
6.14392e-26	-0.539301	0.088	0.112	3.26567e-20	chr20-58980945-58981445	Epithelial	Mesenchymal
6.33599e-26	0.527561	0.186	0.085	3.36776e-20	chr5-16508663-16509163	Epithelial	Mesenchymal
6.56656e-26	-0.471472	0.113	0.14	3.49031e-20	chr1-53325916-53326416	Epithelial	Mesenchymal
6.97444e-26	0.494381	0.162	0.07	3.70711e-20	chr22-30326721-30327221	Epithelial	Mesenchymal
7.00237e-26	0.576327	0.141	0.062	3.72196e-20	chr2-74845210-74845710	Epithelial	Mesenchymal
7.70655e-26	0.663394	0.115	0.042	4.09625e-20	chr5-173829669-173830169	Epithelial	Mesenchymal
7.97725e-26	-0.434786	0.139	0.159	4.24013e-20	chr17-44006715-44007215	Epithelial	Mesenchymal
8.08056e-26	0.699338	0.105	0.037	4.29504e-20	chr11-94885113-94885613	Epithelial	Mesenchymal
8.12769e-26	0.610441	0.142	0.06	4.32009e-20	chr8-1780069-1780569	Epithelial	Mesenchymal
8.21263e-26	-0.596709	0.077	0.103	4.36524e-20	chr7-78019655-78020155	Epithelial	Mesenchymal
8.70678e-26	-0.519097	0.084	0.113	4.6279e-20	chr5-472854-473354	Epithelial	Mesenchymal
9.20179e-26	-0.369655	0.167	0.192	4.89101e-20	chr19-53867405-53867905	Epithelial	Mesenchymal
9.39917e-26	-0.453475	0.142	0.166	4.99592e-20	chr12-122966305-122966805	Epithelial	Mesenchymal
9.873e-26	-0.55813	0.123	0.145	5.24778e-20	chr7-94658209-94658709	Epithelial	Mesenchymal
9.92706e-26	-0.500505	0.109	0.136	5.27651e-20	chr20-56358566-56359066	Epithelial	Mesenchymal
1.02173e-25	0.771406	0.111	0.039	5.4308e-20	chr19-8374029-8374529	Epithelial	Mesenchymal
1.03765e-25	0.526055	0.138	0.057	5.51541e-20	chr4-183658978-183659478	Epithelial	Mesenchymal
1.20044e-25	-0.339654	0.198	0.216	6.38065e-20	chr20-62121975-62122475	Epithelial	Mesenchymal
1.27206e-25	0.570507	0.148	0.062	6.76138e-20	chr13-32427940-32428440	Epithelial	Mesenchymal
1.35923e-25	-0.517668	0.113	0.135	7.22468e-20	chr5-39074209-39074709	Epithelial	Mesenchymal
1.59438e-25	0.706636	0.115	0.042	8.4746e-20	chr15-98776832-98777332	Epithelial	Mesenchymal
1.59614e-25	-0.45124	0.129	0.151	8.48394e-20	chr12-53492913-53493413	Epithelial	Mesenchymal
1.71429e-25	-0.524875	0.076	0.101	9.11192e-20	chr8-143941868-143942368	Epithelial	Mesenchymal
1.85133e-25	0.541735	0.144	0.057	9.84034e-20	chr1-151832468-151832968	Epithelial	Mesenchymal
2.02342e-25	-0.571008	0.115	0.139	1.0755e-19	chr10-113073563-113074063	Epithelial	Mesenchymal
2.09357e-25	0.615472	0.124	0.049	1.11279e-19	chr19-11152566-11153066	Epithelial	Mesenchymal
2.33966e-25	0.554946	0.141	0.059	1.24359e-19	chr6-29723005-29723505	Epithelial	Mesenchymal
2.41784e-25	-0.510711	0.12	0.14	1.28515e-19	chr12-116819254-116819754	Epithelial	Mesenchymal
2.58412e-25	0.683595	0.107	0.037	1.37353e-19	chr14-20613384-20613884	Epithelial	Mesenchymal
2.61219e-25	-0.369729	0.229	0.24	1.38845e-19	chr5-55994803-55995303	Epithelial	Mesenchymal
3.5922e-25	0.597836	0.12	0.046	1.90935e-19	chr7-1691691-1692191	Epithelial	Mesenchymal
3.78247e-25	0.583526	0.131	0.055	2.01049e-19	chr4-169270822-169271322	Epithelial	Mesenchymal
3.94894e-25	0.755841	0.105	0.037	2.09897e-19	chr2-72915809-72916309	Epithelial	Mesenchymal
3.95216e-25	0.59377	0.133	0.054	2.10068e-19	chr16-89687148-89687648	Epithelial	Mesenchymal
3.97984e-25	0.659823	0.143	0.061	2.1154e-19	chr3-123097184-123097684	Epithelial	Mesenchymal
4.12266e-25	-0.381559	0.191	0.208	2.19131e-19	chr20-62623804-62624304	Epithelial	Mesenchymal
4.17114e-25	0.668665	0.111	0.041	2.21708e-19	chr5-149581081-149581581	Epithelial	Mesenchymal
4.56369e-25	-0.420212	0.192	0.209	2.42573e-19	chr12-8242882-8243382	Epithelial	Mesenchymal
4.63116e-25	0.561091	0.152	0.068	2.46159e-19	chr14-70809483-70809983	Epithelial	Mesenchymal
4.66925e-25	-0.405633	0.174	0.188	2.48184e-19	chr12-52051047-52051547	Epithelial	Mesenchymal
5.07497e-25	0.55537	0.164	0.071	2.69749e-19	chr16-53773125-53773625	Epithelial	Mesenchymal
5.30525e-25	0.398615	0.262	0.141	2.81989e-19	chr8-22383490-22383990	Epithelial	Mesenchymal
5.33858e-25	-0.469164	0.13	0.15	2.83761e-19	chr6-2988298-2988798	Epithelial	Mesenchymal
5.85157e-25	0.577972	0.123	0.049	3.11027e-19	chr16-57265943-57266443	Epithelial	Mesenchymal
6.05298e-25	-0.553672	0.11	0.132	3.21733e-19	chr12-52192087-52192587	Epithelial	Mesenchymal
6.08734e-25	0.589673	0.125	0.049	3.23559e-19	chr1-109655867-109656367	Epithelial	Mesenchymal
6.42722e-25	-0.419789	0.136	0.156	3.41625e-19	chr12-120116557-120117057	Epithelial	Mesenchymal
6.53429e-25	0.608463	0.147	0.064	3.47316e-19	chr2-46967842-46968342	Epithelial	Mesenchymal
7.62018e-25	0.562161	0.132	0.052	4.05034e-19	chr10-12605618-12606118	Epithelial	Mesenchymal
7.68291e-25	0.594232	0.122	0.049	4.08368e-19	chr2-109726551-109727051	Epithelial	Mesenchymal
8.27873e-25	-0.491102	0.11	0.134	4.40038e-19	chr12-47820513-47821013	Epithelial	Mesenchymal
9.14212e-25	0.675122	0.115	0.042	4.85929e-19	chr13-112894151-112894651	Epithelial	Mesenchymal
9.81579e-25	-0.435793	0.146	0.165	5.21736e-19	chr10-101830432-101830932	Epithelial	Mesenchymal
9.97759e-25	0.643412	0.112	0.041	5.30337e-19	chr2-158457912-158458412	Epithelial	Mesenchymal
1.15164e-24	-0.579926	0.104	0.128	6.12127e-19	chr5-91311573-91312073	Epithelial	Mesenchymal
1.16953e-24	-0.389445	0.166	0.183	6.2164e-19	chr12-54279944-54280444	Epithelial	Mesenchymal
1.19608e-24	0.749414	0.1	0.035	6.35749e-19	chr1-48066871-48067371	Epithelial	Mesenchymal
1.24196e-24	-0.61789	0.083	0.107	6.60138e-19	chr1-155011958-155012458	Epithelial	Mesenchymal
1.31105e-24	-0.38387	0.166	0.186	6.96861e-19	chr12-26833035-26833535	Epithelial	Mesenchymal
1.3337e-24	-0.398914	0.157	0.172	7.08899e-19	chr7-100673461-100673961	Epithelial	Mesenchymal
1.34485e-24	-0.620325	0.083	0.105	7.14823e-19	chr15-99123590-99124090	Epithelial	Mesenchymal
1.34956e-24	-0.466141	0.134	0.158	7.1733e-19	chr16-70715129-70715629	Epithelial	Mesenchymal
1.36223e-24	0.591114	0.142	0.061	7.24066e-19	chr10-63712161-63712661	Epithelial	Mesenchymal
1.41176e-24	0.549602	0.169	0.075	7.50391e-19	chr6-44076878-44077378	Epithelial	Mesenchymal
1.41231e-24	-0.422679	0.147	0.17	7.5068e-19	chr7-48088344-48088844	Epithelial	Mesenchymal
1.41502e-24	0.659198	0.128	0.05	7.52123e-19	chr11-69644108-69644608	Epithelial	Mesenchymal
1.61103e-24	0.523763	0.167	0.076	8.56306e-19	chr6-42045605-42046105	Epithelial	Mesenchymal
1.62537e-24	0.695852	0.1	0.038	8.63927e-19	chr10-13717967-13718467	Epithelial	Mesenchymal
1.82741e-24	0.596568	0.163	0.072	9.7132e-19	chr14-34060036-34060536	Epithelial	Mesenchymal
2.0597e-24	-0.354325	0.181	0.199	1.09479e-18	chr20-36461049-36461549	Epithelial	Mesenchymal
2.15519e-24	0.631978	0.121	0.046	1.14555e-18	chr5-139639701-139640201	Epithelial	Mesenchymal
2.16766e-24	0.613094	0.127	0.051	1.15217e-18	chr5-67267941-67268441	Epithelial	Mesenchymal
2.21513e-24	-0.32173	0.227	0.245	1.1774e-18	chr7-25125180-25125680	Epithelial	Mesenchymal
2.21664e-24	-0.507261	0.131	0.153	1.17821e-18	chr20-51456380-51456880	Epithelial	Mesenchymal
2.24619e-24	0.574246	0.12	0.046	1.19391e-18	chr4-170026179-170026679	Epithelial	Mesenchymal
2.31988e-24	0.639416	0.108	0.038	1.23308e-18	chr6-167791245-167791745	Epithelial	Mesenchymal
2.44344e-24	0.464885	0.166	0.076	1.29875e-18	chr4-152535995-152536495	Epithelial	Mesenchymal
2.49416e-24	0.64892	0.114	0.043	1.32572e-18	chr19-995145-995645	Epithelial	Mesenchymal
2.59995e-24	-0.459307	0.113	0.135	1.38195e-18	chr2-231604573-231605073	Epithelial	Mesenchymal
2.72709e-24	-0.495093	0.114	0.136	1.44952e-18	chr17-45293349-45293849	Epithelial	Mesenchymal
3.05243e-24	-0.54626	0.084	0.106	1.62245e-18	chr20-58309438-58309938	Epithelial	Mesenchymal
3.0787e-24	0.678282	0.116	0.045	1.63642e-18	chr22-37501022-37501522	Epithelial	Mesenchymal
3.1986e-24	0.501216	0.183	0.084	1.70014e-18	chr21-38907075-38907575	Epithelial	Mesenchymal
3.29895e-24	-0.435506	0.132	0.148	1.75349e-18	chr20-64062747-64063247	Epithelial	Mesenchymal
3.54951e-24	0.723451	0.101	0.036	1.88666e-18	chr8-127884545-127885045	Epithelial	Mesenchymal
3.57483e-24	-0.36264	0.22	0.233	1.90012e-18	chr12-30754645-30755145	Epithelial	Mesenchymal
4.67183e-24	-0.382982	0.18	0.193	2.48321e-18	chr12-53079090-53079590	Epithelial	Mesenchymal
4.69633e-24	-0.509943	0.128	0.152	2.49623e-18	chr10-77872165-77872665	Epithelial	Mesenchymal
5.33483e-24	0.461879	0.167	0.074	2.83561e-18	chr22-29072629-29073129	Epithelial	Mesenchymal
6.09954e-24	0.528271	0.155	0.067	3.24208e-18	chr16-57304119-57304619	Epithelial	Mesenchymal
6.10498e-24	-0.36757	0.185	0.203	3.24497e-18	chr12-123972524-123973024	Epithelial	Mesenchymal
6.24218e-24	0.501538	0.162	0.073	3.31789e-18	chr22-46150212-46150712	Epithelial	Mesenchymal
6.38609e-24	-0.498358	0.119	0.142	3.39438e-18	chr12-52243964-52244464	Epithelial	Mesenchymal
6.52861e-24	-0.402575	0.159	0.173	3.47014e-18	chr12-42144583-42145083	Epithelial	Mesenchymal
7.56133e-24	-0.429841	0.169	0.189	4.01906e-18	chr7-94657671-94658171	Epithelial	Mesenchymal
7.81196e-24	0.608139	0.128	0.053	4.15228e-18	chr10-86535303-86535803	Epithelial	Mesenchymal
8.14769e-24	-0.416342	0.132	0.152	4.33073e-18	chr20-6005721-6006221	Epithelial	Mesenchymal
8.18481e-24	0.683894	0.101	0.035	4.35046e-18	chr12-120961535-120962035	Epithelial	Mesenchymal
8.24069e-24	-0.458074	0.119	0.137	4.38016e-18	chr12-131928835-131929335	Epithelial	Mesenchymal
8.95786e-24	0.604787	0.103	0.037	4.76136e-18	chr14-21308631-21309131	Epithelial	Mesenchymal
9.04121e-24	-0.412028	0.181	0.197	4.80566e-18	chr5-68434057-68434557	Epithelial	Mesenchymal
9.29963e-24	0.582518	0.124	0.05	4.94301e-18	chr16-11297440-11297940	Epithelial	Mesenchymal
9.41258e-24	-0.420098	0.152	0.169	5.00305e-18	chr7-107169578-107170078	Epithelial	Mesenchymal
1.04181e-23	-0.466846	0.099	0.119	5.53751e-18	chr20-35092581-35093081	Epithelial	Mesenchymal
1.05305e-23	-0.356674	0.203	0.216	5.59725e-18	chr20-41028407-41028907	Epithelial	Mesenchymal
1.11073e-23	-0.299532	0.223	0.241	5.90385e-18	chr7-138460030-138460530	Epithelial	Mesenchymal
1.13188e-23	0.562295	0.121	0.048	6.01625e-18	chr21-45329487-45329987	Epithelial	Mesenchymal
1.29659e-23	0.687589	0.111	0.044	6.89174e-18	chr6-35359881-35360381	Epithelial	Mesenchymal
1.37584e-23	-0.665299	0.073	0.103	7.31299e-18	chr9-38226962-38227462	Epithelial	Mesenchymal
1.51746e-23	-0.645117	0.077	0.102	8.06571e-18	chrX-53281400-53281900	Epithelial	Mesenchymal
1.52137e-23	0.624322	0.123	0.048	8.08651e-18	chr19-18388376-18388876	Epithelial	Mesenchymal
1.63886e-23	0.496052	0.171	0.082	8.71099e-18	chr5-141475583-141476083	Epithelial	Mesenchymal
1.64256e-23	0.632389	0.106	0.04	8.73067e-18	chr16-78770396-78770896	Epithelial	Mesenchymal
1.66892e-23	0.534108	0.134	0.06	8.87077e-18	chr4-151099247-151099747	Epithelial	Mesenchymal
1.77082e-23	0.646734	0.12	0.046	9.41242e-18	chr22-17952223-17952723	Epithelial	Mesenchymal
2.06028e-23	0.585069	0.121	0.045	1.0951e-17	chr15-100715475-100715975	Epithelial	Mesenchymal
2.09884e-23	-0.33417	0.241	0.249	1.11559e-17	chr12-103929973-103930473	Epithelial	Mesenchymal
2.12501e-23	0.590885	0.132	0.056	1.1295e-17	chr3-123089436-123089936	Epithelial	Mesenchymal
2.35358e-23	-0.486969	0.124	0.153	1.25099e-17	chr19-29098949-29099449	Epithelial	Mesenchymal
2.36476e-23	0.557956	0.143	0.062	1.25693e-17	chr22-25400742-25401242	Epithelial	Mesenchymal
2.52847e-23	0.610265	0.12	0.047	1.34395e-17	chr2-72917139-72917639	Epithelial	Mesenchymal
2.5314e-23	0.629799	0.133	0.056	1.34551e-17	chr6-41039039-41039539	Epithelial	Mesenchymal
2.63359e-23	0.4507	0.209	0.106	1.39983e-17	chr19-38264132-38264632	Epithelial	Mesenchymal
2.84746e-23	0.726913	0.1	0.037	1.51351e-17	chr1-93617544-93618044	Epithelial	Mesenchymal
2.96722e-23	0.637705	0.117	0.046	1.57716e-17	chr4-71338645-71339145	Epithelial	Mesenchymal
3.20006e-23	0.707687	0.117	0.048	1.70092e-17	chr5-157058956-157059456	Epithelial	Mesenchymal
3.46004e-23	-0.517433	0.09	0.113	1.83911e-17	chr12-49842849-49843349	Epithelial	Mesenchymal
3.84927e-23	-0.500196	0.112	0.129	2.04599e-17	chr6-30744292-30744792	Epithelial	Mesenchymal
3.90236e-23	0.441193	0.182	0.088	2.07422e-17	chr1-161021027-161021527	Epithelial	Mesenchymal
4.23629e-23	0.686045	0.104	0.039	2.25171e-17	chr16-1159803-1160303	Epithelial	Mesenchymal
4.30199e-23	-0.59587	0.085	0.108	2.28663e-17	chr7-73636220-73636720	Epithelial	Mesenchymal
4.329e-23	0.687184	0.101	0.041	2.30098e-17	chr3-155664934-155665434	Epithelial	Mesenchymal
4.98975e-23	-0.370805	0.204	0.216	2.65219e-17	chr7-108569468-108569968	Epithelial	Mesenchymal
5.04471e-23	0.634584	0.134	0.056	2.6814e-17	chr6-44079053-44079553	Epithelial	Mesenchymal
5.19696e-23	0.642362	0.12	0.048	2.76233e-17	chr19-1245777-1246277	Epithelial	Mesenchymal
5.96471e-23	0.489281	0.153	0.067	3.17041e-17	chr9-76905964-76906464	Epithelial	Mesenchymal
6.5484e-23	0.517582	0.138	0.058	3.48066e-17	chr12-110247487-110247987	Epithelial	Mesenchymal
6.76159e-23	0.560198	0.146	0.064	3.59398e-17	chr19-8343098-8343598	Epithelial	Mesenchymal
7.48727e-23	0.751397	0.111	0.04	3.97969e-17	chr14-34063452-34063952	Epithelial	Mesenchymal
7.67128e-23	0.542947	0.126	0.053	4.0775e-17	chr4-184825854-184826354	Epithelial	Mesenchymal
7.71997e-23	-0.606763	0.082	0.106	4.10338e-17	chr20-45470268-45470768	Epithelial	Mesenchymal
7.84409e-23	0.596804	0.127	0.053	4.16935e-17	chr9-90433410-90433910	Epithelial	Mesenchymal
7.87371e-23	-0.520632	0.093	0.116	4.1851e-17	chr11-69297216-69297716	Epithelial	Mesenchymal
7.97953e-23	0.426462	0.211	0.107	4.24134e-17	chr16-2501319-2501819	Epithelial	Mesenchymal
8.30932e-23	0.485524	0.162	0.072	4.41664e-17	chr12-120972923-120973423	Epithelial	Mesenchymal
8.4573e-23	-0.484009	0.076	0.1	4.49529e-17	chr1-16206793-16207293	Epithelial	Mesenchymal
8.71081e-23	0.586383	0.151	0.066	4.63004e-17	chr21-41766862-41767362	Epithelial	Mesenchymal
9.14375e-23	0.657516	0.106	0.042	4.86016e-17	chr18-50194898-50195398	Epithelial	Mesenchymal
9.96932e-23	-0.343714	0.166	0.182	5.29897e-17	chr12-6890943-6891443	Epithelial	Mesenchymal
1.06644e-22	-0.535802	0.086	0.107	5.66843e-17	chr12-6927456-6927956	Epithelial	Mesenchymal
1.12442e-22	-0.389746	0.161	0.176	5.97661e-17	chr12-82358594-82359094	Epithelial	Mesenchymal
1.13734e-22	0.537629	0.134	0.059	6.04526e-17	chr2-88178944-88179444	Epithelial	Mesenchymal
[truncated: 8,214 more rows]

## Sheet: 8_DAM_Epi-HvsEMT_tumorclusters
cell_t1	TF_Name	mean_score1	mean_score2	pvalue	diff	FDR	cell_t2
[truncated: 633 more rows]

## Sheet: 9_Mes_up_DEG_DAP_DAM
Gene	peak	avg_log2FC.snATAC	p_val_adj.snATAC	Type	peak_distanceToTSS	pct.1.snATAC	pct.2.snATAC	motif.name	motif_coord	p_val	avg_log2FC.snRNA	pct.1.snRNA	pct.2.snRNA	p_val_adj.snRNA	cellnumber_group1	cellnumber_group2	diff_motif.mes_vs_epi	id_deg_motif	is_knownTFtarget	avg_log2FC.tf.snRNA
[truncated: 11,118 more rows]

[truncated: 1 more sheets: 10_Epi_up_DEG_DAP_DAM]
