# Supplementary material for: Epigenetic and transcriptomic characterization reveals progression markers and essential pathways in clear cell renal cell carcinoma
Source: Nat Commun. 2023 Mar 27;14:1681. doi: 10.1038/s41467-023-37211-7 (PMC10042888; doi:10.1038/s41467-023-37211-7)
Supplement: Supplementary file 7 — Supplementary Data 5 [file 41467_2023_37211_MOESM7_ESM.xlsx]

## Sheet: README
Tab
1	1_BAP1_DEGs	DEGs between BAP1-mutant tumor vs. non-BAP1/PRRM1-mutant tumors (only tumor cells) using snRNA-seq data, annotated with fold changes derived from bulk RNA-seq and proteomics data
2	2_BAP1_DAPs	Differentially accessible peaks (promoters and potential enhancers) between BAP1-mutant tumor vs. non-BAP1/PRRM1-mutant tumors (only tumor cells)
3	3_PBRM1_DEGs	DEGs between PBRM1-mutant tumor vs. non-BAP1/PRRM1-mutant tumors (only tumor cells)
4	4_PBRM1_DAPs	Differentially accessible peaks (promoters and potential enhancers) between PBRM1-mutant tumor vs. non-BAP1/PRRM1-mutant tumors (only tumor cells)

## Sheet: 1_BAP1_DEGs
genesymbol_deg	Num_sig_up.snRNA	Num_sig_down.snRNA	Num_up.snRNA	Num_down.snRNA	FDR.snRNA.cnvcorrected	avg_log2FC.snRNA	ensembl_gene_id	logFC.bulkRNA	logCPM.bulkRNA	F.bulkRNA	PValue.bulkRNA	FDR.bulkRNA	ensembl_gene_id_version.deg	comparison	ensembl_gene_id_version	entrezgene_id	hgnc_symbol	clone_based_ensembl_gene	direction.bulkRNA	PValue.bulkpro	meddiff_exp.bulkpro	number_group1.bulkpro	number_group2.bulkpro	FDR.bulkpro	ident_group1	ident_group2	direction.bulkpro	foldchange_type
ABCC1	6	0	6	0	6.40269e-141	0.264014	ENSG00000103222	0.336382	4.69765	8.66746	0.00353617	0.0124437	ENSG00000103222.17	BAP1_Mutated_vs_NonMutants	ENSG00000103222.20	4363	ABCC1		Up	0.242831	0.00649584	15	44	0.549463	BAP1 mutated	Non-mutants	Up	consistently higher in BAP1-mutants
ABCC2	5	0	6	0	0	0.449518	ENSG00000023839	0.969561	5.16347	22.2679	3.89968e-06	4.5454e-05	ENSG00000023839.9	BAP1_Mutated_vs_NonMutants	ENSG00000023839.12	1244	ABCC2		Up	0.000601389	0.500274	15	44	0.048797	BAP1 mutated	Non-mutants	Up	consistently higher in BAP1-mutants
ABCC3	6	0	6	0	1.1662e-246	0.405369	ENSG00000108846	0.0230633	5.77596	0.0288548	0.865249	0.910429	ENSG00000108846.14	BAP1_Mutated_vs_NonMutants	ENSG00000108846.16	8714	ABCC3		Up	0.364619	-0.403258	15	44	0.660485	BAP1 mutated	Non-mutants	Down	consistently higher in BAP1-mutants
ABLIM2	7	0	7	0	0	0.615751	ENSG00000163995	0.472193	1.31741	9.19344	0.00267747	0.00992639	ENSG00000163995.17	BAP1_Mutated_vs_NonMutants	ENSG00000163995.21	84448	ABLIM2		Up	0.162754	0.24245	15	44	0.462896	BAP1 mutated	Non-mutants	Up	consistently higher in BAP1-mutants
ABO	0	9	0	9	0	-0.441221	ENSG00000175164	-0.463354	2.27926	3.59156	0.0591967	0.119245	ENSG00000175164.12	BAP1_Mutated_vs_NonMutants	ENSG00000175164.16	28	ABO		Down	0.854415	0.0915757	6	23	0.944659	BAP1 mutated	Non-mutants	Up	consistently lower in BAP1-mutants
ABTB2	6	0	6	0	0	0.70608	ENSG00000166016	0.495434	2.64412	9.69559	0.00205631	0.00803078	ENSG00000166016.5	BAP1_Mutated_vs_NonMutants	ENSG00000166016.6	25841	ABTB2		Up	0.735129	-0.0624603	11	31	0.893279	BAP1 mutated	Non-mutants	Down	consistently higher in BAP1-mutants
ACLY	7	0	7	0	3.13697e-51	0.101733	ENSG00000131473	0.29754	7.22704	10.708	0.00121301	0.00524012	ENSG00000131473.15	BAP1_Mutated_vs_NonMutants	ENSG00000131473.17	47	ACLY		Up	0.0334083	0.196473	15	44	0.228255	BAP1 mutated	Non-mutants	Up	consistently higher in BAP1-mutants
ACO1	0	6	0	7	2.502e-33	-0.258408	ENSG00000122729	0.358484	5.82002	10.6064	0.00127864	0.00547032	ENSG00000122729.17	BAP1_Mutated_vs_NonMutants	ENSG00000122729.19	48	ACO1		Up	0.611187	-0.0408007	15	44	0.828091	BAP1 mutated	Non-mutants	Down	consistently lower in BAP1-mutants
ACSL1	0	6	0	6	1.83153e-283	-0.508067	ENSG00000151726	-0.567965	7.10385	15.1693	0.000125406	0.000806376	ENSG00000151726.12	BAP1_Mutated_vs_NonMutants	ENSG00000151726.15	2180	ACSL1		Down	0.660414	-0.0470082	15	44	0.854462	BAP1 mutated	Non-mutants	Down	consistently lower in BAP1-mutants
ACSM2A	0	6	0	6	2.37666e-294	-0.471654	ENSG00000183747	0.301581	6.96685	1.18689	0.27698	0.399228	ENSG00000183747.10	BAP1_Mutated_vs_NonMutants	ENSG00000183747.12	123876	ACSM2A		Up	0.599134	0.0716573	15	44	0.822469	BAP1 mutated	Non-mutants	Up	consistently lower in BAP1-mutants
ACSM2B	0	6	0	6	4.39213e-226	-0.553844	ENSG00000066813	-0.447148	6.87575	2.50238	0.114905	0.201053	ENSG00000066813.13	BAP1_Mutated_vs_NonMutants	ENSG00000066813.14	348158	ACSM2B		Down	0.979396	-0.0261099	15	44	0.994489	BAP1 mutated	Non-mutants	Down	consistently lower in BAP1-mutants
ACSS1	0	5	0	6	6.58952e-76	-0.21937	ENSG00000154930	-0.542512	4.92451	21.5944	5.38784e-06	5.85406e-05	ENSG00000154930.13	BAP1_Mutated_vs_NonMutants	ENSG00000154930.15	84532	ACSS1		Down	0.346522	-0.0320237	15	44	0.647413	BAP1 mutated	Non-mutants	Down	consistently lower in BAP1-mutants
ACSS3	0	6	0	6	0	-0.643374	ENSG00000111058	-0.555235	4.57555	11.0938	0.000993399	0.00444795	ENSG00000111058.6	BAP1_Mutated_vs_NonMutants	ENSG00000111058.8	79611	ACSS3		Down	0.951948	0.0358937	15	44	0.984643	BAP1 mutated	Non-mutants	Up	consistently lower in BAP1-mutants
ADAM28	0	6	0	6	8.99254e-194	-0.51081	ENSG00000042980	-0.338134	4.33284	8.30202	0.00429476	0.0145733	ENSG00000042980.11	BAP1_Mutated_vs_NonMutants	ENSG00000042980.13	10863	ADAM28		Down	NA	NA	2	3	NA	BAP1 mutated	Non-mutants	NA	consistently lower in BAP1-mutants
ADAR	5	0	5	0	0.000177637	0.0901346	ENSG00000160710	0.173471	6.89141	14.9846	0.000137545	0.000868412	ENSG00000160710.14	BAP1_Mutated_vs_NonMutants	ENSG00000160710.18	103	ADAR		Up	0.272165	0.0276036	15	44	0.576383	BAP1 mutated	Non-mutants	Up	consistently higher in BAP1-mutants
ADCY9	0	8	0	8	0	-0.572632	ENSG00000162104	-0.273599	4.29752	7.3018	0.0073477	0.022539	ENSG00000162104.8	BAP1_Mutated_vs_NonMutants	ENSG00000162104.10	115	ADCY9		Down	0.00344495	-0.296296	15	44	0.0873966	BAP1 mutated	Non-mutants	Down	consistently lower in BAP1-mutants
ADNP	7	0	7	0	2.90711e-237	0.258805	ENSG00000101126	0.396958	5.40577	56.4647	9.5165e-13	1.08024e-10	ENSG00000101126.14	BAP1_Mutated_vs_NonMutants	ENSG00000101126.18	23394	ADNP		Up	0.412325	0.0645688	15	44	0.697246	BAP1 mutated	Non-mutants	Up	consistently higher in BAP1-mutants
AFF3	0	7	0	7	0	-0.833915	ENSG00000144218	0.00902269	3.26384	0.00271684	0.958471	0.972681	ENSG00000144218.17	BAP1_Mutated_vs_NonMutants	ENSG00000144218.20	3899	AFF3		Up	NA	NA	NA	NA	NA	NA	NA	NA	consistently lower in BAP1-mutants
AFF4	5	0	5	0	1.2444e-86	0.212827	ENSG00000072364	0.157036	6.86596	8.83443	0.00323666	0.0115942	ENSG00000072364.11	BAP1_Mutated_vs_NonMutants	ENSG00000072364.13	27125	AFF4		Up	0.611187	0.0375453	15	44	0.828091	BAP1 mutated	Non-mutants	Up	consistently higher in BAP1-mutants
AFG3L2	5	0	5	0	5.07828e-38	0.00498893	ENSG00000141385	-0.0910334	5.26994	1.29784	0.25567	0.375705	ENSG00000141385.8	BAP1_Mutated_vs_NonMutants	ENSG00000141385.10	10939	AFG3L2		Down	0.295661	0.0879002	15	44	0.601242	BAP1 mutated	Non-mutants	Up	consistently higher in BAP1-mutants
AFMID	0	6	0	6	3.19061e-39	-0.193033	ENSG00000183077	-0.274169	4.08546	6.09562	0.0142033	0.0381451	ENSG00000183077.14	BAP1_Mutated_vs_NonMutants	ENSG00000183077.15	125061	AFMID		Down	0.587187	-0.0696244	15	44	0.815072	BAP1 mutated	Non-mutants	Down	consistently lower in BAP1-mutants
AGFG1	8	0	8	0	0	0.416948	ENSG00000173744	0.337287	5.41756	19.685	1.35582e-05	0.000125571	ENSG00000173744.16	BAP1_Mutated_vs_NonMutants	ENSG00000173744.18	3267	AGFG1		Up	0.0209285	0.0673931	15	44	0.185783	BAP1 mutated	Non-mutants	Up	consistently higher in BAP1-mutants
AKAP12	6	0	6	0	2.39882e-237	0.522786	ENSG00000131016	0.0921399	7.11944	0.222927	0.63722	0.739907	ENSG00000131016.15	BAP1_Mutated_vs_NonMutants	ENSG00000131016.17	9590	AKAP12		Up	0.843026	-0.0473428	15	44	0.939268	BAP1 mutated	Non-mutants	Down	consistently higher in BAP1-mutants
AKAP6	0	9	0	9	0	-0.810528	ENSG00000151320	-0.469093	3.79375	10.3068	0.00149422	0.00620572	ENSG00000151320.9	BAP1_Mutated_vs_NonMutants	ENSG00000151320.11	9472	AKAP6		Down	NA	NA	NA	NA	NA	NA	NA	NA	consistently lower in BAP1-mutants
AKAP8	5	0	5	0	5.6892e-19	0.114671	ENSG00000105127	-0.197398	4.23506	8.69236	0.00348975	0.0122941	ENSG00000105127.7	BAP1_Mutated_vs_NonMutants	ENSG00000105127.10	10270	AKAP8		Down	0.843026	-0.0207868	15	44	0.939268	BAP1 mutated	Non-mutants	Down	consistently higher in BAP1-mutants
AL160290.2	6	0	6	0	0	0.319975	NA	NA	NA	NA	NA	NA	NA	NA	NA	NA	NA	NA	NA	NA	NA	NA	NA	NA	NA	NA	NA	consistently higher in BAP1-mutants
ALDH18A1	6	0	6	0	0	0.342992	ENSG00000059573	0.577219	4.79982	33.8017	1.80507e-08	5.22753e-07	ENSG00000059573.7	BAP1_Mutated_vs_NonMutants	ENSG00000059573.9	5832	ALDH18A1		Up	0.0147742	0.232726	15	44	0.159574	BAP1 mutated	Non-mutants	Up	consistently higher in BAP1-mutants
ALDH1A1	0	6	0	6	8.34606e-68	-0.432904	ENSG00000165092	-0.0349823	7.30053	0.0694782	0.792309	0.85996	ENSG00000165092.11	BAP1_Mutated_vs_NonMutants	ENSG00000165092.13	216	ALDH1A1		Down	0.257214	-0.0243331	15	44	0.564194	BAP1 mutated	Non-mutants	Down	consistently lower in BAP1-mutants
ALDH1L1	0	8	0	8	0	-0.835316	ENSG00000144908	-1.34888	5.95171	20.9687	7.28257e-06	7.51855e-05	ENSG00000144908.12	BAP1_Mutated_vs_NonMutants	ENSG00000144908.14	10840	ALDH1L1		Down	0.00413197	-0.356891	15	44	0.0934739	BAP1 mutated	Non-mutants	Down	consistently lower in BAP1-mutants
ALOX5	5	0	5	0	0	0.525513	ENSG00000012779	0.758902	3.81193	19.5644	1.43767e-05	0.000131853	ENSG00000012779.9	BAP1_Mutated_vs_NonMutants	ENSG00000012779.11	240	ALOX5		Up	0.402506	-0.00612601	15	44	0.689139	BAP1 mutated	Non-mutants	Down	consistently higher in BAP1-mutants
ALPK2	8	0	8	0	0	0.433123	ENSG00000198796	0.0621871	5.89964	0.193153	0.660675	0.758063	ENSG00000198796.6	BAP1_Mutated_vs_NonMutants	ENSG00000198796.7	115701	ALPK2		Up	0.209896	-0.288835	13	43	0.519424	BAP1 mutated	Non-mutants	Down	consistently higher in BAP1-mutants
ANKDD1B	5	0	5	0	0	0.341285	ENSG00000189045	0.614157	1.67464	13.0879	0.000357803	0.00190443	ENSG00000189045.12	BAP1_Mutated_vs_NonMutants	ENSG00000189045.15	728780	ANKDD1B		Up	NA	NA	NA	NA	NA	NA	NA	NA	consistently higher in BAP1-mutants
ANKMY1	5	0	5	0	2.89891e-54	0.0972942	ENSG00000144504	0.196801	2.61855	11.298	0.000894028	0.00408314	ENSG00000144504.14	BAP1_Mutated_vs_NonMutants	ENSG00000144504.15	51281	ANKMY1		Up	NA	NA	NA	NA	NA	NA	NA	NA	consistently higher in BAP1-mutants
ANKRD20A8P	0	9	0	9	0	-0.551788	ENSG00000229089	0.712056	-0.530613	1.99744	0.158776	0.258776	ENSG00000229089.5	BAP1_Mutated_vs_NonMutants	ENSG00000229089.8	NA	ANKRD20A8P		Up	NA	NA	NA	NA	NA	NA	NA	NA	consistently lower in BAP1-mutants
ANKRD33B	0	5	0	5	3.26438e-247	-0.370584	ENSG00000164236	-0.31743	5.14739	3.65529	0.0570044	0.115881	ENSG00000164236.10	BAP1_Mutated_vs_NonMutants	ENSG00000164236.12	651746	ANKRD33B		Down	NA	NA	NA	NA	NA	NA	NA	NA	consistently lower in BAP1-mutants
ANO4	0	8	0	8	0	-0.784208	ENSG00000151572	0.0774464	2.08453	0.0651785	0.798695	0.864368	ENSG00000151572.15	BAP1_Mutated_vs_NonMutants	ENSG00000151572.18	121601	ANO4		Up	NA	NA	NA	NA	NA	NA	NA	NA	consistently lower in BAP1-mutants
ANXA2	7	0	7	0	0	0.442837	ENSG00000182718	0.625299	7.11213	28.9785	1.65095e-07	3.24008e-06	ENSG00000182718.15	BAP1_Mutated_vs_NonMutants	ENSG00000182718.18	302	ANXA2		Up	0.060804	0.133478	15	44	0.301198	BAP1 mutated	Non-mutants	Up	consistently higher in BAP1-mutants
APP	5	0	5	0	0	0.420572	ENSG00000142192	0.193841	8.17	10.0045	0.00174941	0.00703533	ENSG00000142192.19	BAP1_Mutated_vs_NonMutants	ENSG00000142192.21	351	APP		Up	0.0474068	0.104536	15	44	0.26904	BAP1 mutated	Non-mutants	Up	consistently higher in BAP1-mutants
ARFGEF3	8	0	8	0	0	0.379223	ENSG00000112379	-0.106053	4.74065	0.162562	0.687144	0.779568	ENSG00000112379.8	BAP1_Mutated_vs_NonMutants	ENSG00000112379.9	57221	ARFGEF3		Down	0.37388	0.105981	15	44	0.66632	BAP1 mutated	Non-mutants	Up	consistently higher in BAP1-mutants
ARHGAP24	0	6	0	6	0	-0.642883	ENSG00000138639	-0.307423	5.25734	7.41461	0.00691315	0.0214596	ENSG00000138639.16	BAP1_Mutated_vs_NonMutants	ENSG00000138639.18	83478	ARHGAP24		Down	0.203035	-0.0713692	15	44	0.511521	BAP1 mutated	Non-mutants	Down	consistently lower in BAP1-mutants
ARHGAP28	0	6	0	6	0	-0.571466	ENSG00000088756	-0.941417	3.27313	44.3011	1.69429e-10	9.44994e-09	ENSG00000088756.11	BAP1_Mutated_vs_NonMutants	ENSG00000088756.13	79822	ARHGAP28		Down	0.00017442	-0.505598	7	29	0.0355476	BAP1 mutated	Non-mutants	Down	consistently lower in BAP1-mutants
ARHGAP32	0	6	0	6	0	-0.646915	ENSG00000134909	-0.365113	4.65613	16.8711	5.38257e-05	0.000399405	ENSG00000134909.17	BAP1_Mutated_vs_NonMutants	ENSG00000134909.18	9743	ARHGAP32		Down	0.0253382	-0.154819	15	44	0.204918	BAP1 mutated	Non-mutants	Down	consistently lower in BAP1-mutants
ARHGAP42	0	7	0	7	0	-1.39912	ENSG00000165895	-0.475374	5.05682	18.1705	2.83938e-05	0.000232809	ENSG00000165895.16	BAP1_Mutated_vs_NonMutants	ENSG00000165895.19	143872	ARHGAP42		Down	0.0932107	-0.294741	15	44	0.359867	BAP1 mutated	Non-mutants	Down	consistently lower in BAP1-mutants
ARID5B	0	6	0	6	2.86375e-294	-0.510506	ENSG00000150347	-0.262393	5.79195	7.78848	0.00565269	0.0182988	ENSG00000150347.13	BAP1_Mutated_vs_NonMutants	ENSG00000150347.17	84159	ARID5B		Down	0.589433	-0.0712822	9	28	0.817446	BAP1 mutated	Non-mutants	Down	consistently lower in BAP1-mutants
ARPC2	7	0	7	0	5.64427e-138	0.197153	ENSG00000163466	0.237855	5.83143	14.9795	0.000137897	0.000870096	ENSG00000163466.14	BAP1_Mutated_vs_NonMutants	ENSG00000163466.16	10109	ARPC2		Up	0.203035	0.0953456	15	44	0.511521	BAP1 mutated	Non-mutants	Up	consistently higher in BAP1-mutants
ASAP2	5	0	5	0	9.03428e-58	0.0887546	ENSG00000151693	0.0127524	4.40104	0.0178669	0.893771	0.92923	ENSG00000151693.8	BAP1_Mutated_vs_NonMutants	ENSG00000151693.11	8853	ASAP2		Up	0.235851	-0.0332022	15	44	0.543055	BAP1 mutated	Non-mutants	Down	consistently higher in BAP1-mutants
ASXL3	0	7	0	7	0	-0.650763	ENSG00000141431	-2.37099	2.58523	74.2923	7.01786e-16	2.16993e-13	ENSG00000141431.8	BAP1_Mutated_vs_NonMutants	ENSG00000141431.13	80816	ASXL3		Down	NA	NA	3	4	NA	BAP1 mutated	Non-mutants	NA	consistently lower in BAP1-mutants
ATF7IP2	6	0	6	0	0	0.601674	ENSG00000166669	0.0843282	2.70359	0.755151	0.385662	0.514178	ENSG00000166669.12	BAP1_Mutated_vs_NonMutants	ENSG00000166669.13	80063	ATF7IP2		Up	NA	NA	NA	NA	NA	NA	NA	NA	consistently higher in BAP1-mutants
ATG7	5	0	5	0	9.51131e-159	0.261454	ENSG00000197548	0.154038	4.18822	5.66751	0.0180119	0.0462092	ENSG00000197548.11	BAP1_Mutated_vs_NonMutants	ENSG00000197548.12	10533	ATG7		Up	0.88364	-0.0303451	15	44	0.954619	BAP1 mutated	Non-mutants	Down	consistently higher in BAP1-mutants
ATP6AP1L	7	0	7	0	3.17321072026228e-318	0.367079	ENSG00000205464	0.27323	2.18946	7.31688	0.00728801	0.0224015	ENSG00000205464.10	BAP1_Mutated_vs_NonMutants	ENSG00000205464.13	92270	ATP6AP1L		Up	NA	NA	NA	NA	NA	NA	NA	NA	consistently higher in BAP1-mutants
ATP9A	6	0	6	0	3.033e-227	0.3237	ENSG00000054793	0.782095	4.78375	29.4238	1.34317e-07	2.72604e-06	ENSG00000054793.12	BAP1_Mutated_vs_NonMutants	ENSG00000054793.14	10079	ATP9A		Up	0.00697274	0.432248	15	44	0.112227	BAP1 mutated	Non-mutants	Up	consistently higher in BAP1-mutants
B4GALT5	8	0	8	0	0	0.797995	ENSG00000158470	0.76754	5.38818	49.9021	1.51487e-11	1.18935e-09	ENSG00000158470.5	BAP1_Mutated_vs_NonMutants	ENSG00000158470.5	9334	B4GALT5		Up	0.00699301	0.52146	7	7	0.112369	BAP1 mutated	Non-mutants	Up	consistently higher in BAP1-mutants
BACE2	6	0	6	0	2.34681e-219	0.348961	ENSG00000182240	0.254949	4.82231	1.74672	0.187466	0.295284	ENSG00000182240.14	BAP1_Mutated_vs_NonMutants	ENSG00000182240.16	25825	BACE2		Up	NA	NA	0	1	NA	BAP1 mutated	Non-mutants	NA	consistently higher in BAP1-mutants
BAIAP2	0	5	0	5	2.78471e-90	-0.209151	ENSG00000175866	-0.304591	3.39189	4.53388	0.0341817	0.0774261	ENSG00000175866.14	BAP1_Mutated_vs_NonMutants	ENSG00000175866.15	10458	BAIAP2		Down	0.264618	0.0500839	15	44	0.570117	BAP1 mutated	Non-mutants	Up	consistently lower in BAP1-mutants
BBS9	0	6	0	6	0	-0.679118	ENSG00000122507	-0.561351	4.05943	77.3032	2.16249e-16	7.87877e-14	ENSG00000122507.19	BAP1_Mutated_vs_NonMutants	ENSG00000122507.21	27241	BBS9		Down	0.252208	-0.109202	13	34	0.562002	BAP1 mutated	Non-mutants	Down	consistently lower in BAP1-mutants
BIRC3	6	0	6	0	0	0.948073	ENSG00000023445	-0.171178	6.93847	0.642328	0.42361	0.550698	ENSG00000023445.12	BAP1_Mutated_vs_NonMutants	ENSG00000023445.16	330	BIRC3		Down	0.723944	0.0744336	10	24	0.886874	BAP1 mutated	Non-mutants	Up	consistently higher in BAP1-mutants
BMP2K	7	0	7	0	0	0.456967	ENSG00000138756	0.327525	4.57831	18.8781	2.00855e-05	0.00017437	ENSG00000138756.16	BAP1_Mutated_vs_NonMutants	ENSG00000138756.19	55589	BMP2K		Up	0.00824183	0.159754	15	44	0.121499	BAP1 mutated	Non-mutants	Up	consistently higher in BAP1-mutants
BTBD11	6	0	6	0	0	0.504244	ENSG00000151136	0.477636	1.964	2.18511	0.140576	0.235587	ENSG00000151136.13	BAP1_Mutated_vs_NonMutants	ENSG00000151136.15	121551	BTBD11		Up	0.129204	0.271774	5	10	0.421437	BAP1 mutated	Non-mutants	Up	consistently higher in BAP1-mutants
BTG1	6	0	6	0	0	0.418825	ENSG00000133639	0.256137	5.82141	8.4824	0.00390145	0.0134693	ENSG00000133639.4	BAP1_Mutated_vs_NonMutants	ENSG00000133639.6	694	BTG1		Up	NA	NA	1	0	NA	BAP1 mutated	Non-mutants	NA	consistently higher in BAP1-mutants
C1RL	5	0	5	0	0	0.438321	ENSG00000139178	0.458673	4.28498	18.0999	2.93929e-05	0.000239609	ENSG00000139178.9	BAP1_Mutated_vs_NonMutants	ENSG00000139178.11	51279	C1RL		Up	0.647961	-0.0809575	15	44	0.848677	BAP1 mutated	Non-mutants	Down	consistently higher in BAP1-mutants
C3	8	0	8	0	0	0.447778	ENSG00000125730	0.0652648	8.69502	0.0642731	0.800068	0.865594	ENSG00000125730.15	BAP1_Mutated_vs_NonMutants	ENSG00000125730.17	718	C3		Up	0.312041	-0.147164	15	44	0.619039	BAP1 mutated	Non-mutants	Down	consistently higher in BAP1-mutants
CA12	6	0	6	0	1.23414e-43	0.30015	ENSG00000074410	0.30561	7.79221	5.37659	0.0211943	0.0526325	ENSG00000074410.12	BAP1_Mutated_vs_NonMutants	ENSG00000074410.14	771	CA12		Up	0.575349	0.112189	15	44	0.806392	BAP1 mutated	Non-mutants	Up	consistently higher in BAP1-mutants
CACNA2D3	7	0	7	0	0	0.462256	ENSG00000157445	1.07449	1.8735	33.4643	2.10421e-08	5.90974e-07	ENSG00000157445.13	BAP1_Mutated_vs_NonMutants	ENSG00000157445.15	55799	CACNA2D3		Up	NA	NA	NA	NA	NA	NA	NA	NA	consistently higher in BAP1-mutants
CACNB2	0	9	0	9	0	-0.915609	ENSG00000165995	-0.336175	2.60212	10.502	0.00134992	0.00571895	ENSG00000165995.17	BAP1_Mutated_vs_NonMutants	ENSG00000165995.22	783	CACNB2		Down	NA	NA	NA	NA	NA	NA	NA	NA	consistently lower in BAP1-mutants
CALCR	0	6	0	6	0	-0.678766	ENSG00000004948	-1.62029	1.53098	19.3427	1.60139e-05	0.000144349	ENSG00000004948.12	BAP1_Mutated_vs_NonMutants	ENSG00000004948.16	799	CALCR		Down	NA	NA	NA	NA	NA	NA	NA	NA	consistently lower in BAP1-mutants
CALD1	5	0	6	0	0	0.582544	ENSG00000122786	0.230864	7.26468	5.55358	0.0191944	0.0486134	ENSG00000122786.18	BAP1_Mutated_vs_NonMutants	ENSG00000122786.20	800	CALD1		Up	0.257214	0.175921	15	44	0.564194	BAP1 mutated	Non-mutants	Up	consistently higher in BAP1-mutants
CAMKMT	0	5	0	5	1.85516e-164	-0.514427	ENSG00000143919	-0.198512	2.06205	9.8753	0.00187163	0.00743419	ENSG00000143919.13	BAP1_Mutated_vs_NonMutants	ENSG00000143919.15	79823	CAMKMT		Down	1	-0.00676691	13	39	1	BAP1 mutated	Non-mutants	Down	consistently lower in BAP1-mutants
CANX	5	0	6	0	4.36252e-19	0.120791	ENSG00000127022	0.0375833	8.78881	0.199648	0.655382	0.753635	ENSG00000127022.13	BAP1_Mutated_vs_NonMutants	ENSG00000127022.16	821	CANX		Up	0.120038	0.361319	15	44	0.40597	BAP1 mutated	Non-mutants	Up	consistently higher in BAP1-mutants
CARD11	6	0	6	0	0	0.452049	ENSG00000198286	0.937015	2.12352	22.826	2.98586e-06	3.60891e-05	ENSG00000198286.8	BAP1_Mutated_vs_NonMutants	ENSG00000198286.10	84433	CARD11		Up	0.37388	0.165113	15	44	0.66632	BAP1 mutated	Non-mutants	Up	consistently higher in BAP1-mutants
CARS2	6	0	6	0	4.87164e-184	0.225903	ENSG00000134905	0.0883021	4.22729	1.65488	0.199454	0.309655	ENSG00000134905.15	BAP1_Mutated_vs_NonMutants	ENSG00000134905.17	79587	CARS2		Up	0.0832633	0.181502	15	44	0.342041	BAP1 mutated	Non-mutants	Up	consistently higher in BAP1-mutants
CASP6	5	0	5	0	1.48216e-279	0.262342	ENSG00000138794	0.228679	2.20629	11.8343	0.000678483	0.00324777	ENSG00000138794.8	BAP1_Mutated_vs_NonMutants	ENSG00000138794.10	839	CASP6		Up	0.00465476	0.272743	15	44	0.0974423	BAP1 mutated	Non-mutants	Up	consistently higher in BAP1-mutants
CASP8	7	0	7	0	3.85378e-263	0.269328	ENSG00000064012	0.139964	4.17946	3.16837	0.0762598	0.14564	ENSG00000064012.20	BAP1_Mutated_vs_NonMutants	ENSG00000064012.22	841	CASP8		Up	0.152409	0.138745	15	44	0.450844	BAP1 mutated	Non-mutants	Up	consistently higher in BAP1-mutants
CAST	5	0	5	0	1.16569e-44	0.229416	ENSG00000153113	0.272257	6.75808	15.2078	0.000123014	0.000794161	ENSG00000153113.22	BAP1_Mutated_vs_NonMutants	ENSG00000153113.24	831	CAST		Up	0.0633093	0.109678	15	44	0.307556	BAP1 mutated	Non-mutants	Up	consistently higher in BAP1-mutants
CAV1	5	0	5	0	2.04733e-243	0.282171	ENSG00000105974	0.0898674	5.82472	0.435857	0.509721	0.630287	ENSG00000105974.10	BAP1_Mutated_vs_NonMutants	ENSG00000105974.13	857	CAV1		Up	0.179228	-0.134173	15	44	0.4821	BAP1 mutated	Non-mutants	Down	consistently higher in BAP1-mutants
CBX3	6	0	6	0	4.38363e-60	0.0474621	ENSG00000122565	0.193171	5.256	9.22134	0.00263838	0.00981529	ENSG00000122565.17	BAP1_Mutated_vs_NonMutants	ENSG00000122565.19	11335	CBX3		Up	0.060804	-0.0756354	15	44	0.301198	BAP1 mutated	Non-mutants	Down	consistently higher in BAP1-mutants
CCDC130	6	0	6	0	2.18906e-145	0.168455	ENSG00000104957	-0.0990455	3.12933	6.07767	0.0143449	0.0384111	ENSG00000104957.12	BAP1_Mutated_vs_NonMutants	ENSG00000104957.14	81576	CCDC130		Down	0.751036	-0.00946317	9	40	0.900523	BAP1 mutated	Non-mutants	Down	consistently higher in BAP1-mutants
CCDC158	0	5	0	5	0	-0.342553	ENSG00000163749	-2.17027	1.16694	43.6179	2.28249e-10	1.20465e-08	ENSG00000163749.16	BAP1_Mutated_vs_NonMutants	ENSG00000163749.17	339965	CCDC158		Down	NA	NA	NA	NA	NA	NA	NA	NA	consistently lower in BAP1-mutants
CCDC198	0	7	0	7	2.63474e-145	-0.662723	ENSG00000100557	-0.518988	5.48546	15.5851	0.0001019	0.00068021	ENSG00000100557.8	BAP1_Mutated_vs_NonMutants	ENSG00000100557.10	55195	CCDC198		Down	NA	NA	NA	NA	NA	NA	NA	NA	consistently lower in BAP1-mutants
CCDC91	6	0	6	0	0	0.683229	ENSG00000123106	-0.267174	4.37793	2.1005	0.148471	0.245586	ENSG00000123106.9	BAP1_Mutated_vs_NonMutants	ENSG00000123106.10	55297	CCDC91		Down	0.190865	0.0444856	15	44	0.497454	BAP1 mutated	Non-mutants	Up	consistently higher in BAP1-mutants
CCND3	0	6	0	6	0	-0.620359	ENSG00000112576	0.110901	3.8583	1.0403	0.308713	0.434108	ENSG00000112576.11	BAP1_Mutated_vs_NonMutants	ENSG00000112576.13	896	CCND3		Up	NA	NA	NA	NA	NA	NA	NA	NA	consistently lower in BAP1-mutants
CCSER1	0	7	0	7	0	-1.01629	ENSG00000184305	-1.06939	3.58766	41.5254	5.71319e-10	2.62307e-08	ENSG00000184305.13	BAP1_Mutated_vs_NonMutants	ENSG00000184305.15	401145	CCSER1		Down	0.367565	-0.109256	9	27	0.66533	BAP1 mutated	Non-mutants	Down	consistently lower in BAP1-mutants
CD24	9	0	9	0	0	0.699041	ENSG00000272398	0.342989	8.58471	7.61419	0.00620794	0.019643	ENSG00000272398.4	BAP1_Mutated_vs_NonMutants	ENSG00000272398.6	100133941	CD24		Up	NA	NA	NA	NA	NA	NA	NA	NA	consistently higher in BAP1-mutants
CD44	5	0	5	0	1.63815e-252	0.369568	ENSG00000026508	0.685473	5.56448	10.196	0.00158303	0.00649812	ENSG00000026508.15	BAP1_Mutated_vs_NonMutants	ENSG00000026508.20	960	CD44		Up	0.096726	0.224785	15	44	0.366663	BAP1 mutated	Non-mutants	Up	consistently higher in BAP1-mutants
CD99	7	0	7	0	4.83908e-72	0.293079	ENSG00000002586	0.083567	4.67419	0.976627	0.323963	0.450394	ENSG00000002586.16	BAP1_Mutated_vs_NonMutants	ENSG00000002586.20	4267	CD99		Up	0.474092	0.0459285	15	44	0.744265	BAP1 mutated	Non-mutants	Up	consistently higher in BAP1-mutants
CDC42SE2	5	0	5	0	3.21232e-34	0.137745	ENSG00000158985	-0.0430308	5.48007	0.24813	0.618821	0.724339	ENSG00000158985.12	BAP1_Mutated_vs_NonMutants	ENSG00000158985.14	56990	CDC42SE2		Down	0.781816	0.0741204	14	41	0.916522	BAP1 mutated	Non-mutants	Up	consistently higher in BAP1-mutants
CDCP1	6	0	6	0	1.61998e-98	0.225622	ENSG00000163814	0.861273	3.79501	10.5334	0.00132806	0.00563796	ENSG00000163814.6	BAP1_Mutated_vs_NonMutants	ENSG00000163814.8	64866	CDCP1		Up	0.056843	0.3614	15	43	0.29158	BAP1 mutated	Non-mutants	Up	consistently higher in BAP1-mutants
CDH16	0	9	0	9	0	-0.434185	ENSG00000166589	-0.509675	6.6187	8.41642	0.00404084	0.0138406	ENSG00000166589.11	BAP1_Mutated_vs_NonMutants	ENSG00000166589.13	1014	CDH16		Down	0.190865	-0.114721	15	44	0.497454	BAP1 mutated	Non-mutants	Down	consistently lower in BAP1-mutants
CDH4	0	7	0	7	0	-1.24083	ENSG00000179242	-0.0649643	1.90331	0.0497621	0.823655	0.882072	ENSG00000179242.14	BAP1_Mutated_vs_NonMutants	ENSG00000179242.16	1002	CDH4		Down	0.512915	-0.187857	8	28	0.769567	BAP1 mutated	Non-mutants	Down	consistently lower in BAP1-mutants
CDH6	8	0	8	0	0	1.36677	ENSG00000113361	0.627565	7.4027	11.7435	0.00071087	0.00336925	ENSG00000113361.11	BAP1_Mutated_vs_NonMutants	ENSG00000113361.13	1004	CDH6		Up	0.0897963	0.167583	15	44	0.354492	BAP1 mutated	Non-mutants	Up	consistently higher in BAP1-mutants
CDK5RAP2	5	0	5	0	7.6603e-25	0.0763212	ENSG00000136861	0.17836	4.7641	6.6971	0.0102069	0.0293338	ENSG00000136861.16	BAP1_Mutated_vs_NonMutants	ENSG00000136861.18	55755	CDK5RAP2		Up	0.13782	0.121269	15	44	0.432999	BAP1 mutated	Non-mutants	Up	consistently higher in BAP1-mutants
CDS2	0	5	0	5	3.79467e-20	-0.120756	ENSG00000101290	-0.0462538	5.62574	1.13294	0.288148	0.411778	ENSG00000101290.12	BAP1_Mutated_vs_NonMutants	ENSG00000101290.14	8760	CDS2		Down	0.506743	-0.0621344	15	44	0.762484	BAP1 mutated	Non-mutants	Down	consistently lower in BAP1-mutants
CDYL2	6	0	6	0	0	0.656937	ENSG00000166446	0.732632	3.86387	43.7228	2.1803e-10	1.16157e-08	ENSG00000166446.13	BAP1_Mutated_vs_NonMutants	ENSG00000166446.15	124359	CDYL2		Up	0.0330713	0.296226	6	20	0.228255	BAP1 mutated	Non-mutants	Up	consistently higher in BAP1-mutants
CEP70	0	5	0	5	1.83184e-173	-0.256621	ENSG00000114107	-0.344156	3.96494	11.3905	0.000852386	0.00392549	ENSG00000114107.7	BAP1_Mutated_vs_NonMutants	ENSG00000114107.9	80321	CEP70		Down	NA	NA	NA	NA	NA	NA	NA	NA	consistently lower in BAP1-mutants
CES3	0	8	0	8	0	-1.2611	ENSG00000172828	-1.49614	4.6688	29.6447	1.21272e-07	2.51322e-06	ENSG00000172828.11	BAP1_Mutated_vs_NonMutants	ENSG00000172828.13	23491	CES3		Down	0.0185409	-0.288433	11	36	0.177138	BAP1 mutated	Non-mutants	Down	consistently lower in BAP1-mutants
CHD1	5	0	5	0	3.01196e-05	0.0531237	ENSG00000153922	-0.00839218	5.62647	0.0148262	0.903182	0.935728	ENSG00000153922.9	BAP1_Mutated_vs_NonMutants	ENSG00000153922.11	1105	CHD1		Down	0.264618	0.0627676	15	44	0.570117	BAP1 mutated	Non-mutants	Up	consistently higher in BAP1-mutants
CHPT1	0	6	0	6	2.65833e-85	-0.215007	ENSG00000111666	0.089143	4.19313	0.67887	0.410741	0.538586	ENSG00000111666.9	BAP1_Mutated_vs_NonMutants	ENSG00000111666.11	56994	CHPT1		Up	0.14634	0.175892	6	30	0.445356	BAP1 mutated	Non-mutants	Up	consistently lower in BAP1-mutants
CHST11	5	0	5	0	9.48019e-161	0.242607	ENSG00000171310	0.444771	3.80448	11.8353	0.000678138	0.00324681	ENSG00000171310.9	BAP1_Mutated_vs_NonMutants	ENSG00000171310.11	50515	CHST11		Up	NA	NA	1	6	NA	BAP1 mutated	Non-mutants	NA	consistently higher in BAP1-mutants
CHST9	0	8	0	8	0	-0.892968	ENSG00000154080	-2.09975	2.91996	50.4306	1.20931e-11	9.72136e-10	ENSG00000154080.11	BAP1_Mutated_vs_NonMutants	ENSG00000154080.14	83539	CHST9		Down	NA	NA	4	22	NA	BAP1 mutated	Non-mutants	NA	consistently lower in BAP1-mutants
CIB4	0	7	0	7	0	-0.558425	ENSG00000157884	-0.379458	-0.870532	1.55151	0.214048	0.327141	ENSG00000157884.9	BAP1_Mutated_vs_NonMutants	ENSG00000157884.11	130106	CIB4		Down	NA	NA	NA	NA	NA	NA	NA	NA	consistently lower in BAP1-mutants
CKB	0	8	0	8	0.0100854	-0.209479	ENSG00000166165	-0.757864	4.06871	16.4326	6.68698e-05	0.000478467	ENSG00000166165.11	BAP1_Mutated_vs_NonMutants	ENSG00000166165.13	1152	CKB		Down	0.89725	-0.125332	15	44	0.961074	BAP1 mutated	Non-mutants	Down	consistently lower in BAP1-mutants
CLDN10	0	5	0	5	2.53306e-29	-0.228133	ENSG00000134873	0.539717	3.88717	9.58188	0.00218268	0.00842237	ENSG00000134873.8	BAP1_Mutated_vs_NonMutants	ENSG00000134873.10	9071	CLDN10		Up	0.559635	0.026323	10	31	0.799804	BAP1 mutated	Non-mutants	Up	consistently lower in BAP1-mutants
CLEC18B	0	6	0	6	1.58101006669199e-322	-0.333869	ENSG00000140839	-0.673442	3.6029	5.31584	0.0219298	0.0540773	ENSG00000140839.10	BAP1_Mutated_vs_NonMutants	ENSG00000140839.11	497190	CLEC18B		Down	0.938243	0.017463	15	44	0.978611	BAP1 mutated	Non-mutants	Up	consistently lower in BAP1-mutants
CLIP4	5	0	5	0	2.18622e-276	0.288529	ENSG00000115295	0.729788	3.91293	19.0958	1.80613e-05	0.000159438	ENSG00000115295.18	BAP1_Mutated_vs_NonMutants	ENSG00000115295.20	79745	CLIP4		Up	NA	NA	0	0	NA	BAP1 mutated	Non-mutants	NA	consistently higher in BAP1-mutants
CLMN	0	7	0	7	0	-0.682224	ENSG00000165959	-0.844793	5.81373	60.123	2.09102e-13	2.93379e-11	ENSG00000165959.10	BAP1_Mutated_vs_NonMutants	ENSG00000165959.12	79789	CLMN		Down	7.9995e-06	-0.390526	15	44	0.0157078	BAP1 mutated	Non-mutants	Down	consistently lower in BAP1-mutants
CLSTN3	5	0	5	0	6.61014e-144	0.184729	ENSG00000139182	0.65855	5.00192	59.457	2.75138e-13	3.65593e-11	ENSG00000139182.12	BAP1_Mutated_vs_NonMutants	ENSG00000139182.15	9746	CLSTN3		Up	0.00585541	0.352659	13	34	0.106087	BAP1 mutated	Non-mutants	Up	consistently higher in BAP1-mutants
CMBL	0	5	0	5	1.11388e-62	-0.139352	ENSG00000164237	-0.247485	5.51349	2.01722	0.156737	0.256245	ENSG00000164237.7	BAP1_Mutated_vs_NonMutants	ENSG00000164237.9	134147	CMBL		Down	0.829573	-0.0258559	15	44	0.935318	BAP1 mutated	Non-mutants	Down	consistently lower in BAP1-mutants
CMTM4	0	5	0	6	3.89103e-40	-0.175371	ENSG00000183723	0.0277111	5.23006	0.0847727	0.771166	0.844574	ENSG00000183723.11	BAP1_Mutated_vs_NonMutants	ENSG00000183723.13	146223	CMTM4		Up	0.563623	0.0821777	15	44	0.799804	BAP1 mutated	Non-mutants	Up	consistently lower in BAP1-mutants
CMYA5	9	0	9	0	0	0.562217	ENSG00000164309	0.840558	5.00214	10.1413	0.00162885	0.00664754	ENSG00000164309.13	BAP1_Mutated_vs_NonMutants	ENSG00000164309.15	202333	CMYA5		Up	NA	NA	NA	NA	NA	NA	NA	NA	consistently higher in BAP1-mutants
CNKSR3	5	0	5	0	1.35804e-141	0.224325	ENSG00000153721	0.0297649	5.75218	0.0628387	0.802265	0.867057	ENSG00000153721.16	BAP1_Mutated_vs_NonMutants	ENSG00000153721.19	154043	CNKSR3		Up	0.422283	-0.108313	15	44	0.70678	BAP1 mutated	Non-mutants	Down	consistently higher in BAP1-mutants
CNNM2	0	5	0	5	2.49324e-120	-0.373197	ENSG00000148842	-0.00266616	3.8447	0.000838148	0.976926	0.984598	ENSG00000148842.16	BAP1_Mutated_vs_NonMutants	ENSG00000148842.18	54805	CNNM2		Down	0.178896	-0.103884	12	38	0.4821	BAP1 mutated	Non-mutants	Down	consistently lower in BAP1-mutants
CNTLN	0	5	0	5	1.48624e-210	-0.561028	ENSG00000044459	-0.363083	3.72447	28.1724	2.40106e-07	4.46033e-06	ENSG00000044459.13	BAP1_Mutated_vs_NonMutants	ENSG00000044459.15	54875	CNTLN		Down	0.499828	-0.250401	5	14	0.762123	BAP1 mutated	Non-mutants	Down	consistently lower in BAP1-mutants
COBLL1	0	7	0	7	2.66017e-114	-0.302219	ENSG00000082438	0.142733	6.17649	1.80408	0.180406	0.286542	ENSG00000082438.14	BAP1_Mutated_vs_NonMutants	ENSG00000082438.18	22837	COBLL1		Up	0.463465	-0.0573622	15	44	0.73558	BAP1 mutated	Non-mutants	Down	consistently lower in BAP1-mutants
COL18A1	6	0	6	0	4.85213e-129	0.19646	ENSG00000182871	0.190205	6.43868	3.26316	0.072023	0.139184	ENSG00000182871.13	BAP1_Mutated_vs_NonMutants	ENSG00000182871.16	80781	COL18A1		Up	0.229011	-0.156686	15	44	0.53649	BAP1 mutated	Non-mutants	Down	consistently higher in BAP1-mutants
COL8A1	0	9	0	9	0	-1.26671	ENSG00000144810	-0.0705745	5.60373	0.0957247	0.757273	0.834726	ENSG00000144810.14	BAP1_Mutated_vs_NonMutants	ENSG00000144810.16	1295	COL8A1		Down	0.0500569	-0.436213	15	43	0.275791	BAP1 mutated	Non-mutants	Down	consistently lower in BAP1-mutants
COP1	5	0	5	0	3.01944e-39	0.199934	ENSG00000143207	0.180256	4.33313	17.7048	3.56863e-05	0.000283147	ENSG00000143207.18	BAP1_Mutated_vs_NonMutants	ENSG00000143207.21	64326	COP1		Up	0.0444063	0.170473	8	25	0.26138	BAP1 mutated	Non-mutants	Up	consistently higher in BAP1-mutants
CP	6	0	6	0	1.61908e-150	0.936014	ENSG00000047457	0.720436	8.07662	5.8445	0.0163228	0.0427398	ENSG00000047457.12	BAP1_Mutated_vs_NonMutants	ENSG00000047457.14	1356	CP		Up	0.474092	-0.223814	15	44	0.744265	BAP1 mutated	Non-mutants	Down	consistently higher in BAP1-mutants
CPEB3	0	6	0	6	1.19432e-244	-0.494767	ENSG00000107864	-0.430515	2.78959	21.5358	5.54163e-06	5.99256e-05	ENSG00000107864.13	BAP1_Mutated_vs_NonMutants	ENSG00000107864.15	22849	CPEB3		Down	0.547036	-0.048541	14	38	0.794219	BAP1 mutated	Non-mutants	Down	consistently lower in BAP1-mutants
CPQ	0	5	0	5	1.73224e-124	-0.342821	ENSG00000104324	-0.260416	4.76376	11.1381	0.000970943	0.00436557	ENSG00000104324.14	BAP1_Mutated_vs_NonMutants	ENSG00000104324.16	10404	CPQ		Down	0.816168	0.0684332	15	44	0.929383	BAP1 mutated	Non-mutants	Up	consistently lower in BAP1-mutants
CRADD	0	5	0	5	1.0326e-150	-0.465683	ENSG00000169372	-0.297544	3.18456	8.75624	0.00337354	0.0119781	ENSG00000169372.11	BAP1_Mutated_vs_NonMutants	ENSG00000169372.13	8738	CRADD		Down	0.979396	-0.0435486	15	44	0.994489	BAP1 mutated	Non-mutants	Down	consistently lower in BAP1-mutants
CREB3L2	5	0	5	0	1.72566e-77	0.162889	ENSG00000182158	0.514679	5.15108	32.052	4.00756e-08	1.00362e-06	ENSG00000182158.13	BAP1_Mutated_vs_NonMutants	ENSG00000182158.15	64764	CREB3L2		Up	NA	NA	NA	NA	NA	NA	NA	NA	consistently higher in BAP1-mutants
CRYL1	0	5	0	5	4.26611e-126	-0.338828	ENSG00000165475	-0.0794997	5.50777	0.418708	0.518161	0.638068	ENSG00000165475.12	BAP1_Mutated_vs_NonMutants	ENSG00000165475.15	51084	CRYL1		Down	0.540514	-0.12873	15	44	0.786304	BAP1 mutated	Non-mutants	Down	consistently lower in BAP1-mutants
CTBP2	0	7	0	7	0	-0.570061	ENSG00000175029	-0.0595869	4.86886	0.55259	0.457941	0.58226	ENSG00000175029.15	BAP1_Mutated_vs_NonMutants	ENSG00000175029.17	1488	CTBP2		Down	0.364619	-0.0793947	15	44	0.660485	BAP1 mutated	Non-mutants	Down	consistently lower in BAP1-mutants
CTNNA3	0	6	0	6	0	-0.738092	ENSG00000183230	-0.699321	0.19731	11.3277	0.000880437	0.00403035	ENSG00000183230.15	BAP1_Mutated_vs_NonMutants	ENSG00000183230.17	29119	CTNNA3		Down	NA	NA	NA	NA	NA	NA	NA	NA	consistently lower in BAP1-mutants
CXXC5	6	0	6	0	1.85292e-23	0.0904794	ENSG00000171604	0.143796	4.56534	3.60857	0.058603	0.118332	ENSG00000171604.10	BAP1_Mutated_vs_NonMutants	ENSG00000171604.12	51523	CXXC5		Up	0.776284	0.0645619	15	44	0.911888	BAP1 mutated	Non-mutants	Up	consistently higher in BAP1-mutants
CYP7B1	0	5	0	5	0	-0.498408	ENSG00000172817	-0.0342971	2.81867	0.0656254	0.798021	0.864055	ENSG00000172817.3	BAP1_Mutated_vs_NonMutants	ENSG00000172817.4	9420	CYP7B1		Down	0.235851	-0.0810856	15	44	0.543055	BAP1 mutated	Non-mutants	Down	consistently lower in BAP1-mutants
DCLK1	8	0	8	0	0	0.854425	ENSG00000133083	0.0803148	3.60506	0.125949	0.722962	0.807731	ENSG00000133083.13	BAP1_Mutated_vs_NonMutants	ENSG00000133083.15	9201	DCLK1		Up	0.506743	0.0772683	15	44	0.762484	BAP1 mutated	Non-mutants	Up	consistently higher in BAP1-mutants
DDR2	0	6	0	6	1.37574490624479e-315	-0.175023	ENSG00000162733	0.540822	4.35162	10.4143	0.00141292	0.00593937	ENSG00000162733.15	BAP1_Mutated_vs_NonMutants	ENSG00000162733.19	4921	DDR2		Up	0.863936	-0.023339	6	9	0.948826	BAP1 mutated	Non-mutants	Down	consistently lower in BAP1-mutants
DDX58	6	0	6	0	2.1943e-81	0.128644	ENSG00000107201	0.501198	4.72705	51.195	8.73692e-12	7.41948e-10	ENSG00000107201.8	BAP1_Mutated_vs_NonMutants	ENSG00000107201.11	23586	DDX58		Up	0.0435208	0.230221	15	44	0.256629	BAP1 mutated	Non-mutants	Up	consistently higher in BAP1-mutants
DERL1	6	0	6	0	1.19299e-292	0.310081	ENSG00000136986	0.488246	4.9803	20.0296	1.14695e-05	0.000109318	ENSG00000136986.8	BAP1_Mutated_vs_NonMutants	ENSG00000136986.10	79139	DERL1		Up	0.00438649	0.482345	15	44	0.0965618	BAP1 mutated	Non-mutants	Up	consistently higher in BAP1-mutants
DHRSX	9	0	9	0	7.90118e-151	0.507061	ENSG00000169084	0.46684	3.08977	29.261	1.44834e-07	2.91073e-06	ENSG00000169084.11	BAP1_Mutated_vs_NonMutants	ENSG00000169084.15	207063	DHRSX		Up	0.157519	0.150761	15	44	0.455931	BAP1 mutated	Non-mutants	Up	consistently higher in BAP1-mutants
DICER1	0	6	0	6	1.44638e-94	-0.436878	ENSG00000100697	-0.085962	6.02614	2.525	0.113285	0.198861	ENSG00000100697.13	BAP1_Mutated_vs_NonMutants	ENSG00000100697.15	23405	DICER1		Down	0.623345	0.00859872	15	44	0.833333	BAP1 mutated	Non-mutants	Up	consistently lower in BAP1-mutants
DIP2C	0	5	0	5	0	-0.536912	ENSG00000151240	-0.0523837	5.09299	0.283036	0.595178	0.704342	ENSG00000151240.14	BAP1_Mutated_vs_NonMutants	ENSG00000151240.17	22982	DIP2C		Down	0.152409	-0.0768377	15	44	0.450844	BAP1 mutated	Non-mutants	Down	consistently lower in BAP1-mutants
DIXDC1	0	6	0	6	7.79561e-67	-0.447072	ENSG00000150764	-0.49841	5.07246	17.0434	4.94327e-05	0.000371716	ENSG00000150764.12	BAP1_Mutated_vs_NonMutants	ENSG00000150764.14	85458	DIXDC1		Down	0.716784	-0.060919	8	11	0.886544	BAP1 mutated	Non-mutants	Down	consistently lower in BAP1-mutants
DLC1	0	5	0	5	5.29651e-280	-0.618911	ENSG00000164741	-0.391767	5.16518	9.66708	0.00208728	0.00812782	ENSG00000164741.13	BAP1_Mutated_vs_NonMutants	ENSG00000164741.15	10395	DLC1		Down	0.500338	-0.140429	12	30	0.762191	BAP1 mutated	Non-mutants	Down	consistently lower in BAP1-mutants
DLG1	6	0	6	0	5.20899e-126	0.412053	ENSG00000075711	0.326675	5.43457	23.7606	1.91266e-06	2.51485e-05	ENSG00000075711.19	BAP1_Mutated_vs_NonMutants	ENSG00000075711.21	1739	DLG1		Up	0.0126569	0.0949813	15	44	0.148465	BAP1 mutated	Non-mutants	Up	consistently higher in BAP1-mutants
DLG2	0	9	0	9	0	-2.10738	ENSG00000150672	-0.845941	2.48744	39.9265	1.15753e-09	4.88735e-08	ENSG00000150672.15	BAP1_Mutated_vs_NonMutants	ENSG00000150672.18	1740	DLG2		Down	NA	NA	3	11	NA	BAP1 mutated	Non-mutants	NA	consistently lower in BAP1-mutants
DNAJC1	0	8	0	8	0	-0.76078	ENSG00000136770	-0.267646	3.98876	9.15001	0.00273949	0.0101082	ENSG00000136770.9	BAP1_Mutated_vs_NonMutants	ENSG00000136770.11	64215	DNAJC1		Down	0.328996	-0.0918167	15	44	0.630768	BAP1 mutated	Non-mutants	Down	consistently lower in BAP1-mutants
DNM1	0	5	0	5	1.63249e-62	-0.350121	ENSG00000106976	-0.174622	2.5853	0.98386	0.322181	0.448441	ENSG00000106976.17	BAP1_Mutated_vs_NonMutants	ENSG00000106976.21	1759	DNM1		Down	0.162754	-0.152077	15	44	0.462896	BAP1 mutated	Non-mutants	Down	consistently lower in BAP1-mutants
DOCK9	6	0	6	0	1.64727e-135	0.202889	ENSG00000088387	-0.412736	6.11973	10.2354	0.00155085	0.00639158	ENSG00000088387.16	BAP1_Mutated_vs_NonMutants	ENSG00000088387.19	23348	DOCK9		Down	0.096726	-0.127252	15	44	0.366663	BAP1 mutated	Non-mutants	Down	consistently higher in BAP1-mutants
DOK6	5	0	5	0	6.99662e-220	0.243606	ENSG00000206052	0.18758	2.61968	1.21315	0.271741	0.393536	ENSG00000206052.9	BAP1_Mutated_vs_NonMutants	ENSG00000206052.11	220164	DOK6		Up	NA	NA	NA	NA	NA	NA	NA	NA	consistently higher in BAP1-mutants
DPY19L2	0	6	0	6	0	-0.462077	ENSG00000177990	-0.645591	3.8074	15.741	9.42847e-05	0.000637855	ENSG00000177990.10	BAP1_Mutated_vs_NonMutants	ENSG00000177990.12	283417	DPY19L2		Down	NA	NA	NA	NA	NA	NA	NA	NA	consistently lower in BAP1-mutants
DSP	5	0	5	0	8.08219e-285	0.397219	ENSG00000096696	1.16461	6.07947	20.2668	1.02242e-05	9.9635e-05	ENSG00000096696.12	BAP1_Mutated_vs_NonMutants	ENSG00000096696.14	1832	DSP		Up	0.0189804	0.303624	15	44	0.177138	BAP1 mutated	Non-mutants	Up	consistently higher in BAP1-mutants
DST	8	0	8	0	0	0.917462	ENSG00000151914	0.504206	8.13967	19.5618	1.43952e-05	0.00013197	ENSG00000151914.16	BAP1_Mutated_vs_NonMutants	ENSG00000151914.21	667	DST		Up	0.00182693	0.310338	15	44	0.0714612	BAP1 mutated	Non-mutants	Up	consistently higher in BAP1-mutants
DYNC2H1	0	5	0	5	3.19971e-254	-0.570345	ENSG00000187240	-0.691713	5.84071	71.5483	2.07222e-15	5.77893e-13	ENSG00000187240.12	BAP1_Mutated_vs_NonMutants	ENSG00000187240.16	79659	DYNC2H1		Down	0.0435208	-0.203533	15	44	0.256629	BAP1 mutated	Non-mutants	Down	consistently lower in BAP1-mutants
DYNC2LI1	0	5	0	5	5.59122e-189	-0.344412	ENSG00000138036	-0.0734928	4.1182	0.961632	0.327699	0.454218	ENSG00000138036.17	BAP1_Mutated_vs_NonMutants	ENSG00000138036.18	51626	DYNC2LI1		Down	0.484848	-0.0415877	15	44	0.750117	BAP1 mutated	Non-mutants	Down	consistently lower in BAP1-mutants
EBNA1BP2	0	8	0	8	0	-0.793093	ENSG00000117395	-0.0737156	3.67036	1.13994	0.286668	0.410104	ENSG00000117395.9	BAP1_Mutated_vs_NonMutants	ENSG00000117395.13	10969	EBNA1BP2		Down	0.162754	0.134193	15	44	0.462896	BAP1 mutated	Non-mutants	Up	consistently lower in BAP1-mutants
EDA	0	6	0	6	4.56089e-135	-0.558857	ENSG00000158813	-0.334073	1.7563	5.15889	0.0239557	0.0579436	ENSG00000158813.16	BAP1_Mutated_vs_NonMutants	ENSG00000158813.18	1896	EDA		Down	NA	NA	NA	NA	NA	NA	NA	NA	consistently lower in BAP1-mutants
EFCAB13	0	5	0	5	3.31387e-52	-0.167527	ENSG00000178852	-0.473255	3.48215	17.171	4.64164e-05	0.000353632	ENSG00000178852.14	BAP1_Mutated_vs_NonMutants	ENSG00000178852.16	124989	EFCAB13		Down	NA	NA	NA	NA	NA	NA	NA	NA	consistently lower in BAP1-mutants
EFNA5	9	0	9	0	0	1.18012	ENSG00000184349	1.23515	3.27264	16.2411	7.35336e-05	0.000517784	ENSG00000184349.11	BAP1_Mutated_vs_NonMutants	ENSG00000184349.14	1946	EFNA5		Up	0.436833	0.155875	10	29	0.720086	BAP1 mutated	Non-mutants	Up	consistently higher in BAP1-mutants
EIPR1	5	0	5	0	6.55045e-76	0.144239	ENSG00000032389	0.272759	3.06236	18.1829	2.82207e-05	0.000231473	ENSG00000032389.11	BAP1_Mutated_vs_NonMutants	ENSG00000032389.13	7260	EIPR1		Up	0.0189804	0.0989785	15	44	0.177138	BAP1 mutated	Non-mutants	Up	consistently higher in BAP1-mutants
ELF1	5	0	6	0	3.89601e-229	0.216041	ENSG00000120690	0.16595	4.96829	10.378	0.00143981	0.00603524	ENSG00000120690.12	BAP1_Mutated_vs_NonMutants	ENSG00000120690.16	1997	ELF1		Up	0.196883	-0.0920057	15	44	0.504171	BAP1 mutated	Non-mutants	Down	consistently higher in BAP1-mutants
ELP4	0	5	0	5	8.11354e-198	-0.415054	ENSG00000109911	-0.315374	2.97058	23.7697	1.90438e-06	2.50834e-05	ENSG00000109911.16	BAP1_Mutated_vs_NonMutants	ENSG00000109911.19	26610	ELP4		Down	0.660414	0.0551953	15	44	0.854462	BAP1 mutated	Non-mutants	Up	consistently lower in BAP1-mutants
EMX2	0	7	0	7	2.39713e-235	-0.373497	ENSG00000170370	-1.15023	2.88653	27.8305	2.81555e-07	5.06949e-06	ENSG00000170370.11	BAP1_Mutated_vs_NonMutants	ENSG00000170370.12	2018	EMX2		Down	NA	NA	NA	NA	NA	NA	NA	NA	consistently lower in BAP1-mutants
EPHA6	7	0	7	0	0	0.922933	ENSG00000080224	-0.184881	1.54296	0.308582	0.579035	0.69103	ENSG00000080224.16	BAP1_Mutated_vs_NonMutants	ENSG00000080224.17	285220	EPHA6		Down	NA	NA	NA	NA	NA	NA	NA	NA	consistently higher in BAP1-mutants
ERC1	0	5	0	5	9.74042e-181	-0.34727	ENSG00000082805	0.0532619	5.24528	1.15865	0.282756	0.405697	ENSG00000082805.18	BAP1_Mutated_vs_NonMutants	ENSG00000082805.20	23085	ERC1		Up	0.0560342	-0.0963586	15	44	0.288789	BAP1 mutated	Non-mutants	Down	consistently lower in BAP1-mutants
ERI3	5	0	5	0	2.90917e-73	0.136329	ENSG00000117419	0.100638	3.96001	2.10045	0.148476	0.245586	ENSG00000117419.13	BAP1_Mutated_vs_NonMutants	ENSG00000117419.16	79033	ERI3		Up	0.0305083	0.199333	15	44	0.220081	BAP1 mutated	Non-mutants	Up	consistently higher in BAP1-mutants
ESRRG	0	9	0	9	0	-1.33747	ENSG00000196482	-1.53189	4.38334	30.8156	7.06676e-08	1.60918e-06	ENSG00000196482.15	BAP1_Mutated_vs_NonMutants	ENSG00000196482.18	2104	ESRRG		Down	0.0255532	-0.315202	7	24	0.206487	BAP1 mutated	Non-mutants	Down	consistently lower in BAP1-mutants
F8	0	5	0	5	0	-0.390622	ENSG00000185010	-0.462484	5.73582	2.78975	0.0960874	0.17483	ENSG00000185010.12	BAP1_Mutated_vs_NonMutants	ENSG00000185010.15	2157	F8		Down	0.700736	0.0201579	10	30	0.876411	BAP1 mutated	Non-mutants	Up	consistently lower in BAP1-mutants
FAM114A1	5	0	5	0	1.09252e-99	0.202954	ENSG00000197712	0.0753401	4.20647	0.671896	0.413152	0.540962	ENSG00000197712.10	BAP1_Mutated_vs_NonMutants	ENSG00000197712.12	92689	FAM114A1		Up	0.287686	0.136183	15	44	0.592635	BAP1 mutated	Non-mutants	Up	consistently higher in BAP1-mutants
FAM120B	5	0	5	0	3.16177e-54	0.10645	ENSG00000112584	0.0876205	4.36754	2.39979	0.122583	0.211441	ENSG00000112584.12	BAP1_Mutated_vs_NonMutants	ENSG00000112584.14	84498	FAM120B		Up	0.802816	-0.018324	15	44	0.923931	BAP1 mutated	Non-mutants	Down	consistently higher in BAP1-mutants
FAM13B	5	0	5	0	8.30271e-123	0.203428	ENSG00000031003	0.0773855	4.79776	2.49157	0.115688	0.202079	ENSG00000031003.9	BAP1_Mutated_vs_NonMutants	ENSG00000031003.10	51306	FAM13B		Up	NA	NA	NA	NA	NA	NA	NA	NA	consistently higher in BAP1-mutants
FAM149A	8	0	8	0	0	0.519649	ENSG00000109794	-0.0150454	4.55712	0.0228944	0.879851	0.919753	ENSG00000109794.12	BAP1_Mutated_vs_NonMutants	ENSG00000109794.13	25854	FAM149A		Down	NA	NA	NA	NA	NA	NA	NA	NA	consistently higher in BAP1-mutants
FAM160A1	0	5	0	5	2.84691e-249	-0.342518	ENSG00000164142	-0.678318	3.21739	32.7876	2.86384e-08	7.59287e-07	ENSG00000164142.14	BAP1_Mutated_vs_NonMutants	ENSG00000164142.16	729830	FAM160A1		Down	0.0113956	-0.155831	15	44	0.139503	BAP1 mutated	Non-mutants	Down	consistently lower in BAP1-mutants
FAM219A	5	0	5	0	5.35669e-32	0.0414392	ENSG00000164970	0.0662644	2.92214	0.760022	0.384136	0.512809	ENSG00000164970.13	BAP1_Mutated_vs_NonMutants	ENSG00000164970.15	203259	FAM219A		Up	0.820082	-0.0774231	6	12	0.93265	BAP1 mutated	Non-mutants	Down	consistently higher in BAP1-mutants
FAM49B	6	0	6	0	9.30668e-203	0.206166	NA	NA	NA	NA	NA	NA	NA	NA	NA	NA	NA	NA	NA	0.337688	0.0698301	15	44	0.638563	BAP1 mutated	Non-mutants	Up	consistently higher in BAP1-mutants
FANCC	0	5	0	6	9.61463e-18	-0.344996	ENSG00000158169	-0.0701497	3.84103	0.450124	0.502879	0.624253	ENSG00000158169.10	BAP1_Mutated_vs_NonMutants	ENSG00000158169.13	2176	FANCC		Down	NA	NA	NA	NA	NA	NA	NA	NA	consistently lower in BAP1-mutants
FAT1	6	0	7	0	1.12196e-293	0.332847	ENSG00000083857	0.257116	8.6529	6.68947	0.0102496	0.0294339	ENSG00000083857.12	BAP1_Mutated_vs_NonMutants	ENSG00000083857.14	2195	FAT1		Up	0.0832633	0.141271	15	44	0.342041	BAP1 mutated	Non-mutants	Up	consistently higher in BAP1-mutants
FBXL7	8	0	8	0	0	1.1155	ENSG00000183580	0.339396	1.88871	6.28563	0.0127904	0.0350378	ENSG00000183580.9	BAP1_Mutated_vs_NonMutants	ENSG00000183580.10	23194	FBXL7		Up	NA	NA	NA	NA	NA	NA	NA	NA	consistently higher in BAP1-mutants
FBXW11	5	0	5	0	3.73782e-189	0.443547	ENSG00000072803	0.08064	5.18727	3.17691	0.0758675	0.145038	ENSG00000072803.16	BAP1_Mutated_vs_NonMutants	ENSG00000072803.18	23291	FBXW11		Up	0.337688	-0.169413	15	44	0.638563	BAP1 mutated	Non-mutants	Down	consistently higher in BAP1-mutants
FGD6	8	0	8	0	0	0.802237	ENSG00000180263	0.815386	4.96551	91.2643	1.06123e-18	7.99068e-16	ENSG00000180263.12	BAP1_Mutated_vs_NonMutants	ENSG00000180263.14	55785	FGD6		Up	0.00242358	0.239351	9	32	0.0809344	BAP1 mutated	Non-mutants	Up	consistently higher in BAP1-mutants
FGF14	0	8	0	8	0	-1.41397	ENSG00000102466	-0.675777	1.20104	9.2103	0.00265378	0.00985795	ENSG00000102466.14	BAP1_Mutated_vs_NonMutants	ENSG00000102466.16	2259	FGF14		Down	NA	NA	NA	NA	NA	NA	NA	NA	consistently lower in BAP1-mutants
FHOD3	6	0	6	0	0	0.496766	ENSG00000134775	0.233811	4.44302	2.43448	0.119925	0.20776	ENSG00000134775.14	BAP1_Mutated_vs_NonMutants	ENSG00000134775.15	80206	FHOD3		Up	0.264618	0.0824908	15	44	0.570117	BAP1 mutated	Non-mutants	Up	consistently higher in BAP1-mutants
FLNB	0	6	0	6	0	-0.522253	ENSG00000136068	-0.0840514	7.4649	0.516116	0.473157	0.597536	ENSG00000136068.13	BAP1_Mutated_vs_NonMutants	ENSG00000136068.15	2317	FLNB		Down	0.0230441	-0.16904	15	44	0.195546	BAP1 mutated	Non-mutants	Down	consistently lower in BAP1-mutants
FLOT1	5	0	5	0	6.00079e-34	0.107297	ENSG00000137312	0.0421995	5.09291	0.559176	0.455277	0.580113	ENSG00000137312.13	BAP1_Mutated_vs_NonMutants	ENSG00000137312.15	10211	FLOT1		Up	0.196883	-0.087755	15	44	0.504171	BAP1 mutated	Non-mutants	Down	consistently higher in BAP1-mutants
FMN1	0	6	0	6	1.76745e-62	-0.473562	ENSG00000248905	0.00590748	4.57769	0.00215671	0.962995	0.975782	ENSG00000248905.7	BAP1_Mutated_vs_NonMutants	ENSG00000248905.10	342184	FMN1		Up	0.35073	-0.00820318	14	34	0.653247	BAP1 mutated	Non-mutants	Down	consistently lower in BAP1-mutants
FMO2	0	6	0	6	4.6578e-229	-0.406338	ENSG00000094963	-1.26068	4.42669	19.8813	1.23256e-05	0.000116058	ENSG00000094963.12	BAP1_Mutated_vs_NonMutants	ENSG00000094963.14	2327	FMO2		Down	NA	NA	NA	NA	NA	NA	NA	NA	consistently lower in BAP1-mutants
FNIP2	0	7	0	7	0	-0.680073	ENSG00000052795	-0.148685	6.07128	2.26089	0.133907	0.226527	ENSG00000052795.11	BAP1_Mutated_vs_NonMutants	ENSG00000052795.13	57600	FNIP2		Down	0.192806	-0.100035	10	23	0.501581	BAP1 mutated	Non-mutants	Down	consistently lower in BAP1-mutants
FOSL2	5	0	5	0	7.66277e-95	0.0116344	ENSG00000075426	0.211654	6.43238	2.76958	0.0972913	0.17658	ENSG00000075426.10	BAP1_Mutated_vs_NonMutants	ENSG00000075426.12	2355	FOSL2		Up	0.312041	0.0628889	15	44	0.619039	BAP1 mutated	Non-mutants	Up	consistently higher in BAP1-mutants
FRAS1	0	5	0	5	1.17679e-209	-0.475065	ENSG00000138759	-0.164038	5.93447	0.488388	0.48528	0.608695	ENSG00000138759.16	BAP1_Mutated_vs_NonMutants	ENSG00000138759.19	80144	FRAS1		Down	0.364619	-0.0734059	15	44	0.660485	BAP1 mutated	Non-mutants	Down	consistently lower in BAP1-mutants
FREM2	0	7	0	7	0	-0.464744	ENSG00000150893	-0.663139	5.31423	5.79576	0.0167708	0.043685	ENSG00000150893.10	BAP1_Mutated_vs_NonMutants	ENSG00000150893.11	341640	FREM2		Down	0.235851	-0.191799	15	44	0.543055	BAP1 mutated	Non-mutants	Down	consistently lower in BAP1-mutants
FRMD3	0	6	0	6	0	-1.2413	ENSG00000172159	-0.541961	4.63014	9.53967	0.00223159	0.0085672	ENSG00000172159.14	BAP1_Mutated_vs_NonMutants	ENSG00000172159.16	257019	FRMD3		Down	0.0349426	-0.361915	15	44	0.232115	BAP1 mutated	Non-mutants	Down	consistently lower in BAP1-mutants
FRMD6	0	7	0	8	1.00888204880783e-320	-0.535591	ENSG00000139926	0.00815038	3.24027	0.00330478	0.954202	0.969699	ENSG00000139926.14	BAP1_Mutated_vs_NonMutants	ENSG00000139926.16	122786	FRMD6		Up	NA	NA	2	9	NA	BAP1 mutated	Non-mutants	NA	consistently lower in BAP1-mutants
G3BP1	6	0	6	0	1.14764e-44	0.15549	ENSG00000145907	0.244549	6.48282	19.3312	1.61039e-05	0.000145044	ENSG00000145907.13	BAP1_Mutated_vs_NonMutants	ENSG00000145907.16	10146	G3BP1		Up	0.0278224	0.0828489	15	44	0.212075	BAP1 mutated	Non-mutants	Up	consistently higher in BAP1-mutants
GALNT10	5	0	5	0	1.517e-269	0.371088	ENSG00000164574	0.599456	4.37078	44.5329	1.53162e-10	8.64941e-09	ENSG00000164574.14	BAP1_Mutated_vs_NonMutants	ENSG00000164574.16	55568	GALNT10		Up	0.172848	0.207062	8	31	0.476911	BAP1 mutated	Non-mutants	Up	consistently higher in BAP1-mutants
GALNT2	5	0	5	0	2.54894e-78	0.180702	ENSG00000143641	0.603746	4.76265	19.9912	1.16851e-05	0.00011099	ENSG00000143641.9	BAP1_Mutated_vs_NonMutants	ENSG00000143641.10	2590	GALNT2		Up	0.00587811	0.491745	15	44	0.106087	BAP1 mutated	Non-mutants	Up	consistently higher in BAP1-mutants
GMCL1	5	0	5	0	0	0.581836	ENSG00000087338	0.2965	3.59301	15.2961	0.000117707	0.000765367	ENSG00000087338.4	BAP1_Mutated_vs_NonMutants	ENSG00000087338.5	64395	GMCL1		Up	0.823013	-0.0467247	5	14	0.935117	BAP1 mutated	Non-mutants	Down	consistently higher in BAP1-mutants
GMDS	6	0	6	0	0	0.401678	ENSG00000112699	0.166749	2.13701	5.30496	0.0220643	0.0543272	ENSG00000112699.9	BAP1_Mutated_vs_NonMutants	ENSG00000112699.11	2762	GMDS		Up	0.88364	-0.0250422	15	44	0.954619	BAP1 mutated	Non-mutants	Down	consistently higher in BAP1-mutants
GNAS	5	0	5	0	6.95853e-238	0.526441	ENSG00000087460	0.421775	6.80846	37.055	4.16053e-09	1.51675e-07	ENSG00000087460.22	BAP1_Mutated_vs_NonMutants	ENSG00000087460.28	2778	GNAS		Up	0.938243	-0.011302	15	44	0.978611	BAP1 mutated	Non-mutants	Down	consistently higher in BAP1-mutants
GOT1	0	5	0	5	5.59782e-08	-0.0836862	ENSG00000120053	0.119868	4.96575	0.993031	0.319941	0.446181	ENSG00000120053.10	BAP1_Mutated_vs_NonMutants	ENSG00000120053.12	2805	GOT1		Up	0.698316	-0.0453053	15	44	0.873941	BAP1 mutated	Non-mutants	Down	consistently lower in BAP1-mutants
GPATCH2	7	0	7	0	3.22015e-280	0.459321	ENSG00000092978	0.276045	3.85075	31.6414	4.83662e-08	1.17425e-06	ENSG00000092978.9	BAP1_Mutated_vs_NonMutants	ENSG00000092978.11	55105	GPATCH2		Up	0.871054	0.0622386	14	41	0.94959	BAP1 mutated	Non-mutants	Up	consistently higher in BAP1-mutants
GPC6	0	7	0	7	0	-1.3335	ENSG00000183098	-0.845197	4.51824	27.2607	3.6736e-07	6.32011e-06	ENSG00000183098.9	BAP1_Mutated_vs_NonMutants	ENSG00000183098.11	10082	GPC6		Down	0.685594	-0.0976483	15	44	0.868043	BAP1 mutated	Non-mutants	Down	consistently lower in BAP1-mutants
GPHN	0	9	0	9	1.41655e-15	-0.921752	ENSG00000171723	-0.440522	3.66849	12.725	0.000430318	0.00221675	ENSG00000171723.14	BAP1_Mutated_vs_NonMutants	ENSG00000171723.16	10243	GPHN		Down	0.00622491	-0.261625	15	44	0.108748	BAP1 mutated	Non-mutants	Down	consistently lower in BAP1-mutants
GPR155	0	6	0	6	0	-0.536817	ENSG00000163328	-0.126075	4.58514	0.778693	0.378367	0.506815	ENSG00000163328.12	BAP1_Mutated_vs_NonMutants	ENSG00000163328.14	151556	GPR155		Down	0.904386	-0.0662858	6	14	0.967451	BAP1 mutated	Non-mutants	Down	consistently lower in BAP1-mutants
GPRIN3	0	5	0	5	0	-0.481122	ENSG00000185477	-0.197181	5.3883	4.62066	0.0325236	0.0743447	ENSG00000185477.4	BAP1_Mutated_vs_NonMutants	ENSG00000185477.5	285513	GPRIN3		Down	0.00465476	-0.195075	15	44	0.0974423	BAP1 mutated	Non-mutants	Down	consistently lower in BAP1-mutants
GRIP1	8	0	8	0	0	0.984727	ENSG00000155974	0.65642	1.7456	14.8093	0.000150164	0.000931881	ENSG00000155974.10	BAP1_Mutated_vs_NonMutants	ENSG00000155974.13	23426	GRIP1		Up	0.091085	-0.206847	7	15	0.359001	BAP1 mutated	Non-mutants	Down	consistently higher in BAP1-mutants
GSR	7	0	7	0	7.94558e-236	0.217995	ENSG00000104687	0.394253	5.12056	15.65	9.86585e-05	0.000661894	ENSG00000104687.11	BAP1_Mutated_vs_NonMutants	ENSG00000104687.14	2936	GSR		Up	0.328996	0.08809	15	44	0.630768	BAP1 mutated	Non-mutants	Up	consistently higher in BAP1-mutants
GSTO2	0	7	0	7	2.29966e-307	-0.259667	ENSG00000065621	-0.835918	2.48627	13.2015	0.000337764	0.00181791	ENSG00000065621.13	BAP1_Mutated_vs_NonMutants	ENSG00000065621.15	119391	GSTO2		Down	0.0846141	-0.285403	7	18	0.34701	BAP1 mutated	Non-mutants	Down	consistently lower in BAP1-mutants
GTF2IRD1	7	0	7	0	6.83161e-278	0.260931	ENSG00000006704	0.129115	3.00307	2.15807	0.143047	0.238859	ENSG00000006704.9	BAP1_Mutated_vs_NonMutants	ENSG00000006704.11	9569	GTF2IRD1		Up	NA	NA	0	2	NA	BAP1 mutated	Non-mutants	NA	consistently higher in BAP1-mutants
H2AFY	6	0	6	0	9.67392e-168	0.247779	NA	NA	NA	NA	NA	NA	NA	NA	NA	NA	NA	NA	NA	0.802816	-0.0107052	15	44	0.923931	BAP1 mutated	Non-mutants	Down	consistently higher in BAP1-mutants
HAUS6	5	0	5	0	2.88319e-182	0.223047	ENSG00000147874	0.626837	3.56558	83.8738	1.72131e-17	7.77652e-15	ENSG00000147874.9	BAP1_Mutated_vs_NonMutants	ENSG00000147874.11	54801	HAUS6		Up	0.0769257	0.152718	14	41	0.329598	BAP1 mutated	Non-mutants	Up	consistently higher in BAP1-mutants
HECTD2	0	5	0	5	1.35394e-23	-0.194149	ENSG00000165338	-0.324227	3.72729	17.858	3.30989e-05	0.000265508	ENSG00000165338.15	BAP1_Mutated_vs_NonMutants	ENSG00000165338.17	143279	HECTD2		Down	NA	NA	NA	NA	NA	NA	NA	NA	consistently lower in BAP1-mutants
HILPDA	6	0	6	0	0	0.654987	ENSG00000135245	-0.766592	5.97694	20.4158	9.5128e-06	9.41238e-05	ENSG00000135245.9	BAP1_Mutated_vs_NonMutants	ENSG00000135245.10	29923	HILPDA		Down	1	-0.115513	9	24	1	BAP1 mutated	Non-mutants	Down	consistently higher in BAP1-mutants
HK1	6	0	6	0	2.04131e-164	0.263996	ENSG00000156515	0.148588	5.17144	2.43238	0.120084	0.207972	ENSG00000156515.20	BAP1_Mutated_vs_NonMutants	ENSG00000156515.24	3098	HK1		Up	0.452969	0.0534503	15	44	0.727626	BAP1 mutated	Non-mutants	Up	consistently higher in BAP1-mutants
HK2	5	0	5	0	2.03624e-85	0.235421	ENSG00000159399	0.9063	4.91151	25.9872	6.67422e-07	1.03761e-05	ENSG00000159399.8	BAP1_Mutated_vs_NonMutants	ENSG00000159399.10	3099	HK2		Up	0.0713284	0.261398	15	44	0.322377	BAP1 mutated	Non-mutants	Up	consistently higher in BAP1-mutants
HM13	7	0	7	0	1.85835e-286	0.416091	ENSG00000101294	0.486573	4.82802	21.7995	4.88208e-06	5.42723e-05	ENSG00000101294.15	BAP1_Mutated_vs_NonMutants	ENSG00000101294.18	81502	HM13		Up	0.000601389	0.5424	15	44	0.048797	BAP1 mutated	Non-mutants	Up	consistently higher in BAP1-mutants
HMCN1	5	0	5	0	1.10709e-206	0.411711	ENSG00000143341	-0.110054	5.53107	0.559417	0.455179	0.580055	ENSG00000143341.10	BAP1_Mutated_vs_NonMutants	ENSG00000143341.12	83872	HMCN1		Down	0.763111	0.0388769	15	44	0.905624	BAP1 mutated	Non-mutants	Up	consistently higher in BAP1-mutants
HMGN3	5	0	5	0	0	0.977976	ENSG00000118418	0.400054	5.01138	11.5442	0.000787529	0.00367284	ENSG00000118418.13	BAP1_Mutated_vs_NonMutants	ENSG00000118418.14	9324	HMGN3		Up	0.0265558	0.206135	15	44	0.207994	BAP1 mutated	Non-mutants	Up	consistently higher in BAP1-mutants
HMGXB3	6	0	6	0	1.61608e-81	0.203898	ENSG00000113716	0.328866	4.90824	41.8371	4.98098e-10	2.34407e-08	ENSG00000113716.11	BAP1_Mutated_vs_NonMutants	ENSG00000113716.13	22993	HMGXB3		Up	0.130365	0.163601	7	20	0.424518	BAP1 mutated	Non-mutants	Up	consistently higher in BAP1-mutants
HSD17B14	0	5	0	5	1.52202e-144	-0.283387	ENSG00000087076	-0.156046	2.76076	1.05778	0.304691	0.429915	ENSG00000087076.7	BAP1_Mutated_vs_NonMutants	ENSG00000087076.9	51171	HSD17B14		Down	0.452969	0.0348005	15	44	0.727626	BAP1 mutated	Non-mutants	Up	consistently lower in BAP1-mutants
HSF4	0	8	0	8	0	-0.791053	ENSG00000102878	-1.16459	4.63508	48.5221	2.73352e-11	1.95403e-09	ENSG00000102878.14	BAP1_Mutated_vs_NonMutants	ENSG00000102878.17	3299	HSF4		Down	NA	NA	4	9	NA	BAP1 mutated	Non-mutants	NA	consistently lower in BAP1-mutants
HSPA9	6	0	6	0	6.91072e-18	0.10447	ENSG00000113013	0.0387301	7.12313	0.22301	0.637157	0.739874	ENSG00000113013.11	BAP1_Mutated_vs_NonMutants	ENSG00000113013.16	3313	HSPA9		Up	0.264618	0.191065	15	44	0.570117	BAP1 mutated	Non-mutants	Up	consistently higher in BAP1-mutants
IFI16	6	0	6	0	3.20828e-222	0.324842	ENSG00000163565	0.242497	5.05922	5.3518	0.0214912	0.0532309	ENSG00000163565.17	BAP1_Mutated_vs_NonMutants	ENSG00000163565.19	3428	IFI16		Up	0.711121	0.0627949	15	44	0.880872	BAP1 mutated	Non-mutants	Up	consistently higher in BAP1-mutants
IGF1R	0	8	0	8	0	-1.07138	ENSG00000140443	-0.186777	5.94315	1.80729	0.18002	0.286029	ENSG00000140443.12	BAP1_Mutated_vs_NonMutants	ENSG00000140443.15	3480	IGF1R		Down	0.0771122	-0.343211	15	44	0.329598	BAP1 mutated	Non-mutants	Down	consistently lower in BAP1-mutants
IGF2BP3	6	0	6	0	4.49191e-305	0.517087	ENSG00000136231	0.519742	1.06737	1.66114	0.198609	0.308618	ENSG00000136231.12	BAP1_Mutated_vs_NonMutants	ENSG00000136231.14	10643	IGF2BP3		Up	0.552962	0.0838895	13	36	0.795454	BAP1 mutated	Non-mutants	Up	consistently higher in BAP1-mutants
IKBIP	5	0	5	0	2.03769e-246	0.274885	ENSG00000166130	0.317672	3.74783	8.78023	0.00333092	0.0118548	ENSG00000166130.13	BAP1_Mutated_vs_NonMutants	ENSG00000166130.15	121457	IKBIP		Up	0.272165	0.0581823	15	44	0.576383	BAP1 mutated	Non-mutants	Up	consistently higher in BAP1-mutants
IKZF2	0	5	0	5	7.08726e-286	-0.404392	ENSG00000030419	-0.502495	3.30575	19.5159	1.47198e-05	0.000134454	ENSG00000030419.15	BAP1_Mutated_vs_NonMutants	ENSG00000030419.16	22807	IKZF2		Down	NA	NA	1	12	NA	BAP1 mutated	Non-mutants	NA	consistently lower in BAP1-mutants
IL12RB2	0	8	0	8	0	-0.794244	ENSG00000081985	0.860962	1.24011	8.02363	0.00498328	0.0164837	ENSG00000081985.9	BAP1_Mutated_vs_NonMutants	ENSG00000081985.13	3595	IL12RB2		Up	NA	NA	NA	NA	NA	NA	NA	NA	consistently lower in BAP1-mutants
IL15RA	5	0	5	0	3.45903e-283	0.229584	ENSG00000134470	0.00895457	2.12059	0.00557393	0.940544	0.960486	ENSG00000134470.18	BAP1_Mutated_vs_NonMutants	ENSG00000134470.21	3601	IL15RA		Up	NA	NA	NA	NA	NA	NA	NA	NA	consistently higher in BAP1-mutants
IL20RB	6	0	6	0	2.74515e-249	0.646343	ENSG00000174564	1.66721	2.91096	17.7156	3.54976e-05	0.000281749	ENSG00000174564.11	BAP1_Mutated_vs_NonMutants	ENSG00000174564.13	53833	IL20RB		Up	NA	NA	NA	NA	NA	NA	NA	NA	consistently higher in BAP1-mutants
INPP4B	5	0	5	0	0	0.499528	ENSG00000109452	-0.0640038	4.76742	0.21521	0.643107	0.744257	ENSG00000109452.11	BAP1_Mutated_vs_NonMutants	ENSG00000109452.12	8821	INPP4B		Down	0.763111	0.0473117	15	44	0.905624	BAP1 mutated	Non-mutants	Up	consistently higher in BAP1-mutants
INPP5F	0	8	0	8	0	-0.445261	ENSG00000198825	-0.273009	3.87209	13.6851	0.000264402	0.00147923	ENSG00000198825.10	BAP1_Mutated_vs_NonMutants	ENSG00000198825.15	22876	INPP5F		Down	0.12431	-0.138252	15	44	0.413719	BAP1 mutated	Non-mutants	Down	consistently lower in BAP1-mutants
IPO9	5	0	5	0	3.96914e-19	0.116602	ENSG00000198700	0.141425	4.97435	16.1214	7.80349e-05	0.000544343	ENSG00000198700.8	BAP1_Mutated_vs_NonMutants	ENSG00000198700.10	55705	IPO9		Up	0.517878	-0.0191785	15	44	0.769567	BAP1 mutated	Non-mutants	Down	consistently higher in BAP1-mutants
IQSEC3	0	8	0	8	0	-0.69217	ENSG00000120645	0.277851	1.26735	0.719521	0.397091	0.525477	ENSG00000120645.10	BAP1_Mutated_vs_NonMutants	ENSG00000120645.12	440073	IQSEC3		Up	0.367632	-0.311967	6	10	0.66533	BAP1 mutated	Non-mutants	Down	consistently lower in BAP1-mutants
IRF2BP2	0	5	0	5	4.83238e-62	-0.236386	ENSG00000168264	-0.293122	5.62109	17.693	3.58946e-05	0.000284409	ENSG00000168264.9	BAP1_Mutated_vs_NonMutants	ENSG00000168264.11	359948	IRF2BP2		Down	0.0399015	-0.102006	15	44	0.245921	BAP1 mutated	Non-mutants	Down	consistently lower in BAP1-mutants
ITGA1	0	8	0	8	0	-0.744257	ENSG00000213949	-0.338331	7.03052	11.2664	0.000908704	0.00413845	ENSG00000213949.7	BAP1_Mutated_vs_NonMutants	ENSG00000213949.10	3672	ITGA1		Down	0.00208139	-0.362816	15	44	0.075129	BAP1 mutated	Non-mutants	Down	consistently lower in BAP1-mutants
ITGA3	5	0	5	0	1.81769e-178	0.281144	ENSG00000005884	0.427123	6.37557	7.22929	0.00764175	0.023282	ENSG00000005884.16	BAP1_Mutated_vs_NonMutants	ENSG00000005884.18	3675	ITGA3		Up	0.337688	0.152112	15	44	0.638563	BAP1 mutated	Non-mutants	Up	consistently higher in BAP1-mutants
ITGA6	0	5	0	5	2.09866e-64	-0.279544	ENSG00000091409	-0.503834	6.70454	21.961	4.51775e-06	5.10513e-05	ENSG00000091409.13	BAP1_Mutated_vs_NonMutants	ENSG00000091409.15	3655	ITGA6		Down	0.0055484	-0.341242	15	44	0.103958	BAP1 mutated	Non-mutants	Down	consistently lower in BAP1-mutants
ITGB4	6	0	6	0	0	0.333751	ENSG00000132470	0.790218	3.61296	16.2505	7.31921e-05	0.000515862	ENSG00000132470.12	BAP1_Mutated_vs_NonMutants	ENSG00000132470.14	3691	ITGB4		Up	0.229011	0.148529	15	44	0.53649	BAP1 mutated	Non-mutants	Up	consistently higher in BAP1-mutants
ITPR1	8	0	8	0	0	0.953108	ENSG00000150995	0.64547	6.13268	36.2479	5.97691e-09	2.06441e-07	ENSG00000150995.16	BAP1_Mutated_vs_NonMutants	ENSG00000150995.20	3708	ITPR1		Up	0.147424	0.0603713	15	44	0.445356	BAP1 mutated	Non-mutants	Up	consistently higher in BAP1-mutants
ITPR2	0	5	0	5	2.90069073407739e-311	-0.504113	ENSG00000123104	0.185041	6.36485	6.42013	0.0118788	0.0330414	ENSG00000123104.10	BAP1_Mutated_vs_NonMutants	ENSG00000123104.12	3709	ITPR2		Up	0.215748	-0.0691155	15	44	0.526003	BAP1 mutated	Non-mutants	Down	consistently lower in BAP1-mutants
JUN	6	0	6	0	6.24004910697494e-321	0.375346	ENSG00000177606	-0.392385	6.41695	5.46209	0.0202024	0.0506945	ENSG00000177606.6	BAP1_Mutated_vs_NonMutants	ENSG00000177606.8	3725	JUN		Down	0.670577	-0.0698641	11	32	0.860935	BAP1 mutated	Non-mutants	Down	consistently higher in BAP1-mutants
KCNC3	0	6	0	6	3.16375e-215	-0.257985	ENSG00000131398	-0.525227	1.1782	6.58629	0.0108445	0.0307395	ENSG00000131398.12	BAP1_Mutated_vs_NonMutants	ENSG00000131398.15	3748	KCNC3		Down	NA	NA	NA	NA	NA	NA	NA	NA	consistently lower in BAP1-mutants
KCND3	5	0	5	0	0	0.768455	ENSG00000171385	0.717971	2.10842	4.89483	0.0278174	0.0655623	ENSG00000171385.8	BAP1_Mutated_vs_NonMutants	ENSG00000171385.10	3752	KCND3		Up	NA	NA	NA	NA	NA	NA	NA	NA	consistently higher in BAP1-mutants
KCNJ3	0	7	0	7	0	-0.876331	ENSG00000162989	-0.862869	3.52977	16.1756	7.59613e-05	0.00053272	ENSG00000162989.4	BAP1_Mutated_vs_NonMutants	ENSG00000162989.5	3760	KCNJ3		Down	NA	NA	NA	NA	NA	NA	NA	NA	consistently lower in BAP1-mutants
KCNQ3	6	0	6	0	0	0.450734	ENSG00000184156	0.358197	2.63687	4.14134	0.0428751	0.0928042	ENSG00000184156.14	BAP1_Mutated_vs_NonMutants	ENSG00000184156.17	3786	KCNQ3		Up	NA	NA	NA	NA	NA	NA	NA	NA	consistently higher in BAP1-mutants
KDM1B	5	0	5	0	2.27528e-78	0.17261	ENSG00000165097	0.488286	3.40019	63.1814	5.97657e-14	1.07147e-11	ENSG00000165097.12	BAP1_Mutated_vs_NonMutants	ENSG00000165097.16	221656	KDM1B		Up	0.761441	0.03946	9	29	0.905624	BAP1 mutated	Non-mutants	Up	consistently higher in BAP1-mutants
KDM5B	6	0	6	0	5.73668e-53	0.185586	ENSG00000117139	-0.00680661	5.0534	0.0101183	0.919954	0.946822	ENSG00000117139.15	BAP1_Mutated_vs_NonMutants	ENSG00000117139.18	10765	KDM5B		Down	0.11368	-0.258211	10	23	0.398183	BAP1 mutated	Non-mutants	Down	consistently higher in BAP1-mutants
KDM6A	7	0	7	0	1.06315e-183	0.305586	ENSG00000147050	0.519687	4.56228	41.9076	4.82904e-10	2.28207e-08	ENSG00000147050.13	BAP1_Mutated_vs_NonMutants	ENSG00000147050.16	7403	KDM6A		Up	0.18498	0.0235702	15	44	0.48974	BAP1 mutated	Non-mutants	Up	consistently higher in BAP1-mutants
KHDRBS3	0	8	0	8	0	-0.546525	ENSG00000131773	-0.411103	2.8659	10.2245	0.00155967	0.0064209	ENSG00000131773.12	BAP1_Mutated_vs_NonMutants	ENSG00000131773.14	10656	KHDRBS3		Down	0.173608	-0.0364538	15	44	0.476911	BAP1 mutated	Non-mutants	Down	consistently lower in BAP1-mutants
KIF13B	0	5	0	5	7.21039e-71	-0.36155	ENSG00000197892	-0.0443033	5.48103	0.333982	0.56383	0.678008	ENSG00000197892.11	BAP1_Mutated_vs_NonMutants	ENSG00000197892.13	23303	KIF13B		Down	0.517878	-0.0115752	15	44	0.769567	BAP1 mutated	Non-mutants	Down	consistently lower in BAP1-mutants
KIF2A	7	0	7	0	0	0.845146	ENSG00000068796	0.961626	4.45158	29.6952	1.1847e-07	2.46419e-06	ENSG00000068796.15	BAP1_Mutated_vs_NonMutants	ENSG00000068796.19	3796	KIF2A		Up	0.00737531	0.365046	15	44	0.115018	BAP1 mutated	Non-mutants	Up	consistently higher in BAP1-mutants
KLF12	0	5	0	5	0	-0.844033	ENSG00000118922	-0.310988	4.80314	17.3848	4.17742e-05	0.000323386	ENSG00000118922.15	BAP1_Mutated_vs_NonMutants	ENSG00000118922.17	11278	KLF12		Down	NA	NA	0	3	NA	BAP1 mutated	Non-mutants	NA	consistently lower in BAP1-mutants
KLF9	0	6	0	6	6.19668e-96	-0.448559	ENSG00000119138	-0.541792	5.60482	14.1469	0.000209456	0.00122764	ENSG00000119138.4	BAP1_Mutated_vs_NonMutants	ENSG00000119138.4	687	KLF9		Down	NA	NA	0	4	NA	BAP1 mutated	Non-mutants	NA	consistently lower in BAP1-mutants
KLHL22	5	0	5	0	2.82384e-70	0.127636	ENSG00000099910	0.0396484	3.3322	0.602246	0.438436	0.564901	ENSG00000099910.15	BAP1_Mutated_vs_NonMutants	ENSG00000099910.17	84861	KLHL22		Up	0.272165	-0.0410027	15	44	0.576383	BAP1 mutated	Non-mutants	Down	consistently higher in BAP1-mutants
L2HGDH	0	5	0	5	7.42224e-169	-0.397287	ENSG00000087299	-0.655869	3.16283	27.8182	2.83178e-07	5.08887e-06	ENSG00000087299.10	BAP1_Mutated_vs_NonMutants	ENSG00000087299.12	79944	L2HGDH		Down	0.120038	-0.158342	15	44	0.40597	BAP1 mutated	Non-mutants	Down	consistently lower in BAP1-mutants
L3MBTL4	0	5	0	5	1.42254e-253	-0.518943	ENSG00000154655	-0.677713	3.79605	46.9819	5.30121e-11	3.47099e-09	ENSG00000154655.13	BAP1_Mutated_vs_NonMutants	ENSG00000154655.16	91133	L3MBTL4		Down	NA	NA	0	1	NA	BAP1 mutated	Non-mutants	NA	consistently lower in BAP1-mutants
LAMA3	6	0	6	0	2.01159e-141	0.185358	ENSG00000053747	0.813783	4.0787	20.1228	1.09629e-05	0.000105469	ENSG00000053747.14	BAP1_Mutated_vs_NonMutants	ENSG00000053747.17	3909	LAMA3		Up	0.474092	0.17616	15	44	0.744265	BAP1 mutated	Non-mutants	Up	consistently higher in BAP1-mutants
LARGE1	7	0	7	0	0	0.476502	ENSG00000133424	0.346997	2.81222	12.8702	0.000399661	0.00209125	ENSG00000133424.19	BAP1_Mutated_vs_NonMutants	ENSG00000133424.22	9215	LARGE1		Up	NA	NA	NA	NA	NA	NA	NA	NA	consistently higher in BAP1-mutants
LGI4	0	5	0	5	3.27687e-218	-0.530434	ENSG00000153902	0.130457	3.74301	0.119927	0.729397	0.812643	ENSG00000153902.12	BAP1_Mutated_vs_NonMutants	ENSG00000153902.14	163175	LGI4		Up	NA	NA	2	5	NA	BAP1 mutated	Non-mutants	NA	consistently lower in BAP1-mutants
LIFR	0	7	0	7	4.14826e-274	-0.318624	ENSG00000113594	-0.237851	6.4122	2.47748	0.116718	0.203501	ENSG00000113594.8	BAP1_Mutated_vs_NonMutants	ENSG00000113594.10	3977	LIFR		Down	NA	NA	4	14	NA	BAP1 mutated	Non-mutants	NA	consistently lower in BAP1-mutants
LIN7A	0	9	0	9	0	-1.03877	ENSG00000111052	-0.740922	3.98727	11.2274	0.000927205	0.00420752	ENSG00000111052.6	BAP1_Mutated_vs_NonMutants	ENSG00000111052.8	8825	LIN7A		Down	0.257214	-0.148183	15	44	0.564194	BAP1 mutated	Non-mutants	Down	consistently lower in BAP1-mutants
LMTK2	5	0	5	0	2.01994e-99	0.107234	ENSG00000164715	0.152525	4.89344	4.00943	0.0462979	0.0984305	ENSG00000164715.5	BAP1_Mutated_vs_NonMutants	ENSG00000164715.6	22853	LMTK2		Up	0.100344	0.180551	15	44	0.371765	BAP1 mutated	Non-mutants	Up	consistently higher in BAP1-mutants
LRMP	0	6	0	6	0	-0.560526	NA	NA	NA	NA	NA	NA	NA	NA	NA	NA	NA	NA	NA	0.0515732	-0.149902	15	44	0.278792	BAP1 mutated	Non-mutants	Down	consistently lower in BAP1-mutants
LRP1B	6	0	6	0	0	0.562095	ENSG00000168702	-1.67835	1.74636	15.7202	9.52688e-05	0.000642588	ENSG00000168702.15	BAP1_Mutated_vs_NonMutants	ENSG00000168702.18	53353	LRP1B		Down	NA	NA	NA	NA	NA	NA	NA	NA	consistently higher in BAP1-mutants
LURAP1L	0	6	0	6	1.84895e-110	-0.358778	ENSG00000153714	-0.688091	2.18764	16.4117	6.75667e-05	0.000482384	ENSG00000153714.5	BAP1_Mutated_vs_NonMutants	ENSG00000153714.6	286343	LURAP1L		Down	0.536584	-0.190387	6	18	0.786295	BAP1 mutated	Non-mutants	Down	consistently lower in BAP1-mutants
MACROD2	5	0	5	0	0	0.753639	ENSG00000172264	0.810217	3.02156	6.75539	0.00988714	0.0286297	ENSG00000172264.15	BAP1_Mutated_vs_NonMutants	ENSG00000172264.17	140733	MACROD2		Up	0.724007	-0.0934124	15	44	0.886874	BAP1 mutated	Non-mutants	Down	consistently higher in BAP1-mutants
MAF	0	6	0	7	3.72796e-130	-0.514041	ENSG00000178573	-0.0831898	5.69867	0.540875	0.462741	0.587306	ENSG00000178573.6	BAP1_Mutated_vs_NonMutants	ENSG00000178573.7	4094	MAF		Down	0.558918	0.0785336	14	44	0.799804	BAP1 mutated	Non-mutants	Up	consistently lower in BAP1-mutants
MAGI1	0	6	0	6	4.86459e-165	-0.440699	ENSG00000151276	-0.356874	4.86366	8.26017	0.00439168	0.0148464	ENSG00000151276.22	BAP1_Mutated_vs_NonMutants	ENSG00000151276.23	9223	MAGI1		Down	0.0147742	-0.187072	15	44	0.159574	BAP1 mutated	Non-mutants	Down	consistently lower in BAP1-mutants
MALT1	6	0	6	0	0	0.322819	ENSG00000172175	-0.160387	5.43799	3.40666	0.0660847	0.130056	ENSG00000172175.11	BAP1_Mutated_vs_NonMutants	ENSG00000172175.15	10892	MALT1		Down	0.856524	0.0198703	15	44	0.944659	BAP1 mutated	Non-mutants	Up	consistently higher in BAP1-mutants
MAP1LC3B2	0	6	0	6	0	-0.448633	ENSG00000258102	-1.5969	-1.34417	58.6943	3.77043e-13	4.75812e-11	ENSG00000258102.2	BAP1_Mutated_vs_NonMutants	ENSG00000258102.5	643246	MAP1LC3B2		Down	0.14176	0.0919694	15	43	0.439043	BAP1 mutated	Non-mutants	Up	consistently lower in BAP1-mutants
MAP2	6	0	6	0	0	0.807076	ENSG00000078018	1.38649	3.57542	59.5703	2.62577e-13	3.55171e-11	ENSG00000078018.18	BAP1_Mutated_vs_NonMutants	ENSG00000078018.20	4133	MAP2		Up	0.287686	-0.222337	15	44	0.592635	BAP1 mutated	Non-mutants	Down	consistently higher in BAP1-mutants
MAP3K20	7	0	7	0	3.24018e-226	0.187378	ENSG00000091436	0.239681	4.51525	5.02573	0.0258278	0.0616466	ENSG00000091436.15	BAP1_Mutated_vs_NonMutants	ENSG00000091436.17	51776	MAP3K20		Up	0.179228	0.0938808	15	44	0.4821	BAP1 mutated	Non-mutants	Up	consistently higher in BAP1-mutants
MAP3K5	0	5	0	5	5.2778e-148	-0.35337	ENSG00000197442	0.0157671	4.6293	0.0460329	0.830286	0.886459	ENSG00000197442.9	BAP1_Mutated_vs_NonMutants	ENSG00000197442.10	4217	MAP3K5		Up	0.235851	-0.134345	15	44	0.543055	BAP1 mutated	Non-mutants	Down	consistently lower in BAP1-mutants
MAP4	7	0	7	0	7.14013e-166	0.365031	ENSG00000047849	0.508729	6.15796	63.4983	5.25298e-14	9.56932e-12	ENSG00000047849.20	BAP1_Mutated_vs_NonMutants	ENSG00000047849.21	4134	MAP4		Up	0.000518747	0.172397	15	44	0.0471579	BAP1 mutated	Non-mutants	Up	consistently higher in BAP1-mutants
MAPK14	5	0	5	0	2.42375e-181	0.246157	ENSG00000112062	0.283765	5.04809	36.0746	6.46149e-09	2.21485e-07	ENSG00000112062.9	BAP1_Mutated_vs_NonMutants	ENSG00000112062.11	1432	MAPK14		Up	0.00389059	0.0848485	15	44	0.0929386	BAP1 mutated	Non-mutants	Up	consistently higher in BAP1-mutants
MAPK9	5	0	5	0	4.1732e-79	0.197548	ENSG00000050748	0.195321	4.11809	15.8718	8.83441e-05	0.000603084	ENSG00000050748.16	BAP1_Mutated_vs_NonMutants	ENSG00000050748.18	5601	MAPK9		Up	0.0801409	0.0224785	15	44	0.335104	BAP1 mutated	Non-mutants	Up	consistently higher in BAP1-mutants
MAPT	0	6	0	6	0	-0.601447	ENSG00000186868	-0.66772	4.24856	7.05617	0.00839385	0.0251604	ENSG00000186868.14	BAP1_Mutated_vs_NonMutants	ENSG00000186868.17	4137	MAPT		Down	0.0932107	-0.150424	15	44	0.359867	BAP1 mutated	Non-mutants	Down	consistently lower in BAP1-mutants
MASP1	0	7	0	7	0	-0.699546	ENSG00000127241	-1.18434	4.09234	21.2858	6.25013e-06	6.62034e-05	ENSG00000127241.15	BAP1_Mutated_vs_NonMutants	ENSG00000127241.18	5648	MASP1		Down	0.12431	-0.241991	15	44	0.413719	BAP1 mutated	Non-mutants	Down	consistently lower in BAP1-mutants
MAVS	5	0	5	0	3.60028e-25	0.0409727	ENSG00000088888	0.196244	5.56498	15.5359	0.000104431	0.000695255	ENSG00000088888.16	BAP1_Mutated_vs_NonMutants	ENSG00000088888.18	57506	MAVS		Up	0.0349426	0.111301	15	44	0.232115	BAP1 mutated	Non-mutants	Up	consistently higher in BAP1-mutants
MCM9	6	0	6	0	7.53577e-137	0.208849	ENSG00000111877	0.128935	3.68335	6.56979	0.0109429	0.030949	ENSG00000111877.16	BAP1_Mutated_vs_NonMutants	ENSG00000111877.18	254394	MCM9		Up	NA	NA	NA	NA	NA	NA	NA	NA	consistently higher in BAP1-mutants
MDFIC	5	0	6	0	1.37801e-96	0.156112	ENSG00000135272	0.113458	4.14807	2.31111	0.129683	0.220754	ENSG00000135272.8	BAP1_Mutated_vs_NonMutants	ENSG00000135272.12	29969	MDFIC		Up	NA	NA	1	5	NA	BAP1 mutated	Non-mutants	NA	consistently higher in BAP1-mutants
MET	6	0	6	0	0	0.546521	ENSG00000105976	0.70489	7.31581	34.5084	1.31014e-08	3.98467e-07	ENSG00000105976.13	BAP1_Mutated_vs_NonMutants	ENSG00000105976.16	4233	MET		Up	0.00236704	0.458175	15	44	0.079316	BAP1 mutated	Non-mutants	Up	consistently higher in BAP1-mutants
MGAM	0	6	0	6	1.68236e-112	-0.389113	ENSG00000257335	-0.464367	6.33201	2.61287	0.107227	0.190571	ENSG00000257335.7	BAP1_Mutated_vs_NonMutants	ENSG00000257335.8	8972	MGAM		Down	0.402506	0.0598166	15	44	0.689139	BAP1 mutated	Non-mutants	Up	consistently lower in BAP1-mutants
MGST1	7	0	7	0	0	0.280663	ENSG00000008394	0.394311	4.82445	5.56866	0.0190334	0.0483086	ENSG00000008394.11	BAP1_Mutated_vs_NonMutants	ENSG00000008394.13	4257	MGST1		Up	0.0241682	0.534728	15	44	0.200239	BAP1 mutated	Non-mutants	Up	consistently higher in BAP1-mutants
MIOX	0	8	0	8	0	-0.627175	ENSG00000100253	0.0399793	6.11815	0.0136709	0.907013	0.938119	ENSG00000100253.11	BAP1_Mutated_vs_NonMutants	ENSG00000100253.13	55586	MIOX		Up	0.88364	-0.0272164	15	44	0.954619	BAP1 mutated	Non-mutants	Down	consistently lower in BAP1-mutants
MLIP	5	0	5	0	4.25735e-108	0.219419	ENSG00000146147	0.108637	0.157227	0.2029	0.652771	0.751676	ENSG00000146147.13	BAP1_Mutated_vs_NonMutants	ENSG00000146147.15	90523	MLIP		Up	0.44453	0.380156	5	15	0.723901	BAP1 mutated	Non-mutants	Up	consistently higher in BAP1-mutants
MLLT10	0	5	0	5	1.90595e-36	-0.243894	ENSG00000078403	-0.123194	4.53835	8.76378	0.00336008	0.0119341	ENSG00000078403.15	BAP1_Mutated_vs_NonMutants	ENSG00000078403.17	8028	MLLT10		Down	0.635772	0.093038	8	20	0.842149	BAP1 mutated	Non-mutants	Up	consistently lower in BAP1-mutants
MOB3A	5	0	5	0	2.74001e-175	0.273029	ENSG00000172081	0.15157	3.20214	2.65069	0.104731	0.187443	ENSG00000172081.12	BAP1_Mutated_vs_NonMutants	ENSG00000172081.14	126308	MOB3A		Up	0.750005	-0.0129755	15	44	0.89953	BAP1 mutated	Non-mutants	Down	consistently higher in BAP1-mutants
MOCOS	6	0	6	0	0	0.540901	ENSG00000075643	1.61702	2.07694	28.0022	2.5991e-07	4.74624e-06	ENSG00000075643.5	BAP1_Mutated_vs_NonMutants	ENSG00000075643.6	55034	MOCOS		Up	0.672472	0.0782808	5	15	0.860935	BAP1 mutated	Non-mutants	Up	consistently higher in BAP1-mutants
MORF4L2	6	0	6	0	4.99382e-28	0.0951394	ENSG00000123562	0.138609	5.63032	4.82066	0.0290155	0.067864	ENSG00000123562.15	BAP1_Mutated_vs_NonMutants	ENSG00000123562.18	9643	MORF4L2		Up	0.179228	-0.0927912	15	44	0.4821	BAP1 mutated	Non-mutants	Down	consistently higher in BAP1-mutants
MPP6	6	0	6	0	4.51221e-308	0.208488	ENSG00000105926	0.459896	4.87222	15.9862	8.34563e-05	0.00057547	ENSG00000105926.14	BAP1_Mutated_vs_NonMutants	ENSG00000105926.16	51678	MPP6		Up	0.00160065	0.370425	15	44	0.0686253	BAP1 mutated	Non-mutants	Up	consistently higher in BAP1-mutants
MPPE1	5	0	5	0	8.13884e-57	0.0561438	ENSG00000154889	0.0117007	3.46359	0.0280243	0.867183	0.911786	ENSG00000154889.15	BAP1_Mutated_vs_NonMutants	ENSG00000154889.17	65258	MPPE1		Up	0.558147	-0.0483383	12	32	0.799804	BAP1 mutated	Non-mutants	Down	consistently higher in BAP1-mutants
MPZL1	5	0	5	0	0	0.430764	ENSG00000197965	0.59442	5.29252	41.3075	6.2887e-10	2.85182e-08	ENSG00000197965.10	BAP1_Mutated_vs_NonMutants	ENSG00000197965.12	9019	MPZL1		Up	0.0932107	0.108399	15	44	0.359867	BAP1 mutated	Non-mutants	Up	consistently higher in BAP1-mutants
MSH3	9	0	9	0	4.01158e-211	0.367045	ENSG00000113318	0.164324	4.41384	5.79096	0.0168157	0.0437665	ENSG00000113318.9	BAP1_Mutated_vs_NonMutants	ENSG00000113318.11	4437	MSH3		Up	0.0515732	0.10771	15	44	0.278792	BAP1 mutated	Non-mutants	Up	consistently higher in BAP1-mutants
MSR1	5	0	5	0	0	0.469236	ENSG00000038945	0.288854	5.17569	4.51318	0.0345903	0.0781048	ENSG00000038945.13	BAP1_Mutated_vs_NonMutants	ENSG00000038945.15	4481	MSR1		Up	0.392824	0.189524	15	44	0.682006	BAP1 mutated	Non-mutants	Up	consistently higher in BAP1-mutants
MSRA	0	6	0	6	6.56045e-295	-0.697596	ENSG00000175806	0.0713285	3.92918	0.204884	0.651189	0.750419	ENSG00000175806.13	BAP1_Mutated_vs_NonMutants	ENSG00000175806.15	4482	MSRA		Up	0.724007	-0.00358495	15	44	0.886874	BAP1 mutated	Non-mutants	Down	consistently lower in BAP1-mutants
MTCP1	5	0	5	0	5.39358e-114	0.393444	ENSG00000214827	0.111379	2.01224	0.52835	0.467964	0.592369	ENSG00000214827.8	BAP1_Mutated_vs_NonMutants	ENSG00000214827.11	4515	MTCP1		Up	NA	NA	NA	NA	NA	NA	NA	NA	consistently higher in BAP1-mutants
MTSS1	0	9	0	9	0	-0.935203	ENSG00000170873	-0.376432	4.73997	16.079	7.9696e-05	0.000553753	ENSG00000170873.17	BAP1_Mutated_vs_NonMutants	ENSG00000170873.19	9788	MTSS1		Down	0.179228	-0.154556	15	44	0.4821	BAP1 mutated	Non-mutants	Down	consistently lower in BAP1-mutants
MVP	6	0	6	0	2.98131e-195	0.224018	ENSG00000013364	0.088372	6.55185	1.0591	0.30439	0.429607	ENSG00000013364.17	BAP1_Mutated_vs_NonMutants	ENSG00000013364.19	9961	MVP		Up	0.190865	0.195646	15	44	0.497454	BAP1 mutated	Non-mutants	Up	consistently higher in BAP1-mutants
MXI1	0	5	0	5	5.12921e-12	-0.198574	ENSG00000119950	-0.417705	4.87649	15.9539	8.48095e-05	0.00058354	ENSG00000119950.19	BAP1_Mutated_vs_NonMutants	ENSG00000119950.21	4601	MXI1		Down	NA	NA	NA	NA	NA	NA	NA	NA	consistently lower in BAP1-mutants
MZT2A	6	0	6	0	0	0.33193	ENSG00000173272	0.158289	3.22803	1.55594	0.213397	0.326344	ENSG00000173272.12	BAP1_Mutated_vs_NonMutants	ENSG00000173272.16	653784	MZT2A		Up	NA	NA	2	1	NA	BAP1 mutated	Non-mutants	NA	consistently higher in BAP1-mutants
NAMPT	5	0	5	0	1.95632e-141	0.252219	ENSG00000105835	0.24917	6.4243	1.49241	0.222962	0.337609	ENSG00000105835.10	BAP1_Mutated_vs_NonMutants	ENSG00000105835.13	10135	NAMPT		Up	0.37388	0.00803783	15	44	0.66632	BAP1 mutated	Non-mutants	Up	consistently higher in BAP1-mutants
NAPG	5	0	5	0	2.06068e-93	0.105917	ENSG00000134265	-0.128369	4.13211	4.12819	0.0432039	0.0933283	ENSG00000134265.11	BAP1_Mutated_vs_NonMutants	ENSG00000134265.13	8774	NAPG		Down	0.279854	-0.025091	15	44	0.584845	BAP1 mutated	Non-mutants	Down	consistently higher in BAP1-mutants
NBPF15	6	0	6	0	3.1617e-209	0.363884	ENSG00000266338	0.184604	3.58849	4.26977	0.039799	0.0872834	ENSG00000266338.5	BAP1_Mutated_vs_NonMutants	ENSG00000266338.6	284565	NBPF15		Up	NA	NA	NA	NA	NA	NA	NA	NA	consistently higher in BAP1-mutants
NDFIP1	5	0	6	0	8.62922e-82	0.234982	ENSG00000131507	0.159938	5.32089	8.24386	0.00443006	0.0149515	ENSG00000131507.10	BAP1_Mutated_vs_NonMutants	ENSG00000131507.11	80762	NDFIP1		Up	NA	NA	NA	NA	NA	NA	NA	NA	consistently higher in BAP1-mutants
NEDD9	0	6	0	6	2.92661e-214	-0.287683	ENSG00000111859	-0.927711	6.23888	39.6346	1.31746e-09	5.48069e-08	ENSG00000111859.15	BAP1_Mutated_vs_NonMutants	ENSG00000111859.17	4739	NEDD9		Down	0.172054	-0.194732	14	38	0.476911	BAP1 mutated	Non-mutants	Down	consistently lower in BAP1-mutants
NEGR1	0	9	0	9	0	-1.79996	ENSG00000172260	-1.15229	2.90785	18.5419	2.36716e-05	0.000200194	ENSG00000172260.12	BAP1_Mutated_vs_NonMutants	ENSG00000172260.15	257194	NEGR1		Down	0.104067	-0.190454	15	44	0.377608	BAP1 mutated	Non-mutants	Down	consistently lower in BAP1-mutants
NEK6	5	0	5	0	0	0.428531	ENSG00000119408	0.25023	5.39561	6.89813	0.00914702	0.0268982	ENSG00000119408.15	BAP1_Mutated_vs_NonMutants	ENSG00000119408.17	10783	NEK6		Up	0.115879	0.276961	15	44	0.399939	BAP1 mutated	Non-mutants	Up	consistently higher in BAP1-mutants
NFKB1	5	0	5	0	1.41802e-77	0.18895	ENSG00000109320	0.0599903	4.82542	0.943691	0.332245	0.459156	ENSG00000109320.10	BAP1_Mutated_vs_NonMutants	ENSG00000109320.13	4790	NFKB1		Up	0.142562	-0.0307165	15	44	0.439043	BAP1 mutated	Non-mutants	Down	consistently higher in BAP1-mutants
NFKBIZ	7	0	7	0	0	0.678161	ENSG00000144802	0.163645	5.27678	0.519218	0.471831	0.596295	ENSG00000144802.10	BAP1_Mutated_vs_NonMutants	ENSG00000144802.11	64332	NFKBIZ		Up	NA	NA	NA	NA	NA	NA	NA	NA	consistently higher in BAP1-mutants
NLRC5	5	0	5	0	1.27188e-69	0.127483	ENSG00000140853	-0.0385926	4.47833	0.0855584	0.770138	0.843917	ENSG00000140853.14	BAP1_Mutated_vs_NonMutants	ENSG00000140853.16	84166	NLRC5		Down	0.635745	0.00163452	7	22	0.842149	BAP1 mutated	Non-mutants	Up	consistently higher in BAP1-mutants
NPAS2	8	0	8	0	0	0.471925	ENSG00000170485	0.630202	2.57409	17.4193	4.10695e-05	0.000318793	ENSG00000170485.15	BAP1_Mutated_vs_NonMutants	ENSG00000170485.17	4862	NPAS2		Up	NA	NA	NA	NA	NA	NA	NA	NA	consistently higher in BAP1-mutants
NPAS3	5	0	5	0	2.44999e-170	0.193071	ENSG00000151322	-0.256738	1.37224	4.99418	0.0262933	0.0625661	ENSG00000151322.17	BAP1_Mutated_vs_NonMutants	ENSG00000151322.20	64067	NPAS3		Down	NA	NA	NA	NA	NA	NA	NA	NA	consistently higher in BAP1-mutants
NPEPL1	5	0	5	0	1.06425e-84	0.244106	ENSG00000215440	0.335506	2.44875	10.1343	0.00163474	0.00666316	ENSG00000215440.10	BAP1_Mutated_vs_NonMutants	ENSG00000215440.12	79716	NPEPL1		Up	0.053766	0.163362	15	44	0.283651	BAP1 mutated	Non-mutants	Up	consistently higher in BAP1-mutants
NPM1	5	0	6	0	2.14319e-40	0.125442	ENSG00000181163	-0.195948	7.46828	4.35081	0.0379786	0.0842482	ENSG00000181163.12	BAP1_Mutated_vs_NonMutants	ENSG00000181163.14	4869	NPM1		Down	0.346522	0.0269997	15	44	0.647413	BAP1 mutated	Non-mutants	Up	consistently higher in BAP1-mutants
NR3C2	0	6	0	6	0	-0.502581	ENSG00000151623	-0.681217	4.02817	29.7461	1.15713e-07	2.41575e-06	ENSG00000151623.13	BAP1_Mutated_vs_NonMutants	ENSG00000151623.15	4306	NR3C2		Down	NA	NA	4	13	NA	BAP1 mutated	Non-mutants	NA	consistently lower in BAP1-mutants
NR6A1	0	5	0	5	4.6676e-61	-0.317438	ENSG00000148200	-0.106033	1.40646	0.860726	0.354407	0.482072	ENSG00000148200.15	BAP1_Mutated_vs_NonMutants	ENSG00000148200.17	2649	NR6A1		Down	NA	NA	NA	NA	NA	NA	NA	NA	consistently lower in BAP1-mutants
NSF	5	0	5	0	2.94951e-128	0.151585	ENSG00000073969	0.141888	3.46832	6.90147	0.0091304	0.0268556	ENSG00000073969.17	BAP1_Mutated_vs_NonMutants	ENSG00000073969.18	4905	NSF		Up	0.096726	0.0509285	15	44	0.366663	BAP1 mutated	Non-mutants	Up	consistently higher in BAP1-mutants
NSUN7	0	5	0	5	1.95344e-243	-0.319586	ENSG00000179299	-0.940154	2.11493	42.4998	3.72325e-10	1.84036e-08	ENSG00000179299.15	BAP1_Mutated_vs_NonMutants	ENSG00000179299.17	79730	NSUN7		Down	NA	NA	NA	NA	NA	NA	NA	NA	consistently lower in BAP1-mutants
NT5DC3	6	0	6	0	0	0.517028	ENSG00000111696	0.793048	4.43326	23.8506	1.83249e-06	2.42781e-05	ENSG00000111696.10	BAP1_Mutated_vs_NonMutants	ENSG00000111696.12	51559	NT5DC3		Up	0.0864811	0.144212	15	44	0.347695	BAP1 mutated	Non-mutants	Up	consistently higher in BAP1-mutants
NTN4	0	5	0	5	0	-0.634056	ENSG00000074527	-0.722278	5.69055	15.0573	0.00013263	0.000843462	ENSG00000074527.10	BAP1_Mutated_vs_NonMutants	ENSG00000074527.13	59277	NTN4		Down	0.0319308	-0.243544	15	44	0.223705	BAP1 mutated	Non-mutants	Down	consistently lower in BAP1-mutants
NTRK2	0	9	0	9	0	-1.3712	ENSG00000148053	-1.02979	4.21869	10.3573	0.00145543	0.00608603	ENSG00000148053.14	BAP1_Mutated_vs_NonMutants	ENSG00000148053.17	4915	NTRK2		Down	NA	NA	NA	NA	NA	NA	NA	NA	consistently lower in BAP1-mutants
NUMB	0	6	0	6	2.48147e-47	-0.513357	ENSG00000133961	-0.113974	5.33717	3.41235	0.0658606	0.129728	ENSG00000133961.18	BAP1_Mutated_vs_NonMutants	ENSG00000133961.20	8650	NUMB		Down	0.00413197	-0.140428	15	44	0.0934739	BAP1 mutated	Non-mutants	Down	consistently lower in BAP1-mutants
OSBPL10	5	0	5	0	0	0.625665	ENSG00000144645	0.853633	4.68965	85.7461	8.44768e-18	4.41165e-15	ENSG00000144645.12	BAP1_Mutated_vs_NonMutants	ENSG00000144645.15	114884	OSBPL10		Up	0.0126569	0.171747	15	44	0.148465	BAP1 mutated	Non-mutants	Up	consistently higher in BAP1-mutants
OSBPL11	0	9	0	9	1.77208e-05	-0.222969	ENSG00000144909	-0.130253	3.8206	1.61286	0.20524	0.31644	ENSG00000144909.7	BAP1_Mutated_vs_NonMutants	ENSG00000144909.8	114885	OSBPL11		Down	0.111833	0.0952399	15	44	0.392975	BAP1 mutated	Non-mutants	Up	consistently lower in BAP1-mutants
OSBPL8	0	5	0	5	2.46065e-223	-0.392968	ENSG00000091039	-0.0791333	5.885	1.59197	0.20819	0.32005	ENSG00000091039.15	BAP1_Mutated_vs_NonMutants	ENSG00000091039.17	114882	OSBPL8		Down	1	0.000824813	15	44	1	BAP1 mutated	Non-mutants	Up	consistently lower in BAP1-mutants
OSMR	8	0	8	0	3.82141e-246	0.376655	ENSG00000145623	0.372981	6.12269	6.27889	0.0128379	0.0351382	ENSG00000145623.11	BAP1_Mutated_vs_NonMutants	ENSG00000145623.13	9180	OSMR		Up	0.558848	0.175515	10	20	0.799804	BAP1 mutated	Non-mutants	Up	consistently higher in BAP1-mutants
OTOGL	0	9	0	9	0	-0.419149	ENSG00000165899	1.11859	3.06039	13.9701	0.00022897	0.00131742	ENSG00000165899.9	BAP1_Mutated_vs_NonMutants	ENSG00000165899.12	283310	OTOGL		Up	NA	NA	NA	NA	NA	NA	NA	NA	consistently lower in BAP1-mutants
OTULIN	8	0	8	0	0	0.475534	ENSG00000154124	0.392129	4.90827	25.9087	6.92528e-07	1.0696e-05	ENSG00000154124.4	BAP1_Mutated_vs_NonMutants	ENSG00000154124.5	90268	OTULIN		Up	0.000328732	0.291555	15	44	0.0430331	BAP1 mutated	Non-mutants	Up	consistently higher in BAP1-mutants
P3H2	0	6	0	6	0	-1.14592	ENSG00000090530	-0.156972	5.79779	0.818813	0.366376	0.494123	ENSG00000090530.8	BAP1_Mutated_vs_NonMutants	ENSG00000090530.10	55214	P3H2		Down	0.3555	-0.133468	15	44	0.653247	BAP1 mutated	Non-mutants	Down	consistently lower in BAP1-mutants
PAM	7	0	7	0	0	0.608958	ENSG00000145730	0.127905	6.98893	1.98247	0.16034	0.260739	ENSG00000145730.19	BAP1_Mutated_vs_NonMutants	ENSG00000145730.20	5066	PAM		Up	0.0435208	0.138417	15	44	0.256629	BAP1 mutated	Non-mutants	Up	consistently higher in BAP1-mutants
PAQR5	0	6	0	6	3.88806e-206	-0.345912	ENSG00000137819	-0.601573	4.99095	21.3643	6.01843e-06	6.41577e-05	ENSG00000137819.12	BAP1_Mutated_vs_NonMutants	ENSG00000137819.14	54852	PAQR5		Down	NA	NA	NA	NA	NA	NA	NA	NA	consistently lower in BAP1-mutants
PARP14	5	0	5	0	9.783e-103	0.216455	ENSG00000173193	0.199131	7.21742	4.67032	0.0316129	0.0726336	ENSG00000173193.12	BAP1_Mutated_vs_NonMutants	ENSG00000173193.15	54625	PARP14		Up	0.0801409	0.0723864	15	44	0.335104	BAP1 mutated	Non-mutants	Up	consistently higher in BAP1-mutants
PARP4	7	0	7	0	0	0.34363	ENSG00000102699	0.308004	6.13606	28.1902	2.3812e-07	4.43071e-06	ENSG00000102699.5	BAP1_Mutated_vs_NonMutants	ENSG00000102699.6	143	PARP4		Up	0.0334083	0.15866	15	44	0.228255	BAP1 mutated	Non-mutants	Up	consistently higher in BAP1-mutants
PARP8	5	0	5	0	6.73678e-19	0.0514922	ENSG00000151883	0.0146054	4.65566	0.0254926	0.873271	0.915545	ENSG00000151883.15	BAP1_Mutated_vs_NonMutants	ENSG00000151883.19	79668	PARP8		Up	NA	NA	NA	NA	NA	NA	NA	NA	consistently higher in BAP1-mutants
PARP9	5	0	5	0	1.9945e-43	0.0949352	ENSG00000138496	0.222052	4.90091	7.01478	0.00858471	0.0256102	ENSG00000138496.15	BAP1_Mutated_vs_NonMutants	ENSG00000138496.16	83666	PARP9		Up	0.0897963	0.0522476	15	44	0.354492	BAP1 mutated	Non-mutants	Up	consistently higher in BAP1-mutants
PAX8	5	0	5	0	0	0.582223	ENSG00000125618	0.798605	5.92182	36.3578	5.68876e-09	1.98002e-07	ENSG00000125618.15	BAP1_Mutated_vs_NonMutants	ENSG00000125618.18	7849	PAX8		Up	0.0189804	0.219244	15	44	0.177138	BAP1 mutated	Non-mutants	Up	consistently higher in BAP1-mutants
PCED1B	5	0	5	0	2.73659e-169	0.252778	ENSG00000179715	0.0528956	1.08427	0.170575	0.679946	0.773223	ENSG00000179715.11	BAP1_Mutated_vs_NonMutants	ENSG00000179715.13	91523	PCED1B		Up	NA	NA	NA	NA	NA	NA	NA	NA	consistently higher in BAP1-mutants
PDCD6	5	0	5	0	6.37076e-49	0.262425	ENSG00000249915	0.179292	4.7591	6.46319	0.0116013	0.0324777	ENSG00000249915.6	BAP1_Mutated_vs_NonMutants	ENSG00000249915.8	10016	PDCD6		Up	0.452969	0.0744019	15	44	0.727626	BAP1 mutated	Non-mutants	Up	consistently higher in BAP1-mutants
PDE7A	0	5	0	5	0	-0.803274	ENSG00000205268	-0.11796	5.21942	0.808834	0.369308	0.497225	ENSG00000205268.9	BAP1_Mutated_vs_NonMutants	ENSG00000205268.11	5150	PDE7A		Down	0.0328093	0.350013	6	16	0.228255	BAP1 mutated	Non-mutants	Up	consistently lower in BAP1-mutants
PDE7B	0	6	0	6	0	-0.706117	ENSG00000171408	-0.540299	3.26832	15.0765	0.000131364	0.000838717	ENSG00000171408.12	BAP1_Mutated_vs_NonMutants	ENSG00000171408.14	27115	PDE7B		Down	NA	NA	0	2	NA	BAP1 mutated	Non-mutants	NA	consistently lower in BAP1-mutants
PDK4	0	7	0	7	0	-1.0553	ENSG00000004799	-0.921482	8.51783	6.89804	0.00914745	0.0268982	ENSG00000004799.7	BAP1_Mutated_vs_NonMutants	ENSG00000004799.8	5166	PDK4		Down	0.364619	-0.17195	15	44	0.660485	BAP1 mutated	Non-mutants	Down	consistently lower in BAP1-mutants
PDXDC1	5	0	5	0	1.28102e-193	0.23204	ENSG00000179889	0.149356	6.00344	4.55047	0.033858	0.0767889	ENSG00000179889.17	BAP1_Mutated_vs_NonMutants	ENSG00000179889.19	23042	PDXDC1		Up	0.00236704	0.33847	15	44	0.079316	BAP1 mutated	Non-mutants	Up	consistently higher in BAP1-mutants
PDXK	5	0	5	0	3.38287e-142	0.215095	ENSG00000160209	0.451675	5.74282	29.9428	1.05666e-07	2.23491e-06	ENSG00000160209.17	BAP1_Mutated_vs_NonMutants	ENSG00000160209.19	8566	PDXK		Up	0.402506	0.0712258	15	44	0.689139	BAP1 mutated	Non-mutants	Up	consistently higher in BAP1-mutants
PDZRN3	0	9	0	9	0	-1.06007	ENSG00000121440	-0.440715	2.7033	3.25942	0.0721854	0.139415	ENSG00000121440.13	BAP1_Mutated_vs_NonMutants	ENSG00000121440.15	23024	PDZRN3		Down	NA	NA	4	20	NA	BAP1 mutated	Non-mutants	NA	consistently lower in BAP1-mutants
PEBP1	0	8	0	8	3.21401e-63	-0.185395	ENSG00000089220	-0.124689	7.31344	1.14057	0.286534	0.410068	ENSG00000089220.4	BAP1_Mutated_vs_NonMutants	ENSG00000089220.5	5037	PEBP1		Down	0.383282	-0.0679489	15	44	0.674384	BAP1 mutated	Non-mutants	Down	consistently lower in BAP1-mutants
PER3	0	6	0	6	1.10842e-260	-0.486137	ENSG00000049246	-0.497805	4.24583	13.0982	0.000355943	0.00189556	ENSG00000049246.13	BAP1_Mutated_vs_NonMutants	ENSG00000049246.14	8863	PER3		Down	0.674071	-0.0242034	11	30	0.861386	BAP1 mutated	Non-mutants	Down	consistently lower in BAP1-mutants
PFKFB3	6	0	6	0	4.02235e-178	0.18637	ENSG00000170525	0.107618	6.0958	0.407728	0.523694	0.642824	ENSG00000170525.17	BAP1_Mutated_vs_NonMutants	ENSG00000170525.21	5209	PFKFB3		Up	0.402506	0.0193127	15	44	0.689139	BAP1 mutated	Non-mutants	Up	consistently higher in BAP1-mutants
PGBD5	7	0	7	0	4.98275e-278	0.352241	ENSG00000177614	0.0330449	2.44107	0.0207909	0.885463	0.92391	ENSG00000177614.8	BAP1_Mutated_vs_NonMutants	ENSG00000177614.11	79605	PGBD5		Up	0.847852	-0.100839	8	24	0.943682	BAP1 mutated	Non-mutants	Down	consistently higher in BAP1-mutants
PHIP	7	0	7	0	0	0.432608	ENSG00000146247	0.297551	6.03701	24.3888	1.41947e-06	1.96715e-05	ENSG00000146247.13	BAP1_Mutated_vs_NonMutants	ENSG00000146247.14	55023	PHIP		Up	0.870063	0.00587695	15	44	0.948826	BAP1 mutated	Non-mutants	Up	consistently higher in BAP1-mutants
PHYHIPL	0	7	0	7	0	-0.540126	ENSG00000165443	-0.558955	2.67265	5.72951	0.0174004	0.0449723	ENSG00000165443.10	BAP1_Mutated_vs_NonMutants	ENSG00000165443.12	84457	PHYHIPL		Down	0.55201	-0.0561232	15	44	0.794219	BAP1 mutated	Non-mutants	Down	consistently lower in BAP1-mutants
PHYKPL	6	0	6	0	0	0.772559	ENSG00000175309	0.0863726	5.11838	1.57952	0.209972	0.322044	ENSG00000175309.13	BAP1_Mutated_vs_NonMutants	ENSG00000175309.15	85007	PHYKPL		Up	0.540514	-0.0482673	15	44	0.786304	BAP1 mutated	Non-mutants	Down	consistently higher in BAP1-mutants
PILRB	5	0	5	0	9.51139e-55	0.0501981	ENSG00000121716	0.185485	2.61807	1.37385	0.242238	0.360564	ENSG00000121716.17	BAP1_Mutated_vs_NonMutants	ENSG00000121716.20	29990	PILRB		Up	NA	NA	NA	NA	NA	NA	NA	NA	consistently higher in BAP1-mutants
PKHD1	0	8	0	8	0	-1.4783	ENSG00000170927	-0.504211	8.18664	3.95151	0.0478914	0.101246	ENSG00000170927.13	BAP1_Mutated_vs_NonMutants	ENSG00000170927.15	5314	PKHD1		Down	NA	NA	NA	NA	NA	NA	NA	NA	consistently lower in BAP1-mutants
PLAGL1	7	0	7	0	1.06546e-159	0.194312	ENSG00000118495	0.260812	3.8487	4.29263	0.0392762	0.0864138	ENSG00000118495.17	BAP1_Mutated_vs_NonMutants	ENSG00000118495.20	5325	PLAGL1		Up	NA	NA	NA	NA	NA	NA	NA	NA	consistently higher in BAP1-mutants
PLCL1	0	6	0	6	7.77803e-57	-0.239167	ENSG00000115896	-0.19541	4.3686	1.5259	0.217858	0.331707	ENSG00000115896.14	BAP1_Mutated_vs_NonMutants	ENSG00000115896.16	5334	PLCL1		Down	0.053766	-0.126421	15	44	0.283651	BAP1 mutated	Non-mutants	Down	consistently lower in BAP1-mutants
PLEKHH2	0	7	0	7	0	-0.588344	ENSG00000152527	0.251338	4.8655	1.68846	0.19497	0.30424	ENSG00000152527.12	BAP1_Mutated_vs_NonMutants	ENSG00000152527.14	130271	PLEKHH2		Up	NA	NA	2	15	NA	BAP1 mutated	Non-mutants	NA	consistently lower in BAP1-mutants
PLOD2	5	0	5	0	5.23066e-134	0.527354	ENSG00000152952	0.840558	6.98905	21.1557	6.65447e-06	6.95594e-05	ENSG00000152952.10	BAP1_Mutated_vs_NonMutants	ENSG00000152952.12	5352	PLOD2		Up	0.0349426	0.578353	15	44	0.232115	BAP1 mutated	Non-mutants	Up	consistently higher in BAP1-mutants
PML	5	0	5	0	1.9104e-102	0.147597	ENSG00000140464	0.348462	4.04111	19.4479	1.5215e-05	0.000138251	ENSG00000140464.18	BAP1_Mutated_vs_NonMutants	ENSG00000140464.20	5371	PML		Up	0.392824	0.0136626	15	44	0.682006	BAP1 mutated	Non-mutants	Up	consistently higher in BAP1-mutants
PMM2	5	0	5	0	8.98614e-193	0.239165	ENSG00000140650	0.355765	3.24003	14.2578	0.000198087	0.00117567	ENSG00000140650.10	BAP1_Mutated_vs_NonMutants	ENSG00000140650.12	5373	PMM2		Up	0.0685697	0.156503	15	44	0.317106	BAP1 mutated	Non-mutants	Up	consistently higher in BAP1-mutants
PPARD	5	0	5	0	4.51739e-05	0.0536425	ENSG00000112033	0.220517	2.908	3.47015	0.0636273	0.126232	ENSG00000112033.12	BAP1_Mutated_vs_NonMutants	ENSG00000112033.14	5467	PPARD		Up	NA	NA	NA	NA	NA	NA	NA	NA	consistently higher in BAP1-mutants
PPARG	0	6	0	6	5.25576e-25	-0.257506	ENSG00000132170	-0.481298	3.41384	21.9148	4.61912e-06	5.19628e-05	ENSG00000132170.18	BAP1_Mutated_vs_NonMutants	ENSG00000132170.23	5468	PPARG		Down	NA	NA	NA	NA	NA	NA	NA	NA	consistently lower in BAP1-mutants
PRCC	5	0	5	0	8.01336e-37	0.121478	ENSG00000143294	0.383399	2.88868	31.057	6.32437e-08	1.46524e-06	ENSG00000143294.13	BAP1_Mutated_vs_NonMutants	ENSG00000143294.15	5546	PRCC		Up	0.599134	0.00846219	15	44	0.822469	BAP1 mutated	Non-mutants	Up	consistently higher in BAP1-mutants
PRICKLE2	0	7	0	7	0	-0.577138	ENSG00000163637	-0.137657	3.55464	1.90281	0.168964	0.272069	ENSG00000163637.10	BAP1_Mutated_vs_NonMutants	ENSG00000163637.13	166336	PRICKLE2		Down	0.0493839	-0.388318	9	16	0.272929	BAP1 mutated	Non-mutants	Down	consistently lower in BAP1-mutants
PRKAR1B	9	0	9	0	0	0.517417	ENSG00000188191	0.58488	2.30609	24.5102	1.34009e-06	1.87834e-05	ENSG00000188191.13	BAP1_Mutated_vs_NonMutants	ENSG00000188191.15	5575	PRKAR1B		Up	0.0670344	0.148846	15	43	0.315656	BAP1 mutated	Non-mutants	Up	consistently higher in BAP1-mutants
PRMT2	5	0	5	0	6.15111e-168	0.188683	ENSG00000160310	-0.021549	5.27419	0.177804	0.67362	0.768132	ENSG00000160310.15	BAP1_Mutated_vs_NonMutants	ENSG00000160310.18	3275	PRMT2		Down	0.452211	-0.057199	15	41	0.727626	BAP1 mutated	Non-mutants	Down	consistently higher in BAP1-mutants
PRPF4B	5	0	5	0	7.61976e-34	0.122949	ENSG00000112739	0.0398863	5.39041	1.07827	0.300061	0.424691	ENSG00000112739.15	BAP1_Mutated_vs_NonMutants	ENSG00000112739.17	8899	PRPF4B		Up	0.422283	-0.0576416	15	44	0.70678	BAP1 mutated	Non-mutants	Down	consistently higher in BAP1-mutants
PRUNE2	0	5	0	5	0	-0.483369	ENSG00000106772	-0.305248	7.84388	4.04637	0.0453111	0.0969163	ENSG00000106772.16	BAP1_Mutated_vs_NonMutants	ENSG00000106772.18	158471	PRUNE2		Down	0.789521	-0.0221607	15	44	0.917216	BAP1 mutated	Non-mutants	Down	consistently lower in BAP1-mutants
PSORS1C1	7	0	7	0	9.3704e-308	0.382842	ENSG00000204540	0.312968	0.749134	2.70783	0.10108	0.182052	ENSG00000204540.9	BAP1_Mutated_vs_NonMutants	ENSG00000204540.11	170679	PSORS1C1		Up	NA	NA	NA	NA	NA	NA	NA	NA	consistently higher in BAP1-mutants
PTPN2	5	0	5	0	1.74057e-87	0.0819673	ENSG00000175354	0.00445367	3.79807	0.00357221	0.952387	0.968309	ENSG00000175354.17	BAP1_Mutated_vs_NonMutants	ENSG00000175354.20	5771	PTPN2		Up	0.623345	0.0103087	15	44	0.833333	BAP1 mutated	Non-mutants	Up	consistently higher in BAP1-mutants
PTPN20	0	5	0	5	5.31455990446302e-317	-0.423751	ENSG00000204179	-0.396619	1.40943	1.71943	0.190937	0.299395	ENSG00000204179.9	BAP1_Mutated_vs_NonMutants	ENSG00000204179.10	26095	PTPN20		Down	NA	NA	NA	NA	NA	NA	NA	NA	consistently lower in BAP1-mutants
PTPN3	5	0	5	0	3.71534e-152	0.0475027	ENSG00000070159	0.14429	5.1633	2.28929	0.131499	0.223173	ENSG00000070159.12	BAP1_Mutated_vs_NonMutants	ENSG00000070159.14	5774	PTPN3		Up	0.660414	0.0189768	15	44	0.854462	BAP1 mutated	Non-mutants	Up	consistently higher in BAP1-mutants
PTPRD	0	8	0	8	0	-0.977188	ENSG00000153707	-1.09473	5.07489	14.1856	0.00020541	0.0012105	ENSG00000153707.14	BAP1_Mutated_vs_NonMutants	ENSG00000153707.17	5789	PTPRD		Down	0.0583796	-0.157766	15	44	0.294387	BAP1 mutated	Non-mutants	Down	consistently lower in BAP1-mutants
PTPRE	5	0	5	0	4.23735e-73	0.117045	ENSG00000132334	0.0527865	4.18458	0.195457	0.658785	0.756356	ENSG00000132334.15	BAP1_Mutated_vs_NonMutants	ENSG00000132334.17	5791	PTPRE		Up	0.563623	-0.0730725	15	44	0.799804	BAP1 mutated	Non-mutants	Down	consistently higher in BAP1-mutants
PTPRF	5	0	6	0	1.71736e-196	0.219377	ENSG00000142949	0.358078	6.04461	9.3483	0.00246775	0.00929067	ENSG00000142949.15	BAP1_Mutated_vs_NonMutants	ENSG00000142949.17	5792	PTPRF		Up	0.979396	-0.0561479	15	44	0.994489	BAP1 mutated	Non-mutants	Down	consistently higher in BAP1-mutants
PTPRG	0	8	0	8	0	-1.21531	ENSG00000144724	-0.476505	6.22005	18.1889	2.81381e-05	0.000230983	ENSG00000144724.17	BAP1_Mutated_vs_NonMutants	ENSG00000144724.20	5793	PTPRG		Down	0.00919586	-0.32866	15	44	0.12592	BAP1 mutated	Non-mutants	Down	consistently lower in BAP1-mutants
PTPRJ	0	7	0	7	0	-0.6393	ENSG00000149177	0.146753	5.54806	3.63032	0.0578528	0.117163	ENSG00000149177.11	BAP1_Mutated_vs_NonMutants	ENSG00000149177.13	5795	PTPRJ		Up	0.924556	-0.0193993	15	44	0.972656	BAP1 mutated	Non-mutants	Down	consistently lower in BAP1-mutants
QSOX1	6	0	6	0	4.0694451177313e-310	0.350014	ENSG00000116260	0.495276	5.2063	7.09512	0.00821827	0.0247154	ENSG00000116260.15	BAP1_Mutated_vs_NonMutants	ENSG00000116260.17	5768	QSOX1		Up	0.209323	0.177318	15	44	0.518581	BAP1 mutated	Non-mutants	Up	consistently higher in BAP1-mutants
RAI1	6	0	6	0	0	0.370047	ENSG00000108557	0.562615	2.93076	26.8009	4.5556e-07	7.53341e-06	ENSG00000108557.16	BAP1_Mutated_vs_NonMutants	ENSG00000108557.19	10743	RAI1		Up	0.474092	-0.0887838	15	44	0.744265	BAP1 mutated	Non-mutants	Down	consistently higher in BAP1-mutants
RAPGEF5	6	0	6	0	0	0.743017	ENSG00000136237	-0.172754	5.33918	1.92468	0.166545	0.268912	ENSG00000136237.17	BAP1_Mutated_vs_NonMutants	ENSG00000136237.19	9771	RAPGEF5		Down	NA	NA	NA	NA	NA	NA	NA	NA	consistently higher in BAP1-mutants
RARS	6	0	6	0	4.77791e-73	0.201525	NA	NA	NA	NA	NA	NA	NA	NA	NA	NA	NA	NA	NA	0.00160065	0.16684	15	44	0.0686253	BAP1 mutated	Non-mutants	Up	consistently higher in BAP1-mutants
RASA1	5	0	5	0	6.04681e-112	0.233841	ENSG00000145715	0.0591972	5.16039	1.61359	0.205137	0.316325	ENSG00000145715.13	BAP1_Mutated_vs_NonMutants	ENSG00000145715.15	5921	RASA1		Up	3.91562e-05	0.121245	15	44	0.0240272	BAP1 mutated	Non-mutants	Up	consistently higher in BAP1-mutants
RB1	6	0	6	0	0	0.321529	ENSG00000139687	0.336053	5.16017	43.9033	2.01513e-10	1.09813e-08	ENSG00000139687.12	BAP1_Mutated_vs_NonMutants	ENSG00000139687.16	5925	RB1		Up	0.000518747	0.156619	15	44	0.0471579	BAP1 mutated	Non-mutants	Up	consistently higher in BAP1-mutants
RBCK1	5	0	5	0	3.13113e-204	0.260251	ENSG00000125826	0.728785	4.40424	41.1129	6.85188e-10	3.06489e-08	ENSG00000125826.18	BAP1_Mutated_vs_NonMutants	ENSG00000125826.21	10616	RBCK1		Up	0.096726	0.109526	15	44	0.366663	BAP1 mutated	Non-mutants	Up	consistently higher in BAP1-mutants
RBM47	0	5	0	5	1.06355e-100	-0.20183	ENSG00000163694	0.0718408	5.92984	0.725102	0.395269	0.523657	ENSG00000163694.13	BAP1_Mutated_vs_NonMutants	ENSG00000163694.15	54502	RBM47		Up	0.13782	0.0987764	15	44	0.432999	BAP1 mutated	Non-mutants	Up	consistently lower in BAP1-mutants
RBMS3	0	6	0	6	0	-0.691175	ENSG00000144642	-0.193162	4.5559	2.43612	0.119801	0.207633	ENSG00000144642.19	BAP1_Mutated_vs_NonMutants	ENSG00000144642.22	27303	RBMS3		Down	0.0932107	-0.186319	15	44	0.359867	BAP1 mutated	Non-mutants	Down	consistently lower in BAP1-mutants
RCAN2	0	6	0	6	1.04465e-63	-0.140013	ENSG00000172348	0.128015	4.19401	0.38408	0.535977	0.654018	ENSG00000172348.13	BAP1_Mutated_vs_NonMutants	ENSG00000172348.15	10231	RCAN2		Up	NA	NA	2	10	NA	BAP1 mutated	Non-mutants	NA	consistently lower in BAP1-mutants
RCC1	6	0	6	0	1.37149e-119	0.168624	ENSG00000180198	0.161329	2.59443	1.78132	0.18317	0.289982	ENSG00000180198.14	BAP1_Mutated_vs_NonMutants	ENSG00000180198.16	1104	RCC1		Up	0.563623	0.00553917	15	44	0.799804	BAP1 mutated	Non-mutants	Up	consistently higher in BAP1-mutants
RDH13	5	0	5	0	0	0.36436	ENSG00000160439	-0.444366	3.58959	6.20351	0.0133822	0.0363156	ENSG00000160439.14	BAP1_Mutated_vs_NonMutants	ENSG00000160439.16	112724	RDH13		Down	NA	NA	NA	NA	NA	NA	NA	NA	consistently higher in BAP1-mutants
RERE	0	5	0	5	1.3371e-134	-0.35184	ENSG00000142599	0.263765	5.1857	10.8158	0.00114711	0.00500234	ENSG00000142599.16	BAP1_Mutated_vs_NonMutants	ENSG00000142599.19	473	RERE		Up	0.829573	0.0909878	15	44	0.935318	BAP1 mutated	Non-mutants	Up	consistently lower in BAP1-mutants
RFX7	5	0	5	0	7.85431e-277	0.292388	ENSG00000181827	0.375	3.69428	26.5112	5.21825e-07	8.43772e-06	ENSG00000181827.13	BAP1_Mutated_vs_NonMutants	ENSG00000181827.15	64864	RFX7		Up	NA	NA	2	10	NA	BAP1 mutated	Non-mutants	NA	consistently higher in BAP1-mutants
RHPN2	5	0	5	0	2.53941e-55	0.131405	ENSG00000131941	-0.0931897	4.05857	0.913969	0.339963	0.467089	ENSG00000131941.6	BAP1_Mutated_vs_NonMutants	ENSG00000131941.8	85415	RHPN2		Down	0.951948	-0.00366888	15	44	0.984643	BAP1 mutated	Non-mutants	Down	consistently higher in BAP1-mutants
RIPOR3	0	9	0	9	0	-0.736522	ENSG00000042062	-1.25964	4.02854	32.3941	3.4274e-08	8.78793e-07	ENSG00000042062.10	BAP1_Mutated_vs_NonMutants	ENSG00000042062.13	140876	RIPOR3		Down	0.00279945	-0.515341	5	22	0.0856431	BAP1 mutated	Non-mutants	Down	consistently lower in BAP1-mutants
RNF128	5	0	5	0	1.2517e-62	0.213871	ENSG00000133135	0.826656	4.55029	24.4808	1.35891e-06	1.89835e-05	ENSG00000133135.12	BAP1_Mutated_vs_NonMutants	ENSG00000133135.14	79589	RNF128		Up	NA	NA	0	1	NA	BAP1 mutated	Non-mutants	NA	consistently higher in BAP1-mutants
RNF144B	7	0	7	0	0	0.608933	ENSG00000137393	0.177506	5.08127	2.23575	0.136079	0.229377	ENSG00000137393.9	BAP1_Mutated_vs_NonMutants	ENSG00000137393.10	255488	RNF144B		Up	NA	NA	NA	NA	NA	NA	NA	NA	consistently higher in BAP1-mutants
RNF145	5	0	6	0	3.25957e-09	0.0891294	ENSG00000145860	0.279583	5.16829	15.9054	8.68774e-05	0.000594689	ENSG00000145860.10	BAP1_Mutated_vs_NonMutants	ENSG00000145860.12	153830	RNF145		Up	NA	NA	NA	NA	NA	NA	NA	NA	consistently higher in BAP1-mutants
RNF152	0	7	0	7	0	-0.848511	ENSG00000176641	-0.579418	7.11493	9.02866	0.0029207	0.0106481	ENSG00000176641.9	BAP1_Mutated_vs_NonMutants	ENSG00000176641.11	220441	RNF152		Down	NA	NA	1	0	NA	BAP1 mutated	Non-mutants	NA	consistently lower in BAP1-mutants
RNF216	5	0	5	0	1.79227e-75	0.0108059	ENSG00000011275	0.13008	4.67708	7.1687	0.00789676	0.0238987	ENSG00000011275.17	BAP1_Mutated_vs_NonMutants	ENSG00000011275.19	54476	RNF216		Up	NA	NA	1	4	NA	BAP1 mutated	Non-mutants	NA	consistently higher in BAP1-mutants
RNLS	0	6	0	6	0	-1.00143	ENSG00000184719	-0.183604	2.62743	1.37539	0.241975	0.360268	ENSG00000184719.10	BAP1_Mutated_vs_NonMutants	ENSG00000184719.12	55328	RNLS		Down	0.442606	-0.0206584	15	44	0.721965	BAP1 mutated	Non-mutants	Down	consistently lower in BAP1-mutants
RPS6KA2	6	0	6	0	0	0.479316	ENSG00000071242	-0.220356	4.02599	5.1397	0.0242165	0.0584679	ENSG00000071242.10	BAP1_Mutated_vs_NonMutants	ENSG00000071242.12	6196	RPS6KA2		Down	NA	NA	3	2	NA	BAP1 mutated	Non-mutants	NA	consistently higher in BAP1-mutants
RPS6KA3	5	0	5	0	1.85731e-65	0.0898927	ENSG00000177189	0.426141	5.51756	37.0537	4.16301e-09	1.51675e-07	ENSG00000177189.11	BAP1_Mutated_vs_NonMutants	ENSG00000177189.14	6197	RPS6KA3		Up	0.157519	0.0874066	15	44	0.455931	BAP1 mutated	Non-mutants	Up	consistently higher in BAP1-mutants
RPS6KC1	5	0	5	0	6.2835e-30	0.186468	ENSG00000136643	0.0491071	3.9468	1.05797	0.304647	0.429889	ENSG00000136643.10	BAP1_Mutated_vs_NonMutants	ENSG00000136643.12	26750	RPS6KC1		Up	0.44356	-0.0603382	14	38	0.72292	BAP1 mutated	Non-mutants	Down	consistently higher in BAP1-mutants
RPTOR	5	0	5	0	1.18258e-63	0.0860115	ENSG00000141564	0.156217	3.76557	2.90117	0.0897251	0.165386	ENSG00000141564.12	BAP1_Mutated_vs_NonMutants	ENSG00000141564.15	57521	RPTOR		Up	0.0435208	0.0812783	15	44	0.256629	BAP1 mutated	Non-mutants	Up	consistently higher in BAP1-mutants
RRAD	5	0	5	0	2.11431e-282	0.483688	ENSG00000166592	0.711985	4.13529	9.46027	0.00232663	0.00886428	ENSG00000166592.10	BAP1_Mutated_vs_NonMutants	ENSG00000166592.12	6236	RRAD		Up	0.0305083	0.189575	15	44	0.220081	BAP1 mutated	Non-mutants	Up	consistently higher in BAP1-mutants
RSRC1	5	0	5	0	7.69328e-171	0.299314	ENSG00000174891	0.214532	3.51485	15.9862	8.34584e-05	0.00057547	ENSG00000174891.11	BAP1_Mutated_vs_NonMutants	ENSG00000174891.13	51319	RSRC1		Up	0.829573	-0.00298813	15	44	0.935318	BAP1 mutated	Non-mutants	Down	consistently higher in BAP1-mutants
RTN4	5	0	5	0	2.1482e-59	0.117144	ENSG00000115310	0.442989	6.62382	40.2654	9.96272e-10	4.27036e-08	ENSG00000115310.16	BAP1_Mutated_vs_NonMutants	ENSG00000115310.18	57142	RTN4		Up	0.00622491	0.168596	15	44	0.108748	BAP1 mutated	Non-mutants	Up	consistently higher in BAP1-mutants
SAMD9L	5	0	5	0	1.75027e-105	0.176209	ENSG00000177409	0.412123	5.17386	12.0269	0.00061468	0.00299117	ENSG00000177409.10	BAP1_Mutated_vs_NonMutants	ENSG00000177409.12	219285	SAMD9L		Up	0.128696	0.0932173	15	44	0.41992	BAP1 mutated	Non-mutants	Up	consistently higher in BAP1-mutants
SBNO2	5	0	5	0	5.50622e-30	0.133474	ENSG00000064932	0.173164	4.12282	1.9338	0.165548	0.267627	ENSG00000064932.14	BAP1_Mutated_vs_NonMutants	ENSG00000064932.16	22904	SBNO2		Up	NA	NA	0	1	NA	BAP1 mutated	Non-mutants	NA	consistently higher in BAP1-mutants
SCAPER	0	5	0	5	0	-0.53194	ENSG00000140386	-0.556032	4.44919	77.1064	2.33457e-16	8.37074e-14	ENSG00000140386.11	BAP1_Mutated_vs_NonMutants	ENSG00000140386.13	49855	SCAPER		Down	0.0809181	-0.0771425	14	39	0.337778	BAP1 mutated	Non-mutants	Down	consistently lower in BAP1-mutants
SCN9A	0	9	0	9	0	-0.917537	ENSG00000169432	-0.52689	3.98403	4.62456	0.032451	0.0742465	ENSG00000169432.13	BAP1_Mutated_vs_NonMutants	ENSG00000169432.18	6335	SCN9A		Down	NA	NA	NA	NA	NA	NA	NA	NA	consistently lower in BAP1-mutants
SDHA	6	0	6	0	6.11469e-96	0.212598	ENSG00000073578	0.031565	6.28955	0.111219	0.739033	0.820543	ENSG00000073578.15	BAP1_Mutated_vs_NonMutants	ENSG00000073578.17	6389	SDHA		Up	0.203035	0.0909433	15	44	0.511521	BAP1 mutated	Non-mutants	Up	consistently higher in BAP1-mutants
SERINC5	6	0	6	0	5.38207e-100	0.252394	ENSG00000164300	0.362329	4.07191	13.5778	0.00027915	0.0015478	ENSG00000164300.14	BAP1_Mutated_vs_NonMutants	ENSG00000164300.17	256987	SERINC5		Up	NA	NA	1	2	NA	BAP1 mutated	Non-mutants	NA	consistently higher in BAP1-mutants
SERPINA1	0	6	0	7	8.45432e-47	-0.210564	ENSG00000197249	-0.526524	8.11846	3.63669	0.0576352	0.116848	ENSG00000197249.11	BAP1_Mutated_vs_NonMutants	ENSG00000197249.14	5265	SERPINA1		Down	0.91089	-0.140495	15	44	0.967451	BAP1 mutated	Non-mutants	Down	consistently lower in BAP1-mutants
SERPING1	5	0	5	0	1.00811e-280	0.290229	ENSG00000149131	0.13402	5.31178	0.696337	0.404793	0.532828	ENSG00000149131.14	BAP1_Mutated_vs_NonMutants	ENSG00000149131.17	710	SERPING1		Up	0.37388	-0.263017	15	44	0.66632	BAP1 mutated	Non-mutants	Down	consistently higher in BAP1-mutants
SETBP1	0	8	0	8	0	-1.29371	ENSG00000152217	-0.615897	4.74005	30.0919	9.86367e-08	2.10995e-06	ENSG00000152217.15	BAP1_Mutated_vs_NonMutants	ENSG00000152217.20	26040	SETBP1		Down	NA	NA	NA	NA	NA	NA	NA	NA	consistently lower in BAP1-mutants
SETD3	0	8	0	8	1.09351e-191	-0.405882	ENSG00000183576	-0.283424	5.64898	9.40853	0.00239078	0.00904764	ENSG00000183576.11	BAP1_Mutated_vs_NonMutants	ENSG00000183576.13	84193	SETD3		Down	0.312041	-0.0556367	15	44	0.619039	BAP1 mutated	Non-mutants	Down	consistently lower in BAP1-mutants
SFMBT2	5	0	5	0	4.24656e-228	0.285291	ENSG00000198879	-0.0550808	4.34936	0.323562	0.569972	0.682884	ENSG00000198879.10	BAP1_Mutated_vs_NonMutants	ENSG00000198879.12	57713	SFMBT2		Down	NA	NA	NA	NA	NA	NA	NA	NA	consistently higher in BAP1-mutants
SFT2D2	6	0	6	0	4.28907e-124	0.220315	ENSG00000213064	0.577602	6.32031	74.2596	7.10855e-16	2.16993e-13	ENSG00000213064.8	BAP1_Mutated_vs_NonMutants	ENSG00000213064.10	375035	SFT2D2		Up	0.00395993	0.405282	15	43	0.0934739	BAP1 mutated	Non-mutants	Up	consistently higher in BAP1-mutants
SGIP1	0	9	0	9	0	-1.08504	ENSG00000118473	-0.0860752	3.52419	0.138164	0.71042	0.797797	ENSG00000118473.20	BAP1_Mutated_vs_NonMutants	ENSG00000118473.22	84251	SGIP1		Down	0.577756	0.321576	8	25	0.809535	BAP1 mutated	Non-mutants	Up	consistently lower in BAP1-mutants
SHISA9	6	0	6	0	0	0.60234	ENSG00000237515	0.350009	2.16094	1.88506	0.170958	0.274566	ENSG00000237515.7	BAP1_Mutated_vs_NonMutants	ENSG00000237515.9	729993	SHISA9		Up	NA	NA	NA	NA	NA	NA	NA	NA	consistently higher in BAP1-mutants
SHROOM3	0	9	0	9	0	-0.61858	ENSG00000138771	-0.249861	4.27941	1.31051	0.253367	0.373	ENSG00000138771.13	BAP1_Mutated_vs_NonMutants	ENSG00000138771.16	57619	SHROOM3		Down	0.682426	-0.0967393	12	41	0.868043	BAP1 mutated	Non-mutants	Down	consistently lower in BAP1-mutants
SIK3	0	6	0	6	0	-0.741908	ENSG00000160584	-0.110189	4.53968	3.10823	0.079087	0.1501	ENSG00000160584.14	BAP1_Mutated_vs_NonMutants	ENSG00000160584.16	23387	SIK3		Down	0.0049374	-0.200734	15	44	0.0985273	BAP1 mutated	Non-mutants	Down	consistently lower in BAP1-mutants
SIL1	5	0	5	0	9.27125e-50	0.255248	ENSG00000120725	0.129592	4.24665	2.76396	0.0976293	0.177037	ENSG00000120725.11	BAP1_Mutated_vs_NonMutants	ENSG00000120725.13	64374	SIL1		Up	0.0133315	0.248153	15	44	0.151843	BAP1 mutated	Non-mutants	Up	consistently higher in BAP1-mutants
SIMC1	7	0	7	0	3.53809e-300	0.37326	ENSG00000170085	0.441752	1.46902	14.2516	0.0001987	0.00117807	ENSG00000170085.16	BAP1_Mutated_vs_NonMutants	ENSG00000170085.18	375484	SIMC1		Up	NA	NA	NA	NA	NA	NA	NA	NA	consistently higher in BAP1-mutants
SINHCAF	5	0	5	0	1.12087e-213	0.285612	ENSG00000139146	0.295796	3.93133	16.37	6.89782e-05	0.00049091	ENSG00000139146.12	BAP1_Mutated_vs_NonMutants	ENSG00000139146.14	58516	SINHCAF		Up	NA	NA	1	8	NA	BAP1 mutated	Non-mutants	NA	consistently higher in BAP1-mutants
SIPA1L3	6	0	6	0	4.8801e-213	0.355592	ENSG00000105738	0.447125	3.8837	18.5222	2.39007e-05	0.000201754	ENSG00000105738.9	BAP1_Mutated_vs_NonMutants	ENSG00000105738.11	23094	SIPA1L3		Up	0.484848	0.000228103	15	44	0.750117	BAP1 mutated	Non-mutants	Up	consistently higher in BAP1-mutants
SKIL	5	0	5	0	1.98215e-25	0.202952	ENSG00000136603	0.326109	5.36002	11.7909	0.000693762	0.0033055	ENSG00000136603.12	BAP1_Mutated_vs_NonMutants	ENSG00000136603.14	6498	SKIL		Up	NA	NA	3	3	NA	BAP1 mutated	Non-mutants	NA	consistently higher in BAP1-mutants
SLC12A8	7	0	7	0	0	0.462649	ENSG00000221955	1.35044	1.92952	20.6038	8.68589e-06	8.72412e-05	ENSG00000221955.9	BAP1_Mutated_vs_NonMutants	ENSG00000221955.11	84561	SLC12A8		Up	0.431818	0.104566	5	7	0.713938	BAP1 mutated	Non-mutants	Up	consistently higher in BAP1-mutants
SLC16A9	0	8	0	8	0	-0.774945	ENSG00000165449	-0.548412	6.1315	3.33416	0.0690163	0.134432	ENSG00000165449.10	BAP1_Mutated_vs_NonMutants	ENSG00000165449.12	220963	SLC16A9		Down	0.611584	0.0425071	5	15	0.828281	BAP1 mutated	Non-mutants	Up	consistently lower in BAP1-mutants
SLC22A4	6	0	6	0	0	0.393524	ENSG00000197208	0.332655	3.37168	8.78311	0.00332584	0.0118423	ENSG00000197208.5	BAP1_Mutated_vs_NonMutants	ENSG00000197208.6	6583	SLC22A4		Up	0.0932107	0.124307	15	44	0.359867	BAP1 mutated	Non-mutants	Up	consistently higher in BAP1-mutants
SLC25A27	0	6	0	6	0	-0.349276	ENSG00000153291	-0.995226	3.21983	63.5467	5.15058e-14	9.45905e-12	ENSG00000153291.14	BAP1_Mutated_vs_NonMutants	ENSG00000153291.16	9481	SLC25A27		Down	NA	NA	NA	NA	NA	NA	NA	NA	consistently lower in BAP1-mutants
SLC25A37	0	5	0	5	2.39295e-212	-0.544586	ENSG00000147454	-0.521291	4.66376	19.3192	1.61984e-05	0.000145721	ENSG00000147454.12	BAP1_Mutated_vs_NonMutants	ENSG00000147454.14	51312	SLC25A37		Down	NA	NA	2	9	NA	BAP1 mutated	Non-mutants	NA	consistently lower in BAP1-mutants
SLC2A1	5	0	5	0	1.00473e-129	0.197412	ENSG00000117394	0.114439	5.84458	0.606324	0.436892	0.563425	ENSG00000117394.18	BAP1_Mutated_vs_NonMutants	ENSG00000117394.24	6513	SLC2A1		Up	0.0832633	-0.228821	15	44	0.342041	BAP1 mutated	Non-mutants	Down	consistently higher in BAP1-mutants
SLC35F5	0	5	0	5	1.86994e-35	-0.328588	ENSG00000115084	0.0104102	5.93879	0.0296748	0.863366	0.909084	ENSG00000115084.11	BAP1_Mutated_vs_NonMutants	ENSG00000115084.15	80255	SLC35F5		Up	NA	NA	3	8	NA	BAP1 mutated	Non-mutants	NA	consistently lower in BAP1-mutants
SLC38A1	6	0	6	0	0	0.566409	ENSG00000111371	0.621983	7.1731	32.3703	3.46475e-08	8.85353e-07	ENSG00000111371.14	BAP1_Mutated_vs_NonMutants	ENSG00000111371.16	81539	SLC38A1		Up	0.00120877	0.306249	15	42	0.0614508	BAP1 mutated	Non-mutants	Up	consistently higher in BAP1-mutants
SLC3A1	0	5	0	5	2.98626e-62	-0.341987	ENSG00000138079	-0.120319	7.14923	0.360021	0.549024	0.665302	ENSG00000138079.12	BAP1_Mutated_vs_NonMutants	ENSG00000138079.14	6519	SLC3A1		Down	0.242831	0.17928	15	44	0.549463	BAP1 mutated	Non-mutants	Up	consistently lower in BAP1-mutants
SLC4A7	5	0	6	0	8.96569e-19	0.270406	ENSG00000033867	0.519339	5.76765	11.0394	0.00102176	0.00454701	ENSG00000033867.15	BAP1_Mutated_vs_NonMutants	ENSG00000033867.16	9497	SLC4A7		Up	0.119355	0.135541	14	42	0.40597	BAP1 mutated	Non-mutants	Up	consistently higher in BAP1-mutants
SLC5A1	0	7	0	7	0	-0.719011	ENSG00000100170	0.905826	3.96547	6.12742	0.013956	0.0375836	ENSG00000100170.8	BAP1_Mutated_vs_NonMutants	ENSG00000100170.10	6523	SLC5A1		Up	0.623345	-0.297086	15	44	0.833333	BAP1 mutated	Non-mutants	Down	consistently lower in BAP1-mutants
SLC5A8	0	7	0	7	0	-0.670609	ENSG00000256870	-1.10954	3.9695	6.88559	0.00920968	0.0270424	ENSG00000256870.2	BAP1_Mutated_vs_NonMutants	ENSG00000256870.3	160728	SLC5A8		Down	0.0055484	-0.672574	15	44	0.103958	BAP1 mutated	Non-mutants	Down	consistently lower in BAP1-mutants
SLC6A3	0	8	0	8	0	-0.778591	ENSG00000142319	-0.854238	4.75302	6.76575	0.00983141	0.028496	ENSG00000142319.17	BAP1_Mutated_vs_NonMutants	ENSG00000142319.18	6531	SLC6A3		Down	NA	NA	NA	NA	NA	NA	NA	NA	consistently lower in BAP1-mutants
SLC6A6	6	0	6	0	8.50967e-36	0.241566	ENSG00000131389	0.375045	4.98337	7.32751	0.00724625	0.0223157	ENSG00000131389.15	BAP1_Mutated_vs_NonMutants	ENSG00000131389.17	6533	SLC6A6		Up	0.296381	0.110791	12	40	0.602333	BAP1 mutated	Non-mutants	Up	consistently higher in BAP1-mutants
SLCO3A1	0	6	0	6	3.30379e-303	-0.59717	ENSG00000176463	-0.190473	3.10243	3.00234	0.0843448	0.157694	ENSG00000176463.12	BAP1_Mutated_vs_NonMutants	ENSG00000176463.14	28232	SLCO3A1		Down	0.118783	-0.269954	8	19	0.40597	BAP1 mutated	Non-mutants	Down	consistently lower in BAP1-mutants
SMC4	5	0	5	0	6.09177e-75	0.190906	ENSG00000113810	0.557382	3.91348	46.8042	5.72354e-11	3.72591e-09	ENSG00000113810.14	BAP1_Mutated_vs_NonMutants	ENSG00000113810.16	10051	SMC4		Up	0.229011	0.122471	15	44	0.53649	BAP1 mutated	Non-mutants	Up	consistently higher in BAP1-mutants
SMG5	5	0	5	0	2.97796e-35	0.163283	ENSG00000198952	0.150705	5.39114	4.74925	0.0302202	0.0701226	ENSG00000198952.8	BAP1_Mutated_vs_NonMutants	ENSG00000198952.8	23381	SMG5		Up	0.37388	0.0880368	15	44	0.66632	BAP1 mutated	Non-mutants	Up	consistently higher in BAP1-mutants
SMURF1	5	0	5	0	1.59525e-87	0.0857764	ENSG00000198742	0.298914	4.32716	27.2046	3.77113e-07	6.4575e-06	ENSG00000198742.8	BAP1_Mutated_vs_NonMutants	ENSG00000198742.10	57154	SMURF1		Up	NA	NA	0	4	NA	BAP1 mutated	Non-mutants	NA	consistently higher in BAP1-mutants
SMYD2	7	0	7	0	1.68998e-53	0.234915	ENSG00000143499	-0.0531521	4.31035	0.661613	0.416745	0.54431	ENSG00000143499.12	BAP1_Mutated_vs_NonMutants	ENSG00000143499.14	56950	SMYD2		Down	0.0560342	0.194914	15	44	0.288789	BAP1 mutated	Non-mutants	Up	consistently higher in BAP1-mutants
SNAP25	0	6	0	7	0	-0.698557	ENSG00000132639	-0.637471	1.58775	8.21751	0.00449279	0.0151203	ENSG00000132639.11	BAP1_Mutated_vs_NonMutants	ENSG00000132639.13	6616	SNAP25		Down	NA	NA	3	15	NA	BAP1 mutated	Non-mutants	NA	consistently lower in BAP1-mutants
SND1	5	0	5	0	1.39032e-153	0.176646	ENSG00000197157	0.223608	6.14317	13.9867	0.00022707	0.00130816	ENSG00000197157.9	BAP1_Mutated_vs_NonMutants	ENSG00000197157.11	27044	SND1		Up	0.00413197	0.0766899	15	44	0.0934739	BAP1 mutated	Non-mutants	Up	consistently higher in BAP1-mutants
SNX10	7	0	7	0	0	0.263364	ENSG00000086300	0.152452	4.95738	1.71548	0.191446	0.299963	ENSG00000086300.14	BAP1_Mutated_vs_NonMutants	ENSG00000086300.16	29887	SNX10		Up	0.219697	0.206976	14	37	0.531315	BAP1 mutated	Non-mutants	Up	consistently higher in BAP1-mutants
SORCS1	0	9	0	9	0	-0.547367	ENSG00000108018	-0.41119	2.39152	0.664474	0.41574	0.543376	ENSG00000108018.14	BAP1_Mutated_vs_NonMutants	ENSG00000108018.15	114815	SORCS1		Down	NA	NA	NA	NA	NA	NA	NA	NA	consistently lower in BAP1-mutants
SORT1	0	9	0	9	0	-0.651527	ENSG00000134243	-0.244977	5.65397	5.45096	0.0203288	0.0509493	ENSG00000134243.10	BAP1_Mutated_vs_NonMutants	ENSG00000134243.12	6272	SORT1		Down	0.563623	0.00815183	15	44	0.799804	BAP1 mutated	Non-mutants	Up	consistently lower in BAP1-mutants
SOX4	5	0	5	0	1.5027e-231	0.323034	ENSG00000124766	0.174739	4.03186	1.60166	0.206815	0.318369	ENSG00000124766.5	BAP1_Mutated_vs_NonMutants	ENSG00000124766.7	6659	SOX4		Up	NA	NA	0	4	NA	BAP1 mutated	Non-mutants	NA	consistently higher in BAP1-mutants
SOX5	0	6	0	6	2.51984e-109	-0.279904	ENSG00000134532	-0.18347	1.56469	1.60835	0.205873	0.317221	ENSG00000134532.14	BAP1_Mutated_vs_NonMutants	ENSG00000134532.19	6660	SOX5		Down	0.115879	-0.146224	15	44	0.399939	BAP1 mutated	Non-mutants	Down	consistently lower in BAP1-mutants
SP100	7	0	7	0	2.64216e-145	0.206785	ENSG00000067066	0.0864857	5.49591	2.83107	0.0936725	0.171444	ENSG00000067066.15	BAP1_Mutated_vs_NonMutants	ENSG00000067066.17	6672	SP100		Up	0.147424	0.11725	15	44	0.445356	BAP1 mutated	Non-mutants	Up	consistently higher in BAP1-mutants
SPATA18	0	5	0	5	2.84665e-254	-0.279481	ENSG00000163071	-0.590719	4.13434	17.1607	4.66538e-05	0.000354669	ENSG00000163071.9	BAP1_Mutated_vs_NonMutants	ENSG00000163071.11	132671	SPATA18		Down	0.215748	-0.0510104	15	44	0.526003	BAP1 mutated	Non-mutants	Down	consistently lower in BAP1-mutants
SPOCK1	7	0	7	0	0	0.459667	ENSG00000152377	0.473864	3.93983	1.95796	0.162939	0.264014	ENSG00000152377.11	BAP1_Mutated_vs_NonMutants	ENSG00000152377.14	6695	SPOCK1		Up	NA	NA	0	4	NA	BAP1 mutated	Non-mutants	NA	consistently higher in BAP1-mutants
SPON2	5	0	5	0	0	0.395312	ENSG00000159674	0.630424	3.75803	9.85121	0.00189537	0.00750605	ENSG00000159674.10	BAP1_Mutated_vs_NonMutants	ENSG00000159674.12	10417	SPON2		Up	0.255901	0.24409	11	26	0.564194	BAP1 mutated	Non-mutants	Up	consistently higher in BAP1-mutants
SPSB1	5	0	5	0	0	0.499826	ENSG00000171621	0.318392	3.60418	2.46562	0.117593	0.204567	ENSG00000171621.12	BAP1_Mutated_vs_NonMutants	ENSG00000171621.14	80176	SPSB1		Up	NA	NA	NA	NA	NA	NA	NA	NA	consistently higher in BAP1-mutants
SQSTM1	6	0	6	0	4.16598e-259	0.422729	ENSG00000161011	0.440627	6.70682	17.517	3.91398e-05	0.000305927	ENSG00000161011.18	BAP1_Mutated_vs_NonMutants	ENSG00000161011.20	8878	SQSTM1		Up	0.100344	0.153599	15	44	0.371765	BAP1 mutated	Non-mutants	Up	consistently higher in BAP1-mutants
SRSF4	5	0	5	0	1.95951e-204	0.206742	ENSG00000116350	-0.0996722	4.69491	5.40644	0.0208424	0.052	ENSG00000116350.14	BAP1_Mutated_vs_NonMutants	ENSG00000116350.17	6429	SRSF4		Down	0.215748	-0.0654592	15	44	0.526003	BAP1 mutated	Non-mutants	Down	consistently higher in BAP1-mutants
ST3GAL1	5	0	5	0	0	0.428097	ENSG00000008513	0.39077	5.27604	14.5418	0.000171733	0.00104145	ENSG00000008513.13	BAP1_Mutated_vs_NonMutants	ENSG00000008513.16	6482	ST3GAL1		Up	0.0114791	0.222505	14	43	0.140351	BAP1 mutated	Non-mutants	Up	consistently higher in BAP1-mutants
ST6GAL1	5	0	5	0	0	1.06844	ENSG00000073849	0.154344	5.66618	1.05574	0.305155	0.430348	ENSG00000073849.13	BAP1_Mutated_vs_NonMutants	ENSG00000073849.16	6480	ST6GAL1		Up	0.332421	0.0550042	15	43	0.636573	BAP1 mutated	Non-mutants	Up	consistently higher in BAP1-mutants
STAT1	6	0	6	0	0	0.525221	ENSG00000115415	0.544643	6.99471	12.6193	0.000454141	0.0023178	ENSG00000115415.17	BAP1_Mutated_vs_NonMutants	ENSG00000115415.20	6772	STAT1		Up	0.422283	0.265087	15	44	0.70678	BAP1 mutated	Non-mutants	Up	consistently higher in BAP1-mutants
STAT3	6	0	6	0	5.54102e-95	0.135168	ENSG00000168610	0.124421	6.55601	3.48942	0.0629012	0.12507	ENSG00000168610.13	BAP1_Mutated_vs_NonMutants	ENSG00000168610.16	6774	STAT3		Up	0.346522	0.07438	15	44	0.647413	BAP1 mutated	Non-mutants	Up	consistently higher in BAP1-mutants
STK10	5	0	5	0	3.28081e-63	0.138103	ENSG00000072786	0.0515365	4.24773	0.322788	0.570433	0.68328	ENSG00000072786.11	BAP1_Mutated_vs_NonMutants	ENSG00000072786.13	6793	STK10		Up	0.611187	-0.0129617	15	44	0.828091	BAP1 mutated	Non-mutants	Down	consistently higher in BAP1-mutants
STK32B	0	5	0	5	0	-0.413177	ENSG00000152953	-0.238922	3.72574	2.30053	0.13056	0.221862	ENSG00000152953.11	BAP1_Mutated_vs_NonMutants	ENSG00000152953.13	55351	STK32B		Down	NA	NA	4	9	NA	BAP1 mutated	Non-mutants	NA	consistently lower in BAP1-mutants
STK33	5	0	5	0	4.55726e-174	0.244453	ENSG00000130413	0.474182	2.74739	2.15947	0.142918	0.238732	ENSG00000130413.14	BAP1_Mutated_vs_NonMutants	ENSG00000130413.15	65975	STK33		Up	0.0801409	0.222786	15	44	0.335104	BAP1 mutated	Non-mutants	Up	consistently higher in BAP1-mutants
STON2	0	7	0	8	0	-1.33267	ENSG00000140022	0.425339	5.22977	4.64021	0.0321618	0.0737192	ENSG00000140022.8	BAP1_Mutated_vs_NonMutants	ENSG00000140022.13	85439	STON2		Up	0.685594	-0.0955846	15	44	0.868043	BAP1 mutated	Non-mutants	Down	consistently lower in BAP1-mutants
SUGCT	0	9	0	9	0	-1.6888	ENSG00000175600	-0.594121	3.18772	9.35161	0.00246345	0.00927759	ENSG00000175600.14	BAP1_Mutated_vs_NonMutants	ENSG00000175600.16	79783	SUGCT		Down	0.242831	0.0409994	15	44	0.549463	BAP1 mutated	Non-mutants	Up	consistently lower in BAP1-mutants
SUMF1	5	0	5	0	1.00638e-184	0.257645	ENSG00000144455	0.0294256	4.49535	0.172894	0.6779	0.77144	ENSG00000144455.12	BAP1_Mutated_vs_NonMutants	ENSG00000144455.14	285362	SUMF1		Up	0.0685697	0.141075	15	44	0.317106	BAP1 mutated	Non-mutants	Up	consistently higher in BAP1-mutants
SYNDIG1	6	0	6	0	0	0.598361	ENSG00000101463	0.349716	1.47463	1.66813	0.197671	0.30752	ENSG00000101463.5	BAP1_Mutated_vs_NonMutants	ENSG00000101463.6	79953	SYNDIG1		Up	NA	NA	NA	NA	NA	NA	NA	NA	consistently higher in BAP1-mutants
SYNPO	5	0	5	0	5.47888e-21	0.0146106	ENSG00000171992	0.185795	5.27108	1.72834	0.189796	0.29804	ENSG00000171992.11	BAP1_Mutated_vs_NonMutants	ENSG00000171992.13	11346	SYNPO		Up	0.383282	-0.200014	15	44	0.674384	BAP1 mutated	Non-mutants	Down	consistently higher in BAP1-mutants
SYTL2	7	0	7	0	0	0.940959	ENSG00000137501	0.240103	5.93301	1.96298	0.162402	0.263391	ENSG00000137501.15	BAP1_Mutated_vs_NonMutants	ENSG00000137501.17	54843	SYTL2		Up	0.179228	0.197908	15	44	0.4821	BAP1 mutated	Non-mutants	Up	consistently higher in BAP1-mutants
SYTL3	5	0	5	0	3.46124e-52	0.208801	ENSG00000164674	-0.00790287	2.76675	0.00306983	0.955858	0.970901	ENSG00000164674.14	BAP1_Mutated_vs_NonMutants	ENSG00000164674.17	94120	SYTL3		Down	NA	NA	NA	NA	NA	NA	NA	NA	consistently higher in BAP1-mutants
TACC1	0	8	0	8	0	-1.31549	ENSG00000147526	-0.548098	6.87286	21.4855	5.6774e-06	6.12742e-05	ENSG00000147526.18	BAP1_Mutated_vs_NonMutants	ENSG00000147526.20	6867	TACC1		Down	0.0334083	-0.136127	15	44	0.228255	BAP1 mutated	Non-mutants	Down	consistently lower in BAP1-mutants
TAF15	7	0	7	0	5.29909e-141	0.159799	ENSG00000270647	0.156166	3.85814	11.4386	0.000831531	0.0038467	ENSG00000270647.4	BAP1_Mutated_vs_NonMutants	ENSG00000270647.6	8148	TAF15		Up	0.856524	0.0461689	15	44	0.944659	BAP1 mutated	Non-mutants	Up	consistently higher in BAP1-mutants
TANC2	7	0	7	0	0	0.647903	ENSG00000170921	0.225547	5.30314	2.6506	0.104737	0.187443	ENSG00000170921.13	BAP1_Mutated_vs_NonMutants	ENSG00000170921.15	26115	TANC2		Up	0.506743	-0.0599819	15	44	0.762484	BAP1 mutated	Non-mutants	Down	consistently higher in BAP1-mutants
TASP1	5	0	5	0	4.8171e-106	0.182775	ENSG00000089123	0.108499	3.04269	4.67025	0.0316142	0.0726336	ENSG00000089123.14	BAP1_Mutated_vs_NonMutants	ENSG00000089123.16	55617	TASP1		Up	0.751109	0.0250968	12	36	0.900523	BAP1 mutated	Non-mutants	Up	consistently higher in BAP1-mutants
TBC1D12	0	6	0	6	1.23192e-114	-0.303985	ENSG00000108239	-0.184535	3.71396	7.36203	0.00711229	0.021978	ENSG00000108239.8	BAP1_Mutated_vs_NonMutants	ENSG00000108239.9	23232	TBC1D12		Down	0.743331	-0.0484229	10	23	0.899497	BAP1 mutated	Non-mutants	Down	consistently lower in BAP1-mutants
TBC1D32	5	0	5	0	1.91335e-73	0.153068	ENSG00000146350	-0.179451	2.83876	4.6986	0.0311064	0.0716928	ENSG00000146350.12	BAP1_Mutated_vs_NonMutants	ENSG00000146350.14	221322	TBC1D32		Down	NA	NA	3	3	NA	BAP1 mutated	Non-mutants	NA	consistently higher in BAP1-mutants
TBC1D4	0	8	0	8	0	-0.956669	ENSG00000136111	-0.407438	5.17787	16.0407	8.1227e-05	0.000562833	ENSG00000136111.11	BAP1_Mutated_vs_NonMutants	ENSG00000136111.14	9882	TBC1D4		Down	0.000862533	-0.24124	15	44	0.0564557	BAP1 mutated	Non-mutants	Down	consistently lower in BAP1-mutants
TBC1D9B	6	0	6	0	3.04546e-44	0.186867	ENSG00000197226	0.0298222	6.02613	0.19983	0.655235	0.753544	ENSG00000197226.11	BAP1_Mutated_vs_NonMutants	ENSG00000197226.13	23061	TBC1D9B		Up	0.442606	0.00860142	15	44	0.721965	BAP1 mutated	Non-mutants	Up	consistently higher in BAP1-mutants
TBX19	5	0	5	0	3.0788e-52	0.159433	ENSG00000143178	0.157908	1.10763	2.49967	0.115101	0.201284	ENSG00000143178.11	BAP1_Mutated_vs_NonMutants	ENSG00000143178.13	9095	TBX19		Up	NA	NA	NA	NA	NA	NA	NA	NA	consistently higher in BAP1-mutants
TCERG1	5	0	5	0	2.73339e-08	0.0511781	ENSG00000113649	0.191193	4.89277	15.7888	9.20695e-05	0.000624466	ENSG00000113649.10	BAP1_Mutated_vs_NonMutants	ENSG00000113649.12	10915	TCERG1		Up	0.856524	0.0104779	15	44	0.944659	BAP1 mutated	Non-mutants	Up	consistently higher in BAP1-mutants
TCF7L1	5	0	5	0	0	0.365384	ENSG00000152284	0.124678	0.460433	0.961092	0.327835	0.454276	ENSG00000152284.4	BAP1_Mutated_vs_NonMutants	ENSG00000152284.5	83439	TCF7L1		Up	NA	NA	NA	NA	NA	NA	NA	NA	consistently higher in BAP1-mutants
TCF7L2	0	5	0	5	5.97225e-86	-0.296183	ENSG00000148737	0.117437	2.70919	2.55389	0.111253	0.1958	ENSG00000148737.14	BAP1_Mutated_vs_NonMutants	ENSG00000148737.17	6934	TCF7L2		Up	NA	NA	1	6	NA	BAP1 mutated	Non-mutants	NA	consistently lower in BAP1-mutants
TENM3	5	0	5	0	0	0.572966	ENSG00000218336	-0.526325	2.15834	1.9815	0.160442	0.260829	ENSG00000218336.6	BAP1_Mutated_vs_NonMutants	ENSG00000218336.9	55714	TENM3		Down	NA	NA	1	5	NA	BAP1 mutated	Non-mutants	NA	consistently higher in BAP1-mutants
TENM4	0	5	0	5	7.64905e-67	-0.236291	ENSG00000149256	0.0402961	3.15943	0.0362045	0.849244	0.899286	ENSG00000149256.13	BAP1_Mutated_vs_NonMutants	ENSG00000149256.16	26011	TENM4		Up	NA	NA	1	5	NA	BAP1 mutated	Non-mutants	NA	consistently lower in BAP1-mutants
TERF2IP	5	0	5	0	0	0.480813	ENSG00000166848	0.0557984	4.14205	1.54992	0.214283	0.327358	ENSG00000166848.5	BAP1_Mutated_vs_NonMutants	ENSG00000166848.7	54386	TERF2IP		Up	0.3555	-0.0382038	15	44	0.653247	BAP1 mutated	Non-mutants	Down	consistently higher in BAP1-mutants
TES	5	0	5	0	4.4968e-106	0.169658	ENSG00000135269	0.0854613	4.68323	1.15306	0.283918	0.407021	ENSG00000135269.16	BAP1_Mutated_vs_NonMutants	ENSG00000135269.18	26136	TES		Up	0.312041	0.0384395	15	44	0.619039	BAP1 mutated	Non-mutants	Up	consistently higher in BAP1-mutants
TET3	5	0	5	0	2.46345e-79	0.0943259	ENSG00000187605	0.370613	3.64026	30.0576	1.00209e-07	2.13952e-06	ENSG00000187605.14	BAP1_Mutated_vs_NonMutants	ENSG00000187605.16	200424	TET3		Up	0.820411	-0.0152274	6	18	0.932729	BAP1 mutated	Non-mutants	Down	consistently higher in BAP1-mutants
TGFBR3	0	7	0	7	1.09019e-229	-0.388721	ENSG00000069702	-0.421846	4.95441	12.4282	0.000500624	0.00251581	ENSG00000069702.9	BAP1_Mutated_vs_NonMutants	ENSG00000069702.11	7049	TGFBR3		Down	0.790971	0.0297802	11	41	0.918497	BAP1 mutated	Non-mutants	Up	consistently lower in BAP1-mutants
THRB	0	9	0	9	0	-0.701153	ENSG00000151090	-0.706345	3.28106	35.6328	7.88365e-09	2.61888e-07	ENSG00000151090.16	BAP1_Mutated_vs_NonMutants	ENSG00000151090.20	7068	THRB		Down	NA	NA	NA	NA	NA	NA	NA	NA	consistently lower in BAP1-mutants
THSD4	6	0	6	0	4.41867e-259	0.292668	ENSG00000187720	0.807901	3.41761	20.0692	1.12517e-05	0.000107925	ENSG00000187720.13	BAP1_Mutated_vs_NonMutants	ENSG00000187720.14	79875	THSD4		Up	0.951948	-0.0748058	15	44	0.984643	BAP1 mutated	Non-mutants	Down	consistently higher in BAP1-mutants
THSD7A	0	8	0	8	0	-1.26802	ENSG00000005108	-0.876113	5.09858	34.5064	1.31135e-08	3.98467e-07	ENSG00000005108.14	BAP1_Mutated_vs_NonMutants	ENSG00000005108.16	221981	THSD7A		Down	0.12431	-0.103924	15	44	0.413719	BAP1 mutated	Non-mutants	Down	consistently lower in BAP1-mutants
TIMM23B	6	0	6	0	1.03514e-90	0.170278	ENSG00000204152	0.220038	1.84351	12.5811	0.000463066	0.00235484	ENSG00000204152.9	BAP1_Mutated_vs_NonMutants	ENSG00000204152.14	100652748	TIMM23B		Up	NA	NA	NA	NA	NA	NA	NA	NA	consistently higher in BAP1-mutants
TLL1	0	5	0	5	0	-0.587412	ENSG00000038295	-0.855714	3.57074	19.0931	1.80849e-05	0.000159578	ENSG00000038295.6	BAP1_Mutated_vs_NonMutants	ENSG00000038295.8	7092	TLL1		Down	NA	NA	NA	NA	NA	NA	NA	NA	consistently lower in BAP1-mutants
TM7SF3	0	5	0	5	2.626e-271	-0.418779	ENSG00000064115	0.0720713	5.92208	0.456183	0.500021	0.621799	ENSG00000064115.9	BAP1_Mutated_vs_NonMutants	ENSG00000064115.11	51768	TM7SF3		Up	0.0500569	0.219063	15	43	0.275791	BAP1 mutated	Non-mutants	Up	consistently lower in BAP1-mutants
TMC4	6	0	6	0	0	0.378752	ENSG00000167608	0.902462	2.5247	19.0485	1.84828e-05	0.000162518	ENSG00000167608.10	BAP1_Mutated_vs_NonMutants	ENSG00000167608.12	147798	TMC4		Up	0.443962	0.00721111	15	39	0.723455	BAP1 mutated	Non-mutants	Up	consistently higher in BAP1-mutants
TMEM135	0	5	0	5	4.01579e-153	-0.513367	ENSG00000166575	-0.377474	4.17542	16.4824	6.52399e-05	0.000468708	ENSG00000166575.15	BAP1_Mutated_vs_NonMutants	ENSG00000166575.17	65084	TMEM135		Down	0.179079	0.0623914	15	43	0.4821	BAP1 mutated	Non-mutants	Up	consistently lower in BAP1-mutants
TMEM165	6	0	6	0	0	0.40889	ENSG00000134851	0.17517	4.63077	7.62279	0.00617927	0.0195742	ENSG00000134851.11	BAP1_Mutated_vs_NonMutants	ENSG00000134851.13	55858	TMEM165		Up	0.00130813	0.211431	15	44	0.0614508	BAP1 mutated	Non-mutants	Up	consistently higher in BAP1-mutants
TMEM220	0	6	0	6	6.18715677042696e-314	-0.302926	ENSG00000187824	-0.904767	2.4193	61.7772	1.06042e-13	1.71099e-11	ENSG00000187824.7	BAP1_Mutated_vs_NonMutants	ENSG00000187824.9	388335	TMEM220		Down	NA	NA	NA	NA	NA	NA	NA	NA	consistently lower in BAP1-mutants
TMEM245	0	6	0	6	6.39163e-29	-0.321666	ENSG00000106771	-0.151162	5.98658	4.67099	0.0316007	0.0726248	ENSG00000106771.11	BAP1_Mutated_vs_NonMutants	ENSG00000106771.13	23731	TMEM245		Down	0.0771122	-0.101029	15	44	0.329598	BAP1 mutated	Non-mutants	Down	consistently lower in BAP1-mutants
TMEM44	5	0	5	0	3.46681e-216	0.287457	ENSG00000145014	0.146164	2.4708	1.82718	0.17765	0.28284	ENSG00000145014.16	BAP1_Mutated_vs_NonMutants	ENSG00000145014.18	93109	TMEM44		Up	NA	NA	NA	NA	NA	NA	NA	NA	consistently higher in BAP1-mutants
TMEM87A	5	0	5	0	1.48421e-97	0.119775	ENSG00000103978	0.10429	4.92966	4.84648	0.0285924	0.0670563	ENSG00000103978.14	BAP1_Mutated_vs_NonMutants	ENSG00000103978.16	25963	TMEM87A		Up	0.0381875	0.171042	15	44	0.239722	BAP1 mutated	Non-mutants	Up	consistently higher in BAP1-mutants
TMOD3	5	0	5	0	1.16776e-146	0.175107	ENSG00000138594	0.226889	5.17956	32.1931	3.75704e-08	9.47186e-07	ENSG00000138594.11	BAP1_Mutated_vs_NonMutants	ENSG00000138594.14	29766	TMOD3		Up	0.979396	-0.0119383	15	44	0.994489	BAP1 mutated	Non-mutants	Down	consistently higher in BAP1-mutants
TNFRSF14	0	5	0	5	6.40027459592126e-319	-0.467245	ENSG00000157873	-0.560327	4.94327	38.8449	1.87098e-09	7.38875e-08	ENSG00000157873.16	BAP1_Mutated_vs_NonMutants	ENSG00000157873.18	8764	TNFRSF14		Down	0.300123	-0.163146	11	26	0.608426	BAP1 mutated	Non-mutants	Down	consistently lower in BAP1-mutants
TPM4	7	0	7	0	0	0.369864	ENSG00000167460	0.362053	6.22424	7.6786	0.00599649	0.0191585	ENSG00000167460.13	BAP1_Mutated_vs_NonMutants	ENSG00000167460.17	7171	TPM4		Up	0.563623	0.0318814	15	44	0.799804	BAP1 mutated	Non-mutants	Up	consistently higher in BAP1-mutants
TRAPPC12	5	0	5	0	7.34514e-11	0.0182357	ENSG00000171853	0.0410886	4.17974	0.587136	0.444233	0.569966	ENSG00000171853.14	BAP1_Mutated_vs_NonMutants	ENSG00000171853.16	51112	TRAPPC12		Up	0.157519	-0.0509241	15	44	0.455931	BAP1 mutated	Non-mutants	Down	consistently higher in BAP1-mutants
TRHDE	0	9	0	9	0	-1.44598	ENSG00000072657	-1.52842	3.90085	31.4112	5.37521e-08	1.2876e-06	ENSG00000072657.7	BAP1_Mutated_vs_NonMutants	ENSG00000072657.9	29953	TRHDE		Down	0.230085	-0.31121	14	41	0.538107	BAP1 mutated	Non-mutants	Down	consistently lower in BAP1-mutants
TRIM38	7	0	7	0	0	0.729662	ENSG00000112343	0.762583	5.55786	58.6644	3.81735e-13	4.79057e-11	ENSG00000112343.10	BAP1_Mutated_vs_NonMutants	ENSG00000112343.11	10475	TRIM38		Up	0.0278224	0.187711	15	44	0.212075	BAP1 mutated	Non-mutants	Up	consistently higher in BAP1-mutants
TRIM55	0	6	0	6	0	-0.471968	ENSG00000147573	-1.41857	3.29364	45.9552	8.26098e-11	5.12658e-09	ENSG00000147573.15	BAP1_Mutated_vs_NonMutants	ENSG00000147573.17	84675	TRIM55		Down	0.103232	-0.257507	13	38	0.377608	BAP1 mutated	Non-mutants	Down	consistently lower in BAP1-mutants
TRPM3	0	7	0	7	4.30894e-31	-0.546972	ENSG00000083067	-0.110962	5.5928	0.194406	0.659646	0.757103	ENSG00000083067.21	BAP1_Mutated_vs_NonMutants	ENSG00000083067.24	80036	TRPM3		Down	NA	NA	NA	NA	NA	NA	NA	NA	consistently lower in BAP1-mutants
TSC22D3	0	7	0	7	0	-0.919722	ENSG00000157514	-0.690011	6.99771	12.001	0.000622909	0.00302535	ENSG00000157514.15	BAP1_Mutated_vs_NonMutants	ENSG00000157514.16	1831	TSC22D3		Down	0.0253382	-0.206615	15	44	0.204918	BAP1 mutated	Non-mutants	Down	consistently lower in BAP1-mutants
TTC3	6	0	6	0	2.5141e-81	0.155422	ENSG00000182670	0.097544	6.87536	2.56462	0.110508	0.194754	ENSG00000182670.12	BAP1_Mutated_vs_NonMutants	ENSG00000182670.13	7267	TTC3		Up	0.123346	-0.282018	11	23	0.413719	BAP1 mutated	Non-mutants	Down	consistently higher in BAP1-mutants
TTC39B	0	7	0	7	2.46437e-291	-0.504068	ENSG00000155158	0.222632	4.86561	4.17301	0.0420939	0.0914815	ENSG00000155158.19	BAP1_Mutated_vs_NonMutants	ENSG00000155158.20	158219	TTC39B		Up	0.364619	0.149418	15	44	0.660485	BAP1 mutated	Non-mutants	Up	consistently lower in BAP1-mutants
TTC39C	6	0	6	0	3.35927e-182	0.187994	ENSG00000168234	0.10693	2.38154	0.796401	0.373007	0.501074	ENSG00000168234.11	BAP1_Mutated_vs_NonMutants	ENSG00000168234.13	125488	TTC39C		Up	0.781112	-0.0554759	15	42	0.916462	BAP1 mutated	Non-mutants	Down	consistently higher in BAP1-mutants
TUSC3	6	0	6	0	1.05265626502936e-319	0.330022	ENSG00000104723	0.432165	3.89981	6.14975	0.013785	0.0372075	ENSG00000104723.19	BAP1_Mutated_vs_NonMutants	ENSG00000104723.21	7991	TUSC3		Up	NA	NA	1	13	NA	BAP1 mutated	Non-mutants	NA	consistently higher in BAP1-mutants
TYMP	5	0	5	0	1.83338e-161	0.226938	ENSG00000025708	0.246469	4.67531	3.51225	0.062052	0.123813	ENSG00000025708.11	BAP1_Mutated_vs_NonMutants	ENSG00000025708.14	1890	TYMP		Up	0.672959	0.135904	15	44	0.860935	BAP1 mutated	Non-mutants	Up	consistently higher in BAP1-mutants
UBA6	5	0	5	0	1.25296e-13	0.0267361	ENSG00000033178	0.282452	5.20894	9.2606	0.00258437	0.00965889	ENSG00000033178.11	BAP1_Mutated_vs_NonMutants	ENSG00000033178.13	55236	UBA6		Up	0.00252256	0.24515	15	44	0.0814689	BAP1 mutated	Non-mutants	Up	consistently higher in BAP1-mutants
UBE3D	0	5	0	5	2.05681e-266	-0.434203	ENSG00000118420	-0.546251	2.03584	54.7142	1.97855e-12	2.0596e-10	ENSG00000118420.15	BAP1_Mutated_vs_NonMutants	ENSG00000118420.17	90025	UBE3D		Down	NA	NA	0	1	NA	BAP1 mutated	Non-mutants	NA	consistently lower in BAP1-mutants
UNC5D	0	9	0	9	0	-1.36389	ENSG00000156687	-2.26191	1.7644	25.984	6.68432e-07	1.03846e-05	ENSG00000156687.9	BAP1_Mutated_vs_NonMutants	ENSG00000156687.11	137970	UNC5D		Down	NA	NA	3	3	NA	BAP1 mutated	Non-mutants	NA	consistently lower in BAP1-mutants
UPB1	0	5	0	5	0	-0.468707	ENSG00000100024	-0.637583	4.09768	9.24541	0.00260513	0.00971723	ENSG00000100024.13	BAP1_Mutated_vs_NonMutants	ENSG00000100024.15	51733	UPB1		Down	0.0832633	-0.234084	15	44	0.342041	BAP1 mutated	Non-mutants	Down	consistently lower in BAP1-mutants
VEZT	5	0	5	0	5.4261e-284	0.320698	ENSG00000028203	0.423321	5.09256	67.5295	1.02968e-14	2.28033e-12	ENSG00000028203.16	BAP1_Mutated_vs_NonMutants	ENSG00000028203.18	55591	VEZT		Up	0.00587811	0.338828	15	44	0.106087	BAP1 mutated	Non-mutants	Up	consistently higher in BAP1-mutants
VWA8	0	7	0	7	1.81643e-129	-0.362947	ENSG00000102763	-0.118565	4.89855	3.14378	0.0774022	0.147498	ENSG00000102763.14	BAP1_Mutated_vs_NonMutants	ENSG00000102763.18	23078	VWA8		Down	0.235851	0.0719687	15	44	0.543055	BAP1 mutated	Non-mutants	Up	consistently lower in BAP1-mutants
WDR72	0	8	0	8	0	-0.948637	ENSG00000166415	-0.298163	6.42454	1.39878	0.238022	0.355647	ENSG00000166415.13	BAP1_Mutated_vs_NonMutants	ENSG00000166415.15	256764	WDR72		Down	0.484848	-0.0514715	15	44	0.750117	BAP1 mutated	Non-mutants	Down	consistently lower in BAP1-mutants
WTAP	6	0	6	0	3.08983e-74	0.151834	ENSG00000146457	0.181865	5.19482	6.81295	0.00958151	0.0279129	ENSG00000146457.13	BAP1_Mutated_vs_NonMutants	ENSG00000146457.16	9589	WTAP		Up	0.698316	-0.0214913	15	44	0.873941	BAP1 mutated	Non-mutants	Down	consistently higher in BAP1-mutants
WWC3	5	0	5	0	1.60343e-13	0.0661941	ENSG00000047644	0.36667	4.48614	34.8682	1.11331e-08	3.47836e-07	ENSG00000047644.16	BAP1_Mutated_vs_NonMutants	ENSG00000047644.19	55841	WWC3		Up	0.120038	0.122527	15	44	0.40597	BAP1 mutated	Non-mutants	Up	consistently higher in BAP1-mutants
WWTR1	5	0	5	0	5.85621e-74	0.194135	ENSG00000018408	-0.00966792	6.07989	0.0116477	0.91414	0.942728	ENSG00000018408.13	BAP1_Mutated_vs_NonMutants	ENSG00000018408.15	25937	WWTR1		Down	0.37388	0.0663187	15	44	0.66632	BAP1 mutated	Non-mutants	Up	consistently higher in BAP1-mutants
XAF1	6	0	6	0	1.03339e-63	0.215417	ENSG00000132530	0.397309	3.62751	11.796	0.000691953	0.00329897	ENSG00000132530.15	BAP1_Mutated_vs_NonMutants	ENSG00000132530.17	54739	XAF1		Up	0.257921	0.170145	12	21	0.56549	BAP1 mutated	Non-mutants	Up	consistently higher in BAP1-mutants
XRCC4	6	0	6	0	1.19467e-99	0.305918	ENSG00000152422	0.354028	1.98963	24.4593	1.37284e-06	1.91315e-05	ENSG00000152422.14	BAP1_Mutated_vs_NonMutants	ENSG00000152422.16	7518	XRCC4		Up	0.00286117	0.124248	15	44	0.0856431	BAP1 mutated	Non-mutants	Up	consistently higher in BAP1-mutants
XRN1	6	0	6	0	1.93248e-105	0.333475	ENSG00000114127	0.211845	5.83683	14.0103	0.000224377	0.00129694	ENSG00000114127.9	BAP1_Mutated_vs_NonMutants	ENSG00000114127.11	54464	XRN1		Up	0.00208139	0.116469	15	44	0.075129	BAP1 mutated	Non-mutants	Up	consistently higher in BAP1-mutants
YBX3	0	5	0	5	1.36862e-220	-0.444924	ENSG00000060138	-0.185241	6.12721	2.77933	0.0967073	0.175718	ENSG00000060138.11	BAP1_Mutated_vs_NonMutants	ENSG00000060138.13	8531	YBX3		Down	0.295661	0.175476	15	44	0.601242	BAP1 mutated	Non-mutants	Up	consistently lower in BAP1-mutants
YEATS2	8	0	8	0	9.32115e-157	0.272804	ENSG00000163872	0.0358407	5.17142	0.256426	0.61302	0.719402	ENSG00000163872.14	BAP1_Mutated_vs_NonMutants	ENSG00000163872.16	55689	YEATS2		Up	0.0565912	-0.123757	14	42	0.290896	BAP1 mutated	Non-mutants	Down	consistently higher in BAP1-mutants
ZBTB16	0	5	0	5	2.87061e-58	-0.158779	ENSG00000109906	-0.642227	5.39576	5.76685	0.0170427	0.044252	ENSG00000109906.12	BAP1_Mutated_vs_NonMutants	ENSG00000109906.14	7704	ZBTB16		Down	0.253606	0.136804	8	25	0.564194	BAP1 mutated	Non-mutants	Up	consistently lower in BAP1-mutants
ZBTB38	9	0	9	0	0	0.527539	ENSG00000177311	0.372594	6.45786	15.6336	9.94662e-05	0.000666719	ENSG00000177311.9	BAP1_Mutated_vs_NonMutants	ENSG00000177311.11	253461	ZBTB38		Up	0.339252	-0.254063	12	37	0.640905	BAP1 mutated	Non-mutants	Down	consistently higher in BAP1-mutants
ZFAND5	0	8	0	8	0	-0.837366	ENSG00000107372	-0.420885	6.7523	7.54992	0.0064266	0.020199	ENSG00000107372.11	BAP1_Mutated_vs_NonMutants	ENSG00000107372.13	7763	ZFAND5		Down	0.376433	0.115431	11	33	0.670438	BAP1 mutated	Non-mutants	Up	consistently lower in BAP1-mutants
ZFPM2	5	0	5	0	0	0.579819	ENSG00000169946	0.0179233	1.9074	0.0126395	0.910574	0.940577	ENSG00000169946.12	BAP1_Mutated_vs_NonMutants	ENSG00000169946.14	23414	ZFPM2		Up	NA	NA	NA	NA	NA	NA	NA	NA	consistently higher in BAP1-mutants
ZHX2	6	0	6	0	0	0.63391	ENSG00000178764	0.517512	3.97689	26.8083	4.53984e-07	7.51285e-06	ENSG00000178764.7	BAP1_Mutated_vs_NonMutants	ENSG00000178764.8	22882	ZHX2		Up	0.264618	0.0019424	15	44	0.570117	BAP1 mutated	Non-mutants	Up	consistently higher in BAP1-mutants
ZMYND8	0	5	0	5	1.60694e-63	-0.272733	ENSG00000101040	0.154881	5.11784	1.31769	0.252076	0.371413	ENSG00000101040.18	BAP1_Mutated_vs_NonMutants	ENSG00000101040.19	23613	ZMYND8		Up	0.965667	0.0269713	15	44	0.989245	BAP1 mutated	Non-mutants	Up	consistently lower in BAP1-mutants
ZNF117	5	0	5	0	5.13225e-59	0.0692393	ENSG00000152926	0.279442	4.14797	6.87278	0.00927418	0.0272035	ENSG00000152926.13	BAP1_Mutated_vs_NonMutants	ENSG00000152926.15	51351	ZNF117		Up	NA	NA	NA	NA	NA	NA	NA	NA	consistently higher in BAP1-mutants
ZNF138	5	0	5	0	1.50901e-179	0.17389	ENSG00000197008	0.329785	2.64958	22.2977	3.84428e-06	4.49475e-05	ENSG00000197008.8	BAP1_Mutated_vs_NonMutants	ENSG00000197008.10	7697	ZNF138		Up	NA	NA	NA	NA	NA	NA	NA	NA	consistently higher in BAP1-mutants
ZNF208	5	0	5	0	0	0.771037	ENSG00000160321	-0.252307	2.24194	0.698823	0.403956	0.532046	ENSG00000160321.13	BAP1_Mutated_vs_NonMutants	ENSG00000160321.15	7757	ZNF208		Down	NA	NA	NA	NA	NA	NA	NA	NA	consistently higher in BAP1-mutants
ZNF254	6	0	7	0	2.47992e-305	0.298516	ENSG00000213096	0.269167	3.86405	28.0303	2.56521e-07	4.69195e-06	ENSG00000213096.8	BAP1_Mutated_vs_NonMutants	ENSG00000213096.11	9534	ZNF254		Up	NA	NA	NA	NA	NA	NA	NA	NA	consistently higher in BAP1-mutants
ZNF385B	0	9	0	9	0	-1.31242	ENSG00000144331	-0.633082	2.31831	3.04011	0.0824272	0.15493	ENSG00000144331.17	BAP1_Mutated_vs_NonMutants	ENSG00000144331.20	151126	ZNF385B		Down	0.113993	-0.266749	11	22	0.399138	BAP1 mutated	Non-mutants	Down	consistently lower in BAP1-mutants
ZNF395	0	5	0	5	1.76024e-180	-0.717092	ENSG00000186918	-0.663957	6.31972	24.5637	1.30658e-06	1.84234e-05	ENSG00000186918.12	BAP1_Mutated_vs_NonMutants	ENSG00000186918.14	55893	ZNF395		Down	0.856623	0.0720497	9	33	0.944662	BAP1 mutated	Non-mutants	Up	consistently lower in BAP1-mutants
ZNF521	6	0	6	0	0	0.860727	ENSG00000198795	-0.449078	3.50977	5.19912	0.0234185	0.0568817	ENSG00000198795.9	BAP1_Mutated_vs_NonMutants	ENSG00000198795.11	25925	ZNF521		Down	0.98122	0.0843779	10	18	0.996238	BAP1 mutated	Non-mutants	Up	consistently higher in BAP1-mutants
ZNF586	5	0	5	0	1.0689e-97	0.130523	ENSG00000083828	-0.00754981	2.98117	0.0184975	0.891924	0.928164	ENSG00000083828.14	BAP1_Mutated_vs_NonMutants	ENSG00000083828.16	54807	ZNF586		Down	NA	NA	NA	NA	NA	NA	NA	NA	consistently higher in BAP1-mutants
ZNF680	6	0	6	0	6.03215e-257	0.261654	ENSG00000173041	0.411187	3.4173	29.1765	1.50617e-07	3.00026e-06	ENSG00000173041.10	BAP1_Mutated_vs_NonMutants	ENSG00000173041.12	340252	ZNF680		Up	NA	NA	NA	NA	NA	NA	NA	NA	consistently higher in BAP1-mutants
ZNF804B	0	8	0	8	0	-1.29872	ENSG00000182348	-2.73452	0.104394	25.3477	9.02025e-07	1.33717e-05	ENSG00000182348.6	BAP1_Mutated_vs_NonMutants	ENSG00000182348.7	219578	ZNF804B		Down	NA	NA	NA	NA	NA	NA	NA	NA	consistently lower in BAP1-mutants
ZNHIT6	5	0	5	0	4.89847e-113	0.161028	ENSG00000117174	0.29226	3.09229	21.6842	5.1602e-06	5.66669e-05	ENSG00000117174.9	BAP1_Mutated_vs_NonMutants	ENSG00000117174.11	54680	ZNHIT6		Up	0.709488	-0.0125636	14	41	0.880872	BAP1 mutated	Non-mutants	Down	consistently higher in BAP1-mutants
ZNRF3	0	7	0	7	0	-0.697835	ENSG00000183579	-0.463359	-0.632144	11.3212	0.000883397	0.00404246	ENSG00000183579.14	BAP1_Mutated_vs_NonMutants	ENSG00000183579.16	84133	ZNRF3		Down	NA	NA	NA	NA	NA	NA	NA	NA	consistently lower in BAP1-mutants
ZSWIM5	0	5	0	5	0	-0.490647	ENSG00000162415	-0.601167	2.78083	17.9005	3.24157e-05	0.000260954	ENSG00000162415.6	BAP1_Mutated_vs_NonMutants	ENSG00000162415.7	57643	ZSWIM5		Down	NA	NA	NA	NA	NA	NA	NA	NA	consistently lower in BAP1-mutants
ZYG11A	0	7	0	7	0	-0.362699	ENSG00000203995	-1.2313	1.96832	14.8988	0.000143582	0.000899893	ENSG00000203995.8	BAP1_Mutated_vs_NonMutants	ENSG00000203995.10	440590	ZYG11A		Down	NA	NA	NA	NA	NA	NA	NA	NA	consistently lower in BAP1-mutants

## Sheet: 2_BAP1_DAPs
peak	Count_sig.snATAC	Gene	CNV_corr_p_adjust_bonf	DAP_direction	avg_log2FC	peak2gene_type	peak.coaccess	peak2gene_type.coaccess	genesymbol.coaccess	coaccess_score
chr1-1079343-1079843	4	SAMD11	1.24229e-64	Down	-0.497683	Enhancer	chr1-940143-940643	Promoter	SAMD11	0.3364
chr1-1079343-1079843	4	AGRN	1.24229e-64	Down	-0.497683	Enhancer	chr1-1019321-1019821	Promoter	AGRN	0.342901
chr1-1079343-1079843	4	MIR200B	1.24229e-64	Down	-0.497683	Enhancer	chr1-1165854-1166354	Promoter	MIR200B	0.317764
chr1-1079343-1079843	4	HES4	1.24229e-64	Down	-0.497683	Enhancer	chr1-999841-1000341	Promoter	HES4	0.394023
chr1-1079343-1079843	4	ACAP3	1.24229e-64	Down	-0.497683	Enhancer	chr1-1304608-1305108	Promoter	ACAP3	0.350654
chr1-1079343-1079843	4	SCNN1D	1.24229e-64	Down	-0.497683	Enhancer	chr1-1281615-1282115	Promoter	SCNN1D	0.262793
chr1-1079976-1080476	3	HES4	1.0594e-40	Down	-0.327693	Enhancer	chr1-999841-1000341	Promoter	HES4	0.398258
chr1-1079976-1080476	3	ACAP3	1.0594e-40	Down	-0.327693	Enhancer	chr1-1304608-1305108	Promoter	ACAP3	0.324363
chr1-1079976-1080476	3	AGRN	1.0594e-40	Down	-0.327693	Enhancer	chr1-1019321-1019821	Promoter	AGRN	0.318404
chr1-1079976-1080476	3	PLEKHN1	1.0594e-40	Down	-0.327693	Enhancer	chr1-965925-966425	Promoter	PLEKHN1	0.279278
chr1-1079976-1080476	3	SAMD11	1.0594e-40	Down	-0.327693	Enhancer	chr1-940143-940643	Promoter	SAMD11	0.343066
chr1-1079976-1080476	3	ISG15	1.0594e-40	Down	-0.327693	Enhancer	chr1-1000497-1000997	Promoter	ISG15	0.271878
chr1-109253337-109253837	4	GSTM4	4.15875e-51	Down	-0.373075	Enhancer	chr1-109655867-109656367	Promoter	GSTM4	0.299753
chr1-109253337-109253837	4	ELAPOR1	4.15875e-51	Down	-0.373075	Enhancer	chr1-109186613-109187113	Promoter	ELAPOR1	0.327854
chr1-109927881-109928381	5	AHCYL1	9.61769e-77	Down	-0.388726	Enhancer	chr1-110003676-110004176	Promoter	AHCYL1	0.543194
chr1-109927881-109928381	5	GSTM4	9.61769e-77	Down	-0.388726	Enhancer	chr1-109655867-109656367	Promoter	GSTM4	0.283209
chr1-119631420-119631920	3	ZNF697	2.94515e-43	Down	-0.352498	Enhancer	chr1-119648008-119648508	Promoter	ZNF697	0.442096
chr1-119631420-119631920	3	HAO2	2.94515e-43	Down	-0.352498	Enhancer	chr1-119368540-119369040	Promoter	HAO2	0.369674
chr1-119631420-119631920	3	LINC01780	2.94515e-43	Down	-0.352498	Enhancer	chr1-119327759-119328259	Promoter	LINC01780	0.291742
chr1-12486403-12486903	4	VPS13D	1.43354e-38	Down	-0.404301	Enhancer	chr1-12496602-12497102	Promoter	VPS13D	0.475271
chr1-12486403-12486903	4	DHRS3	1.43354e-38	Down	-0.404301	Enhancer	chr1-12595708-12596208	Promoter	DHRS3	0.342387
chr1-12597725-12598225	4	DHRS3	1.92546e-49	Down	-0.471376	Enhancer	chr1-12595708-12596208	Promoter	DHRS3	0.427888
chr1-151311456-151311956	3	TUFT1	2.78225e-26	Up	0.240953	Enhancer	chr1-151539450-151539950	Promoter	TUFT1	0.310401
chr1-154427593-154428093	4	IL6R	1.62481e-79	Down	-0.332257	Enhancer	chr1-154453488-154453988	Promoter	IL6R	0.399593
chr1-154427593-154428093	4	TPM3	1.62481e-79	Down	-0.332257	Enhancer	chr1-154182994-154183494	Promoter	TPM3	0.34187
chr1-154427593-154428093	4	IL6R	1.62481e-79	Down	-0.332257	Enhancer	chr1-154405037-154405537	Promoter	IL6R	0.345228
chr1-154427593-154428093	4	IL6R	1.62481e-79	Down	-0.332257	Enhancer	chr1-154428998-154429498	Promoter	IL6R	0.351489
chr1-155011958-155012458	3	MIR92B	9.29984e-07	Up	0.0307368	Enhancer	chr1-155194559-155195059	Promoter	MIR92B	0.315057
chr1-155011958-155012458	3	SHC1	9.29984e-07	Up	0.0307368	Enhancer	chr1-154970553-154971053	Promoter	SHC1	0.442942
chr1-155011958-155012458	3	EFNA1	9.29984e-07	Up	0.0307368	Enhancer	chr1-155127595-155128095	Promoter	EFNA1	0.308601
chr1-155011958-155012458	3	MUC1	9.29984e-07	Up	0.0307368	Enhancer	chr1-155193198-155193698	Promoter	MUC1	0.494779
chr1-155011958-155012458	3	SLC50A1	9.29984e-07	Up	0.0307368	Enhancer	chr1-155134931-155135431	Promoter	SLC50A1	0.269011
chr1-155011958-155012458	3	SHC1	9.29984e-07	Up	0.0307368	Enhancer	chr1-154971154-154971654	Promoter	SHC1	0.318743
chr1-155886015-155886515	4	SEMA4A	9.77942e-31	Down	-0.324372	Enhancer	chr1-156152652-156153152	Promoter	SEMA4A	0.460649
chr1-155886015-155886515	4	SLC25A44	9.77942e-31	Down	-0.324372	Enhancer	chr1-156198621-156199121	Promoter	SLC25A44	0.30514
chr1-155886015-155886515	4	KHDC4	9.77942e-31	Down	-0.324372	Enhancer	chr1-155934812-155935312	Promoter	KHDC4	0.349262
chr1-155886015-155886515	4	SEMA4A	9.77942e-31	Down	-0.324372	Enhancer	chr1-156146701-156147201	Promoter	SEMA4A	0.25188
chr1-155886015-155886515	4	RIT1	9.77942e-31	Down	-0.324372	Enhancer	chr1-155911202-155911702	Promoter	RIT1	0.288787
chr1-156076693-156077193	4	SEMA4A	3.04113e-30	Down	-0.316826	Enhancer	chr1-156152652-156153152	Promoter	SEMA4A	0.439348
chr1-156076693-156077193	4	KHDC4	3.04113e-30	Down	-0.316826	Enhancer	chr1-155934812-155935312	Promoter	KHDC4	0.335147
chr1-156076693-156077193	4	SMG5	3.04113e-30	Down	-0.316826	Enhancer	chr1-156291298-156291798	Promoter	SMG5	0.384183
chr1-156076693-156077193	4	SLC25A44	3.04113e-30	Down	-0.316826	Enhancer	chr1-156198621-156199121	Promoter	SLC25A44	0.288412
chr1-156106232-156106732	4	UBQLN4	3.2684e-15	Down	-0.376855	Enhancer	chr1-156053562-156054062	Promoter	UBQLN4	0.264767
chr1-156106232-156106732	4	MIR9-1HG	3.2684e-15	Down	-0.376855	Enhancer	chr1-156457102-156457602	Promoter	MIR9-1HG	0.329192
chr1-156106232-156106732	4	LMNA	3.2684e-15	Down	-0.376855	Enhancer	chr1-156113994-156114494	Promoter	LMNA	0.402877
chr1-156106232-156106732	4	LMNA	3.2684e-15	Down	-0.376855	Enhancer	chr1-156126118-156126618	Promoter	LMNA	0.389582
chr1-15800197-15800697	4	DNAJC16	1.78173e-30	Down	-0.347001	Enhancer	chr1-15559214-15559714	Promoter	DNAJC16	0.417872
chr1-15800197-15800697	4	FAM131C	1.78173e-30	Down	-0.347001	Enhancer	chr1-16073418-16073918	Promoter	FAM131C	0.277834
chr1-15800197-15800697	4	EPHA2	1.78173e-30	Down	-0.347001	Enhancer	chr1-16146196-16146696	Promoter	EPHA2	0.369737
chr1-15800197-15800697	4	SLC25A34	1.78173e-30	Down	-0.347001	Enhancer	chr1-15735897-15736397	Promoter	SLC25A34	0.582366
chr1-15800197-15800697	4	EPHA2	1.78173e-30	Down	-0.347001	Enhancer	chr1-16155865-16156365	Promoter	EPHA2	0.308107
chr1-15800197-15800697	4	SPEN	1.78173e-30	Down	-0.347001	Enhancer	chr1-15876275-15876775	Promoter	SPEN	0.293383
chr1-158124915-158125415	3	KIRREL1	NA	Up	NA	Enhancer	chr1-157993350-157993850	Promoter	KIRREL1	0.319461
chr1-15834758-15835258	5	DDI2	1.68474e-122	Down	-0.464302	Enhancer	chr1-15617120-15617620	Promoter	DDI2	0.29556
chr1-15834758-15835258	5	CASP9	1.68474e-122	Down	-0.464302	Enhancer	chr1-15526333-15526833	Promoter	CASP9	0.292093
chr1-15834758-15835258	5	CASP9	1.68474e-122	Down	-0.464302	Enhancer	chr1-15524807-15525307	Promoter	CASP9	0.326755
chr1-15834758-15835258	5	SPEN	1.68474e-122	Down	-0.464302	Enhancer	chr1-15847324-15847824	Promoter	SPEN	0.339021
chr1-15834758-15835258	5	CASP9	1.68474e-122	Down	-0.464302	Enhancer	chr1-15524105-15524605	Promoter	CASP9	0.329073
chr1-15834758-15835258	5	CPLANE2	1.68474e-122	Down	-0.464302	Enhancer	chr1-16236943-16237443	Promoter	CPLANE2	0.26339
chr1-16217229-16217729	5	SPEN	2.59226e-43	Down	-0.303139	Enhancer	chr1-15847324-15847824	Promoter	SPEN	0.336815
chr1-16217229-16217729	5	ARHGEF19	2.59226e-43	Down	-0.303139	Enhancer	chr1-16206793-16207293	Promoter	ARHGEF19	0.285157
chr1-16217229-16217729	5	SZRD1	2.59226e-43	Down	-0.303139	Enhancer	chr1-16366843-16367343	Promoter	SZRD1	0.294194
chr1-16623897-16624397	4	CROCC	0	Up	1.55544	Enhancer	chr1-16948206-16948706	Promoter	CROCC	0.350965
chr1-16913726-16914226	4	CROCCP2	1.60301e-44	Down	-0.308677	Enhancer	chr1-16644453-16644953	Promoter	CROCCP2	0.303063
chr1-16913726-16914226	4	SDHB	1.60301e-44	Down	-0.308677	Enhancer	chr1-17053847-17054347	Promoter	SDHB	0.426235
chr1-16913726-16914226	4	ATP13A2	1.60301e-44	Down	-0.308677	Enhancer	chr1-17011716-17012216	Promoter	ATP13A2	0.417866
chr1-179586215-179586715	3	AXDND1	8.26545e-44	Up	0.85946	Enhancer	chr1-179550523-179551023	Promoter	AXDND1	0.310566
chr1-179586215-179586715	3	TDRD5	8.26545e-44	Up	0.85946	Enhancer	chr1-179591390-179591890	Promoter	TDRD5	0.309514
chr1-1908982-1909482	5	TMEM52	1.02371e-117	Down	-0.400659	Enhancer	chr1-1919161-1919661	Promoter	TMEM52	0.383237
chr1-1908982-1909482	5	SLC35E2B	1.02371e-117	Down	-0.400659	Enhancer	chr1-1692846-1693346	Promoter	SLC35E2B	0.359414
chr1-1908982-1909482	5	PRKCZ	1.02371e-117	Down	-0.400659	Enhancer	chr1-2133059-2133559	Promoter	PRKCZ	0.433834
chr1-1908982-1909482	5	MIB2	1.02371e-117	Down	-0.400659	Enhancer	chr1-1628639-1629139	Promoter	MIB2	0.29635
chr1-1908982-1909482	5	ATAD3A	1.02371e-117	Down	-0.400659	Enhancer	chr1-1511800-1512300	Promoter	ATAD3A	0.354005
chr1-1908982-1909482	5	SSU72	1.02371e-117	Down	-0.400659	Enhancer	chr1-1574380-1574880	Promoter	SSU72	0.29066
chr1-1908982-1909482	5	CDK11B	1.02371e-117	Down	-0.400659	Enhancer	chr1-1658802-1659302	Promoter	CDK11B	0.344523
chr1-1908982-1909482	5	FAAP20	1.02371e-117	Down	-0.400659	Enhancer	chr1-2194806-2195306	Promoter	FAAP20	0.345026
chr1-1908982-1909482	5	SKI	1.02371e-117	Down	-0.400659	Enhancer	chr1-2227504-2228004	Promoter	SKI	0.503765
chr1-1908982-1909482	5	GNB1	1.02371e-117	Down	-0.400659	Enhancer	chr1-1890875-1891375	Promoter	GNB1	0.357956
chr1-1908982-1909482	5	MIB2	1.02371e-117	Down	-0.400659	Enhancer	chr1-1615167-1615667	Promoter	MIB2	0.439051
chr1-1908982-1909482	5	PRKCZ	1.02371e-117	Down	-0.400659	Enhancer	chr1-2050091-2050591	Promoter	PRKCZ	0.275059
chr1-1908982-1909482	5	CDK11A	1.02371e-117	Down	-0.400659	Enhancer	chr1-1724165-1724665	Promoter	CDK11A	0.406375
chr1-19734551-19735051	3	RNF186	4.60289e-97	Down	-0.601905	Enhancer	chr1-19814952-19815452	Promoter	RNF186	0.507197
chr1-19734551-19735051	3	NBL1	4.60289e-97	Down	-0.601905	Enhancer	chr1-19639856-19640356	Promoter	NBL1	0.264207
chr1-19734551-19735051	3	TMCO4	4.60289e-97	Down	-0.601905	Enhancer	chr1-19738036-19738536	Promoter	TMCO4	0.526196
chr1-19734551-19735051	3	RNF186	4.60289e-97	Down	-0.601905	Enhancer	chr1-19815927-19816427	Promoter	RNF186	0.412135
chr1-19734551-19735051	3	AKR7A3	4.60289e-97	Down	-0.601905	Enhancer	chr1-19288564-19289064	Promoter	AKR7A3	0.306831
chr1-19734551-19735051	3	AKR7L	4.60289e-97	Down	-0.601905	Enhancer	chr1-19273943-19274443	Promoter	AKR7L	0.268181
chr1-19734551-19735051	3	TMCO4	4.60289e-97	Down	-0.601905	Enhancer	chr1-19799505-19800005	Promoter	TMCO4	0.328936
chr1-201674908-201675408	3	PHLDA3	NA	Up	NA	Enhancer	chr1-201466443-201466943	Promoter	PHLDA3	0.255363
chr1-202022892-202023392	3	GPR37L1	1.35791e-10	Up	0.607288	Enhancer	chr1-202122545-202123045	Promoter	GPR37L1	0.270171
chr1-202022892-202023392	3	ELF3-AS1	1.35791e-10	Up	0.607288	Enhancer	chr1-202010280-202010780	Promoter	ELF3-AS1	0.482004
chr1-202108181-202108681	5	ELF3-AS1	3.72527e-45	Up	0.608817	Enhancer	chr1-202010280-202010780	Promoter	ELF3-AS1	0.507116
chr1-203408370-203408870	3	ADORA1	1.46018e-06	Up	0.358171	Enhancer	chr1-203152281-203152781	Promoter	ADORA1	0.331883
chr1-203408370-203408870	3	PPFIA4	1.46018e-06	Up	0.358171	Enhancer	chr1-203026175-203026675	Promoter	PPFIA4	0.282979
chr1-203408370-203408870	3	CHI3L1	1.46018e-06	Up	0.358171	Enhancer	chr1-203186886-203187386	Promoter	CHI3L1	0.361005
chr1-20476330-20476830	4	CAMK2N1	1.23423e-28	Down	-0.385792	Enhancer	chr1-20486024-20486524	Promoter	CAMK2N1	0.344996
chr1-20476330-20476830	4	SH2D5	1.23423e-28	Down	-0.385792	Enhancer	chr1-20732022-20732522	Promoter	SH2D5	0.260949
chr1-20476330-20476830	4	CAMK2N1	1.23423e-28	Down	-0.385792	Enhancer	chr1-20486538-20487038	Promoter	CAMK2N1	0.462684
chr1-20476330-20476830	4	SH2D5	1.23423e-28	Down	-0.385792	Enhancer	chr1-20732922-20733422	Promoter	SH2D5	0.262628
chr1-205783825-205784325	3	RHEX	9.3112e-23	Up	0.386885	Enhancer	chr1-206052820-206053320	Promoter	RHEX	0.393669
chr1-205783825-205784325	3	CDK18	9.3112e-23	Up	0.386885	Enhancer	chr1-205504324-205504824	Promoter	CDK18	0.314876
chr1-205783825-205784325	3	AVPR1B	9.3112e-23	Up	0.386885	Enhancer	chr1-206117158-206117658	Promoter	AVPR1B	0.329103
chr1-206659289-206659789	3	FCAMR	2.69026e-07	Down	-0.328758	Enhancer	chr1-206970334-206970834	Promoter	FCAMR	0.273037
chr1-209389128-209389628	4	LAMB3	NA	Up	0.892039	Enhancer	chr1-209652904-209653404	Promoter	LAMB3	0.447171
chr1-209389128-209389628	4	LAMB3	NA	Up	0.892039	Enhancer	chr1-209652207-209652707	Promoter	LAMB3	0.297783
chr1-209389128-209389628	4	LAMB3	NA	Up	0.892039	Enhancer	chr1-209651146-209651646	Promoter	LAMB3	0.356881
chr1-209389128-209389628	4	LINC01698	NA	Up	0.892039	Enhancer	chr1-209367345-209367845	Promoter	LINC01698	0.285309
chr1-209389128-209389628	4	CAMK1G	NA	Up	0.892039	Enhancer	chr1-209607287-209607787	Promoter	CAMK1G	0.350978
chr1-209884548-209885048	3	IRF6	NA	Up	NA	Enhancer	chr1-209805929-209806429	Promoter	IRF6	0.253464
chr1-209884548-209885048	3	CAMK1G	NA	Up	NA	Enhancer	chr1-209607287-209607787	Promoter	CAMK1G	0.269735
chr1-209884548-209885048	3	SERTAD4-AS1	NA	Up	NA	Enhancer	chr1-210233902-210234402	Promoter	SERTAD4-AS1	0.262648
chr1-209884548-209885048	3	LAMB3	NA	Up	NA	Enhancer	chr1-209652904-209653404	Promoter	LAMB3	0.286471
chr1-209884548-209885048	3	HSD11B1-AS1	NA	Up	NA	Enhancer	chr1-209675021-209675521	Promoter	HSD11B1-AS1	0.296326
chr1-210464309-210464809	4	SERTAD4-AS1	2.32801e-103	Up	1.18526	Enhancer	chr1-210233902-210234402	Promoter	SERTAD4-AS1	0.3663
chr1-210464309-210464809	4	SERTAD4	2.32801e-103	Up	1.18526	Enhancer	chr1-210232372-210232872	Promoter	SERTAD4	0.281924
chr1-212469966-212470466	3	LINC02608	NA	Up	NA	Enhancer	chr1-212234487-212234987	Promoter	LINC02608	0.410585
chr1-212469966-212470466	3	LINC02608	NA	Up	NA	Enhancer	chr1-212237521-212238021	Promoter	LINC02608	0.282794
chr1-212469966-212470466	3	ATF3	NA	Up	NA	Enhancer	chr1-212608284-212608784	Promoter	ATF3	0.468506
chr1-212485809-212486309	3	ATF3	1.39021e-31	Up	0.213046	Enhancer	chr1-212608284-212608784	Promoter	ATF3	0.312781
chr1-21537335-21537835	5	RAP1GAP	1.00655e-259	Down	-0.814898	Enhancer	chr1-21651543-21652043	Promoter	RAP1GAP	0.4066
chr1-21537335-21537835	5	ALPL	1.00655e-259	Down	-0.814898	Enhancer	chr1-21550856-21551356	Promoter	ALPL	0.41356
chr1-21537335-21537835	5	RAP1GAP	1.00655e-259	Down	-0.814898	Enhancer	chr1-21669618-21670118	Promoter	RAP1GAP	0.426376
chr1-21537335-21537835	5	HSPG2	1.00655e-259	Down	-0.814898	Enhancer	chr1-21937204-21937704	Promoter	HSPG2	0.310041
chr1-21537335-21537835	5	RAP1GAP	1.00655e-259	Down	-0.814898	Enhancer	chr1-21623479-21623979	Promoter	RAP1GAP	0.384306
chr1-21537335-21537835	5	ALPL	1.00655e-259	Down	-0.814898	Enhancer	chr1-21509008-21509508	Promoter	ALPL	0.391972
chr1-215631438-215631938	3	KCTD3	NA	Up	NA	Enhancer	chr1-215566993-215567493	Promoter	KCTD3	0.306833
chr1-2205032-2205532	5	PRKCZ	1.22247e-126	Down	-0.390065	Enhancer	chr1-2050091-2050591	Promoter	PRKCZ	0.260303
chr1-2205032-2205532	5	MORN1	1.22247e-126	Down	-0.390065	Enhancer	chr1-2391381-2391881	Promoter	MORN1	0.456136
chr1-2205032-2205532	5	TMEM52	1.22247e-126	Down	-0.390065	Enhancer	chr1-1919161-1919661	Promoter	TMEM52	0.370372
chr1-2205032-2205532	5	FAAP20	1.22247e-126	Down	-0.390065	Enhancer	chr1-2194806-2195306	Promoter	FAAP20	0.311997
chr1-2205032-2205532	5	PRKCZ	1.22247e-126	Down	-0.390065	Enhancer	chr1-2133059-2133559	Promoter	PRKCZ	0.330458
chr1-2205032-2205532	5	PEX10	1.22247e-126	Down	-0.390065	Enhancer	chr1-2412384-2412884	Promoter	PEX10	0.406319
chr1-2205032-2205532	5	GNB1	1.22247e-126	Down	-0.390065	Enhancer	chr1-1890875-1891375	Promoter	GNB1	0.304458
chr1-2205032-2205532	5	SKI	1.22247e-126	Down	-0.390065	Enhancer	chr1-2227504-2228004	Promoter	SKI	0.472794
chr1-2214779-2215279	5	FAAP20	0	Down	-1.39496	Enhancer	chr1-2207489-2207989	Promoter	FAAP20	0.486515
chr1-2214779-2215279	5	PLCH2	0	Down	-1.39496	Enhancer	chr1-2475007-2475507	Promoter	PLCH2	0.346027
chr1-2214779-2215279	5	FAAP20	0	Down	-1.39496	Enhancer	chr1-2212541-2213041	Promoter	FAAP20	0.489697
chr1-2214779-2215279	5	FAAP20	0	Down	-1.39496	Enhancer	chr1-2208198-2208698	Promoter	FAAP20	0.554825
chr1-221839678-221840178	4	LINC01655	NA	Up	0.911441	Enhancer	chr1-221840347-221840847	Promoter	LINC01655	0.614062
chr1-221886988-221887488	3	LINC01655	NA	Up	NA	Enhancer	chr1-221840347-221840847	Promoter	LINC01655	0.422702
chr1-223707672-223708172	4	SUSD4	6.65957e-37	Up	0.813296	Enhancer	chr1-223364185-223364685	Promoter	SUSD4	0.319359
chr1-223707672-223708172	4	CAPN2	6.65957e-37	Up	0.813296	Enhancer	chr1-223700838-223701338	Promoter	CAPN2	0.442129
chr1-227946191-227946691	4	SNAP47	NA	Up	NA	Enhancer	chr1-227727962-227728462	Promoter	SNAP47	0.250464
chr1-227946191-227946691	4	WNT9A	NA	Up	NA	Enhancer	chr1-227947748-227948248	Promoter	WNT9A	0.275671
chr1-228059387-228059887	5	OBSCN-AS1	NA	Down	-0.552361	Enhancer	chr1-228212782-228213282	Promoter	OBSCN-AS1	0.276715
chr1-228059387-228059887	5	OBSCN	NA	Down	-0.552361	Enhancer	chr1-228374801-228375301	Promoter	OBSCN	0.376974
chr1-230130431-230130931	3	PGBD5	NA	Up	NA	Enhancer	chr1-230426200-230426700	Promoter	PGBD5	0.438643
chr1-230307927-230308427	3	PGBD5	5.42884e-09	Up	0.491624	Enhancer	chr1-230426200-230426700	Promoter	PGBD5	0.379256
chr1-230307927-230308427	3	AGT	5.42884e-09	Up	0.491624	Enhancer	chr1-230713961-230714461	Promoter	AGT	0.440213
chr1-230326846-230327346	4	PGBD5	NA	Up	NA	Enhancer	chr1-230426200-230426700	Promoter	PGBD5	0.36196
chr1-230326846-230327346	4	AGT	NA	Up	NA	Enhancer	chr1-230713961-230714461	Promoter	AGT	0.411478
chr1-230401048-230401548	3	PGBD5	NA	Up	NA	Enhancer	chr1-230426200-230426700	Promoter	PGBD5	0.291492
chr1-234721564-234722064	4	LINC01132	NA	Down	-0.556784	Enhancer	chr1-234723905-234724405	Promoter	LINC01132	0.449634
chr1-234721564-234722064	4	LOC101927851	NA	Down	-0.556784	Enhancer	chr1-234964097-234964597	Promoter	LOC101927851	0.280197
chr1-234721564-234722064	4	LINC01354	NA	Down	-0.556784	Enhancer	chr1-234531552-234532052	Promoter	LINC01354	0.481968
chr1-234721564-234722064	4	LINC01132	NA	Down	-0.556784	Enhancer	chr1-234725064-234725564	Promoter	LINC01132	0.357267
chr1-234874348-234874848	3	LOC101927851	NA	Up	NA	Enhancer	chr1-234962448-234962948	Promoter	LOC101927851	0.259401
chr1-234980686-234981186	4	LOC101927851	NA	Down	-0.375095	Enhancer	chr1-234970611-234971111	Promoter	LOC101927851	0.302341
chr1-235083126-235083626	4	LOC101927851	2.24423e-40	Down	-0.629579	Enhancer	chr1-234964097-234964597	Promoter	LOC101927851	0.269296
chr1-24018695-24019195	4	GALE	6.30383e-24	Down	-0.376052	Enhancer	chr1-23799356-23799856	Promoter	GALE	0.283044
chr1-248863105-248863605	4	PGBD2	2.63148e-06	Down	-0.339779	Enhancer	chr1-248906359-248906859	Promoter	PGBD2	0.266039
chr1-2546735-2547235	3	TNFRSF14	NA	Down	-0.262449	Enhancer	chr1-2555475-2555975	Promoter	TNFRSF14	0.251093
chr1-2546735-2547235	3	PEX10	NA	Down	-0.262449	Enhancer	chr1-2412384-2412884	Promoter	PEX10	0.360165
chr1-2546735-2547235	3	PRXL2B	NA	Down	-0.262449	Enhancer	chr1-2586194-2586694	Promoter	PRXL2B	0.314817
chr1-2546735-2547235	3	MORN1	NA	Down	-0.262449	Enhancer	chr1-2391381-2391881	Promoter	MORN1	0.389382
chr1-2546735-2547235	3	TNFRSF14	NA	Down	-0.262449	Enhancer	chr1-2556145-2556645	Promoter	TNFRSF14	0.262831
chr1-2546735-2547235	3	PANK4	NA	Down	-0.262449	Enhancer	chr1-2526000-2526500	Promoter	PANK4	0.337198
chr1-2548586-2549086	5	TNFRSF14	NA	Down	-0.327783	Enhancer	chr1-2556145-2556645	Promoter	TNFRSF14	0.357549
chr1-2548586-2549086	5	MORN1	NA	Down	-0.327783	Enhancer	chr1-2391381-2391881	Promoter	MORN1	0.433951
chr1-2548586-2549086	5	PEX10	NA	Down	-0.327783	Enhancer	chr1-2412384-2412884	Promoter	PEX10	0.399791
chr1-2548586-2549086	5	PRXL2B	NA	Down	-0.327783	Enhancer	chr1-2585329-2585829	Promoter	PRXL2B	0.36352
chr1-2548586-2549086	5	PRXL2B	NA	Down	-0.327783	Enhancer	chr1-2586194-2586694	Promoter	PRXL2B	0.300412
chr1-2548586-2549086	5	PANK4	NA	Down	-0.327783	Enhancer	chr1-2526000-2526500	Promoter	PANK4	0.384603
chr1-25875331-25875831	3	ZPLD2P	2.52861e-53	Down	-0.487597	Enhancer	chr1-26225192-26225692	Promoter	ZPLD2P	0.339424
chr1-26035214-26035714	3	PAFAH2	2.09384e-30	Down	-0.263352	Enhancer	chr1-25997843-25998343	Promoter	PAFAH2	0.261193
chr1-26035214-26035714	3	SH3BGRL3	2.09384e-30	Down	-0.263352	Enhancer	chr1-26279768-26280268	Promoter	SH3BGRL3	0.2513
chr1-2642985-2643485	3	PRXL2B	1.02897e-54	Down	-0.361281	Enhancer	chr1-2586194-2586694	Promoter	PRXL2B	0.290505
chr1-2642985-2643485	3	PEX10	1.02897e-54	Down	-0.361281	Enhancer	chr1-2412384-2412884	Promoter	PEX10	0.409595
chr1-2642985-2643485	3	PANK4	1.02897e-54	Down	-0.361281	Enhancer	chr1-2526000-2526500	Promoter	PANK4	0.344777
chr1-2642985-2643485	3	TNFRSF14	1.02897e-54	Down	-0.361281	Enhancer	chr1-2556145-2556645	Promoter	TNFRSF14	0.257633
chr1-2642985-2643485	3	MORN1	1.02897e-54	Down	-0.361281	Enhancer	chr1-2391381-2391881	Promoter	MORN1	0.387965
chr1-27659880-27660380	4	TMEM222	NA	Down	-0.274509	Enhancer	chr1-27321889-27322389	Promoter	TMEM222	0.334528
chr1-27659880-27660380	4	WASF2	NA	Down	-0.274509	Enhancer	chr1-27490011-27490511	Promoter	WASF2	0.374119
chr1-27659880-27660380	4	MAP3K6	NA	Down	-0.274509	Enhancer	chr1-27357428-27357928	Promoter	MAP3K6	0.296846
chr1-27659880-27660380	4	THEMIS2	NA	Down	-0.274509	Enhancer	chr1-27872228-27872728	Promoter	THEMIS2	0.323149
chr1-27659880-27660380	4	RPA2	NA	Down	-0.274509	Enhancer	chr1-27914422-27914922	Promoter	RPA2	0.340682
chr1-27659880-27660380	4	SYTL1	NA	Down	-0.274509	Enhancer	chr1-27341764-27342264	Promoter	SYTL1	0.270331
chr1-27659880-27660380	4	FAM76A	NA	Down	-0.274509	Enhancer	chr1-27725426-27725926	Promoter	FAM76A	0.354655
chr1-27659880-27660380	4	SYTL1	NA	Down	-0.274509	Enhancer	chr1-27343218-27343718	Promoter	SYTL1	0.39926
chr1-27659880-27660380	4	STX12	NA	Down	-0.274509	Enhancer	chr1-27772855-27773355	Promoter	STX12	0.342388
chr1-27659880-27660380	4	LINC02574	NA	Down	-0.274509	Enhancer	chr1-27663073-27663573	Promoter	LINC02574	0.395406
chr1-27659880-27660380	4	AHDC1	NA	Down	-0.274509	Enhancer	chr1-27603877-27604377	Promoter	AHDC1	0.274145
chr1-27863097-27863597	3	THEMIS2	NA	Up	NA	Enhancer	chr1-27872228-27872728	Promoter	THEMIS2	0.364132
chr1-27863097-27863597	3	FGR	NA	Up	NA	Enhancer	chr1-27634943-27635443	Promoter	FGR	0.392829
chr1-27863097-27863597	3	PTAFR	NA	Up	NA	Enhancer	chr1-28176418-28176918	Promoter	PTAFR	0.484807
chr1-27863097-27863597	3	THEMIS2	NA	Up	NA	Enhancer	chr1-27882100-27882600	Promoter	THEMIS2	0.336665
chr1-27863097-27863597	3	FGR	NA	Up	NA	Enhancer	chr1-27625945-27626445	Promoter	FGR	0.453639
chr1-28247057-28247557	5	ATP5IF1	3.63274e-53	Down	-0.277932	Enhancer	chr1-28235788-28236288	Promoter	ATP5IF1	0.333078
chr1-28247057-28247557	5	MED18	3.63274e-53	Down	-0.277932	Enhancer	chr1-28328694-28329194	Promoter	MED18	0.271555
chr1-28247057-28247557	5	SESN2	3.63274e-53	Down	-0.277932	Enhancer	chr1-28259174-28259674	Promoter	SESN2	0.382831
chr1-28247057-28247557	5	RPA2	3.63274e-53	Down	-0.277932	Enhancer	chr1-27914422-27914922	Promoter	RPA2	0.410921
chr1-28247057-28247557	5	THEMIS2	3.63274e-53	Down	-0.277932	Enhancer	chr1-27872228-27872728	Promoter	THEMIS2	0.317988
chr1-28247057-28247557	5	STX12	3.63274e-53	Down	-0.277932	Enhancer	chr1-27772855-27773355	Promoter	STX12	0.407599
chr1-28247057-28247557	5	EYA3	3.63274e-53	Down	-0.277932	Enhancer	chr1-28088445-28088945	Promoter	EYA3	0.383779
chr1-28296585-28297085	3	PHACTR4	1.39725e-16	Down	-0.248177	Enhancer	chr1-28437809-28438309	Promoter	PHACTR4	0.320486
chr1-31417034-31417534	3	COL16A1	NA	Up	NA	Enhancer	chr1-31666275-31666775	Promoter	COL16A1	0.287063
chr1-32351228-32351728	3	LCK	2.65401e-24	Down	-0.211518	Enhancer	chr1-32249864-32250364	Promoter	LCK	0.255499
chr1-32351228-32351728	3	KHDRBS1	2.65401e-24	Down	-0.211518	Enhancer	chr1-32013376-32013876	Promoter	KHDRBS1	0.318133
chr1-32351228-32351728	3	BSDC1	2.65401e-24	Down	-0.211518	Enhancer	chr1-32394243-32394743	Promoter	BSDC1	0.287434
chr1-32351228-32351728	3	HDAC1	2.65401e-24	Down	-0.211518	Enhancer	chr1-32291714-32292214	Promoter	HDAC1	0.279906
chr1-32351228-32351728	3	ZBTB8OS	2.65401e-24	Down	-0.211518	Enhancer	chr1-32650821-32651321	Promoter	ZBTB8OS	0.35236
chr1-32351228-32351728	3	TMEM39B	2.65401e-24	Down	-0.211518	Enhancer	chr1-32072649-32073149	Promoter	TMEM39B	0.278041
chr1-33127097-33127597	3	PHC2	1.39442e-32	Down	-0.232826	Enhancer	chr1-33349710-33350210	Promoter	PHC2	0.334953
chr1-33127097-33127597	3	YARS1	1.39442e-32	Down	-0.232826	Enhancer	chr1-32817228-32817728	Promoter	YARS1	0.385216
chr1-33127097-33127597	3	YARS1	1.39442e-32	Down	-0.232826	Enhancer	chr1-32818780-32819280	Promoter	YARS1	0.264157
chr1-33127097-33127597	3	RNF19B	1.39442e-32	Down	-0.232826	Enhancer	chr1-32964618-32965118	Promoter	RNF19B	0.334783
chr1-33127097-33127597	3	YARS1	1.39442e-32	Down	-0.232826	Enhancer	chr1-32798912-32799412	Promoter	YARS1	0.362835
chr1-33127097-33127597	3	AK2	1.39442e-32	Down	-0.232826	Enhancer	chr1-33036658-33037158	Promoter	AK2	0.307228
chr1-3423299-3423799	4	PRDM16	2.23808e-25	Down	-0.515785	Enhancer	chr1-3424606-3425106	Promoter	PRDM16	0.270683
chr1-3423299-3423799	4	ARHGEF16	2.23808e-25	Down	-0.515785	Enhancer	chr1-3471676-3472176	Promoter	ARHGEF16	0.354101
chr1-3423299-3423799	4	ARHGEF16	2.23808e-25	Down	-0.515785	Enhancer	chr1-3454129-3454629	Promoter	ARHGEF16	0.371453
chr1-3459992-3460492	3	ARHGEF16	4.42894e-12	Down	-0.456268	Enhancer	chr1-3471676-3472176	Promoter	ARHGEF16	0.44262
chr1-3459992-3460492	3	ARHGEF16	4.42894e-12	Down	-0.456268	Enhancer	chr1-3454757-3455257	Promoter	ARHGEF16	0.314544
chr1-3459992-3460492	3	ARHGEF16	4.42894e-12	Down	-0.456268	Enhancer	chr1-3454129-3454629	Promoter	ARHGEF16	0.434189
chr1-3901148-3901648	3	TPRG1L	NA	Down	-0.290216	Enhancer	chr1-3624555-3625055	Promoter	TPRG1L	0.317926
chr1-39047728-39048228	3	RHBDL2	NA	Up	NA	Enhancer	chr1-38941623-38942123	Promoter	RHBDL2	0.33436
chr1-42957991-42958491	3	SLC2A1	1.95767e-12	Down	-0.230764	Enhancer	chr1-42958634-42959134	Promoter	SLC2A1	0.401077
chr1-46402080-46402580	4	TSPAN1	2.47716e-51	Down	-0.368572	Enhancer	chr1-46183076-46183576	Promoter	TSPAN1	0.309328
chr1-46402080-46402580	4	FAAH	2.47716e-51	Down	-0.368572	Enhancer	chr1-46394010-46394510	Promoter	FAAH	0.326118
chr1-47963546-47964046	5	SLC5A9	5.95972e-99	Down	-0.734497	Enhancer	chr1-48222361-48222861	Promoter	SLC5A9	0.417262
chr1-47963546-47964046	5	SKINT1L	5.95972e-99	Down	-0.734497	Enhancer	chr1-48182294-48182794	Promoter	SKINT1L	0.305401
chr1-47963546-47964046	5	TRABD2B	5.95972e-99	Down	-0.734497	Enhancer	chr1-47997409-47997909	Promoter	TRABD2B	0.485111
chr1-52925434-52925934	4	CPT2	1.69444e-48	Down	-0.386309	Enhancer	chr1-53195411-53195911	Promoter	CPT2	0.31191
chr1-52925434-52925934	4	ECHDC2	1.69444e-48	Down	-0.386309	Enhancer	chr1-52927002-52927502	Promoter	ECHDC2	0.327179
chr1-53089541-53090041	3	CPT2	3.94377e-45	Up	0.356417	Enhancer	chr1-53195411-53195911	Promoter	CPT2	0.301487
chr1-53509151-53509651	4	GLIS1	2.5606e-97	Up	0.417229	Enhancer	chr1-53738995-53739495	Promoter	GLIS1	0.342488
chr1-54227160-54227660	3	CDCP2	6.71998e-77	Up	0.48297	Enhancer	chr1-54153700-54154200	Promoter	CDCP2	0.267152
chr1-58929627-58930127	3	LINC01358	NA	Up	0.802128	Enhancer	chr1-59056247-59056747	Promoter	LINC01358	0.270154
chr1-58929627-58930127	3	HSD52	NA	Up	0.802128	Enhancer	chr1-59198432-59198932	Promoter	HSD52	0.265941
chr1-58929627-58930127	3	LINC01358	NA	Up	0.802128	Enhancer	chr1-58932729-58933229	Promoter	LINC01358	0.383331
chr1-6354021-6354521	3	ESPN	4.04111e-07	Down	-0.454812	Enhancer	chr1-6451494-6451994	Promoter	ESPN	0.439396
chr1-6354021-6354521	3	ACOT7	4.04111e-07	Down	-0.454812	Enhancer	chr1-6351706-6352206	Promoter	ACOT7	0.255776
chr1-6354021-6354521	3	ESPN	4.04111e-07	Down	-0.454812	Enhancer	chr1-6439226-6439726	Promoter	ESPN	0.388897
chr1-6354021-6354521	3	ESPN	4.04111e-07	Down	-0.454812	Enhancer	chr1-6436954-6437454	Promoter	ESPN	0.516651
chr1-6354021-6354521	3	ESPN	4.04111e-07	Down	-0.454812	Enhancer	chr1-6450989-6451489	Promoter	ESPN	0.344835
chr1-6354021-6354521	3	HES2	4.04111e-07	Down	-0.454812	Enhancer	chr1-6424481-6424981	Promoter	HES2	0.278645
chr1-6354021-6354521	3	ESPN	4.04111e-07	Down	-0.454812	Enhancer	chr1-6440224-6440724	Promoter	ESPN	0.408516
chr1-64898013-64898513	4	AK4	2.48702e-34	Down	-0.333318	Enhancer	chr1-65147863-65148363	Promoter	AK4	0.269887
chr1-64898013-64898513	4	LINC01359	2.48702e-34	Down	-0.333318	Enhancer	chr1-65002661-65003161	Promoter	LINC01359	0.267373
chr1-64898013-64898513	4	AK4	2.48702e-34	Down	-0.333318	Enhancer	chr1-65148442-65148942	Promoter	AK4	0.336195
chr1-8211803-8212303	4	ERRFI1	NA	Down	-0.658637	Enhancer	chr1-8027209-8027709	Promoter	ERRFI1	0.255747
chr1-8211803-8212303	4	LINC01714	NA	Down	-0.658637	Enhancer	chr1-8201110-8201610	Promoter	LINC01714	0.303449
chr1-8239576-8240076	5	LINC01714	NA	Down	-0.795695	Enhancer	chr1-8201110-8201610	Promoter	LINC01714	0.342027
chr1-8239576-8240076	5	LINC01714	NA	Down	-0.795695	Enhancer	chr1-8202042-8202542	Promoter	LINC01714	0.358524
chr1-8239576-8240076	5	ERRFI1	NA	Down	-0.795695	Enhancer	chr1-8027209-8027709	Promoter	ERRFI1	0.384492
chr1-8258989-8259489	3	RERE	NA	Down	-0.397607	Enhancer	chr1-8364543-8365043	Promoter	RERE	0.286805
chr1-8343306-8343806	5	RERE	4.6366e-40	Down	-0.680398	Enhancer	chr1-8364543-8365043	Promoter	RERE	0.253606
chr1-8889878-8890378	5	ENO1	2.29509e-239	Down	-0.757675	Enhancer	chr1-8880061-8880561	Promoter	ENO1	0.472029
chr1-8889878-8890378	5	GPR157	2.29509e-239	Down	-0.757675	Enhancer	chr1-9128948-9129448	Promoter	GPR157	0.302494
chr1-8889878-8890378	5	RERE	2.29509e-239	Down	-0.757675	Enhancer	chr1-8848699-8849199	Promoter	RERE	0.398573
chr1-8889878-8890378	5	RERE	2.29509e-239	Down	-0.757675	Enhancer	chr1-8703137-8703637	Promoter	RERE	0.303857
chr1-94863810-94864310	4	CNN3	6.14893e-67	Down	-0.414253	Enhancer	chr1-94926155-94926655	Promoter	CNN3	0.256843
chr1-94863810-94864310	4	CNN3	6.14893e-67	Down	-0.414253	Enhancer	chr1-94925527-94926027	Promoter	CNN3	0.379782
chr1-94863810-94864310	4	SLC44A3-AS1	6.14893e-67	Down	-0.414253	Enhancer	chr1-94820029-94820529	Promoter	SLC44A3-AS1	0.362166
chr1-94863810-94864310	4	F3	6.14893e-67	Down	-0.414253	Enhancer	chr1-94541645-94542145	Promoter	F3	0.303578
chr1-94863810-94864310	4	CNN3	6.14893e-67	Down	-0.414253	Enhancer	chr1-94926973-94927473	Promoter	CNN3	0.554513
chr1-94864703-94865203	4	CNN3	2.58328e-52	Down	-0.531457	Enhancer	chr1-94926973-94927473	Promoter	CNN3	0.43053
chr1-94864703-94865203	4	SLC44A3-AS1	2.58328e-52	Down	-0.531457	Enhancer	chr1-94820029-94820529	Promoter	SLC44A3-AS1	0.269667
chr1-94864703-94865203	4	CNN3	2.58328e-52	Down	-0.531457	Enhancer	chr1-94925527-94926027	Promoter	CNN3	0.315611
chr10-100364737-100365237	3	OLMALINC	NA	Down	-0.151505	Enhancer	chr10-100373192-100373692	Promoter	OLMALINC	0.337231
chr10-100364737-100365237	3	PAX2	NA	Down	-0.151505	Enhancer	chr10-100735092-100735592	Promoter	PAX2	0.265184
chr10-100364737-100365237	3	PAX2	NA	Down	-0.151505	Enhancer	chr10-100745157-100745657	Promoter	PAX2	0.441979
chr10-100728876-100729376	4	SEMA4G	4.81891e-21	Down	-0.252058	Enhancer	chr10-100971282-100971782	Promoter	SEMA4G	0.258731
chr10-100728876-100729376	4	PAX2	4.81891e-21	Down	-0.252058	Enhancer	chr10-100745157-100745657	Promoter	PAX2	0.568362
chr10-100728876-100729376	4	PAX2	4.81891e-21	Down	-0.252058	Enhancer	chr10-100735092-100735592	Promoter	PAX2	0.331514
chr10-100728876-100729376	4	OLMALINC	4.81891e-21	Down	-0.252058	Enhancer	chr10-100373192-100373692	Promoter	OLMALINC	0.311085
chr10-100730923-100731423	3	OLMALINC	1.4272e-21	Down	-0.281963	Enhancer	chr10-100373192-100373692	Promoter	OLMALINC	0.319172
chr10-100730923-100731423	3	PAX2	1.4272e-21	Down	-0.281963	Enhancer	chr10-100735092-100735592	Promoter	PAX2	0.30148
chr10-100730923-100731423	3	SEMA4G	1.4272e-21	Down	-0.281963	Enhancer	chr10-100971282-100971782	Promoter	SEMA4G	0.286779
chr10-100730923-100731423	3	PAX2	1.4272e-21	Down	-0.281963	Enhancer	chr10-100745157-100745657	Promoter	PAX2	0.553316
chr10-101042644-101043144	5	LZTS2	9.74338e-33	Down	-0.248018	Enhancer	chr10-100999482-100999982	Promoter	LZTS2	0.25762
chr10-102117360-102117860	6	LDB1	9.22734e-128	Down	-0.558779	Enhancer	chr10-102121223-102121723	Promoter	LDB1	0.343902
chr10-102501842-102502342	5	CNNM2	2.33327e-42	Down	-0.25257	Enhancer	chr10-102917906-102918406	Promoter	CNNM2	0.374541
chr10-102501842-102502342	5	ACTR1A	2.33327e-42	Down	-0.25257	Enhancer	chr10-102502500-102503000	Promoter	ACTR1A	0.33337
chr10-102501842-102502342	5	TRIM8	2.33327e-42	Down	-0.25257	Enhancer	chr10-102641961-102642461	Promoter	TRIM8	0.351015
chr10-102501842-102502342	5	RPARP-AS1	2.33327e-42	Down	-0.25257	Enhancer	chr10-102450317-102450817	Promoter	RPARP-AS1	0.324166
chr10-102501842-102502342	5	FBXL15	2.33327e-42	Down	-0.25257	Enhancer	chr10-102420892-102421392	Promoter	FBXL15	0.255048
chr10-102501842-102502342	5	WBP1L	2.33327e-42	Down	-0.25257	Enhancer	chr10-102743508-102744008	Promoter	WBP1L	0.386366
chr10-102501842-102502342	5	ARL3	2.33327e-42	Down	-0.25257	Enhancer	chr10-102714133-102714633	Promoter	ARL3	0.366968
chr10-102501842-102502342	5	NFKB2	2.33327e-42	Down	-0.25257	Enhancer	chr10-102393847-102394347	Promoter	NFKB2	0.302046
chr10-102501842-102502342	5	SUFU	2.33327e-42	Down	-0.25257	Enhancer	chr10-102503593-102504093	Promoter	SUFU	0.355696
chr10-102514825-102515325	3	CYP17A1	2.33667e-05	Down	-0.19053	Enhancer	chr10-102837353-102837853	Promoter	CYP17A1	0.446348
chr10-104300686-104301186	5	ITPRIP	6.51064e-93	Down	-0.450927	Enhancer	chr10-104339416-104339916	Promoter	ITPRIP	0.328833
chr10-110210947-110211447	4	MXI1	3.56959e-25	Down	-0.191358	Enhancer	chr10-110226531-110227031	Promoter	MXI1	0.300727
chr10-110210947-110211447	4	MXI1	3.56959e-25	Down	-0.191358	Enhancer	chr10-110269484-110269984	Promoter	MXI1	0.275918
chr10-110210947-110211447	4	MXI1	3.56959e-25	Down	-0.191358	Enhancer	chr10-110209650-110210150	Promoter	MXI1	0.464301
chr10-110398501-110399001	3	MXI1	8.37172e-28	Down	-0.272415	Enhancer	chr10-110209650-110210150	Promoter	MXI1	0.476185
chr10-110398501-110399001	3	MXI1	8.37172e-28	Down	-0.272415	Enhancer	chr10-110269484-110269984	Promoter	MXI1	0.250432
chr10-110398501-110399001	3	MXI1	8.37172e-28	Down	-0.272415	Enhancer	chr10-110207263-110207763	Promoter	MXI1	0.257046
chr10-113021608-113022108	6	TCF7L2	8.8563e-94	Down	-0.703175	Enhancer	chr10-112949783-112950283	Promoter	TCF7L2	0.325238
chr10-117631536-117632036	6	EMX2OS	NA	Down	-1.10897	Enhancer	chr10-117542161-117542661	Promoter	EMX2OS	0.564183
chr10-117804298-117804798	5	EMX2OS	6.90548e-79	Down	-0.462245	Enhancer	chr10-117542161-117542661	Promoter	EMX2OS	0.628411
chr10-117804298-117804798	5	EMX2	6.90548e-79	Down	-0.462245	Enhancer	chr10-117543292-117543792	Promoter	EMX2	0.290197
chr10-120580714-120581214	5	PLPP4	8.61571e-39	Down	-0.319876	Enhancer	chr10-120456674-120457174	Promoter	PLPP4	0.371699
chr10-122063095-122063595	4	BTBD16	2.19275e-47	Down	-0.347306	Enhancer	chr10-122331549-122332049	Promoter	BTBD16	0.360338
chr10-122063095-122063595	4	HTRA1	2.19275e-47	Down	-0.347306	Enhancer	chr10-122461197-122461697	Promoter	HTRA1	0.347129
chr10-122063095-122063595	4	TACC2	2.19275e-47	Down	-0.347306	Enhancer	chr10-122019421-122019921	Promoter	TACC2	0.287784
chr10-122063095-122063595	4	TACC2	2.19275e-47	Down	-0.347306	Enhancer	chr10-122112587-122113087	Promoter	TACC2	0.419142
chr10-122307889-122308389	3	BTBD16	1.24649e-38	Down	-0.317262	Enhancer	chr10-122331549-122332049	Promoter	BTBD16	0.434923
chr10-122307889-122308389	3	HTRA1	1.24649e-38	Down	-0.317262	Enhancer	chr10-122461197-122461697	Promoter	HTRA1	0.32674
chr10-122307889-122308389	3	TACC2	1.24649e-38	Down	-0.317262	Enhancer	chr10-122112587-122113087	Promoter	TACC2	0.359903
chr10-124916528-124917028	4	FAM53B	7.11178e-35	Down	-0.256744	Enhancer	chr10-124744140-124744640	Promoter	FAM53B	0.273052
chr10-124916528-124917028	4	FAM53B	7.11178e-35	Down	-0.256744	Enhancer	chr10-124791642-124792142	Promoter	FAM53B	0.251118
chr10-125079031-125079531	3	CTBP2	NA	Down	-0.33306	Enhancer	chr10-125137948-125138448	Promoter	CTBP2	0.270832
chr10-21315837-21316337	3	MIR1915HG	NA	Down	-0.23856	Enhancer	chr10-21497068-21497568	Promoter	MIR1915HG	0.359926
chr10-21315837-21316337	3	NEBL-AS1	NA	Down	-0.23856	Enhancer	chr10-21173897-21174397	Promoter	NEBL-AS1	0.42236
chr10-21495604-21496104	4	SKIDA1	NA	Down	-0.481983	Enhancer	chr10-21525818-21526318	Promoter	SKIDA1	0.251021
chr10-28302867-28303367	3	BAMBI	NA	Down	-0.190529	Enhancer	chr10-28677093-28677593	Promoter	BAMBI	0.271171
chr10-28302867-28303367	3	WAC	NA	Down	-0.190529	Enhancer	chr10-28532470-28532970	Promoter	WAC	0.25082
chr10-28984305-28984805	3	LINC01517	NA	Down	-0.22281	Enhancer	chr10-28797588-28798088	Promoter	LINC01517	0.380844
chr10-2913368-2913868	6	PFKP	1.00833e-53	Down	-0.540022	Enhancer	chr10-3066281-3066781	Promoter	PFKP	0.29685
chr10-2913368-2913868	6	PFKP	1.00833e-53	Down	-0.540022	Enhancer	chr10-3068786-3069286	Promoter	PFKP	0.302356
chr10-30186482-30186982	3	GOLGA2P6	NA	Up	NA	Enhancer	chr10-30374208-30374708	Promoter	GOLGA2P6	0.250408
chr10-3107294-3107794	5	PFKP	1.47305e-69	Down	-0.333855	Enhancer	chr10-3066281-3066781	Promoter	PFKP	0.530551
chr10-3107294-3107794	5	PFKP	1.47305e-69	Down	-0.333855	Enhancer	chr10-3067223-3067723	Promoter	PFKP	0.45306
chr10-3107294-3107794	5	PFKP	1.47305e-69	Down	-0.333855	Enhancer	chr10-3104284-3104784	Promoter	PFKP	0.366136
chr10-3107294-3107794	5	PFKP	1.47305e-69	Down	-0.333855	Enhancer	chr10-3068786-3069286	Promoter	PFKP	0.46821
chr10-31759861-31760361	4	KIF5B	1.43286e-21	Down	-0.171513	Enhancer	chr10-32056168-32056668	Promoter	KIF5B	0.264853
chr10-32346089-32346589	3	LOC101929431	7.4776e-32	Down	-0.252714	Enhancer	chr10-32445845-32446345	Promoter	LOC101929431	0.250399
chr10-33273152-33273652	3	NRP1	7.34825e-15	Down	-0.227087	Enhancer	chr10-33334633-33335133	Promoter	NRP1	0.331921
chr10-33273152-33273652	3	NRP1	7.34825e-15	Down	-0.227087	Enhancer	chr10-33335894-33336394	Promoter	NRP1	0.499718
chr10-33703793-33704293	6	NRP1	NA	Down	-0.532751	Enhancer	chr10-33335894-33336394	Promoter	NRP1	0.624257
chr10-33703793-33704293	6	NRP1	NA	Down	-0.532751	Enhancer	chr10-33334633-33335133	Promoter	NRP1	0.485723
chr10-34695354-34695854	4	PARD3	1.58128e-14	Down	-0.340966	Enhancer	chr10-34815090-34815590	Promoter	PARD3	0.306985
chr10-3472606-3473106	3	PFKP	NA	Down	-0.290861	Enhancer	chr10-3066281-3066781	Promoter	PFKP	0.406572
chr10-3472606-3473106	3	LINC02669	NA	Down	-0.290861	Enhancer	chr10-3500260-3500760	Promoter	LINC02669	0.272947
chr10-3472606-3473106	3	PFKP	NA	Down	-0.290861	Enhancer	chr10-3068786-3069286	Promoter	PFKP	0.360312
chr10-3472606-3473106	3	PFKP	NA	Down	-0.290861	Enhancer	chr10-3067223-3067723	Promoter	PFKP	0.310558
chr10-3472606-3473106	3	PFKP	NA	Down	-0.290861	Enhancer	chr10-3104284-3104784	Promoter	PFKP	0.263743
chr10-34768511-34769011	3	PARD3	1.03384e-19	Down	-0.278278	Enhancer	chr10-34815090-34815590	Promoter	PARD3	0.436382
chr10-3786324-3786824	5	KLF6	3.63516e-70	Down	-0.49109	Enhancer	chr10-3782250-3782750	Promoter	KLF6	0.283245
chr10-43362147-43362647	5	HNRNPF	1.18311e-29	Down	-0.243309	Enhancer	chr10-43408975-43409475	Promoter	HNRNPF	0.255298
chr10-43362147-43362647	5	RASGEF1A	1.18311e-29	Down	-0.243309	Enhancer	chr10-43229203-43229703	Promoter	RASGEF1A	0.28219
chr10-43455528-43456028	5	CSGALNACT2	3.2109e-36	Down	-0.244741	Enhancer	chr10-43138171-43138671	Promoter	CSGALNACT2	0.297639
chr10-43455528-43456028	5	HNRNPF	3.2109e-36	Down	-0.244741	Enhancer	chr10-43408975-43409475	Promoter	HNRNPF	0.351978
chr10-43455528-43456028	5	ZNF487	3.2109e-36	Down	-0.244741	Enhancer	chr10-43436534-43437034	Promoter	ZNF487	0.381374
chr10-44648039-44648539	5	TMEM72	NA	Down	-0.467413	Enhancer	chr10-44910997-44911497	Promoter	TMEM72	0.393787
chr10-44648039-44648539	5	RASSF4	NA	Down	-0.467413	Enhancer	chr10-44982009-44982509	Promoter	RASSF4	0.424751
chr10-44648039-44648539	5	DEPP1	NA	Down	-0.467413	Enhancer	chr10-44978637-44979137	Promoter	DEPP1	0.448037
chr10-44963978-44964478	3	TMEM72	1.83664e-40	Down	-0.355357	Enhancer	chr10-44910997-44911497	Promoter	TMEM72	0.418438
chr10-44963978-44964478	3	RASSF4	1.83664e-40	Down	-0.355357	Enhancer	chr10-44982009-44982509	Promoter	RASSF4	0.548763
chr10-44963978-44964478	3	DEPP1	1.83664e-40	Down	-0.355357	Enhancer	chr10-44978637-44979137	Promoter	DEPP1	0.518809
chr10-44974836-44975336	3	RASSF4	1.50845e-19	Down	-0.225154	Enhancer	chr10-44982009-44982509	Promoter	RASSF4	0.389495
chr10-44974836-44975336	3	DEPP1	1.50845e-19	Down	-0.225154	Enhancer	chr10-44978637-44979137	Promoter	DEPP1	0.296312
chr10-44975403-44975903	5	DEPP1	1.1014e-39	Down	-0.342473	Enhancer	chr10-44978637-44979137	Promoter	DEPP1	0.553524
chr10-44975403-44975903	5	RASSF4	1.1014e-39	Down	-0.342473	Enhancer	chr10-44982009-44982509	Promoter	RASSF4	0.634276
chr10-44975403-44975903	5	TMEM72	1.1014e-39	Down	-0.342473	Enhancer	chr10-44910997-44911497	Promoter	TMEM72	0.282513
chr10-44975403-44975903	5	RASSF4	1.1014e-39	Down	-0.342473	Enhancer	chr10-44981102-44981602	Promoter	RASSF4	0.351681
chr10-44996255-44996755	4	DEPP1	NA	Down	-0.41029	Enhancer	chr10-44978637-44979137	Promoter	DEPP1	0.485769
chr10-44996255-44996755	4	TMEM72	NA	Down	-0.41029	Enhancer	chr10-44910997-44911497	Promoter	TMEM72	0.335602
chr10-44996255-44996755	4	RASSF4	NA	Down	-0.41029	Enhancer	chr10-44982009-44982509	Promoter	RASSF4	0.478929
chr10-48463419-48463919	6	ARHGAP22	6.9994e-219	Down	-0.914891	Enhancer	chr10-48656118-48656618	Promoter	ARHGAP22	0.269965
chr10-48463419-48463919	6	FRMPD2	6.9994e-219	Down	-0.914891	Enhancer	chr10-48251553-48252053	Promoter	FRMPD2	0.319869
chr10-48465041-48465541	6	FRMPD2	3.08392e-262	Down	-0.868838	Enhancer	chr10-48251553-48252053	Promoter	FRMPD2	0.320653
chr10-48465041-48465541	6	ARHGAP22	3.08392e-262	Down	-0.868838	Enhancer	chr10-48656118-48656618	Promoter	ARHGAP22	0.252382
chr10-5071476-5071976	6	NET1	6.69476e-59	Down	-0.358087	Enhancer	chr10-5446306-5446806	Promoter	NET1	0.434698
chr10-5071476-5071976	6	AKR1C3	6.69476e-59	Down	-0.358087	Enhancer	chr10-5094135-5094635	Promoter	AKR1C3	0.375836
chr10-5071476-5071976	6	NET1	6.69476e-59	Down	-0.358087	Enhancer	chr10-5412296-5412796	Promoter	NET1	0.459435
chr10-5071476-5071976	6	AKR1C4	6.69476e-59	Down	-0.358087	Enhancer	chr10-5195505-5196005	Promoter	AKR1C4	0.333471
chr10-5071476-5071976	6	AKR1C2	6.69476e-59	Down	-0.358087	Enhancer	chr10-5018820-5019320	Promoter	AKR1C2	0.271291
chr10-5609834-5610334	3	ASB13	NA	Down	-0.237325	Enhancer	chr10-5652093-5652593	Promoter	ASB13	0.338183
chr10-5609834-5610334	3	NET1	NA	Down	-0.237325	Enhancer	chr10-5446306-5446806	Promoter	NET1	0.356703
chr10-5609834-5610334	3	LASTR	NA	Down	-0.237325	Enhancer	chr10-5611806-5612306	Promoter	LASTR	0.321526
chr10-5609834-5610334	3	NET1	NA	Down	-0.237325	Enhancer	chr10-5412296-5412796	Promoter	NET1	0.309349
chr10-5609834-5610334	3	LASTR	NA	Down	-0.237325	Enhancer	chr10-5632308-5632808	Promoter	LASTR	0.404023
chr10-71638699-71639199	5	VSIR	4.27801e-91	Down	-0.633605	Enhancer	chr10-71757343-71757843	Promoter	VSIR	0.455595
chr10-72248632-72249132	3	SPOCK2	8.43631e-19	Down	-0.294453	Enhancer	chr10-72088333-72088833	Promoter	SPOCK2	0.386378
chr10-72248632-72249132	3	PSAP	8.43631e-19	Down	-0.294453	Enhancer	chr10-71851092-71851592	Promoter	PSAP	0.254933
chr10-72248632-72249132	3	DDIT4	8.43631e-19	Down	-0.294453	Enhancer	chr10-72273474-72273974	Promoter	DDIT4	0.362118
chr10-72248632-72249132	3	ASCC1	8.43631e-19	Down	-0.294453	Enhancer	chr10-72215747-72216247	Promoter	ASCC1	0.314426
chr10-72248632-72249132	3	VSIR	8.43631e-19	Down	-0.294453	Enhancer	chr10-71773324-71773824	Promoter	VSIR	0.265987
chr10-72260598-72261098	6	ASCC1	3.12556e-61	Down	-0.29561	Enhancer	chr10-72215747-72216247	Promoter	ASCC1	0.264234
chr10-72260598-72261098	6	DDIT4	3.12556e-61	Down	-0.29561	Enhancer	chr10-72273474-72273974	Promoter	DDIT4	0.410319
chr10-72297835-72298335	4	DDIT4	1.19379e-59	Down	-0.290363	Enhancer	chr10-72273474-72273974	Promoter	DDIT4	0.341774
chr10-72319508-72320008	3	MCU	2.71885e-32	Down	-0.249768	Enhancer	chr10-72691804-72692304	Promoter	MCU	0.266192
chr10-72319508-72320008	3	ASCC1	2.71885e-32	Down	-0.249768	Enhancer	chr10-72215747-72216247	Promoter	ASCC1	0.301314
chr10-72319508-72320008	3	SPOCK2	2.71885e-32	Down	-0.249768	Enhancer	chr10-72088333-72088833	Promoter	SPOCK2	0.262786
chr10-72319508-72320008	3	DDIT4	2.71885e-32	Down	-0.249768	Enhancer	chr10-72273474-72273974	Promoter	DDIT4	0.361479
chr10-72334909-72335409	3	ASCC1	7.3093e-26	Down	-0.281655	Enhancer	chr10-72215747-72216247	Promoter	ASCC1	0.253047
chr10-72334909-72335409	3	DDIT4	7.3093e-26	Down	-0.281655	Enhancer	chr10-72273474-72273974	Promoter	DDIT4	0.372623
chr10-75409391-75409891	5	ZNF503	NA	Down	-0.343644	Enhancer	chr10-75401652-75402152	Promoter	ZNF503	0.291482
chr10-7541652-7542152	3	ITIH5	NA	Up	NA	Enhancer	chr10-7667376-7667876	Promoter	ITIH5	0.332341
chr10-78303149-78303649	5	RPS24	NA	Down	-0.306078	Enhancer	chr10-78033556-78034056	Promoter	RPS24	0.316423
chr10-86535303-86535803	4	AGAP11	2.68817e-39	Down	-0.365403	Enhancer	chr10-86970022-86970522	Promoter	AGAP11	0.463818
chr10-86535303-86535803	4	ADIRF	2.68817e-39	Down	-0.365403	Enhancer	chr10-86968127-86968627	Promoter	ADIRF	0.473547
chr10-86535303-86535803	4	MMRN2	2.68817e-39	Down	-0.365403	Enhancer	chr10-86954142-86954642	Promoter	MMRN2	0.47307
chr10-86953620-86954120	6	AGAP11	6.26989e-164	Down	-0.714	Enhancer	chr10-86970022-86970522	Promoter	AGAP11	0.474449
chr10-86953620-86954120	6	MMRN2	6.26989e-164	Down	-0.714	Enhancer	chr10-86954142-86954642	Promoter	MMRN2	0.701875
chr10-86953620-86954120	6	SHLD2	6.26989e-164	Down	-0.714	Enhancer	chr10-87092780-87093280	Promoter	SHLD2	0.372527
chr10-86953620-86954120	6	SNCG	6.26989e-164	Down	-0.714	Enhancer	chr10-86958943-86959443	Promoter	SNCG	0.313371
chr10-86953620-86954120	6	ADIRF	6.26989e-164	Down	-0.714	Enhancer	chr10-86968127-86968627	Promoter	ADIRF	0.506387
chr10-86971018-86971518	5	MMRN2	NA	Down	-0.288981	Enhancer	chr10-86954142-86954642	Promoter	MMRN2	0.27102
chr10-86971018-86971518	5	ADIRF	NA	Down	-0.288981	Enhancer	chr10-86968127-86968627	Promoter	ADIRF	0.342529
chr10-86971018-86971518	5	AGAP11	NA	Down	-0.288981	Enhancer	chr10-86970022-86970522	Promoter	AGAP11	0.311159
chr10-86971018-86971518	5	GLUD1	NA	Down	-0.288981	Enhancer	chr10-87094691-87095191	Promoter	GLUD1	0.275477
chr10-86971018-86971518	5	BMPR1A	NA	Down	-0.288981	Enhancer	chr10-86756194-86756694	Promoter	BMPR1A	0.296529
chr10-89476567-89477067	4	SLC16A12	NA	Down	-0.540675	Enhancer	chr10-89556492-89556992	Promoter	SLC16A12	0.374708
chr10-89476567-89477067	4	PANK1	NA	Down	-0.540675	Enhancer	chr10-89645691-89646191	Promoter	PANK1	0.251986
chr10-89476567-89477067	4	SLC16A12	NA	Down	-0.540675	Enhancer	chr10-89535486-89535986	Promoter	SLC16A12	0.458838
chr10-91608460-91608960	6	PPP1R3C	1.25859e-105	Down	-0.530799	Enhancer	chr10-91632963-91633463	Promoter	PPP1R3C	0.660448
chr10-91608460-91608960	6	HECTD2	1.25859e-105	Down	-0.530799	Enhancer	chr10-91409303-91409803	Promoter	HECTD2	0.382458
chr10-95183505-95184005	3	PDLIM1	0.000583836	Down	-0.191565	Enhancer	chr10-95290797-95291297	Promoter	PDLIM1	0.259077
chr10-95395976-95396476	3	ALDH18A1	5.58452e-141	Up	0.705485	Enhancer	chr10-95628695-95629195	Promoter	ALDH18A1	0.322647
chr10-97560930-97561430	4	HOGA1	2.80112e-55	Down	-0.56457	Enhancer	chr10-97583940-97584440	Promoter	HOGA1	0.414163
chr10-97574610-97575110	4	HOGA1	4.2549e-19	Down	-0.27381	Enhancer	chr10-97583940-97584440	Promoter	HOGA1	0.549251
chr11-100719702-100720202	4	ARHGAP42	1.10822e-75	Down	-0.448564	Enhancer	chr11-100686920-100687420	Promoter	ARHGAP42	0.320705
chr11-100719702-100720202	4	ARHGAP42-AS1	1.10822e-75	Down	-0.448564	Enhancer	chr11-100687674-100688174	Promoter	ARHGAP42-AS1	0.31605
chr11-100727289-100727789	3	ARHGAP42	1.97669e-25	Down	-0.26738	Enhancer	chr11-100686920-100687420	Promoter	ARHGAP42	0.311163
chr11-100727289-100727789	3	ARHGAP42-AS1	1.97669e-25	Down	-0.26738	Enhancer	chr11-100687674-100688174	Promoter	ARHGAP42-AS1	0.313243
chr11-100776023-100776523	4	ARHGAP42-AS1	4.08016e-06	Down	-0.248849	Enhancer	chr11-100687674-100688174	Promoter	ARHGAP42-AS1	0.33958
chr11-100776023-100776523	4	ARHGAP42	4.08016e-06	Down	-0.248849	Enhancer	chr11-100686920-100687420	Promoter	ARHGAP42	0.366198
chr11-10302585-10303085	3	CAND1.11	3.54238e-12	Down	-0.21577	Enhancer	chr11-10307688-10308188	Promoter	CAND1.11	0.389956
chr11-10302585-10303085	3	ADM	3.54238e-12	Down	-0.21577	Enhancer	chr11-10304683-10305183	Promoter	ADM	0.342131
chr11-10309039-10309539	4	SBF2	NA	Down	-0.397678	Enhancer	chr11-10293665-10294165	Promoter	SBF2	0.379227
chr11-10309039-10309539	4	CAND1.11	NA	Down	-0.397678	Enhancer	chr11-10307688-10308188	Promoter	CAND1.11	0.622512
chr11-10309039-10309539	4	ADM	NA	Down	-0.397678	Enhancer	chr11-10304683-10305183	Promoter	ADM	0.525005
chr11-108474713-108475213	6	ACAT1	3.23542e-132	Down	-0.915712	Enhancer	chr11-108115668-108116168	Promoter	ACAT1	0.456046
chr11-108474713-108475213	6	ACAT1	3.23542e-132	Down	-0.915712	Enhancer	chr11-108121174-108121674	Promoter	ACAT1	0.281308
chr11-108474713-108475213	6	EXPH5	3.23542e-132	Down	-0.915712	Enhancer	chr11-108593556-108594056	Promoter	EXPH5	0.286507
chr11-108647406-108647906	4	EXPH5	9.5925e-26	Down	-0.451805	Enhancer	chr11-108593556-108594056	Promoter	EXPH5	0.327671
chr11-111417570-111418070	4	COLCA2	NA	Down	-0.567094	Enhancer	chr11-111299008-111299508	Promoter	COLCA2	0.33086
chr11-111417570-111418070	4	PPP2R1B	NA	Down	-0.567094	Enhancer	chr11-111735638-111736138	Promoter	PPP2R1B	0.506044
chr11-111417570-111418070	4	PPP2R1B	NA	Down	-0.567094	Enhancer	chr11-111734967-111735467	Promoter	PPP2R1B	0.485299
chr11-111983075-111983575	3	DIXDC1	9.59711e-33	Down	-0.400359	Enhancer	chr11-111981896-111982396	Promoter	DIXDC1	0.433794
chr11-111983075-111983575	3	PPP2R1B	9.59711e-33	Down	-0.400359	Enhancer	chr11-111734967-111735467	Promoter	PPP2R1B	0.320541
chr11-111983075-111983575	3	DIXDC1	9.59711e-33	Down	-0.400359	Enhancer	chr11-111988573-111989073	Promoter	DIXDC1	0.459866
chr11-111983075-111983575	3	PPP2R1B	9.59711e-33	Down	-0.400359	Enhancer	chr11-111735638-111736138	Promoter	PPP2R1B	0.384891
chr11-111983075-111983575	3	CRYAB	9.59711e-33	Down	-0.400359	Enhancer	chr11-111913239-111913739	Promoter	CRYAB	0.25131
chr11-111983075-111983575	3	PPP2R1B	9.59711e-33	Down	-0.400359	Enhancer	chr11-111738180-111738680	Promoter	PPP2R1B	0.318349
chr11-111983075-111983575	3	C11orf52	9.59711e-33	Down	-0.400359	Enhancer	chr11-111918632-111919132	Promoter	C11orf52	0.403769
chr11-111983075-111983575	3	CRYAB	9.59711e-33	Down	-0.400359	Enhancer	chr11-111913956-111914456	Promoter	CRYAB	0.299012
chr11-111983075-111983575	3	HSPB2	9.59711e-33	Down	-0.400359	Enhancer	chr11-111912411-111912911	Promoter	HSPB2	0.26363
chr11-111983075-111983575	3	CRYAB	9.59711e-33	Down	-0.400359	Enhancer	chr11-111923408-111923908	Promoter	CRYAB	0.397056
chr11-111983075-111983575	3	DIXDC1	9.59711e-33	Down	-0.400359	Enhancer	chr11-111976998-111977498	Promoter	DIXDC1	0.420796
chr11-111983075-111983575	3	CRYAB	9.59711e-33	Down	-0.400359	Enhancer	chr11-111910558-111911058	Promoter	CRYAB	0.291489
chr11-111983075-111983575	3	CRYAB	9.59711e-33	Down	-0.400359	Enhancer	chr11-111911773-111912273	Promoter	CRYAB	0.519112
chr11-112784474-112784974	3	LOC101928847	6.73988e-28	Down	-0.431559	Enhancer	chr11-112962820-112963320	Promoter	LOC101928847	0.356604
chr11-114153129-114153629	5	NNMT	2.8835e-24	Down	-0.487335	Enhancer	chr11-114298243-114298743	Promoter	NNMT	0.410962
chr11-114153129-114153629	5	NNMT	2.8835e-24	Down	-0.487335	Enhancer	chr11-114296066-114296566	Promoter	NNMT	0.574391
chr11-114153129-114153629	5	NNMT	2.8835e-24	Down	-0.487335	Enhancer	chr11-114257715-114258215	Promoter	NNMT	0.363662
chr11-114153129-114153629	5	ZBTB16	2.8835e-24	Down	-0.487335	Enhancer	chr11-114059248-114059748	Promoter	ZBTB16	0.340765
chr11-114153129-114153629	5	NNMT	2.8835e-24	Down	-0.487335	Enhancer	chr11-114294866-114295366	Promoter	NNMT	0.575726
chr11-114159824-114160324	4	C11orf71	7.61218e-83	Down	-0.388253	Enhancer	chr11-114400276-114400776	Promoter	C11orf71	0.289954
chr11-114159824-114160324	4	ZBTB16	7.61218e-83	Down	-0.388253	Enhancer	chr11-114059248-114059748	Promoter	ZBTB16	0.303225
chr11-114162679-114163179	4	ZBTB16	6.00238e-79	Down	-0.389613	Enhancer	chr11-114059248-114059748	Promoter	ZBTB16	0.390165
chr11-114162679-114163179	4	NNMT	6.00238e-79	Down	-0.389613	Enhancer	chr11-114294866-114295366	Promoter	NNMT	0.563701
chr11-114162679-114163179	4	NNMT	6.00238e-79	Down	-0.389613	Enhancer	chr11-114257715-114258215	Promoter	NNMT	0.349721
chr11-114162679-114163179	4	NNMT	6.00238e-79	Down	-0.389613	Enhancer	chr11-114298243-114298743	Promoter	NNMT	0.338115
chr11-114162679-114163179	4	NNMT	6.00238e-79	Down	-0.389613	Enhancer	chr11-114296066-114296566	Promoter	NNMT	0.535721
chr11-114179121-114179621	4	NNMT	1.4794e-111	Down	-0.578822	Enhancer	chr11-114298243-114298743	Promoter	NNMT	0.353872
chr11-114179121-114179621	4	NNMT	1.4794e-111	Down	-0.578822	Enhancer	chr11-114294866-114295366	Promoter	NNMT	0.560781
chr11-114179121-114179621	4	ZBTB16	1.4794e-111	Down	-0.578822	Enhancer	chr11-114059248-114059748	Promoter	ZBTB16	0.456921
chr11-114179121-114179621	4	NNMT	1.4794e-111	Down	-0.578822	Enhancer	chr11-114296066-114296566	Promoter	NNMT	0.539146
chr11-114179121-114179621	4	NNMT	1.4794e-111	Down	-0.578822	Enhancer	chr11-114257715-114258215	Promoter	NNMT	0.352248
chr11-114197638-114198138	5	NNMT	9.1932e-201	Down	-0.787367	Enhancer	chr11-114296066-114296566	Promoter	NNMT	0.619325
chr11-114197638-114198138	5	NNMT	9.1932e-201	Down	-0.787367	Enhancer	chr11-114298243-114298743	Promoter	NNMT	0.383379
chr11-114197638-114198138	5	NNMT	9.1932e-201	Down	-0.787367	Enhancer	chr11-114257715-114258215	Promoter	NNMT	0.454008
chr11-114197638-114198138	5	NNMT	9.1932e-201	Down	-0.787367	Enhancer	chr11-114294866-114295366	Promoter	NNMT	0.615194
chr11-114197638-114198138	5	ZBTB16	9.1932e-201	Down	-0.787367	Enhancer	chr11-114059248-114059748	Promoter	ZBTB16	0.395167
chr11-114209831-114210331	3	NNMT	6.49918e-32	Down	-0.413828	Enhancer	chr11-114298243-114298743	Promoter	NNMT	0.314824
chr11-114209831-114210331	3	ZBTB16	6.49918e-32	Down	-0.413828	Enhancer	chr11-114059248-114059748	Promoter	ZBTB16	0.260372
chr11-114209831-114210331	3	NNMT	6.49918e-32	Down	-0.413828	Enhancer	chr11-114257715-114258215	Promoter	NNMT	0.340077
chr11-114209831-114210331	3	NNMT	6.49918e-32	Down	-0.413828	Enhancer	chr11-114296066-114296566	Promoter	NNMT	0.489279
chr11-114209831-114210331	3	NNMT	6.49918e-32	Down	-0.413828	Enhancer	chr11-114294866-114295366	Promoter	NNMT	0.474918
chr11-114308515-114309015	4	ZBTB16	3.05059e-74	Down	-0.614679	Enhancer	chr11-114059248-114059748	Promoter	ZBTB16	0.361605
chr11-114308515-114309015	4	NNMT	3.05059e-74	Down	-0.614679	Enhancer	chr11-114257715-114258215	Promoter	NNMT	0.382712
chr11-114308515-114309015	4	NNMT	3.05059e-74	Down	-0.614679	Enhancer	chr11-114294866-114295366	Promoter	NNMT	0.652359
chr11-114308515-114309015	4	NNMT	3.05059e-74	Down	-0.614679	Enhancer	chr11-114296066-114296566	Promoter	NNMT	0.670493
chr11-114308515-114309015	4	NNMT	3.05059e-74	Down	-0.614679	Enhancer	chr11-114298243-114298743	Promoter	NNMT	0.441525
chr11-117519099-117519599	3	DSCAML1	1.65462e-27	Down	-0.451264	Enhancer	chr11-117817628-117818128	Promoter	DSCAML1	0.253305
chr11-117519099-117519599	3	FXYD2	1.65462e-27	Down	-0.451264	Enhancer	chr11-117824549-117825049	Promoter	FXYD2	0.548543
chr11-118195077-118195577	5	MPZL2	1.73016e-149	Down	-0.53539	Enhancer	chr11-118264065-118264565	Promoter	MPZL2	0.266973
chr11-118195077-118195577	5	FXYD2	1.73016e-149	Down	-0.53539	Enhancer	chr11-117824549-117825049	Promoter	FXYD2	0.577663
chr11-118195077-118195577	5	DSCAML1	1.73016e-149	Down	-0.53539	Enhancer	chr11-117817628-117818128	Promoter	DSCAML1	0.376397
chr11-118195077-118195577	5	SCN4B	1.73016e-149	Down	-0.53539	Enhancer	chr11-118145255-118145755	Promoter	SCN4B	0.537097
chr11-118195077-118195577	5	SCN4B	1.73016e-149	Down	-0.53539	Enhancer	chr11-118152641-118153141	Promoter	SCN4B	0.392238
chr11-118689948-118690448	5	PHLDB1	2.02995e-238	Down	-0.590962	Enhancer	chr11-118607276-118607776	Promoter	PHLDB1	0.250962
chr11-118689948-118690448	5	BCL9L	2.02995e-238	Down	-0.590962	Enhancer	chr11-118911110-118911610	Promoter	BCL9L	0.309578
chr11-118689948-118690448	5	MPZL2	2.02995e-238	Down	-0.590962	Enhancer	chr11-118264065-118264565	Promoter	MPZL2	0.318787
chr11-118689948-118690448	5	PHLDB1	2.02995e-238	Down	-0.590962	Enhancer	chr11-118634661-118635161	Promoter	PHLDB1	0.424049
chr11-118689948-118690448	5	BCL9L	2.02995e-238	Down	-0.590962	Enhancer	chr11-118911778-118912278	Promoter	BCL9L	0.256951
chr11-118689948-118690448	5	PHLDB1	2.02995e-238	Down	-0.590962	Enhancer	chr11-118622880-118623380	Promoter	PHLDB1	0.447007
chr11-118689948-118690448	5	PHLDB1	2.02995e-238	Down	-0.590962	Enhancer	chr11-118621064-118621564	Promoter	PHLDB1	0.401033
chr11-118689948-118690448	5	MIR4492	2.02995e-238	Down	-0.590962	Enhancer	chr11-118910488-118910988	Promoter	MIR4492	0.333805
chr11-118820303-118820803	5	BCL9L	1.21728e-90	Down	-0.485135	Enhancer	chr11-118911110-118911610	Promoter	BCL9L	0.345316
chr11-118820303-118820803	5	MIR4492	1.21728e-90	Down	-0.485135	Enhancer	chr11-118910488-118910988	Promoter	MIR4492	0.390641
chr11-118820303-118820803	5	PHLDB1	1.21728e-90	Down	-0.485135	Enhancer	chr11-118622880-118623380	Promoter	PHLDB1	0.498093
chr11-118820303-118820803	5	SLC37A4	1.21728e-90	Down	-0.485135	Enhancer	chr11-119029236-119029736	Promoter	SLC37A4	0.572187
chr11-118820303-118820803	5	BCL9L	1.21728e-90	Down	-0.485135	Enhancer	chr11-118911778-118912278	Promoter	BCL9L	0.306881
chr11-118820303-118820803	5	PHLDB1	1.21728e-90	Down	-0.485135	Enhancer	chr11-118634661-118635161	Promoter	PHLDB1	0.420811
chr11-118820303-118820803	5	PHLDB1	1.21728e-90	Down	-0.485135	Enhancer	chr11-118621064-118621564	Promoter	PHLDB1	0.441055
chr11-118820303-118820803	5	PDZD3	1.21728e-90	Down	-0.485135	Enhancer	chr11-119185133-119185633	Promoter	PDZD3	0.389497
chr11-118918099-118918599	5	BCL9L	2.47614e-132	Down	-0.555032	Enhancer	chr11-118911110-118911610	Promoter	BCL9L	0.411878
chr11-118918099-118918599	5	DPAGT1	2.47614e-132	Down	-0.555032	Enhancer	chr11-119101976-119102476	Promoter	DPAGT1	0.252732
chr11-118918099-118918599	5	PHLDB1	2.47614e-132	Down	-0.555032	Enhancer	chr11-118622880-118623380	Promoter	PHLDB1	0.556001
chr11-118918099-118918599	5	PHLDB1	2.47614e-132	Down	-0.555032	Enhancer	chr11-118607276-118607776	Promoter	PHLDB1	0.272755
chr11-118918099-118918599	5	SLC37A4	2.47614e-132	Down	-0.555032	Enhancer	chr11-119029236-119029736	Promoter	SLC37A4	0.616596
chr11-118918099-118918599	5	PHLDB1	2.47614e-132	Down	-0.555032	Enhancer	chr11-118621064-118621564	Promoter	PHLDB1	0.463114
chr11-118918099-118918599	5	BCL9L	2.47614e-132	Down	-0.555032	Enhancer	chr11-118911778-118912278	Promoter	BCL9L	0.327095
chr11-118918099-118918599	5	PHLDB1	2.47614e-132	Down	-0.555032	Enhancer	chr11-118634661-118635161	Promoter	PHLDB1	0.341588
chr11-118918099-118918599	5	MIR4492	2.47614e-132	Down	-0.555032	Enhancer	chr11-118910488-118910988	Promoter	MIR4492	0.397862
chr11-118918099-118918599	5	PDZD3	2.47614e-132	Down	-0.555032	Enhancer	chr11-119185133-119185633	Promoter	PDZD3	0.354227
chr11-118919315-118919815	4	BCL9L	1.28485e-89	Down	-0.448874	Enhancer	chr11-118911778-118912278	Promoter	BCL9L	0.303531
chr11-118919315-118919815	4	BCL9L	1.28485e-89	Down	-0.448874	Enhancer	chr11-118911110-118911610	Promoter	BCL9L	0.382095
chr11-118919315-118919815	4	PDZD3	1.28485e-89	Down	-0.448874	Enhancer	chr11-119185133-119185633	Promoter	PDZD3	0.349178
chr11-118919315-118919815	4	PHLDB1	1.28485e-89	Down	-0.448874	Enhancer	chr11-118621064-118621564	Promoter	PHLDB1	0.415947
chr11-118919315-118919815	4	PHLDB1	1.28485e-89	Down	-0.448874	Enhancer	chr11-118607276-118607776	Promoter	PHLDB1	0.28916
chr11-118919315-118919815	4	SLC37A4	1.28485e-89	Down	-0.448874	Enhancer	chr11-119029236-119029736	Promoter	SLC37A4	0.538655
chr11-118919315-118919815	4	MIR4492	1.28485e-89	Down	-0.448874	Enhancer	chr11-118910488-118910988	Promoter	MIR4492	0.367685
chr11-118919315-118919815	4	PHLDB1	1.28485e-89	Down	-0.448874	Enhancer	chr11-118634661-118635161	Promoter	PHLDB1	0.339913
chr11-118919315-118919815	4	PHLDB1	1.28485e-89	Down	-0.448874	Enhancer	chr11-118622880-118623380	Promoter	PHLDB1	0.483642
chr11-118921895-118922395	5	SLC37A4	7.11411e-107	Down	-0.493403	Enhancer	chr11-119029236-119029736	Promoter	SLC37A4	0.50413
chr11-118921895-118922395	5	PHLDB1	7.11411e-107	Down	-0.493403	Enhancer	chr11-118607276-118607776	Promoter	PHLDB1	0.26444
chr11-118921895-118922395	5	BCL9L	7.11411e-107	Down	-0.493403	Enhancer	chr11-118911110-118911610	Promoter	BCL9L	0.335719
chr11-118921895-118922395	5	PHLDB1	7.11411e-107	Down	-0.493403	Enhancer	chr11-118622880-118623380	Promoter	PHLDB1	0.476219
chr11-118921895-118922395	5	PHLDB1	7.11411e-107	Down	-0.493403	Enhancer	chr11-118621064-118621564	Promoter	PHLDB1	0.408147
chr11-118921895-118922395	5	BCL9L	7.11411e-107	Down	-0.493403	Enhancer	chr11-118911778-118912278	Promoter	BCL9L	0.343283
chr11-118921895-118922395	5	PDZD3	7.11411e-107	Down	-0.493403	Enhancer	chr11-119185133-119185633	Promoter	PDZD3	0.328443
chr11-118921895-118922395	5	MIR4492	7.11411e-107	Down	-0.493403	Enhancer	chr11-118910488-118910988	Promoter	MIR4492	0.370948
chr11-118921895-118922395	5	PHLDB1	7.11411e-107	Down	-0.493403	Enhancer	chr11-118634661-118635161	Promoter	PHLDB1	0.377873
chr11-118927867-118928367	3	BCL9L	1.98996e-61	Down	-0.3391	Enhancer	chr11-118911778-118912278	Promoter	BCL9L	0.293341
chr11-118927867-118928367	3	PHLDB1	1.98996e-61	Down	-0.3391	Enhancer	chr11-118622880-118623380	Promoter	PHLDB1	0.256657
chr11-118927867-118928367	3	MIR4492	1.98996e-61	Down	-0.3391	Enhancer	chr11-118910488-118910988	Promoter	MIR4492	0.265473
chr11-118927867-118928367	3	PHLDB1	1.98996e-61	Down	-0.3391	Enhancer	chr11-118634661-118635161	Promoter	PHLDB1	0.267595
chr11-118927867-118928367	3	SLC37A4	1.98996e-61	Down	-0.3391	Enhancer	chr11-119029236-119029736	Promoter	SLC37A4	0.286589
chr11-119368497-119368997	3	USP2	NA	Down	-0.42483	Enhancer	chr11-119376082-119376582	Promoter	USP2	0.522457
chr11-119368497-119368997	3	USP2	NA	Down	-0.42483	Enhancer	chr11-119381465-119381965	Promoter	USP2	0.31132
chr11-119368497-119368997	3	USP2	NA	Down	-0.42483	Enhancer	chr11-119363975-119364475	Promoter	USP2	0.273268
chr11-119368497-119368997	3	SLC37A4	NA	Down	-0.42483	Enhancer	chr11-119029236-119029736	Promoter	SLC37A4	0.566703
chr11-119368497-119368997	3	PDZD3	NA	Down	-0.42483	Enhancer	chr11-119185133-119185633	Promoter	PDZD3	0.459177
chr11-124746792-124747292	5	ESAM	8.96125e-28	Down	-0.342999	Enhancer	chr11-124762065-124762565	Promoter	ESAM	0.262871
chr11-124763131-124763631	3	LOC101929340	NA	Down	-0.420743	Enhancer	chr11-124758784-124759284	Promoter	LOC101929340	0.346766
chr11-126113498-126113998	5	CDON	2.02677e-79	Down	-0.464551	Enhancer	chr11-126062687-126063187	Promoter	CDON	0.449472
chr11-126115844-126116344	5	CDON	1.31727e-131	Down	-0.717392	Enhancer	chr11-126062687-126063187	Promoter	CDON	0.42426
chr11-126146678-126147178	6	CDON	9.9846e-156	Down	-0.719037	Enhancer	chr11-126062687-126063187	Promoter	CDON	0.418818
chr11-126163013-126163513	5	CDON	2.57997e-262	Down	-0.684061	Enhancer	chr11-126062687-126063187	Promoter	CDON	0.504889
chr11-128210386-128210886	3	LINC02098	NA	Down	-0.257807	Enhancer	chr11-128208245-128208745	Promoter	LINC02098	0.344313
chr11-128422531-128423031	5	ETS1	0	Down	-1.52299	Enhancer	chr11-128522125-128522625	Promoter	ETS1	0.297477
chr11-12845040-12845540	6	TEAD1	1.8692e-44	Down	-0.568288	Enhancer	chr11-12673992-12674492	Promoter	TEAD1	0.334494
chr11-12845040-12845540	6	TEAD1	1.8692e-44	Down	-0.568288	Enhancer	chr11-12827754-12828254	Promoter	TEAD1	0.288452
chr11-12845040-12845540	6	RASSF10	1.8692e-44	Down	-0.568288	Enhancer	chr11-13008976-13009476	Promoter	RASSF10	0.282271
chr11-12853571-12854071	3	TEAD1	5.35372e-40	Down	-0.491572	Enhancer	chr11-12673992-12674492	Promoter	TEAD1	0.44789
chr11-12853571-12854071	3	RASSF10	5.35372e-40	Down	-0.491572	Enhancer	chr11-13008976-13009476	Promoter	RASSF10	0.341005
chr11-128852320-128852820	6	KCNJ1	1.49486e-254	Down	-0.740674	Enhancer	chr11-128843202-128843702	Promoter	KCNJ1	0.38806
chr11-128852320-128852820	6	KCNJ1	1.49486e-254	Down	-0.740674	Enhancer	chr11-128842407-128842907	Promoter	KCNJ1	0.307792
chr11-129364085-129364585	6	ARHGAP32	2.98648e-139	Down	-0.589398	Enhancer	chr11-129279302-129279802	Promoter	ARHGAP32	0.405356
chr11-129364085-129364585	6	BARX2	2.98648e-139	Down	-0.589398	Enhancer	chr11-129375740-129376240	Promoter	BARX2	0.506208
chr11-129364085-129364585	6	BARX2	2.98648e-139	Down	-0.589398	Enhancer	chr11-129375163-129375663	Promoter	BARX2	0.541436
chr11-129439882-129440382	3	ARHGAP32	1.33414e-29	Down	-0.314533	Enhancer	chr11-129279302-129279802	Promoter	ARHGAP32	0.27972
chr11-129439882-129440382	3	BARX2	1.33414e-29	Down	-0.314533	Enhancer	chr11-129375740-129376240	Promoter	BARX2	0.481157
chr11-129439882-129440382	3	BARX2	1.33414e-29	Down	-0.314533	Enhancer	chr11-129375163-129375663	Promoter	BARX2	0.487789
chr11-16993266-16993766	4	PLEKHA7	5.19629e-30	Down	-0.324835	Enhancer	chr11-16804287-16804787	Promoter	PLEKHA7	0.256814
chr11-16993266-16993766	4	PLEKHA7	5.19629e-30	Down	-0.324835	Enhancer	chr11-17014324-17014824	Promoter	PLEKHA7	0.354899
chr11-16993266-16993766	4	SOX6	5.19629e-30	Down	-0.324835	Enhancer	chr11-16606158-16606658	Promoter	SOX6	0.293521
chr11-16993266-16993766	4	PLEKHA7	5.19629e-30	Down	-0.324835	Enhancer	chr11-17012801-17013301	Promoter	PLEKHA7	0.321086
chr11-2092974-2093474	3	SYT8	NA	Up	0.569205	Enhancer	chr11-1830607-1831107	Promoter	SYT8	0.384125
chr11-2092974-2093474	3	CD81	NA	Up	0.569205	Enhancer	chr11-2384300-2384800	Promoter	CD81	0.394972
chr11-2092974-2093474	3	CD81	NA	Up	0.569205	Enhancer	chr11-2375146-2375646	Promoter	CD81	0.529601
chr11-2092974-2093474	3	CD81	NA	Up	0.569205	Enhancer	chr11-2375785-2376285	Promoter	CD81	0.513578
chr11-2092974-2093474	3	CD81	NA	Up	0.569205	Enhancer	chr11-2383743-2384243	Promoter	CD81	0.342523
chr11-2092974-2093474	3	SYT8	NA	Up	0.569205	Enhancer	chr11-1827128-1827628	Promoter	SYT8	0.457826
chr11-27698828-27699328	6	LGR4	1.48349e-182	Down	-0.87772	Enhancer	chr11-27472510-27473010	Promoter	LGR4	0.317666
chr11-27698828-27699328	6	BDNF	1.48349e-182	Down	-0.87772	Enhancer	chr11-27700232-27700732	Promoter	BDNF	0.394979
chr11-2860558-2861058	3	SLC22A18AS	NA	Up	0.6128	Enhancer	chr11-2904105-2904605	Promoter	SLC22A18AS	0.294268
chr11-2860558-2861058	3	CARS1	NA	Up	0.6128	Enhancer	chr11-3028755-3029255	Promoter	CARS1	0.354482
chr11-2860558-2861058	3	SLC22A18AS	NA	Up	0.6128	Enhancer	chr11-2903379-2903879	Promoter	SLC22A18AS	0.29225
chr11-2890464-2890964	4	KCNQ1OT1	6.06286e-41	Down	-0.379499	Enhancer	chr11-2700500-2701000	Promoter	KCNQ1OT1	0.295475
chr11-2890464-2890964	4	SLC22A18AS	6.06286e-41	Down	-0.379499	Enhancer	chr11-2904105-2904605	Promoter	SLC22A18AS	0.334362
chr11-2890464-2890964	4	SLC22A18AS	6.06286e-41	Down	-0.379499	Enhancer	chr11-2903379-2903879	Promoter	SLC22A18AS	0.268333
chr11-3404438-3404938	4	TSSC2	1.14434e-152	Up	0.474614	Enhancer	chr11-3382522-3383022	Promoter	TSSC2	0.386381
chr11-34318585-34319085	3	ABTB2	1.69581e-116	Up	0.418658	Enhancer	chr11-34242110-34242610	Promoter	ABTB2	0.480344
chr11-47434298-47434798	4	NR1H3	1.50548e-41	Down	-0.432238	Enhancer	chr11-47257354-47257854	Promoter	NR1H3	0.375499
chr11-57778337-57778837	4	SERPING1	NA	Down	-0.324074	Enhancer	chr11-57597876-57598376	Promoter	SERPING1	0.285508
chr11-57778337-57778837	4	CTNND1	NA	Down	-0.324074	Enhancer	chr11-57761552-57762052	Promoter	CTNND1	0.287019
chr11-58923231-58923731	3	GLYAT	NA	Up	NA	Enhancer	chr11-58731717-58732217	Promoter	GLYAT	0.317226
chr11-58923231-58923731	3	GLYATL1	NA	Up	NA	Enhancer	chr11-58926641-58927141	Promoter	GLYATL1	0.28162
chr11-58923231-58923731	3	GLYATL1	NA	Up	NA	Enhancer	chr11-58942898-58943398	Promoter	GLYATL1	0.2612
chr11-58923231-58923731	3	GLYATL1	NA	Up	NA	Enhancer	chr11-58927258-58927758	Promoter	GLYATL1	0.354665
chr11-62339898-62340398	5	SCGB1D2	2.05759e-77	Down	-0.632346	Enhancer	chr11-62241898-62242398	Promoter	SCGB1D2	0.395925
chr11-62553068-62553568	4	AHNAK	4.91791e-52	Down	-0.339228	Enhancer	chr11-62545549-62546049	Promoter	AHNAK	0.432831
chr11-62553068-62553568	4	AHNAK	4.91791e-52	Down	-0.339228	Enhancer	chr11-62546624-62547124	Promoter	AHNAK	0.272421
chr11-62553068-62553568	4	AHNAK	4.91791e-52	Down	-0.339228	Enhancer	chr11-62556082-62556582	Promoter	AHNAK	0.295783
chr11-62553068-62553568	4	ROM1	4.91791e-52	Down	-0.339228	Enhancer	chr11-62612703-62613203	Promoter	ROM1	0.29375
chr11-63537218-63537718	4	NAA40	4.44193e-38	Down	-0.339423	Enhancer	chr11-63938386-63938886	Promoter	NAA40	0.427555
chr11-63537218-63537718	4	PLAAT3	4.44193e-38	Down	-0.339423	Enhancer	chr11-63608127-63608627	Promoter	PLAAT3	0.266321
chr11-63537218-63537718	4	PLAAT2	4.44193e-38	Down	-0.339423	Enhancer	chr11-63564282-63564782	Promoter	PLAAT2	0.283383
chr11-63537218-63537718	4	PLAAT3	4.44193e-38	Down	-0.339423	Enhancer	chr11-63614166-63614666	Promoter	PLAAT3	0.381098
chr11-63537218-63537718	4	PLAAT3	4.44193e-38	Down	-0.339423	Enhancer	chr11-63609435-63609935	Promoter	PLAAT3	0.365945
chr11-63537218-63537718	4	LGALS12	4.44193e-38	Down	-0.339423	Enhancer	chr11-63504816-63505316	Promoter	LGALS12	0.262585
chr11-64620502-64621002	5	EHD1	5.25821e-182	Down	-0.659116	Enhancer	chr11-64888810-64889310	Promoter	EHD1	0.39658
chr11-64620502-64621002	5	NRXN2	5.25821e-182	Down	-0.659116	Enhancer	chr11-64643349-64643849	Promoter	NRXN2	0.406473
chr11-64620502-64621002	5	MIR194-2HG	5.25821e-182	Down	-0.659116	Enhancer	chr11-64893283-64893783	Promoter	MIR194-2HG	0.447274
chr11-64620502-64621002	5	SLC22A11	5.25821e-182	Down	-0.659116	Enhancer	chr11-64554242-64554742	Promoter	SLC22A11	0.309451
chr11-64620502-64621002	5	SLC22A11	5.25821e-182	Down	-0.659116	Enhancer	chr11-64555553-64556053	Promoter	SLC22A11	0.46844
chr11-64620502-64621002	5	SLC22A12	5.25821e-182	Down	-0.659116	Enhancer	chr11-64589269-64589769	Promoter	SLC22A12	0.279065
chr11-64620502-64621002	5	SLC22A12	5.25821e-182	Down	-0.659116	Enhancer	chr11-64590865-64591365	Promoter	SLC22A12	0.43824
chr11-64620502-64621002	5	NRXN2	5.25821e-182	Down	-0.659116	Enhancer	chr11-64637893-64638393	Promoter	NRXN2	0.347695
chr11-65652375-65652875	4	POLA2	8.43169e-43	Down	-0.253919	Enhancer	chr11-65261566-65262066	Promoter	POLA2	0.376748
chr11-65652375-65652875	4	C11orf68	8.43169e-43	Down	-0.253919	Enhancer	chr11-65918893-65919393	Promoter	C11orf68	0.440855
chr11-65652375-65652875	4	DRAP1	8.43169e-43	Down	-0.253919	Enhancer	chr11-65919815-65920315	Promoter	DRAP1	0.259117
chr11-65652375-65652875	4	TIGD3	8.43169e-43	Down	-0.253919	Enhancer	chr11-65354393-65354893	Promoter	TIGD3	0.337674
chr11-65652375-65652875	4	LTBP3	8.43169e-43	Down	-0.253919	Enhancer	chr11-65540447-65540947	Promoter	LTBP3	0.374294
chr11-65652375-65652875	4	PCNX3	8.43169e-43	Down	-0.253919	Enhancer	chr11-65615434-65615934	Promoter	PCNX3	0.503081
chr11-65652375-65652875	4	FRMD8	8.43169e-43	Down	-0.253919	Enhancer	chr11-65386288-65386788	Promoter	FRMD8	0.395076
chr11-65652375-65652875	4	CFL1	8.43169e-43	Down	-0.253919	Enhancer	chr11-65857970-65858470	Promoter	CFL1	0.417067
chr11-65652375-65652875	4	RELA	8.43169e-43	Down	-0.253919	Enhancer	chr11-65662817-65663317	Promoter	RELA	0.265636
chr11-65652375-65652875	4	SIPA1	8.43169e-43	Down	-0.253919	Enhancer	chr11-65640120-65640620	Promoter	SIPA1	0.370589
chr11-65652375-65652875	4	CFL1	8.43169e-43	Down	-0.253919	Enhancer	chr11-65859298-65859798	Promoter	CFL1	0.391936
chr11-65652375-65652875	4	EFEMP2	8.43169e-43	Down	-0.253919	Enhancer	chr11-65873394-65873894	Promoter	EFEMP2	0.42762
chr11-65652375-65652875	4	SLC25A45	8.43169e-43	Down	-0.253919	Enhancer	chr11-65382187-65382687	Promoter	SLC25A45	0.26314
chr11-65652375-65652875	4	LTBP3	8.43169e-43	Down	-0.253919	Enhancer	chr11-65546450-65546950	Promoter	LTBP3	0.298574
chr11-65652375-65652875	4	SIPA1	8.43169e-43	Down	-0.253919	Enhancer	chr11-65639478-65639978	Promoter	SIPA1	0.481383
chr11-65652375-65652875	4	MALAT1	8.43169e-43	Down	-0.253919	Enhancer	chr11-65497447-65497947	Promoter	MALAT1	0.426716
chr11-65652375-65652875	4	FIBP	8.43169e-43	Down	-0.253919	Enhancer	chr11-65888303-65888803	Promoter	FIBP	0.369955
chr11-65652375-65652875	4	SIPA1	8.43169e-43	Down	-0.253919	Enhancer	chr11-65637797-65638297	Promoter	SIPA1	0.335794
chr11-65652375-65652875	4	EHBP1L1	8.43169e-43	Down	-0.253919	Enhancer	chr11-65575684-65576184	Promoter	EHBP1L1	0.372829
chr11-65652375-65652875	4	DPF2	8.43169e-43	Down	-0.253919	Enhancer	chr11-65333472-65333972	Promoter	DPF2	0.315753
chr11-65652375-65652875	4	SNX32	8.43169e-43	Down	-0.253919	Enhancer	chr11-65833606-65834106	Promoter	SNX32	0.337497
chr11-65652375-65652875	4	RNASEH2C	8.43169e-43	Down	-0.253919	Enhancer	chr11-65720285-65720785	Promoter	RNASEH2C	0.29934
chr11-65652375-65652875	4	SART1	8.43169e-43	Down	-0.253919	Enhancer	chr11-65961331-65961831	Promoter	SART1	0.396608
chr11-65652375-65652875	4	CTSW	8.43169e-43	Down	-0.253919	Enhancer	chr11-65879540-65880040	Promoter	CTSW	0.37321
chr11-65652375-65652875	4	CFL1	8.43169e-43	Down	-0.253919	Enhancer	chr11-65856800-65857300	Promoter	CFL1	0.321937
chr11-65652375-65652875	4	ZNRD2-AS1	8.43169e-43	Down	-0.253919	Enhancer	chr11-65569900-65570400	Promoter	ZNRD2-AS1	0.480841
chr11-65652375-65652875	4	CCDC85B	8.43169e-43	Down	-0.253919	Enhancer	chr11-65890295-65890795	Promoter	CCDC85B	0.489958
chr11-66607136-66607636	4	PC	1.48253e-52	Down	-0.37419	Enhancer	chr11-66907693-66908193	Promoter	PC	0.290573
chr11-66607136-66607636	4	C11orf80	1.48253e-52	Down	-0.37419	Enhancer	chr11-66744429-66744929	Promoter	C11orf80	0.302588
chr11-66607136-66607636	4	C11orf80	1.48253e-52	Down	-0.37419	Enhancer	chr11-66743095-66743595	Promoter	C11orf80	0.453178
chr11-66607136-66607636	4	B4GAT1	1.48253e-52	Down	-0.37419	Enhancer	chr11-66347539-66348039	Promoter	B4GAT1	0.29733
chr11-67558438-67558938	5	SSH3	2.35579e-60	Down	-0.37255	Enhancer	chr11-67303154-67303654	Promoter	SSH3	0.371135
chr11-67558438-67558938	5	ACY3	2.35579e-60	Down	-0.37255	Enhancer	chr11-67650404-67650904	Promoter	ACY3	0.33514
chr11-67558438-67558938	5	LOC100130987	2.35579e-60	Down	-0.37255	Enhancer	chr11-67375303-67375803	Promoter	LOC100130987	0.259519
chr11-67558438-67558938	5	CLCF1	2.35579e-60	Down	-0.37255	Enhancer	chr11-67374064-67374564	Promoter	CLCF1	0.537763
chr11-67558438-67558938	5	POLD4	2.35579e-60	Down	-0.37255	Enhancer	chr11-67354518-67355018	Promoter	POLD4	0.284917
chr11-67558438-67558938	5	PITPNM1	2.35579e-60	Down	-0.37255	Enhancer	chr11-67505926-67506426	Promoter	PITPNM1	0.327091
chr11-68013040-68013540	4	ALDH3B1	4.65266e-24	Down	-0.33593	Enhancer	chr11-68021127-68021627	Promoter	ALDH3B1	0.350315
chr11-68013040-68013540	4	ALDH3B1	4.65266e-24	Down	-0.33593	Enhancer	chr11-68014167-68014667	Promoter	ALDH3B1	0.473524
chr11-68013040-68013540	4	LRP5	4.65266e-24	Down	-0.33593	Enhancer	chr11-68312273-68312773	Promoter	LRP5	0.275962
chr11-68013040-68013540	4	ALDH3B1	4.65266e-24	Down	-0.33593	Enhancer	chr11-68020396-68020896	Promoter	ALDH3B1	0.366621
chr11-68013040-68013540	4	ALDH3B1	4.65266e-24	Down	-0.33593	Enhancer	chr11-68010019-68010519	Promoter	ALDH3B1	0.449774
chr11-68128158-68128658	6	ALDH3B1	7.34521e-242	Down	-0.860159	Enhancer	chr11-68014167-68014667	Promoter	ALDH3B1	0.339213
chr11-68128158-68128658	6	ALDH3B1	7.34521e-242	Down	-0.860159	Enhancer	chr11-68010019-68010519	Promoter	ALDH3B1	0.322549
chr11-68354378-68354878	3	ALDH3B1	1.28723e-11	Down	-0.279661	Enhancer	chr11-68020396-68020896	Promoter	ALDH3B1	0.332565
chr11-68354378-68354878	3	ALDH3B1	1.28723e-11	Down	-0.279661	Enhancer	chr11-68010019-68010519	Promoter	ALDH3B1	0.314101
chr11-68354378-68354878	3	ALDH3B1	1.28723e-11	Down	-0.279661	Enhancer	chr11-68021127-68021627	Promoter	ALDH3B1	0.302408
chr11-68354378-68354878	3	LRP5	1.28723e-11	Down	-0.279661	Enhancer	chr11-68312273-68312773	Promoter	LRP5	0.323969
chr11-68354378-68354878	3	ALDH3B1	1.28723e-11	Down	-0.279661	Enhancer	chr11-68014167-68014667	Promoter	ALDH3B1	0.378143
chr11-68839036-68839536	5	TPCN2	6.00934e-63	Down	-0.344666	Enhancer	chr11-69048558-69049058	Promoter	TPCN2	0.280906
chr11-69638884-69639384	4	CCND1	2.66075e-35	Down	-0.312828	Enhancer	chr11-69640892-69641392	Promoter	CCND1	0.297831
chr11-69638884-69639384	4	LINC01488	2.66075e-35	Down	-0.312828	Enhancer	chr11-69480479-69480979	Promoter	LINC01488	0.26605
chr11-71287194-71287694	4	SHANK2	1.67205e-51	Down	-0.344251	Enhancer	chr11-71240811-71241311	Promoter	SHANK2	0.378882
chr11-71287194-71287694	4	SHANK2	1.67205e-51	Down	-0.344251	Enhancer	chr11-71253118-71253618	Promoter	SHANK2	0.601827
chr11-71948393-71948893	3	NUMA1	NA	Up	NA	Enhancer	chr11-72013173-72013673	Promoter	NUMA1	0.271646
chr11-71948393-71948893	3	INPPL1	NA	Up	NA	Enhancer	chr11-72237474-72237974	Promoter	INPPL1	0.404149
chr11-71948393-71948893	3	FOLR1	NA	Up	NA	Enhancer	chr11-72189353-72189853	Promoter	FOLR1	0.357794
chr11-73314368-73314868	3	ARHGEF17	9.78294e-16	Down	-0.42877	Enhancer	chr11-73307230-73307730	Promoter	ARHGEF17	0.263827
chr11-73779297-73779797	4	C2CD3	3.36638e-47	Down	-0.251361	Enhancer	chr11-74170753-74171253	Promoter	C2CD3	0.415815
chr11-73779297-73779797	4	FAM168A	3.36638e-47	Down	-0.251361	Enhancer	chr11-73597957-73598457	Promoter	FAM168A	0.324831
chr11-73779297-73779797	4	RAB6A	3.36638e-47	Down	-0.251361	Enhancer	chr11-73760948-73761448	Promoter	RAB6A	0.386158
chr11-77130952-77131452	4	MYO7A	8.45278e-29	Down	-0.454361	Enhancer	chr11-77127935-77128435	Promoter	MYO7A	0.468525
chr11-77130952-77131452	4	MYO7A	8.45278e-29	Down	-0.454361	Enhancer	chr11-77178923-77179423	Promoter	MYO7A	0.399629
chr11-86923834-86924334	4	FZD4	2.00634e-16	Down	-0.354494	Enhancer	chr11-86955141-86955641	Promoter	FZD4	0.405196
chr11-86923834-86924334	4	PRSS23	2.00634e-16	Down	-0.354494	Enhancer	chr11-86940407-86940907	Promoter	PRSS23	0.379772
chr11-952306-952806	5	EPS8L2	1.24111e-62	Down	-0.354503	Enhancer	chr11-726188-726688	Promoter	EPS8L2	0.288127
chr11-952306-952806	5	CRACR2B	1.24111e-62	Down	-0.354503	Enhancer	chr11-830104-830604	Promoter	CRACR2B	0.321859
chr11-952306-952806	5	CDHR5	1.24111e-62	Down	-0.354503	Enhancer	chr11-624753-625253	Promoter	CDHR5	0.297563
chr11-952306-952806	5	RASSF7	1.24111e-62	Down	-0.354503	Enhancer	chr11-561266-561766	Promoter	RASSF7	0.546427
chr11-952306-952806	5	CD151	1.24111e-62	Down	-0.354503	Enhancer	chr11-834797-835297	Promoter	CD151	0.564686
chr11-952306-952806	5	IRF7	1.24111e-62	Down	-0.354503	Enhancer	chr11-614487-614987	Promoter	IRF7	0.263515
chr11-952306-952806	5	EPS8L2	1.24111e-62	Down	-0.354503	Enhancer	chr11-705805-706305	Promoter	EPS8L2	0.559996
chr11-952306-952806	5	TSPAN4	1.24111e-62	Down	-0.354503	Enhancer	chr11-843781-844281	Promoter	TSPAN4	0.290034
chr11-952306-952806	5	CRACR2B	1.24111e-62	Down	-0.354503	Enhancer	chr11-829198-829698	Promoter	CRACR2B	0.380938
chr11-952306-952806	5	EPS8L2	1.24111e-62	Down	-0.354503	Enhancer	chr11-720621-721121	Promoter	EPS8L2	0.381097
chr11-952306-952806	5	TSPAN4	1.24111e-62	Down	-0.354503	Enhancer	chr11-861982-862482	Promoter	TSPAN4	0.338281
chr11-952306-952806	5	PNPLA2	1.24111e-62	Down	-0.354503	Enhancer	chr11-821118-821618	Promoter	PNPLA2	0.453086
chr11-952306-952806	5	TMEM80	1.24111e-62	Down	-0.354503	Enhancer	chr11-702759-703259	Promoter	TMEM80	0.324248
chr11-952306-952806	5	EPS8L2	1.24111e-62	Down	-0.354503	Enhancer	chr11-704861-705361	Promoter	EPS8L2	0.514917
chr11-952306-952806	5	TSPAN4	1.24111e-62	Down	-0.354503	Enhancer	chr11-862811-863311	Promoter	TSPAN4	0.461613
chr11-952306-952806	5	MIR210HG	1.24111e-62	Down	-0.354503	Enhancer	chr11-568308-568808	Promoter	MIR210HG	0.251586
chr11-952306-952806	5	DEAF1	1.24111e-62	Down	-0.354503	Enhancer	chr11-707139-707639	Promoter	DEAF1	0.556856
chr12-109581735-109582235	3	MVK	1.83211e-80	Up	0.77607	Enhancer	chr12-109580851-109581351	Promoter	MVK	0.361713
chr12-109723347-109723847	5	FAM222A-AS1	2.2222e-174	Down	-0.553253	Enhancer	chr12-109736469-109736969	Promoter	FAM222A-AS1	0.490644
chr12-109723347-109723847	5	MMAB	2.2222e-174	Down	-0.553253	Enhancer	chr12-109573454-109573954	Promoter	MMAB	0.286453
chr12-109723347-109723847	5	MIR4497	2.2222e-174	Down	-0.553253	Enhancer	chr12-109833197-109833697	Promoter	MIR4497	0.251971
chr12-109937337-109937837	6	FAM222A-AS1	2.33557e-214	Down	-0.600883	Enhancer	chr12-109736469-109736969	Promoter	FAM222A-AS1	0.453583
chr12-109937337-109937837	6	MIR4497	2.33557e-214	Down	-0.600883	Enhancer	chr12-109833197-109833697	Promoter	MIR4497	0.253526
chr12-111775511-111776011	3	ALDH2	1.18058e-21	Down	-0.263422	Enhancer	chr12-111766629-111767129	Promoter	ALDH2	0.313123
chr12-113040607-113041107	3	SDSL	6.08873e-103	Up	0.577871	Enhancer	chr12-113422010-113422510	Promoter	SDSL	0.365924
chr12-113223039-113223539	3	CFAP73	5.71753e-64	Down	-0.350261	Enhancer	chr12-113149453-113149953	Promoter	CFAP73	0.277848
chr12-113223039-113223539	3	TPCN1	5.71753e-64	Down	-0.350261	Enhancer	chr12-113244008-113244508	Promoter	TPCN1	0.334022
chr12-113223039-113223539	3	RASAL1	5.71753e-64	Down	-0.350261	Enhancer	chr12-113135583-113136083	Promoter	RASAL1	0.276711
chr12-113223039-113223539	3	TPCN1	5.71753e-64	Down	-0.350261	Enhancer	chr12-113259437-113259937	Promoter	TPCN1	0.519659
chr12-113223039-113223539	3	OAS3	5.71753e-64	Down	-0.350261	Enhancer	chr12-112938097-112938597	Promoter	OAS3	0.289978
chr12-113246023-113246523	5	CFAP73	4.53158e-267	Down	-0.736071	Enhancer	chr12-113149453-113149953	Promoter	CFAP73	0.271488
chr12-113246023-113246523	5	TPCN1	4.53158e-267	Down	-0.736071	Enhancer	chr12-113244008-113244508	Promoter	TPCN1	0.41715
chr12-113246023-113246523	5	TPCN1	4.53158e-267	Down	-0.736071	Enhancer	chr12-113259437-113259937	Promoter	TPCN1	0.562485
chr12-116314374-116314874	3	MAP1LC3B2	5.41234e-51	Down	-0.453198	Enhancer	chr12-116559336-116559836	Promoter	MAP1LC3B2	0.324124
chr12-116533850-116534350	4	LINC00173	NA	Down	-0.717676	Enhancer	chr12-116533131-116533631	Promoter	LINC00173	0.40917
chr12-116533850-116534350	4	MAP1LC3B2	NA	Down	-0.717676	Enhancer	chr12-116559336-116559836	Promoter	MAP1LC3B2	0.362188
chr12-116533850-116534350	4	LINC00173	NA	Down	-0.717676	Enhancer	chr12-116534387-116534887	Promoter	LINC00173	0.47394
chr12-118126341-118126841	3	VSIG10	8.25617e-22	Down	-0.302904	Enhancer	chr12-118103754-118104254	Promoter	VSIG10	0.339632
chr12-118126341-118126841	3	WSB2	8.25617e-22	Down	-0.302904	Enhancer	chr12-118052376-118052876	Promoter	WSB2	0.389777
chr12-118126341-118126841	3	PEBP1	8.25617e-22	Down	-0.302904	Enhancer	chr12-118139066-118139566	Promoter	PEBP1	0.368443
chr12-119188844-119189344	5	HSPB8	1.56536e-99	Down	-0.519855	Enhancer	chr12-119178449-119178949	Promoter	HSPB8	0.599922
chr12-119188844-119189344	5	HSPB8	1.56536e-99	Down	-0.519855	Enhancer	chr12-119179523-119180023	Promoter	HSPB8	0.337039
chr12-119188844-119189344	5	LOC105370024	1.56536e-99	Down	-0.519855	Enhancer	chr12-119176186-119176686	Promoter	LOC105370024	0.3886
chr12-119680995-119681495	4	CIT	1.44719e-47	Down	-0.318642	Enhancer	chr12-119804219-119804719	Promoter	CIT	0.292639
chr12-119680995-119681495	4	CIT	1.44719e-47	Down	-0.318642	Enhancer	chr12-119710252-119710752	Promoter	CIT	0.484108
chr12-119680995-119681495	4	CIT	1.44719e-47	Down	-0.318642	Enhancer	chr12-119803199-119803699	Promoter	CIT	0.31174
chr12-119680995-119681495	4	CIT	1.44719e-47	Down	-0.318642	Enhancer	chr12-119699184-119699684	Promoter	CIT	0.484257
chr12-119680995-119681495	4	CIT	1.44719e-47	Down	-0.318642	Enhancer	chr12-119710768-119711268	Promoter	CIT	0.405468
chr12-120086805-120087305	6	SRSF9	2.72435e-112	Up	0.396881	Enhancer	chr12-120469496-120469996	Promoter	SRSF9	0.322717
chr12-120086805-120087305	6	CIT	2.72435e-112	Up	0.396881	Enhancer	chr12-119877108-119877608	Promoter	CIT	0.27383
chr12-120086805-120087305	6	RAB35	2.72435e-112	Up	0.396881	Enhancer	chr12-120116557-120117057	Promoter	RAB35	0.365055
chr12-120086805-120087305	6	RPLP0	2.72435e-112	Up	0.396881	Enhancer	chr12-120200999-120201499	Promoter	RPLP0	0.379269
chr12-120086805-120087305	6	BICDL1	2.72435e-112	Up	0.396881	Enhancer	chr12-119988593-119989093	Promoter	BICDL1	0.430585
chr12-120086805-120087305	6	NRAV	2.72435e-112	Up	0.396881	Enhancer	chr12-120495707-120496207	Promoter	NRAV	0.298305
chr12-120086805-120087305	6	COX6A1	2.72435e-112	Up	0.396881	Enhancer	chr12-120437713-120438213	Promoter	COX6A1	0.340893
chr12-120961535-120962035	3	HNF1A-AS1	NA	Down	-0.311683	Enhancer	chr12-120972923-120973423	Promoter	HNF1A-AS1	0.504091
chr12-120961535-120962035	3	HNF1A	NA	Down	-0.311683	Enhancer	chr12-120978184-120978684	Promoter	HNF1A	0.468254
chr12-124369246-124369746	5	NCOR2	2.25451e-202	Down	-0.460021	Enhancer	chr12-124388637-124389137	Promoter	NCOR2	0.307063
chr12-124369246-124369746	5	NCOR2	2.25451e-202	Down	-0.460021	Enhancer	chr12-124567483-124567983	Promoter	NCOR2	0.415218
chr12-124369246-124369746	5	NCOR2	2.25451e-202	Down	-0.460021	Enhancer	chr12-124389176-124389676	Promoter	NCOR2	0.457212
chr12-124369246-124369746	5	NCOR2	2.25451e-202	Down	-0.460021	Enhancer	chr12-124423053-124423553	Promoter	NCOR2	0.787724
chr12-124369246-124369746	5	NCOR2	2.25451e-202	Down	-0.460021	Enhancer	chr12-124518082-124518582	Promoter	NCOR2	0.653823
chr12-124369246-124369746	5	NCOR2	2.25451e-202	Down	-0.460021	Enhancer	chr12-124389739-124390239	Promoter	NCOR2	0.472535
chr12-124392900-124393400	3	NCOR2	2.55398e-62	Down	-0.307533	Enhancer	chr12-124423053-124423553	Promoter	NCOR2	0.598806
chr12-124392900-124393400	3	NCOR2	2.55398e-62	Down	-0.307533	Enhancer	chr12-124389739-124390239	Promoter	NCOR2	0.403466
chr12-124392900-124393400	3	NCOR2	2.55398e-62	Down	-0.307533	Enhancer	chr12-124389176-124389676	Promoter	NCOR2	0.35699
chr12-124392900-124393400	3	NCOR2	2.55398e-62	Down	-0.307533	Enhancer	chr12-124518082-124518582	Promoter	NCOR2	0.472379
chr12-124392900-124393400	3	NCOR2	2.55398e-62	Down	-0.307533	Enhancer	chr12-124567483-124567983	Promoter	NCOR2	0.343944
chr12-124421950-124422450	3	NCOR2	8.0154e-66	Down	-0.325819	Enhancer	chr12-124518082-124518582	Promoter	NCOR2	0.588969
chr12-124421950-124422450	3	NCOR2	8.0154e-66	Down	-0.325819	Enhancer	chr12-124389739-124390239	Promoter	NCOR2	0.505325
chr12-124421950-124422450	3	NCOR2	8.0154e-66	Down	-0.325819	Enhancer	chr12-124389176-124389676	Promoter	NCOR2	0.428552
chr12-124421950-124422450	3	NCOR2	8.0154e-66	Down	-0.325819	Enhancer	chr12-124423053-124423553	Promoter	NCOR2	0.721609
chr12-124421950-124422450	3	NCOR2	8.0154e-66	Down	-0.325819	Enhancer	chr12-124388637-124389137	Promoter	NCOR2	0.273579
chr12-124421950-124422450	3	NCOR2	8.0154e-66	Down	-0.325819	Enhancer	chr12-124567483-124567983	Promoter	NCOR2	0.41876
chr12-124904531-124905031	3	TMEM132B	1.17003e-42	Down	-0.240388	Enhancer	chr12-125186011-125186511	Promoter	TMEM132B	0.33054
chr12-124904531-124905031	3	UBC	1.17003e-42	Down	-0.240388	Enhancer	chr12-124917050-124917550	Promoter	UBC	0.414717
chr12-124904531-124905031	3	NCOR2	1.17003e-42	Down	-0.240388	Enhancer	chr12-124567483-124567983	Promoter	NCOR2	0.394302
chr12-124904531-124905031	3	NCOR2	1.17003e-42	Down	-0.240388	Enhancer	chr12-124518082-124518582	Promoter	NCOR2	0.58713
chr12-124904531-124905031	3	UBC	1.17003e-42	Down	-0.240388	Enhancer	chr12-124913880-124914380	Promoter	UBC	0.305129
chr12-124904531-124905031	3	UBC	1.17003e-42	Down	-0.240388	Enhancer	chr12-124914714-124915214	Promoter	UBC	0.325776
chr12-125861570-125862070	3	LINC00939	NA	Up	NA	Enhancer	chr12-125983266-125983766	Promoter	LINC00939	0.486723
chr12-131901979-131902479	4	GALNT9	3.98027e-251	Up	0.873926	Enhancer	chr12-132206025-132206525	Promoter	GALNT9	0.3638
chr12-13347093-13347593	4	EMP1	NA	Up	0.521668	Enhancer	chr12-13196297-13196797	Promoter	EMP1	0.385969
chr12-13347093-13347593	4	GSG1	NA	Up	0.521668	Enhancer	chr12-13095420-13095920	Promoter	GSG1	0.265637
chr12-13347093-13347593	4	LINC01559	NA	Up	0.521668	Enhancer	chr12-13376889-13377389	Promoter	LINC01559	0.448206
chr12-145437-145937	5	SLC6A13	NA	Down	-0.566171	Enhancer	chr12-262648-263148	Promoter	SLC6A13	0.570829
chr12-145437-145937	5	SLC6A12	NA	Down	-0.566171	Enhancer	chr12-212898-213398	Promoter	SLC6A12	0.460611
chr12-145437-145937	5	LOC102723544	NA	Down	-0.566171	Enhancer	chr12-257898-258398	Promoter	LOC102723544	0.559579
chr12-145437-145937	5	LOC102723544	NA	Down	-0.566171	Enhancer	chr12-257396-257896	Promoter	LOC102723544	0.445493
chr12-145437-145937	5	LOC102723544	NA	Down	-0.566171	Enhancer	chr12-256847-257347	Promoter	LOC102723544	0.31246
chr12-145437-145937	5	SLC6A13	NA	Down	-0.566171	Enhancer	chr12-238878-239378	Promoter	SLC6A13	0.420146
chr12-145437-145937	5	SLC6A13	NA	Down	-0.566171	Enhancer	chr12-237347-237847	Promoter	SLC6A13	0.524194
chr12-2397303-2397803	3	CACNA1C-IT3	1.38955e-183	Up	1.16447	Enhancer	chr12-2268815-2269315	Promoter	CACNA1C-IT3	0.279051
chr12-26126365-26126865	3	BHLHE41	1.25292e-50	Down	-0.345956	Enhancer	chr12-26124851-26125351	Promoter	BHLHE41	0.485616
chr12-26126365-26126865	3	SSPN	1.25292e-50	Down	-0.345956	Enhancer	chr12-26134934-26135434	Promoter	SSPN	0.335808
chr12-26126365-26126865	3	BHLHE41	1.25292e-50	Down	-0.345956	Enhancer	chr12-26125848-26126348	Promoter	BHLHE41	0.473722
chr12-26126365-26126865	3	RASSF8-AS1	1.25292e-50	Down	-0.345956	Enhancer	chr12-25958319-25958819	Promoter	RASSF8-AS1	0.423017
chr12-26226652-26227152	4	BHLHE41	5.32732e-89	Down	-0.598046	Enhancer	chr12-26125848-26126348	Promoter	BHLHE41	0.448125
chr12-26226652-26227152	4	RASSF8-AS1	5.32732e-89	Down	-0.598046	Enhancer	chr12-25958319-25958819	Promoter	RASSF8-AS1	0.353645
chr12-26226652-26227152	4	SSPN	5.32732e-89	Down	-0.598046	Enhancer	chr12-26134934-26135434	Promoter	SSPN	0.429502
chr12-26226652-26227152	4	SSPN	5.32732e-89	Down	-0.598046	Enhancer	chr12-26195187-26195687	Promoter	SSPN	0.255111
chr12-26226652-26227152	4	BHLHE41	5.32732e-89	Down	-0.598046	Enhancer	chr12-26124851-26125351	Promoter	BHLHE41	0.484779
chr12-26239349-26239849	3	RASSF8-AS1	NA	Up	NA	Enhancer	chr12-25958319-25958819	Promoter	RASSF8-AS1	0.262992
chr12-26239349-26239849	3	BHLHE41	NA	Up	NA	Enhancer	chr12-26125848-26126348	Promoter	BHLHE41	0.372112
chr12-26239349-26239849	3	BHLHE41	NA	Up	NA	Enhancer	chr12-26124851-26125351	Promoter	BHLHE41	0.433515
chr12-26239349-26239849	3	SSPN	NA	Up	NA	Enhancer	chr12-26134934-26135434	Promoter	SSPN	0.354966
chr12-26287960-26288460	3	SSPN	3.73065e-98	Down	-0.329113	Enhancer	chr12-26195187-26195687	Promoter	SSPN	0.257163
chr12-26287960-26288460	3	BHLHE41	3.73065e-98	Down	-0.329113	Enhancer	chr12-26124851-26125351	Promoter	BHLHE41	0.654951
chr12-26287960-26288460	3	BHLHE41	3.73065e-98	Down	-0.329113	Enhancer	chr12-26125848-26126348	Promoter	BHLHE41	0.557941
chr12-26287960-26288460	3	SSPN	3.73065e-98	Down	-0.329113	Enhancer	chr12-26134934-26135434	Promoter	SSPN	0.67146
chr12-26287960-26288460	3	ITPR2	3.73065e-98	Down	-0.329113	Enhancer	chr12-26630394-26630894	Promoter	ITPR2	0.320439
chr12-26878543-26879043	4	ITPR2	1.69081e-79	Down	-0.35439	Enhancer	chr12-26833035-26833535	Promoter	ITPR2	0.274203
chr12-26878543-26879043	4	ITPR2	1.69081e-79	Down	-0.35439	Enhancer	chr12-26630394-26630894	Promoter	ITPR2	0.408609
chr12-46100889-46101389	3	SLC38A1	1.10525e-51	Up	0.458212	Enhancer	chr12-46268875-46269375	Promoter	SLC38A1	0.268065
chr12-46160506-46161006	3	LOC100288798	7.36513e-65	Down	-0.295602	Enhancer	chr12-46383391-46383891	Promoter	LOC100288798	0.44638
chr12-46160506-46161006	3	SLC38A1	7.36513e-65	Down	-0.295602	Enhancer	chr12-46268875-46269375	Promoter	SLC38A1	0.467345
chr12-46160506-46161006	3	SCAF11	7.36513e-65	Down	-0.295602	Enhancer	chr12-45990453-45990953	Promoter	SCAF11	0.279342
chr12-49130580-49131080	3	TROAP	7.63396e-19	Down	-0.191535	Enhancer	chr12-49322829-49323329	Promoter	TROAP	0.287436
chr12-49130580-49131080	3	LMBR1L	7.63396e-19	Down	-0.191535	Enhancer	chr12-49110614-49111114	Promoter	LMBR1L	0.309228
chr12-49130580-49131080	3	TUBA1A	7.63396e-19	Down	-0.191535	Enhancer	chr12-49188854-49189354	Promoter	TUBA1A	0.354782
chr12-49130580-49131080	3	TUBA1B	7.63396e-19	Down	-0.191535	Enhancer	chr12-49131208-49131708	Promoter	TUBA1B	0.380804
chr12-49130580-49131080	3	RHEBL1	7.63396e-19	Down	-0.191535	Enhancer	chr12-49069766-49070266	Promoter	RHEBL1	0.34467
chr12-52025621-52026121	4	OR7E47P	1.53625e-94	Down	-0.366757	Enhancer	chr12-52093217-52093717	Promoter	OR7E47P	0.483014
chr12-52025621-52026121	4	LINC02874	1.53625e-94	Down	-0.366757	Enhancer	chr12-52210509-52211009	Promoter	LINC02874	0.363822
chr12-52025621-52026121	4	NR4A1	1.53625e-94	Down	-0.366757	Enhancer	chr12-52056691-52057191	Promoter	NR4A1	0.271048
chr12-52025621-52026121	4	LINC00592	1.53625e-94	Down	-0.366757	Enhancer	chr12-52163837-52164337	Promoter	LINC00592	0.271379
chr12-52025621-52026121	4	KRT80	1.53625e-94	Down	-0.366757	Enhancer	chr12-52192087-52192587	Promoter	KRT80	0.477239
chr12-52025621-52026121	4	LINC02874	1.53625e-94	Down	-0.366757	Enhancer	chr12-52213357-52213857	Promoter	LINC02874	0.317735
chr12-52025621-52026121	4	KRT7	1.53625e-94	Down	-0.366757	Enhancer	chr12-52242977-52243477	Promoter	KRT7	0.422843
chr12-52025621-52026121	4	ACVR1B	1.53625e-94	Down	-0.366757	Enhancer	chr12-51951323-51951823	Promoter	ACVR1B	0.260063
chr12-52025621-52026121	4	KRT7	1.53625e-94	Down	-0.366757	Enhancer	chr12-52243964-52244464	Promoter	KRT7	0.441698
chr12-52025621-52026121	4	FIGNL2-DT	1.53625e-94	Down	-0.366757	Enhancer	chr12-51846762-51847262	Promoter	FIGNL2-DT	0.372267
chr12-52025621-52026121	4	FIGNL2-DT	1.53625e-94	Down	-0.366757	Enhancer	chr12-51847828-51848328	Promoter	FIGNL2-DT	0.267197
chr12-52025621-52026121	4	FIGNL2	1.53625e-94	Down	-0.366757	Enhancer	chr12-51849027-51849527	Promoter	FIGNL2	0.463397
chr12-52032788-52033288	3	NR4A1	1.00958e-62	Down	-0.257148	Enhancer	chr12-52036815-52037315	Promoter	NR4A1	0.283545
chr12-52032788-52033288	3	ATG101	1.00958e-62	Down	-0.257148	Enhancer	chr12-52069413-52069913	Promoter	ATG101	0.282257
chr12-52032788-52033288	3	NR4A1	1.00958e-62	Down	-0.257148	Enhancer	chr12-52051047-52051547	Promoter	NR4A1	0.402596
chr12-52032788-52033288	3	ACVR1B	1.00958e-62	Down	-0.257148	Enhancer	chr12-51951323-51951823	Promoter	ACVR1B	0.353664
chr12-52876290-52876790	3	TNS2	1.5521e-28	Up	0.362443	Enhancer	chr12-53046926-53047426	Promoter	TNS2	0.2769
chr12-52876290-52876790	3	KRT8	1.5521e-28	Up	0.362443	Enhancer	chr12-52904840-52905340	Promoter	KRT8	0.422905
chr12-52876290-52876790	3	RARG	1.5521e-28	Up	0.362443	Enhancer	chr12-53220735-53221235	Promoter	RARG	0.281474
chr12-52876290-52876790	3	KRT18	1.5521e-28	Up	0.362443	Enhancer	chr12-52948727-52949227	Promoter	KRT18	0.43544
chr12-52876290-52876790	3	KRT8	1.5521e-28	Up	0.362443	Enhancer	chr12-52949642-52950142	Promoter	KRT8	0.355187
chr12-52876290-52876790	3	KRT8	1.5521e-28	Up	0.362443	Enhancer	chr12-52907063-52907563	Promoter	KRT8	0.272166
chr12-52876290-52876790	3	KRT8	1.5521e-28	Up	0.362443	Enhancer	chr12-52927226-52927726	Promoter	KRT8	0.423934
chr12-52876290-52876790	3	LOC283335	1.5521e-28	Up	0.362443	Enhancer	chr12-53054222-53054722	Promoter	LOC283335	0.323181
chr12-52876290-52876790	3	ITGB7	1.5521e-28	Up	0.362443	Enhancer	chr12-53197557-53198057	Promoter	ITGB7	0.457809
chr12-53221441-53221941	3	CSAD	1.78074e-25	Down	-0.254312	Enhancer	chr12-53180344-53180844	Promoter	CSAD	0.252223
chr12-53221441-53221941	3	LOC283335	1.78074e-25	Down	-0.254312	Enhancer	chr12-53054222-53054722	Promoter	LOC283335	0.257187
chr12-53221441-53221941	3	AAAS	1.78074e-25	Down	-0.254312	Enhancer	chr12-53324675-53325175	Promoter	AAAS	0.283873
chr12-53221441-53221941	3	RARG	1.78074e-25	Down	-0.254312	Enhancer	chr12-53220735-53221235	Promoter	RARG	0.341911
chr12-53221441-53221941	3	KRT18	1.78074e-25	Down	-0.254312	Enhancer	chr12-52948727-52949227	Promoter	KRT18	0.264816
chr12-53221441-53221941	3	TNS2	1.78074e-25	Down	-0.254312	Enhancer	chr12-53046926-53047426	Promoter	TNS2	0.325826
chr12-53221441-53221941	3	SP1	1.78074e-25	Down	-0.254312	Enhancer	chr12-53380351-53380851	Promoter	SP1	0.288116
chr12-53371102-53371602	3	PCBP2	3.83529e-108	Down	-0.286326	Enhancer	chr12-53451698-53452198	Promoter	PCBP2	0.347755
chr12-53371102-53371602	3	EIF4B	3.83529e-108	Down	-0.286326	Enhancer	chr12-53006067-53006567	Promoter	EIF4B	0.406217
chr12-53371102-53371602	3	SP1	3.83529e-108	Down	-0.286326	Enhancer	chr12-53379760-53380260	Promoter	SP1	0.460213
chr12-53371102-53371602	3	RARG	3.83529e-108	Down	-0.286326	Enhancer	chr12-53232109-53232609	Promoter	RARG	0.357672
chr12-53371102-53371602	3	TNS2	3.83529e-108	Down	-0.286326	Enhancer	chr12-53046926-53047426	Promoter	TNS2	0.528735
chr12-53371102-53371602	3	ITGB7	3.83529e-108	Down	-0.286326	Enhancer	chr12-53197557-53198057	Promoter	ITGB7	0.292681
chr12-53371102-53371602	3	CALCOCO1	3.83529e-108	Down	-0.286326	Enhancer	chr12-53727323-53727823	Promoter	CALCOCO1	0.358148
chr12-53371102-53371602	3	MAP3K12	3.83529e-108	Down	-0.286326	Enhancer	chr12-53492913-53493413	Promoter	MAP3K12	0.360315
chr12-53371102-53371602	3	CSAD	3.83529e-108	Down	-0.286326	Enhancer	chr12-53180344-53180844	Promoter	CSAD	0.42124
chr12-53371102-53371602	3	AAAS	3.83529e-108	Down	-0.286326	Enhancer	chr12-53321060-53321560	Promoter	AAAS	0.377462
chr12-53371102-53371602	3	ATF7	3.83529e-108	Down	-0.286326	Enhancer	chr12-53625757-53626257	Promoter	ATF7	0.383378
chr12-53371102-53371602	3	TARBP2	3.83529e-108	Down	-0.286326	Enhancer	chr12-53500562-53501062	Promoter	TARBP2	0.425282
chr12-53371102-53371602	3	TNS2	3.83529e-108	Down	-0.286326	Enhancer	chr12-53049471-53049971	Promoter	TNS2	0.258453
chr12-53371102-53371602	3	SPRYD3	3.83529e-108	Down	-0.286326	Enhancer	chr12-53079090-53079590	Promoter	SPRYD3	0.491952
chr12-53371102-53371602	3	AAAS	3.83529e-108	Down	-0.286326	Enhancer	chr12-53324675-53325175	Promoter	AAAS	0.431543
chr12-53371102-53371602	3	SP1	3.83529e-108	Down	-0.286326	Enhancer	chr12-53380351-53380851	Promoter	SP1	0.55277
chr12-53371102-53371602	3	PRR13	3.83529e-108	Down	-0.286326	Enhancer	chr12-53441283-53441783	Promoter	PRR13	0.390197
chr12-53371102-53371602	3	LOC283335	3.83529e-108	Down	-0.286326	Enhancer	chr12-53054222-53054722	Promoter	LOC283335	0.42522
chr12-53371102-53371602	3	RARG	3.83529e-108	Down	-0.286326	Enhancer	chr12-53220735-53221235	Promoter	RARG	0.45979
chr12-53371102-53371602	3	ATP5MC2	3.83529e-108	Down	-0.286326	Enhancer	chr12-53675897-53676397	Promoter	ATP5MC2	0.3705
chr12-54017777-54018277	4	ZNF385A	2.07853e-117	Down	-0.34875	Enhancer	chr12-54379544-54380044	Promoter	ZNF385A	0.289752
chr12-54017777-54018277	4	HOXC-AS3	2.07853e-117	Down	-0.34875	Enhancer	chr12-53984730-53985230	Promoter	HOXC-AS3	0.49841
chr12-54017777-54018277	4	HOXC9	2.07853e-117	Down	-0.34875	Enhancer	chr12-54000212-54000712	Promoter	HOXC9	0.251778
chr12-54017777-54018277	4	HOXC4	2.07853e-117	Down	-0.34875	Enhancer	chr12-54036731-54037231	Promoter	HOXC4	0.286961
chr12-54017777-54018277	4	HOXC10	2.07853e-117	Down	-0.34875	Enhancer	chr12-53985987-53986487	Promoter	HOXC10	0.355874
chr12-54017777-54018277	4	CBX5	2.07853e-117	Down	-0.34875	Enhancer	chr12-54259342-54259842	Promoter	CBX5	0.359292
chr12-54017777-54018277	4	HOXC4	2.07853e-117	Down	-0.34875	Enhancer	chr12-54016486-54016986	Promoter	HOXC4	0.267014
chr12-54017777-54018277	4	HOXC13	2.07853e-117	Down	-0.34875	Enhancer	chr12-53938322-53938822	Promoter	HOXC13	0.42924
chr12-54017777-54018277	4	ZNF385A	2.07853e-117	Down	-0.34875	Enhancer	chr12-54378980-54379480	Promoter	ZNF385A	0.403001
chr12-54017777-54018277	4	HOXC9	2.07853e-117	Down	-0.34875	Enhancer	chr12-53994578-53995078	Promoter	HOXC9	0.395849
chr12-54017777-54018277	4	MIR196A2	2.07853e-117	Down	-0.34875	Enhancer	chr12-53991048-53991548	Promoter	MIR196A2	0.259469
chr12-54017777-54018277	4	HOXC9	2.07853e-117	Down	-0.34875	Enhancer	chr12-53995386-53995886	Promoter	HOXC9	0.423075
chr12-54358938-54359438	3	COPZ1	7.22846e-62	Down	-0.259922	Enhancer	chr12-54324765-54325265	Promoter	COPZ1	0.317067
chr12-54358938-54359438	3	CBX5	7.22846e-62	Down	-0.259922	Enhancer	chr12-54279944-54280444	Promoter	CBX5	0.3072
chr12-54432104-54432604	4	ITGA5	NA	Up	0.560831	Enhancer	chr12-54419001-54419501	Promoter	ITGA5	0.316639
chr12-57087023-57087523	3	NEMP1	4.06851e-66	Down	-0.337532	Enhancer	chr12-57087573-57088073	Promoter	NEMP1	0.539101
chr12-57087023-57087523	3	R3HDM2	4.06851e-66	Down	-0.337532	Enhancer	chr12-57430808-57431308	Promoter	R3HDM2	0.357385
chr12-57087023-57087523	3	NDUFA4L2	4.06851e-66	Down	-0.337532	Enhancer	chr12-57237890-57238390	Promoter	NDUFA4L2	0.254862
chr12-57087023-57087523	3	SHMT2	4.06851e-66	Down	-0.337532	Enhancer	chr12-57232291-57232791	Promoter	SHMT2	0.258174
chr12-57087023-57087523	3	NAB2	4.06851e-66	Down	-0.337532	Enhancer	chr12-57088483-57088983	Promoter	NAB2	0.407141
chr12-57087023-57087523	3	LRP1	4.06851e-66	Down	-0.337532	Enhancer	chr12-57127498-57127998	Promoter	LRP1	0.372307
chr12-57087023-57087523	3	NEMP1	4.06851e-66	Down	-0.337532	Enhancer	chr12-57078573-57079073	Promoter	NEMP1	0.295847
chr12-57779632-57780132	4	EEF1AKMT3	1.91551e-54	Down	-0.341106	Enhancer	chr12-57770622-57771122	Promoter	EEF1AKMT3	0.408236
chr12-57779632-57780132	4	MARCHF9	1.91551e-54	Down	-0.341106	Enhancer	chr12-57754626-57755126	Promoter	MARCHF9	0.305916
chr12-57779632-57780132	4	MBD6	1.91551e-54	Down	-0.341106	Enhancer	chr12-57522437-57522937	Promoter	MBD6	0.261625
chr12-57779632-57780132	4	AGAP2-AS1	1.91551e-54	Down	-0.341106	Enhancer	chr12-57725947-57726447	Promoter	AGAP2-AS1	0.264123
chr12-6336216-6336716	4	LTBR	5.61969e-125	Down	-0.371056	Enhancer	chr12-6383839-6384339	Promoter	LTBR	0.474614
chr12-6336216-6336716	4	CD9	5.61969e-125	Down	-0.371056	Enhancer	chr12-6225996-6226496	Promoter	CD9	0.314255
chr12-6336216-6336716	4	SCNN1A	5.61969e-125	Down	-0.371056	Enhancer	chr12-6361660-6362160	Promoter	SCNN1A	0.344245
chr12-6336216-6336716	4	PLEKHG6	5.61969e-125	Down	-0.371056	Enhancer	chr12-6312490-6312990	Promoter	PLEKHG6	0.577958
chr12-6336216-6336716	4	SCNN1A	5.61969e-125	Down	-0.371056	Enhancer	chr12-6376065-6376565	Promoter	SCNN1A	0.537058
chr12-6336216-6336716	4	VAMP1	5.61969e-125	Down	-0.371056	Enhancer	chr12-6470489-6470989	Promoter	VAMP1	0.276548
chr12-6336216-6336716	4	GAPDH	5.61969e-125	Down	-0.371056	Enhancer	chr12-6534115-6534615	Promoter	GAPDH	0.481795
chr12-6336216-6336716	4	PLEKHG6	5.61969e-125	Down	-0.371056	Enhancer	chr12-6310354-6310854	Promoter	PLEKHG6	0.361566
chr12-6371033-6371533	3	SCNN1A	6.50091e-10	Up	0.181367	Enhancer	chr12-6361660-6362160	Promoter	SCNN1A	0.278501
chr12-6371033-6371533	3	SCNN1A	6.50091e-10	Up	0.181367	Enhancer	chr12-6376065-6376565	Promoter	SCNN1A	0.460738
chr12-6371033-6371533	3	SCNN1A	6.50091e-10	Up	0.181367	Enhancer	chr12-6375229-6375729	Promoter	SCNN1A	0.487305
chr12-6371033-6371533	3	SCNN1A	6.50091e-10	Up	0.181367	Enhancer	chr12-6377542-6378042	Promoter	SCNN1A	0.30905
chr12-6371033-6371533	3	PLEKHG6	6.50091e-10	Up	0.181367	Enhancer	chr12-6310354-6310854	Promoter	PLEKHG6	0.33256
chr12-6371033-6371533	3	PLEKHG6	6.50091e-10	Up	0.181367	Enhancer	chr12-6312490-6312990	Promoter	PLEKHG6	0.377903
chr12-6540457-6540957	3	PLEKHG6	6.79422e-16	Up	0.185146	Enhancer	chr12-6312490-6312990	Promoter	PLEKHG6	0.533868
chr12-6540457-6540957	3	PTMS	6.79422e-16	Up	0.185146	Enhancer	chr12-6764162-6764662	Promoter	PTMS	0.336531
chr12-6540457-6540957	3	PTPN6	6.79422e-16	Up	0.185146	Enhancer	chr12-6946144-6946644	Promoter	PTPN6	0.379567
chr12-6540457-6540957	3	PTMS	6.79422e-16	Up	0.185146	Enhancer	chr12-6765931-6766431	Promoter	PTMS	0.301289
chr12-6540457-6540957	3	SCNN1A	6.79422e-16	Up	0.185146	Enhancer	chr12-6376065-6376565	Promoter	SCNN1A	0.475532
chr12-6540457-6540957	3	PLEKHG6	6.79422e-16	Up	0.185146	Enhancer	chr12-6310354-6310854	Promoter	PLEKHG6	0.25971
chr12-68365139-68365639	3	RAP1B	7.43932e-83	Down	-0.30444	Enhancer	chr12-68610519-68611019	Promoter	RAP1B	0.274458
chr12-68365139-68365639	3	LOC100507250	7.43932e-83	Down	-0.30444	Enhancer	chr12-68686591-68687091	Promoter	LOC100507250	0.30656
chr12-68365139-68365639	3	SLC35E3	7.43932e-83	Down	-0.30444	Enhancer	chr12-68745862-68746362	Promoter	SLC35E3	0.257626
chr12-68365139-68365639	3	MDM1	7.43932e-83	Down	-0.30444	Enhancer	chr12-68332189-68332689	Promoter	MDM1	0.319841
chr12-6890943-6891443	3	ING4	NA	Down	-0.207448	Enhancer	chr12-6662989-6663489	Promoter	ING4	0.409216
chr12-6890943-6891443	3	CDCA3	NA	Down	-0.207448	Enhancer	chr12-6851105-6851605	Promoter	CDCA3	0.284716
chr12-6890943-6891443	3	LPCAT3	NA	Down	-0.207448	Enhancer	chr12-7018623-7019123	Promoter	LPCAT3	0.363522
chr12-6890943-6891443	3	GAPDH	NA	Down	-0.207448	Enhancer	chr12-6534115-6534615	Promoter	GAPDH	0.293233
chr12-6890943-6891443	3	COPS7A	NA	Down	-0.207448	Enhancer	chr12-6723743-6724243	Promoter	COPS7A	0.433548
chr12-6890943-6891443	3	MLF2	NA	Down	-0.207448	Enhancer	chr12-6753417-6753917	Promoter	MLF2	0.335009
chr12-6890943-6891443	3	NOP2	NA	Down	-0.207448	Enhancer	chr12-6568073-6568573	Promoter	NOP2	0.267539
chr12-6890943-6891443	3	PEX5	NA	Down	-0.207448	Enhancer	chr12-7189379-7189879	Promoter	PEX5	0.279516
chr12-6890943-6891443	3	SPSB2	NA	Down	-0.207448	Enhancer	chr12-6873112-6873612	Promoter	SPSB2	0.394473
chr12-6890943-6891443	3	LRRC23	NA	Down	-0.207448	Enhancer	chr12-6904536-6905036	Promoter	LRRC23	0.272714
chr12-6890943-6891443	3	TPI1	NA	Down	-0.207448	Enhancer	chr12-6867197-6867697	Promoter	TPI1	0.321592
chr12-6890943-6891443	3	CHD4	NA	Down	-0.207448	Enhancer	chr12-6607194-6607694	Promoter	CHD4	0.266906
chr12-6890943-6891443	3	ZNF384	NA	Down	-0.207448	Enhancer	chr12-6689336-6689836	Promoter	ZNF384	0.478646
chr12-6890943-6891443	3	PTMS	NA	Down	-0.207448	Enhancer	chr12-6766702-6767202	Promoter	PTMS	0.257123
chr12-6890943-6891443	3	USP5	NA	Down	-0.207448	Enhancer	chr12-6852193-6852693	Promoter	USP5	0.486825
chr12-6890943-6891443	3	ENO2	NA	Down	-0.207448	Enhancer	chr12-6914200-6914700	Promoter	ENO2	0.304644
chr12-6890943-6891443	3	MLF2	NA	Down	-0.207448	Enhancer	chr12-6752896-6753396	Promoter	MLF2	0.277723
chr12-6890943-6891443	3	PHB2	NA	Down	-0.207448	Enhancer	chr12-6970481-6970981	Promoter	PHB2	0.40224
chr12-69150400-69150900	5	YEATS4	1.75813e-131	Down	-0.76388	Enhancer	chr12-69359874-69360374	Promoter	YEATS4	0.295164
chr12-6937859-6938359	3	MLF2	1.24756e-19	Down	-0.166378	Enhancer	chr12-6753417-6753917	Promoter	MLF2	0.285963
chr12-6937859-6938359	3	PHB2	1.24756e-19	Down	-0.166378	Enhancer	chr12-6970481-6970981	Promoter	PHB2	0.346722
chr12-6937859-6938359	3	TPI1	1.24756e-19	Down	-0.166378	Enhancer	chr12-6867197-6867697	Promoter	TPI1	0.270482
chr12-6937859-6938359	3	ENO2	1.24756e-19	Down	-0.166378	Enhancer	chr12-6914200-6914700	Promoter	ENO2	0.296818
chr12-6937859-6938359	3	SPSB2	1.24756e-19	Down	-0.166378	Enhancer	chr12-6873112-6873612	Promoter	SPSB2	0.372119
chr12-6937859-6938359	3	CDCA3	1.24756e-19	Down	-0.166378	Enhancer	chr12-6851105-6851605	Promoter	CDCA3	0.276682
chr12-6937859-6938359	3	LPCAT3	1.24756e-19	Down	-0.166378	Enhancer	chr12-7018623-7019123	Promoter	LPCAT3	0.363242
chr12-6937859-6938359	3	COPS7A	1.24756e-19	Down	-0.166378	Enhancer	chr12-6723743-6724243	Promoter	COPS7A	0.395815
chr12-6937859-6938359	3	MLF2	1.24756e-19	Down	-0.166378	Enhancer	chr12-6752896-6753396	Promoter	MLF2	0.253047
chr12-6937859-6938359	3	USP5	1.24756e-19	Down	-0.166378	Enhancer	chr12-6852193-6852693	Promoter	USP5	0.471918
chr12-6937859-6938359	3	ZNF384	1.24756e-19	Down	-0.166378	Enhancer	chr12-6689336-6689836	Promoter	ZNF384	0.437033
chr12-6937859-6938359	3	LRRC23	1.24756e-19	Down	-0.166378	Enhancer	chr12-6904536-6905036	Promoter	LRRC23	0.26521
chr12-6937859-6938359	3	PEX5	1.24756e-19	Down	-0.166378	Enhancer	chr12-7189379-7189879	Promoter	PEX5	0.286936
chr12-6937859-6938359	3	ING4	1.24756e-19	Down	-0.166378	Enhancer	chr12-6662989-6663489	Promoter	ING4	0.383807
chr12-6998574-6999074	3	RBP5	9.32266e-177	Up	0.993329	Enhancer	chr12-7128660-7129160	Promoter	RBP5	0.336664
chr12-82857182-82857682	4	TMTC2	1.12168e-34	Down	-0.341436	Enhancer	chr12-82686580-82687080	Promoter	TMTC2	0.305299
chr12-93742164-93742664	6	UBE2N	NA	Down	-0.543947	Enhancer	chr12-93441757-93442257	Promoter	UBE2N	0.299523
chr12-93742164-93742664	6	CRADD	NA	Down	-0.543947	Enhancer	chr12-93814352-93814852	Promoter	CRADD	0.450435
chr12-93813848-93814348	5	CRADD	3.08539e-101	Down	-0.60047	Enhancer	chr12-93814352-93814852	Promoter	CRADD	0.802133
chr13-100544788-100545288	5	GGACT	9.07969e-41	Down	-0.652213	Enhancer	chr13-100533410-100533910	Promoter	GGACT	0.465068
chr13-110094477-110094977	3	IRS2	NA	Up	NA	Enhancer	chr13-109786610-109787110	Promoter	IRS2	0.26021
chr13-111228526-111229026	4	LOC101060553	8.93526e-21	Down	-0.407788	Enhancer	chr13-111152737-111153237	Promoter	LOC101060553	0.25032
chr13-22926259-22926759	5	LINC00621	NA	Down	-0.427751	Enhancer	chr13-22915379-22915879	Promoter	LINC00621	0.614061
chr13-24148674-24149174	3	SPATA13	3.39166e-35	Down	-0.476358	Enhancer	chr13-24160360-24160860	Promoter	SPATA13	0.32914
chr13-24148674-24149174	3	SPATA13	3.39166e-35	Down	-0.476358	Enhancer	chr13-24159742-24160242	Promoter	SPATA13	0.32697
chr13-24183671-24184171	4	SPATA13	NA	Down	-0.417051	Enhancer	chr13-24160360-24160860	Promoter	SPATA13	0.363033
chr13-24183671-24184171	4	SPATA13	NA	Down	-0.417051	Enhancer	chr13-24159742-24160242	Promoter	SPATA13	0.305934
chr13-26186373-26186873	3	CDK8	5.93651e-07	Down	-0.32657	Enhancer	chr13-26253630-26254130	Promoter	CDK8	0.260615
chr13-30408242-30408742	5	LINC01058	NA	Down	-0.432051	Enhancer	chr13-30421729-30422229	Promoter	LINC01058	0.313222
chr13-30408242-30408742	5	HMGB1	NA	Down	-0.432051	Enhancer	chr13-30465699-30466199	Promoter	HMGB1	0.267225
chr13-30408242-30408742	5	KATNAL1	NA	Down	-0.432051	Enhancer	chr13-30306899-30307399	Promoter	KATNAL1	0.292101
chr13-30408242-30408742	5	HMGB1	NA	Down	-0.432051	Enhancer	chr13-30617535-30618035	Promoter	HMGB1	0.350234
chr13-30673938-30674438	5	HMGB1	9.45725e-50	Down	-0.504985	Enhancer	chr13-30465699-30466199	Promoter	HMGB1	0.287011
chr13-30673938-30674438	5	KATNAL1	9.45725e-50	Down	-0.504985	Enhancer	chr13-30306899-30307399	Promoter	KATNAL1	0.265771
chr13-30673938-30674438	5	HMGB1	9.45725e-50	Down	-0.504985	Enhancer	chr13-30617535-30618035	Promoter	HMGB1	0.406519
chr13-35927467-35927967	3	DCLK1	NA	Up	NA	Enhancer	chr13-36131839-36132339	Promoter	DCLK1	0.484257
chr13-35927467-35927967	3	DCLK1	NA	Up	NA	Enhancer	chr13-36131193-36131693	Promoter	DCLK1	0.453839
chr13-41060042-41060542	4	ELF1	1.25035e-26	Down	-0.399259	Enhancer	chr13-41061230-41061730	Promoter	ELF1	0.322456
chr13-41060042-41060542	4	SLC25A15	1.25035e-26	Down	-0.399259	Enhancer	chr13-40789204-40789704	Promoter	SLC25A15	0.365817
chr13-41060042-41060542	4	MRPS31	1.25035e-26	Down	-0.399259	Enhancer	chr13-40771003-40771503	Promoter	MRPS31	0.274792
chr13-44849004-44849504	3	TSC22D1	NA	Down	-0.388118	Enhancer	chr13-44577209-44577709	Promoter	TSC22D1	0.417064
chr13-77329028-77329528	3	FBXL3	5.10902e-18	Down	-0.354131	Enhancer	chr13-77026962-77027462	Promoter	FBXL3	0.273815
chr13-77329028-77329528	3	MYCBP2	5.10902e-18	Down	-0.354131	Enhancer	chr13-77326849-77327349	Promoter	MYCBP2	0.363574
chr13-77329028-77329528	3	SLAIN1	5.10902e-18	Down	-0.354131	Enhancer	chr13-77697298-77697798	Promoter	SLAIN1	0.306873
chr14-100192795-100193295	6	YY1	2.65055e-16	Down	-0.546944	Enhancer	chr14-100238428-100238928	Promoter	YY1	0.593332
chr14-100192795-100193295	6	EVL	2.65055e-16	Down	-0.546944	Enhancer	chr14-100064988-100065488	Promoter	EVL	0.385768
chr14-100192795-100193295	6	EVL	2.65055e-16	Down	-0.546944	Enhancer	chr14-100066135-100066635	Promoter	EVL	0.358282
chr14-100192795-100193295	6	YY1	2.65055e-16	Down	-0.546944	Enhancer	chr14-100239828-100240328	Promoter	YY1	0.458714
chr14-100192795-100193295	6	WARS1	2.65055e-16	Down	-0.546944	Enhancer	chr14-100376065-100376565	Promoter	WARS1	0.419
chr14-100192795-100193295	6	YY1	2.65055e-16	Down	-0.546944	Enhancer	chr14-100237828-100238328	Promoter	YY1	0.252142
chr14-100192795-100193295	6	SLC25A29	2.65055e-16	Down	-0.546944	Enhancer	chr14-100306318-100306818	Promoter	SLC25A29	0.405515
chr14-100192795-100193295	6	EVL	2.65055e-16	Down	-0.546944	Enhancer	chr14-99971105-99971605	Promoter	EVL	0.278134
chr14-100214341-100214841	5	EVL	6.2542e-07	Down	-0.606537	Enhancer	chr14-100066135-100066635	Promoter	EVL	0.313873
chr14-100214341-100214841	5	YY1	6.2542e-07	Down	-0.606537	Enhancer	chr14-100238428-100238928	Promoter	YY1	0.475655
chr14-100214341-100214841	5	WARS1	6.2542e-07	Down	-0.606537	Enhancer	chr14-100376065-100376565	Promoter	WARS1	0.326085
chr14-100214341-100214841	5	EVL	6.2542e-07	Down	-0.606537	Enhancer	chr14-99971105-99971605	Promoter	EVL	0.250076
chr14-100214341-100214841	5	SLC25A29	6.2542e-07	Down	-0.606537	Enhancer	chr14-100306318-100306818	Promoter	SLC25A29	0.341059
chr14-100214341-100214841	5	YY1	6.2542e-07	Down	-0.606537	Enhancer	chr14-100239828-100240328	Promoter	YY1	0.386474
chr14-100214341-100214841	5	EVL	6.2542e-07	Down	-0.606537	Enhancer	chr14-100064988-100065488	Promoter	EVL	0.340136
chr14-101947959-101948459	6	PPP2R5C	0.00169344	Down	-0.496996	Enhancer	chr14-101761859-101762359	Promoter	PPP2R5C	0.254526
chr14-101947959-101948459	6	PPP2R5C	0.00169344	Down	-0.496996	Enhancer	chr14-101824820-101825320	Promoter	PPP2R5C	0.402506
chr14-101947959-101948459	6	HSP90AA1	0.00169344	Down	-0.496996	Enhancer	chr14-102139513-102140013	Promoter	HSP90AA1	0.586242
chr14-101947959-101948459	6	HSP90AA1	0.00169344	Down	-0.496996	Enhancer	chr14-102086861-102087361	Promoter	HSP90AA1	0.592823
chr14-101947959-101948459	6	PPP2R5C	0.00169344	Down	-0.496996	Enhancer	chr14-101809562-101810062	Promoter	PPP2R5C	0.377731
chr14-101947959-101948459	6	PPP2R5C	0.00169344	Down	-0.496996	Enhancer	chr14-101760337-101760837	Promoter	PPP2R5C	0.617638
chr14-101947959-101948459	6	PPP2R5C	0.00169344	Down	-0.496996	Enhancer	chr14-101823547-101824047	Promoter	PPP2R5C	0.415778
chr14-101947959-101948459	6	DYNC1H1	0.00169344	Down	-0.496996	Enhancer	chr14-101964184-101964684	Promoter	DYNC1H1	0.537871
chr14-102524427-102524927	6	ZNF839	6.36899e-25	Down	-0.599289	Enhancer	chr14-102316749-102317249	Promoter	ZNF839	0.27589
chr14-102524427-102524927	6	TRAF3	6.36899e-25	Down	-0.599289	Enhancer	chr14-102777133-102777633	Promoter	TRAF3	0.26007
chr14-102524427-102524927	6	CINP	6.36899e-25	Down	-0.599289	Enhancer	chr14-102362657-102363157	Promoter	CINP	0.343696
chr14-102524427-102524927	6	ANKRD9	6.36899e-25	Down	-0.599289	Enhancer	chr14-102509662-102510162	Promoter	ANKRD9	0.375474
chr14-102524427-102524927	6	RCOR1	6.36899e-25	Down	-0.599289	Enhancer	chr14-102592194-102592694	Promoter	RCOR1	0.368054
chr14-103067242-103067742	4	CDC42BPB	1.47839e-26	Down	-0.718785	Enhancer	chr14-103057224-103057724	Promoter	CDC42BPB	0.404987
chr14-103067242-103067742	4	TNFAIP2	1.47839e-26	Down	-0.718785	Enhancer	chr14-103130871-103131371	Promoter	TNFAIP2	0.255892
chr14-103067242-103067742	4	AMN	1.47839e-26	Down	-0.718785	Enhancer	chr14-102922345-102922845	Promoter	AMN	0.322111
chr14-103067242-103067742	4	TNFAIP2	1.47839e-26	Down	-0.718785	Enhancer	chr14-103126872-103127372	Promoter	TNFAIP2	0.38156
chr14-103067242-103067742	4	EXOC3L4	1.47839e-26	Down	-0.718785	Enhancer	chr14-103103481-103103981	Promoter	EXOC3L4	0.521167
chr14-103071439-103071939	4	CDC42BPB	2.92487e-20	Down	-0.70691	Enhancer	chr14-103057224-103057724	Promoter	CDC42BPB	0.342954
chr14-103071439-103071939	4	EXOC3L4	2.92487e-20	Down	-0.70691	Enhancer	chr14-103103481-103103981	Promoter	EXOC3L4	0.403414
chr14-103072995-103073495	5	CDC42BPB	2.29502e-09	Down	-0.631411	Enhancer	chr14-103057224-103057724	Promoter	CDC42BPB	0.413157
chr14-103072995-103073495	5	AMN	2.29502e-09	Down	-0.631411	Enhancer	chr14-102928335-102928835	Promoter	AMN	0.263173
chr14-103072995-103073495	5	AMN	2.29502e-09	Down	-0.631411	Enhancer	chr14-102922345-102922845	Promoter	AMN	0.330053
chr14-103072995-103073495	5	TNFAIP2	2.29502e-09	Down	-0.631411	Enhancer	chr14-103126872-103127372	Promoter	TNFAIP2	0.430875
chr14-103072995-103073495	5	TNFAIP2	2.29502e-09	Down	-0.631411	Enhancer	chr14-103130871-103131371	Promoter	TNFAIP2	0.312173
chr14-103072995-103073495	5	EXOC3L4	2.29502e-09	Down	-0.631411	Enhancer	chr14-103103481-103103981	Promoter	EXOC3L4	0.543984
chr14-103075495-103075995	6	EXOC3L4	1.25512e-10	Down	-0.664592	Enhancer	chr14-103103481-103103981	Promoter	EXOC3L4	0.457124
chr14-103075495-103075995	6	AMN	1.25512e-10	Down	-0.664592	Enhancer	chr14-102922345-102922845	Promoter	AMN	0.253742
chr14-103075495-103075995	6	CDC42BPB	1.25512e-10	Down	-0.664592	Enhancer	chr14-103057224-103057724	Promoter	CDC42BPB	0.485443
chr14-103075495-103075995	6	TNFAIP2	1.25512e-10	Down	-0.664592	Enhancer	chr14-103126872-103127372	Promoter	TNFAIP2	0.316067
chr14-103075495-103075995	6	EIF5	1.25512e-10	Down	-0.664592	Enhancer	chr14-103334547-103335047	Promoter	EIF5	0.25983
chr14-103207082-103207582	6	AMN	NA	Down	-0.782374	Enhancer	chr14-102922345-102922845	Promoter	AMN	0.394544
chr14-103207082-103207582	6	TNFAIP2	NA	Down	-0.782374	Enhancer	chr14-103126872-103127372	Promoter	TNFAIP2	0.451445
chr14-103207082-103207582	6	CDC42BPB	NA	Down	-0.782374	Enhancer	chr14-103057224-103057724	Promoter	CDC42BPB	0.478087
chr14-103207082-103207582	6	EXOC3L4	NA	Down	-0.782374	Enhancer	chr14-103103481-103103981	Promoter	EXOC3L4	0.572414
chr14-103207082-103207582	6	TNFAIP2	NA	Down	-0.782374	Enhancer	chr14-103130871-103131371	Promoter	TNFAIP2	0.26924
chr14-103207082-103207582	6	AMN	NA	Down	-0.782374	Enhancer	chr14-102928335-102928835	Promoter	AMN	0.265835
chr14-103576544-103577044	4	CKB	NA	Down	-0.61386	Enhancer	chr14-103522601-103523101	Promoter	CKB	0.284007
chr14-103576544-103577044	4	CKB	NA	Down	-0.61386	Enhancer	chr14-103520980-103521480	Promoter	CKB	0.342216
chr14-103576544-103577044	4	COA8	NA	Down	-0.61386	Enhancer	chr14-103571126-103571626	Promoter	COA8	0.2803
chr14-103879862-103880362	6	CKB	NA	Down	-0.757121	Enhancer	chr14-103520980-103521480	Promoter	CKB	0.502663
chr14-103879862-103880362	6	ASPG	NA	Down	-0.757121	Enhancer	chr14-104085334-104085834	Promoter	ASPG	0.344934
chr14-103879862-103880362	6	COA8	NA	Down	-0.757121	Enhancer	chr14-103571126-103571626	Promoter	COA8	0.312757
chr14-103879862-103880362	6	CKB	NA	Down	-0.757121	Enhancer	chr14-103522601-103523101	Promoter	CKB	0.352672
chr14-103896994-103897494	6	CKB	8.41021e-31	Down	-0.694675	Enhancer	chr14-103520980-103521480	Promoter	CKB	0.472741
chr14-103896994-103897494	6	CKB	8.41021e-31	Down	-0.694675	Enhancer	chr14-103522601-103523101	Promoter	CKB	0.360202
chr14-103896994-103897494	6	COA8	8.41021e-31	Down	-0.694675	Enhancer	chr14-103571126-103571626	Promoter	COA8	0.358471
chr14-103896994-103897494	6	ASPG	8.41021e-31	Down	-0.694675	Enhancer	chr14-104085334-104085834	Promoter	ASPG	0.378087
chr14-104687934-104688434	5	INF2	2.71954e-24	Down	-0.67746	Enhancer	chr14-104689219-104689719	Promoter	INF2	0.350957
chr14-104687934-104688434	5	CEP170B	2.71954e-24	Down	-0.67746	Enhancer	chr14-104864946-104865446	Promoter	CEP170B	0.319702
chr14-104687934-104688434	5	ADSS1	2.71954e-24	Down	-0.67746	Enhancer	chr14-104736123-104736623	Promoter	ADSS1	0.4568
chr14-104687934-104688434	5	AHNAK2	2.71954e-24	Down	-0.67746	Enhancer	chr14-104978158-104978658	Promoter	AHNAK2	0.461724
chr14-104687934-104688434	5	C14orf180	2.71954e-24	Down	-0.67746	Enhancer	chr14-104580864-104581364	Promoter	C14orf180	0.438858
chr14-104687934-104688434	5	C14orf180	2.71954e-24	Down	-0.67746	Enhancer	chr14-104579457-104579957	Promoter	C14orf180	0.344625
chr14-104732324-104732824	5	C14orf180	NA	Down	-0.950792	Enhancer	chr14-104579457-104579957	Promoter	C14orf180	0.267745
chr14-104732324-104732824	5	CEP170B	NA	Down	-0.950792	Enhancer	chr14-104864946-104865446	Promoter	CEP170B	0.268594
chr14-104732324-104732824	5	AHNAK2	NA	Down	-0.950792	Enhancer	chr14-104978158-104978658	Promoter	AHNAK2	0.479253
chr14-104732324-104732824	5	C14orf180	NA	Down	-0.950792	Enhancer	chr14-104580864-104581364	Promoter	C14orf180	0.334557
chr14-104732324-104732824	5	INF2	NA	Down	-0.950792	Enhancer	chr14-104689219-104689719	Promoter	INF2	0.394083
chr14-104732324-104732824	5	ADSS1	NA	Down	-0.950792	Enhancer	chr14-104736123-104736623	Promoter	ADSS1	0.62204
chr14-104732324-104732824	5	ZBTB42	NA	Down	-0.950792	Enhancer	chr14-104800255-104800755	Promoter	ZBTB42	0.323106
chr14-104735170-104735670	6	AHNAK2	NA	Down	-1.67674	Enhancer	chr14-104978158-104978658	Promoter	AHNAK2	0.377071
chr14-104735170-104735670	6	C14orf180	NA	Down	-1.67674	Enhancer	chr14-104580864-104581364	Promoter	C14orf180	0.284609
chr14-104735170-104735670	6	ADSS1	NA	Down	-1.67674	Enhancer	chr14-104736123-104736623	Promoter	ADSS1	0.556742
chr14-104735170-104735670	6	INF2	NA	Down	-1.67674	Enhancer	chr14-104689219-104689719	Promoter	INF2	0.355404
chr14-104815800-104816300	6	JAG2	NA	Down	-0.568679	Enhancer	chr14-105180786-105181286	Promoter	JAG2	0.302639
chr14-104815800-104816300	6	BTBD6	NA	Down	-0.568679	Enhancer	chr14-105248253-105248753	Promoter	BTBD6	0.489799
chr14-104815800-104816300	6	ADSS1	NA	Down	-0.568679	Enhancer	chr14-104723895-104724395	Promoter	ADSS1	0.32385
chr14-104815800-104816300	6	AKT1	NA	Down	-0.568679	Enhancer	chr14-104794999-104795499	Promoter	AKT1	0.310006
chr14-104815800-104816300	6	GPR132	NA	Down	-0.568679	Enhancer	chr14-105065236-105065736	Promoter	GPR132	0.460282
chr14-104815800-104816300	6	ZBTB42	NA	Down	-0.568679	Enhancer	chr14-104800255-104800755	Promoter	ZBTB42	0.424535
chr14-104815800-104816300	6	NUDT14	NA	Down	-0.568679	Enhancer	chr14-105174396-105174896	Promoter	NUDT14	0.339518
chr14-104815800-104816300	6	SIVA1	NA	Down	-0.568679	Enhancer	chr14-104752760-104753260	Promoter	SIVA1	0.53878
chr14-104815800-104816300	6	AKT1	NA	Down	-0.568679	Enhancer	chr14-104795504-104796004	Promoter	AKT1	0.382517
chr14-104815800-104816300	6	CDCA4	NA	Down	-0.568679	Enhancer	chr14-105020922-105021422	Promoter	CDCA4	0.576418
chr14-104815800-104816300	6	JAG2	NA	Down	-0.568679	Enhancer	chr14-105169008-105169508	Promoter	JAG2	0.275724
chr14-104815800-104816300	6	CLBA1	NA	Down	-0.568679	Enhancer	chr14-104985427-104985927	Promoter	CLBA1	0.455847
chr14-104815800-104816300	6	JAG2	NA	Down	-0.568679	Enhancer	chr14-105168506-105169006	Promoter	JAG2	0.292282
chr14-104826312-104826812	6	ZBTB42	NA	Down	-0.724219	Enhancer	chr14-104800255-104800755	Promoter	ZBTB42	0.436837
chr14-104826312-104826812	6	LINC02298	NA	Down	-0.724219	Enhancer	chr14-105093644-105094144	Promoter	LINC02298	0.279461
chr14-104826312-104826812	6	BTBD6	NA	Down	-0.724219	Enhancer	chr14-105248253-105248753	Promoter	BTBD6	0.328234
chr14-104826312-104826812	6	SIVA1	NA	Down	-0.724219	Enhancer	chr14-104752760-104753260	Promoter	SIVA1	0.431719
chr14-104826312-104826812	6	ADSS1	NA	Down	-0.724219	Enhancer	chr14-104723895-104724395	Promoter	ADSS1	0.320944
chr14-104826312-104826812	6	LINC02298	NA	Down	-0.724219	Enhancer	chr14-105093034-105093534	Promoter	LINC02298	0.300018
chr14-104826312-104826812	6	CLBA1	NA	Down	-0.724219	Enhancer	chr14-104985427-104985927	Promoter	CLBA1	0.359594
chr14-104826312-104826812	6	CDCA4	NA	Down	-0.724219	Enhancer	chr14-105020922-105021422	Promoter	CDCA4	0.436088
chr14-104826312-104826812	6	JAG2	NA	Down	-0.724219	Enhancer	chr14-105180786-105181286	Promoter	JAG2	0.268349
chr14-104826312-104826812	6	AKT1	NA	Down	-0.724219	Enhancer	chr14-104795504-104796004	Promoter	AKT1	0.309857
chr14-104826312-104826812	6	ADSS1	NA	Down	-0.724219	Enhancer	chr14-104736123-104736623	Promoter	ADSS1	0.279577
chr14-104967269-104967769	5	ZBTB42	5.87034e-33	Down	-0.916729	Enhancer	chr14-104800255-104800755	Promoter	ZBTB42	0.300667
chr14-104967269-104967769	5	ADSS1	5.87034e-33	Down	-0.916729	Enhancer	chr14-104736123-104736623	Promoter	ADSS1	0.566859
chr14-104967269-104967769	5	LINC02298	5.87034e-33	Down	-0.916729	Enhancer	chr14-105093644-105094144	Promoter	LINC02298	0.334688
chr14-104967269-104967769	5	AHNAK2	5.87034e-33	Down	-0.916729	Enhancer	chr14-104978158-104978658	Promoter	AHNAK2	0.481424
chr14-104967269-104967769	5	LINC02298	5.87034e-33	Down	-0.916729	Enhancer	chr14-105093034-105093534	Promoter	LINC02298	0.317162
chr14-104967269-104967769	5	INF2	5.87034e-33	Down	-0.916729	Enhancer	chr14-104689219-104689719	Promoter	INF2	0.32826
chr14-104967269-104967769	5	LINC02298	5.87034e-33	Down	-0.916729	Enhancer	chr14-105092422-105092922	Promoter	LINC02298	0.276109
chr14-104967269-104967769	5	C14orf180	5.87034e-33	Down	-0.916729	Enhancer	chr14-104580864-104581364	Promoter	C14orf180	0.268453
chr14-104968131-104968631	4	LINC02298	1.21331e-07	Down	-0.728648	Enhancer	chr14-105093644-105094144	Promoter	LINC02298	0.323507
chr14-104968131-104968631	4	ADSS1	1.21331e-07	Down	-0.728648	Enhancer	chr14-104736123-104736623	Promoter	ADSS1	0.51131
chr14-104968131-104968631	4	AHNAK2	1.21331e-07	Down	-0.728648	Enhancer	chr14-104978158-104978658	Promoter	AHNAK2	0.411493
chr14-104968131-104968631	4	INF2	1.21331e-07	Down	-0.728648	Enhancer	chr14-104689219-104689719	Promoter	INF2	0.313243
chr14-104968131-104968631	4	C14orf180	1.21331e-07	Down	-0.728648	Enhancer	chr14-104580864-104581364	Promoter	C14orf180	0.273581
chr14-104968131-104968631	4	LINC02298	1.21331e-07	Down	-0.728648	Enhancer	chr14-105093034-105093534	Promoter	LINC02298	0.311758
chr14-104968131-104968631	4	LINC02298	1.21331e-07	Down	-0.728648	Enhancer	chr14-105092422-105092922	Promoter	LINC02298	0.283046
chr14-104973098-104973598	5	ADSS1	7.87779e-16	Down	-0.71588	Enhancer	chr14-104736123-104736623	Promoter	ADSS1	0.517206
chr14-104973098-104973598	5	LINC02298	7.87779e-16	Down	-0.71588	Enhancer	chr14-105093034-105093534	Promoter	LINC02298	0.29296
chr14-104973098-104973598	5	AHNAK2	7.87779e-16	Down	-0.71588	Enhancer	chr14-104978158-104978658	Promoter	AHNAK2	0.426932
chr14-104973098-104973598	5	LINC02298	7.87779e-16	Down	-0.71588	Enhancer	chr14-105092422-105092922	Promoter	LINC02298	0.287596
chr14-104973098-104973598	5	INF2	7.87779e-16	Down	-0.71588	Enhancer	chr14-104689219-104689719	Promoter	INF2	0.286923
chr14-104973098-104973598	5	AHNAK2	7.87779e-16	Down	-0.71588	Enhancer	chr14-104970297-104970797	Promoter	AHNAK2	0.264906
chr14-104973098-104973598	5	LINC02298	7.87779e-16	Down	-0.71588	Enhancer	chr14-105093644-105094144	Promoter	LINC02298	0.344147
chr14-105086728-105087228	4	TEDC1	NA	Down	-0.600442	Enhancer	chr14-105489566-105490066	Promoter	TEDC1	0.309915
chr14-105086728-105087228	4	TEDC1	NA	Down	-0.600442	Enhancer	chr14-105490751-105491251	Promoter	TEDC1	0.409107
chr14-105086728-105087228	4	BTBD6	NA	Down	-0.600442	Enhancer	chr14-105248253-105248753	Promoter	BTBD6	0.327513
chr14-105086728-105087228	4	CDCA4	NA	Down	-0.600442	Enhancer	chr14-105020922-105021422	Promoter	CDCA4	0.411387
chr14-105086728-105087228	4	GPR132	NA	Down	-0.600442	Enhancer	chr14-105065236-105065736	Promoter	GPR132	0.288259
chr14-105086728-105087228	4	PACS2	NA	Down	-0.600442	Enhancer	chr14-105314448-105314948	Promoter	PACS2	0.310511
chr14-105086728-105087228	4	BRF1	NA	Down	-0.600442	Enhancer	chr14-105301155-105301655	Promoter	BRF1	0.37927
chr14-105086728-105087228	4	CRIP1	NA	Down	-0.600442	Enhancer	chr14-105487458-105487958	Promoter	CRIP1	0.323629
chr14-105086728-105087228	4	JAG2	NA	Down	-0.600442	Enhancer	chr14-105180786-105181286	Promoter	JAG2	0.282864
chr14-105086728-105087228	4	SIVA1	NA	Down	-0.600442	Enhancer	chr14-104752760-104753260	Promoter	SIVA1	0.36311
chr14-105086728-105087228	4	LOC100507437	NA	Down	-0.600442	Enhancer	chr14-105419545-105420045	Promoter	LOC100507437	0.251943
chr14-105086728-105087228	4	CLBA1	NA	Down	-0.600442	Enhancer	chr14-104985427-104985927	Promoter	CLBA1	0.344815
chr14-105086728-105087228	4	TEX22	NA	Down	-0.600442	Enhancer	chr14-105398251-105398751	Promoter	TEX22	0.284263
chr14-105086728-105087228	4	LINC02298	NA	Down	-0.600442	Enhancer	chr14-105093034-105093534	Promoter	LINC02298	0.340085
chr14-105086728-105087228	4	ZBTB42	NA	Down	-0.600442	Enhancer	chr14-104800255-104800755	Promoter	ZBTB42	0.375648
chr14-105086728-105087228	4	AKT1	NA	Down	-0.600442	Enhancer	chr14-104795504-104796004	Promoter	AKT1	0.278791
chr14-105086728-105087228	4	LINC02298	NA	Down	-0.600442	Enhancer	chr14-105093644-105094144	Promoter	LINC02298	0.357421
chr14-105087463-105087963	5	ZBTB42	NA	Down	-0.85743	Enhancer	chr14-104800255-104800755	Promoter	ZBTB42	0.324709
chr14-105087463-105087963	5	CRIP2	NA	Down	-0.85743	Enhancer	chr14-105474513-105475013	Promoter	CRIP2	0.418592
chr14-105087463-105087963	5	LINC02298	NA	Down	-0.85743	Enhancer	chr14-105093644-105094144	Promoter	LINC02298	0.417452
chr14-105087463-105087963	5	CRIP2	NA	Down	-0.85743	Enhancer	chr14-105474002-105474502	Promoter	CRIP2	0.466455
chr14-105087463-105087963	5	LINC02298	NA	Down	-0.85743	Enhancer	chr14-105093034-105093534	Promoter	LINC02298	0.393762
chr14-105087463-105087963	5	AHNAK2	NA	Down	-0.85743	Enhancer	chr14-104978158-104978658	Promoter	AHNAK2	0.378144
chr14-105087463-105087963	5	LINC02298	NA	Down	-0.85743	Enhancer	chr14-105092422-105092922	Promoter	LINC02298	0.269563
chr14-105087463-105087963	5	TEDC1	NA	Down	-0.85743	Enhancer	chr14-105489566-105490066	Promoter	TEDC1	0.289146
chr14-105087463-105087963	5	CRIP2	NA	Down	-0.85743	Enhancer	chr14-105475482-105475982	Promoter	CRIP2	0.335327
chr14-105088144-105088644	5	CRIP2	NA	Down	-0.662853	Enhancer	chr14-105475482-105475982	Promoter	CRIP2	0.393443
chr14-105088144-105088644	5	CRIP2	NA	Down	-0.662853	Enhancer	chr14-105474002-105474502	Promoter	CRIP2	0.474639
chr14-105088144-105088644	5	CRIP2	NA	Down	-0.662853	Enhancer	chr14-105474513-105475013	Promoter	CRIP2	0.42436
chr14-105088144-105088644	5	AHNAK2	NA	Down	-0.662853	Enhancer	chr14-104978158-104978658	Promoter	AHNAK2	0.361532
chr14-105088144-105088644	5	LINC02298	NA	Down	-0.662853	Enhancer	chr14-105092422-105092922	Promoter	LINC02298	0.319148
chr14-105088144-105088644	5	CRIP2	NA	Down	-0.662853	Enhancer	chr14-105472574-105473074	Promoter	CRIP2	0.343082
chr14-105088144-105088644	5	LINC02298	NA	Down	-0.662853	Enhancer	chr14-105093644-105094144	Promoter	LINC02298	0.382796
chr14-105088144-105088644	5	LINC02298	NA	Down	-0.662853	Enhancer	chr14-105093034-105093534	Promoter	LINC02298	0.337963
chr14-105088144-105088644	5	CRIP2	NA	Down	-0.662853	Enhancer	chr14-105476396-105476896	Promoter	CRIP2	0.264228
chr14-105091507-105092007	6	LINC02298	NA	Down	-0.755874	Enhancer	chr14-105093644-105094144	Promoter	LINC02298	0.371269
chr14-105091507-105092007	6	ZBTB42	NA	Down	-0.755874	Enhancer	chr14-104800255-104800755	Promoter	ZBTB42	0.295329
chr14-105091507-105092007	6	CRIP2	NA	Down	-0.755874	Enhancer	chr14-105475482-105475982	Promoter	CRIP2	0.362829
chr14-105091507-105092007	6	CRIP2	NA	Down	-0.755874	Enhancer	chr14-105476396-105476896	Promoter	CRIP2	0.32187
chr14-105091507-105092007	6	AHNAK2	NA	Down	-0.755874	Enhancer	chr14-104978158-104978658	Promoter	AHNAK2	0.468639
chr14-105091507-105092007	6	LINC02298	NA	Down	-0.755874	Enhancer	chr14-105092422-105092922	Promoter	LINC02298	0.291274
chr14-105091507-105092007	6	LINC00638	NA	Down	-0.755874	Enhancer	chr14-104820595-104821095	Promoter	LINC00638	0.275382
chr14-105091507-105092007	6	CRIP2	NA	Down	-0.755874	Enhancer	chr14-105474513-105475013	Promoter	CRIP2	0.478857
chr14-105091507-105092007	6	CRIP2	NA	Down	-0.755874	Enhancer	chr14-105474002-105474502	Promoter	CRIP2	0.581989
chr14-105091507-105092007	6	CRIP2	NA	Down	-0.755874	Enhancer	chr14-105472574-105473074	Promoter	CRIP2	0.292015
chr14-105091507-105092007	6	LINC02298	NA	Down	-0.755874	Enhancer	chr14-105093034-105093534	Promoter	LINC02298	0.36038
chr14-105091507-105092007	6	CEP170B	NA	Down	-0.755874	Enhancer	chr14-104864946-104865446	Promoter	CEP170B	0.301696
chr14-105204570-105205070	5	CEP170B	5.54109e-08	Down	-0.509082	Enhancer	chr14-104864946-104865446	Promoter	CEP170B	0.353074
chr14-105204570-105205070	5	AHNAK2	5.54109e-08	Down	-0.509082	Enhancer	chr14-104978158-104978658	Promoter	AHNAK2	0.439288
chr14-105204570-105205070	5	LINC02298	5.54109e-08	Down	-0.509082	Enhancer	chr14-105093644-105094144	Promoter	LINC02298	0.261527
chr14-105204570-105205070	5	CRIP2	5.54109e-08	Down	-0.509082	Enhancer	chr14-105474002-105474502	Promoter	CRIP2	0.418446
chr14-105204570-105205070	5	CRIP2	5.54109e-08	Down	-0.509082	Enhancer	chr14-105476396-105476896	Promoter	CRIP2	0.352477
chr14-105204570-105205070	5	CRIP2	5.54109e-08	Down	-0.509082	Enhancer	chr14-105474513-105475013	Promoter	CRIP2	0.370555
chr14-105481102-105481602	6	CRIP2	7.09793e-31	Down	-0.799421	Enhancer	chr14-105475482-105475982	Promoter	CRIP2	0.325632
chr14-105481102-105481602	6	CRIP2	7.09793e-31	Down	-0.799421	Enhancer	chr14-105476396-105476896	Promoter	CRIP2	0.284737
chr14-105481102-105481602	6	LINC02298	7.09793e-31	Down	-0.799421	Enhancer	chr14-105093034-105093534	Promoter	LINC02298	0.297444
chr14-105481102-105481602	6	TMEM121	7.09793e-31	Down	-0.799421	Enhancer	chr14-105526275-105526775	Promoter	TMEM121	0.352754
chr14-105481102-105481602	6	TEDC1	7.09793e-31	Down	-0.799421	Enhancer	chr14-105489566-105490066	Promoter	TEDC1	0.317399
chr14-105481102-105481602	6	CRIP2	7.09793e-31	Down	-0.799421	Enhancer	chr14-105474513-105475013	Promoter	CRIP2	0.444056
chr14-105481102-105481602	6	CRIP2	7.09793e-31	Down	-0.799421	Enhancer	chr14-105474002-105474502	Promoter	CRIP2	0.538836
chr14-105481102-105481602	6	LINC02298	7.09793e-31	Down	-0.799421	Enhancer	chr14-105093644-105094144	Promoter	LINC02298	0.322046
chr14-105481869-105482369	6	JAG2	5.03924e-19	Down	-0.716668	Enhancer	chr14-105180786-105181286	Promoter	JAG2	0.269523
chr14-105481869-105482369	6	TEDC1	5.03924e-19	Down	-0.716668	Enhancer	chr14-105490751-105491251	Promoter	TEDC1	0.398754
chr14-105481869-105482369	6	LINC02298	5.03924e-19	Down	-0.716668	Enhancer	chr14-105093644-105094144	Promoter	LINC02298	0.379805
chr14-105481869-105482369	6	CDCA4	5.03924e-19	Down	-0.716668	Enhancer	chr14-105020922-105021422	Promoter	CDCA4	0.293932
chr14-105481869-105482369	6	BRF1	5.03924e-19	Down	-0.716668	Enhancer	chr14-105301155-105301655	Promoter	BRF1	0.322004
chr14-105481869-105482369	6	CRIP2	5.03924e-19	Down	-0.716668	Enhancer	chr14-105475482-105475982	Promoter	CRIP2	0.3148
chr14-105481869-105482369	6	TMEM121	5.03924e-19	Down	-0.716668	Enhancer	chr14-105526275-105526775	Promoter	TMEM121	0.30635
chr14-105481869-105482369	6	TEDC1	5.03924e-19	Down	-0.716668	Enhancer	chr14-105489566-105490066	Promoter	TEDC1	0.423822
chr14-105481869-105482369	6	CRIP2	5.03924e-19	Down	-0.716668	Enhancer	chr14-105474002-105474502	Promoter	CRIP2	0.479399
chr14-105481869-105482369	6	PACS2	5.03924e-19	Down	-0.716668	Enhancer	chr14-105314448-105314948	Promoter	PACS2	0.301846
chr14-105481869-105482369	6	CRIP2	5.03924e-19	Down	-0.716668	Enhancer	chr14-105474513-105475013	Promoter	CRIP2	0.386273
chr14-105481869-105482369	6	LINC02298	5.03924e-19	Down	-0.716668	Enhancer	chr14-105093034-105093534	Promoter	LINC02298	0.390885
chr14-50003220-50003720	5	L2HGDH	NA	Down	-0.538856	Enhancer	chr14-50311991-50312491	Promoter	L2HGDH	0.351652
chr14-50003220-50003720	5	LINC01588	NA	Down	-0.538856	Enhancer	chr14-50002273-50002773	Promoter	LINC01588	0.302537
chr14-50003220-50003720	5	KLHDC2	NA	Down	-0.538856	Enhancer	chr14-49767824-49768324	Promoter	KLHDC2	0.349455
chr14-50003220-50003720	5	RN7SL2	NA	Down	-0.538856	Enhancer	chr14-49862626-49863126	Promoter	RN7SL2	0.377046
chr14-50003220-50003720	5	SOS2	NA	Down	-0.538856	Enhancer	chr14-50231386-50231886	Promoter	SOS2	0.322499
chr14-50003220-50003720	5	VCPKMT	NA	Down	-0.538856	Enhancer	chr14-50116368-50116868	Promoter	VCPKMT	0.353357
chr14-50003220-50003720	5	ARF6	NA	Down	-0.538856	Enhancer	chr14-49892721-49893221	Promoter	ARF6	0.336088
chr14-50003220-50003720	5	LINC01588	NA	Down	-0.538856	Enhancer	chr14-50001323-50001823	Promoter	LINC01588	0.275973
chr14-61561598-61562098	4	PRKCH	NA	Down	-0.53975	Enhancer	chr14-61524375-61524875	Promoter	PRKCH	0.352954
chr14-61561598-61562098	4	HIF1A-AS3	NA	Down	-0.53975	Enhancer	chr14-61750873-61751373	Promoter	HIF1A-AS3	0.34665
chr14-68626951-68627451	5	ACTN1	NA	Down	-0.658038	Enhancer	chr14-68979183-68979683	Promoter	ACTN1	0.419801
chr14-68626951-68627451	5	ACTN1	NA	Down	-0.658038	Enhancer	chr14-68884053-68884553	Promoter	ACTN1	0.537883
chr14-68626951-68627451	5	ACTN1	NA	Down	-0.658038	Enhancer	chr14-68888073-68888573	Promoter	ACTN1	0.507391
chr14-68784369-68784869	5	ACTN1	5.76975e-16	Down	-0.605204	Enhancer	chr14-68888073-68888573	Promoter	ACTN1	0.548197
chr14-68784369-68784869	5	ACTN1	5.76975e-16	Down	-0.605204	Enhancer	chr14-68884053-68884553	Promoter	ACTN1	0.619131
chr14-68784369-68784869	5	ACTN1	5.76975e-16	Down	-0.605204	Enhancer	chr14-68979183-68979683	Promoter	ACTN1	0.433547
chr14-68784369-68784869	5	EXD2	5.76975e-16	Down	-0.605204	Enhancer	chr14-69191219-69191719	Promoter	EXD2	0.3109
chr14-68939883-68940383	4	ACTN1	1.06623e-28	Down	-0.707202	Enhancer	chr14-68884053-68884553	Promoter	ACTN1	0.384962
chr14-68939883-68940383	4	ACTN1	1.06623e-28	Down	-0.707202	Enhancer	chr14-68888073-68888573	Promoter	ACTN1	0.364999
chr14-68939883-68940383	4	ACTN1	1.06623e-28	Down	-0.707202	Enhancer	chr14-68977685-68978185	Promoter	ACTN1	0.258316
chr14-68939883-68940383	4	ACTN1	1.06623e-28	Down	-0.707202	Enhancer	chr14-68979183-68979683	Promoter	ACTN1	0.422565
chr14-72812344-72812844	3	DPF3	1.71029e-153	Up	1.14376	Enhancer	chr14-72715075-72715575	Promoter	DPF3	0.256485
chr14-73228209-73228709	5	PAPLN	3.27722e-15	Down	-0.695647	Enhancer	chr14-73238422-73238922	Promoter	PAPLN	0.291114
chr14-73228209-73228709	5	PAPLN	3.27722e-15	Down	-0.695647	Enhancer	chr14-73237111-73237611	Promoter	PAPLN	0.576832
chr14-73228209-73228709	5	PAPLN	3.27722e-15	Down	-0.695647	Enhancer	chr14-73239303-73239803	Promoter	PAPLN	0.305934
chr14-73461987-73462487	5	ACOT1	NA	Down	-0.689442	Enhancer	chr14-73536796-73537296	Promoter	ACOT1	0.311343
chr14-73461987-73462487	5	PAPLN	NA	Down	-0.689442	Enhancer	chr14-73237111-73237611	Promoter	PAPLN	0.513229
chr14-73461987-73462487	5	ACOT6	NA	Down	-0.689442	Enhancer	chr14-73610524-73611024	Promoter	ACOT6	0.339146
chr14-73461987-73462487	5	PAPLN	NA	Down	-0.689442	Enhancer	chr14-73239303-73239803	Promoter	PAPLN	0.293254
chr14-73461987-73462487	5	ACOT6	NA	Down	-0.689442	Enhancer	chr14-73612269-73612769	Promoter	ACOT6	0.291501
chr14-75258797-75259297	6	FLVCR2	0.000469348	Down	-0.593647	Enhancer	chr14-75578286-75578786	Promoter	FLVCR2	0.274161
chr14-75258797-75259297	6	FOS	0.000469348	Down	-0.593647	Enhancer	chr14-75279950-75280450	Promoter	FOS	0.303544
chr14-75258797-75259297	6	JDP2	0.000469348	Down	-0.593647	Enhancer	chr14-75427584-75428084	Promoter	JDP2	0.372878
chr14-75258797-75259297	6	TMED10	0.000469348	Down	-0.593647	Enhancer	chr14-75176675-75177175	Promoter	TMED10	0.425059
chr14-75258797-75259297	6	FOS	0.000469348	Down	-0.593647	Enhancer	chr14-75279193-75279693	Promoter	FOS	0.309047
chr14-75258797-75259297	6	NEK9	0.000469348	Down	-0.593647	Enhancer	chr14-75126811-75127311	Promoter	NEK9	0.318731
chr14-75258797-75259297	6	ACYP1	0.000469348	Down	-0.593647	Enhancer	chr14-75063805-75064305	Promoter	ACYP1	0.330617
chr14-75258797-75259297	6	ACYP1	0.000469348	Down	-0.593647	Enhancer	chr14-75069334-75069834	Promoter	ACYP1	0.305572
chr14-75258797-75259297	6	LINC01220	0.000469348	Down	-0.593647	Enhancer	chr14-75294014-75294514	Promoter	LINC01220	0.522425
chr14-75258797-75259297	6	ERG28	0.000469348	Down	-0.593647	Enhancer	chr14-75660713-75661213	Promoter	ERG28	0.449624
chr14-75258797-75259297	6	FOS	0.000469348	Down	-0.593647	Enhancer	chr14-75278221-75278721	Promoter	FOS	0.445741
chr14-75258797-75259297	6	EIF2B2	0.000469348	Down	-0.593647	Enhancer	chr14-75002507-75003007	Promoter	EIF2B2	0.47808
chr14-75276831-75277331	5	ACYP1	3.90311e-24	Down	-0.865581	Enhancer	chr14-75069334-75069834	Promoter	ACYP1	0.530885
chr14-75276831-75277331	5	FLVCR2	3.90311e-24	Down	-0.865581	Enhancer	chr14-75578286-75578786	Promoter	FLVCR2	0.303018
chr14-75276831-75277331	5	FOS	3.90311e-24	Down	-0.865581	Enhancer	chr14-75279950-75280450	Promoter	FOS	0.258527
chr14-75276831-75277331	5	FOS	3.90311e-24	Down	-0.865581	Enhancer	chr14-75278221-75278721	Promoter	FOS	0.334001
chr14-75276831-75277331	5	LINC01220	3.90311e-24	Down	-0.865581	Enhancer	chr14-75294014-75294514	Promoter	LINC01220	0.492133
chr14-75276831-75277331	5	JDP2	3.90311e-24	Down	-0.865581	Enhancer	chr14-75427584-75428084	Promoter	JDP2	0.347192
chr14-75276831-75277331	5	EIF2B2	3.90311e-24	Down	-0.865581	Enhancer	chr14-75002507-75003007	Promoter	EIF2B2	0.250431
chr14-75276831-75277331	5	ERG28	3.90311e-24	Down	-0.865581	Enhancer	chr14-75660713-75661213	Promoter	ERG28	0.297413
chr14-75276831-75277331	5	TMED10	3.90311e-24	Down	-0.865581	Enhancer	chr14-75147341-75147841	Promoter	TMED10	0.342636
chr14-75276831-75277331	5	MLH3	3.90311e-24	Down	-0.865581	Enhancer	chr14-75050933-75051433	Promoter	MLH3	0.319696
chr14-76918769-76919269	5	LINC02288	NA	Down	-0.720901	Enhancer	chr14-77040123-77040623	Promoter	LINC02288	0.25886
chr14-76947128-76947628	5	LINC02288	NA	Down	-0.855858	Enhancer	chr14-77040123-77040623	Promoter	LINC02288	0.35547
chr14-76956282-76956782	5	IRF2BPL	NA	Down	-0.930417	Enhancer	chr14-77028566-77029066	Promoter	IRF2BPL	0.386517
chr14-76956282-76956782	5	LINC02288	NA	Down	-0.930417	Enhancer	chr14-77040123-77040623	Promoter	LINC02288	0.456186
chr14-76956282-76956782	5	CIPC	NA	Down	-0.930417	Enhancer	chr14-77097941-77098441	Promoter	CIPC	0.3709
chr14-76961791-76962291	4	ANGEL1	NA	Down	-0.455313	Enhancer	chr14-76812559-76813059	Promoter	ANGEL1	0.343764
chr14-76961791-76962291	4	IRF2BPL	NA	Down	-0.455313	Enhancer	chr14-77028566-77029066	Promoter	IRF2BPL	0.363425
chr14-76961791-76962291	4	CIPC	NA	Down	-0.455313	Enhancer	chr14-77097941-77098441	Promoter	CIPC	0.449794
chr14-76961791-76962291	4	VASH1	NA	Down	-0.455313	Enhancer	chr14-76761467-76761967	Promoter	VASH1	0.280775
chr14-76961791-76962291	4	LINC02288	NA	Down	-0.455313	Enhancer	chr14-77040123-77040623	Promoter	LINC02288	0.289708
chr14-77033218-77033718	6	IRF2BPL	2.22034e-31	Down	-0.760548	Enhancer	chr14-77028566-77029066	Promoter	IRF2BPL	0.382336
chr14-77033218-77033718	6	LINC02288	2.22034e-31	Down	-0.760548	Enhancer	chr14-77040123-77040623	Promoter	LINC02288	0.477717
chr14-77033218-77033718	6	VIPAS39	2.22034e-31	Down	-0.760548	Enhancer	chr14-77457432-77457932	Promoter	VIPAS39	0.299566
chr14-77033218-77033718	6	GSTZ1	2.22034e-31	Down	-0.760548	Enhancer	chr14-77321135-77321635	Promoter	GSTZ1	0.321002
chr14-77033218-77033718	6	CIPC	2.22034e-31	Down	-0.760548	Enhancer	chr14-77097941-77098441	Promoter	CIPC	0.367274
chr14-77033800-77034300	5	TMED8	0.000822064	Down	-0.557736	Enhancer	chr14-77376844-77377344	Promoter	TMED8	0.283415
chr14-77033800-77034300	5	LINC02288	0.000822064	Down	-0.557736	Enhancer	chr14-77040123-77040623	Promoter	LINC02288	0.347529
chr14-77033800-77034300	5	CIPC	0.000822064	Down	-0.557736	Enhancer	chr14-77097941-77098441	Promoter	CIPC	0.375221
chr14-77033800-77034300	5	GSTZ1	0.000822064	Down	-0.557736	Enhancer	chr14-77321135-77321635	Promoter	GSTZ1	0.340819
chr14-77033800-77034300	5	IRF2BPL	0.000822064	Down	-0.557736	Enhancer	chr14-77028566-77029066	Promoter	IRF2BPL	0.33779
chr14-77033800-77034300	5	VIPAS39	0.000822064	Down	-0.557736	Enhancer	chr14-77457432-77457932	Promoter	VIPAS39	0.319668
chr14-81170182-81170682	4	CEP128	NA	Down	-0.489213	Enhancer	chr14-80941576-80942076	Promoter	CEP128	0.251871
chr14-81170182-81170682	4	GTF2A1	NA	Down	-0.489213	Enhancer	chr14-81220807-81221307	Promoter	GTF2A1	0.401208
chr14-81170182-81170682	4	CEP128	NA	Down	-0.489213	Enhancer	chr14-80959356-80959856	Promoter	CEP128	0.320573
chr14-81219161-81219661	5	GTF2A1	5.36673e-14	Down	-0.637149	Enhancer	chr14-81220807-81221307	Promoter	GTF2A1	0.513988
chr14-81219161-81219661	5	CEP128	5.36673e-14	Down	-0.637149	Enhancer	chr14-80941576-80942076	Promoter	CEP128	0.296271
chr14-81219161-81219661	5	CEP128	5.36673e-14	Down	-0.637149	Enhancer	chr14-80959356-80959856	Promoter	CEP128	0.277151
chr14-81435355-81435855	6	STON2	2.01744e-50	Down	-0.959662	Enhancer	chr14-81323940-81324440	Promoter	STON2	0.37207
chr14-81435355-81435855	6	STON2	2.01744e-50	Down	-0.959662	Enhancer	chr14-81418194-81418694	Promoter	STON2	0.292481
chr14-81435355-81435855	6	STON2	2.01744e-50	Down	-0.959662	Enhancer	chr14-81436241-81436741	Promoter	STON2	0.429199
chr14-89040609-89041109	5	EML5	2.92253e-41	Down	-0.764573	Enhancer	chr14-88792598-88793098	Promoter	EML5	0.263212
chr14-89040609-89041109	5	FOXN3	2.92253e-41	Down	-0.764573	Enhancer	chr14-89186015-89186515	Promoter	FOXN3	0.430795
chr14-90383078-90383578	6	CALM1	5.56459e-19	Down	-0.619654	Enhancer	chr14-90397597-90398097	Promoter	CALM1	0.377237
chr14-90383078-90383578	6	CALM1	5.56459e-19	Down	-0.619654	Enhancer	chr14-90399409-90399909	Promoter	CALM1	0.344029
chr14-90383078-90383578	6	CALM1	5.56459e-19	Down	-0.619654	Enhancer	chr14-90396637-90397137	Promoter	CALM1	0.566907
chr14-90383078-90383578	6	PSMC1	5.56459e-19	Down	-0.619654	Enhancer	chr14-90256264-90256764	Promoter	PSMC1	0.311521
chr14-90383078-90383578	6	NRDE2	5.56459e-19	Down	-0.619654	Enhancer	chr14-90331801-90332301	Promoter	NRDE2	0.451841
chr14-90758142-90758642	5	DGLUCY	7.24279e-09	Down	-0.58614	Enhancer	chr14-91113805-91114305	Promoter	DGLUCY	0.273521
chr14-90758142-90758642	5	RPS6KA5	7.24279e-09	Down	-0.58614	Enhancer	chr14-91060534-91061034	Promoter	RPS6KA5	0.541932
chr14-90758142-90758642	5	DGLUCY	7.24279e-09	Down	-0.58614	Enhancer	chr14-91114347-91114847	Promoter	DGLUCY	0.284343
chr14-90827982-90828482	6	DGLUCY	1.42996e-10	Down	-0.535264	Enhancer	chr14-91113805-91114305	Promoter	DGLUCY	0.2713
chr14-90827982-90828482	6	RPS6KA5	1.42996e-10	Down	-0.535264	Enhancer	chr14-91060534-91061034	Promoter	RPS6KA5	0.525951
chr14-90827982-90828482	6	DGLUCY	1.42996e-10	Down	-0.535264	Enhancer	chr14-91114347-91114847	Promoter	DGLUCY	0.278669
chr14-99944184-99944684	6	DEGS2	3.1884e-75	Down	-0.757748	Enhancer	chr14-100155855-100156355	Promoter	DEGS2	0.415918
chr14-99944184-99944684	6	EML1	3.1884e-75	Down	-0.757748	Enhancer	chr14-99792971-99793471	Promoter	EML1	0.351415
chr15-101201278-101201778	3	PCSK6	9.1052e-17	Down	-0.238938	Enhancer	chr15-101489511-101490011	Promoter	PCSK6	0.283014
chr15-101201278-101201778	3	LRRK1	9.1052e-17	Down	-0.238938	Enhancer	chr15-101063809-101064309	Promoter	LRRK1	0.269271
chr15-101201278-101201778	3	ALDH1A3	9.1052e-17	Down	-0.238938	Enhancer	chr15-100879435-100879935	Promoter	ALDH1A3	0.276438
chr15-29670863-29671363	4	TJP1	NA	Down	-0.287463	Enhancer	chr15-29822231-29822731	Promoter	TJP1	0.462481
chr15-29670863-29671363	4	FAM189A1	NA	Down	-0.287463	Enhancer	chr15-29570817-29571317	Promoter	FAM189A1	0.256051
chr15-29670863-29671363	4	LOC100130111	NA	Down	-0.287463	Enhancer	chr15-29674609-29675109	Promoter	LOC100130111	0.657005
chr15-31338425-31338925	5	KLF13	7.37545e-213	Down	-0.861514	Enhancer	chr15-31365641-31366141	Promoter	KLF13	0.436884
chr15-31338425-31338925	5	KLF13	7.37545e-213	Down	-0.861514	Enhancer	chr15-31339422-31339922	Promoter	KLF13	0.384472
chr15-31338425-31338925	5	LINC02352	7.37545e-213	Down	-0.861514	Enhancer	chr15-31216066-31216566	Promoter	LINC02352	0.450474
chr15-42392431-42392931	3	CAPN3	NA	Up	NA	Enhancer	chr15-42405794-42406294	Promoter	CAPN3	0.265484
chr15-42392431-42392931	3	CAPN3	NA	Up	NA	Enhancer	chr15-42404322-42404822	Promoter	CAPN3	0.519796
chr15-57324238-57324738	4	CGNL1	NA	Down	-0.210699	Enhancer	chr15-57376139-57376639	Promoter	CGNL1	0.3493
chr15-62781971-62782471	5	TLN2	5.38521e-36	Down	-0.379375	Enhancer	chr15-62835225-62835725	Promoter	TLN2	0.310298
chr15-62781971-62782471	5	TPM1	5.38521e-36	Down	-0.379375	Enhancer	chr15-63047934-63048434	Promoter	TPM1	0.358011
chr15-62781971-62782471	5	TLN2	5.38521e-36	Down	-0.379375	Enhancer	chr15-62758154-62758654	Promoter	TLN2	0.48399
chr15-62781971-62782471	5	TPM1	5.38521e-36	Down	-0.379375	Enhancer	chr15-63053094-63053594	Promoter	TPM1	0.365603
chr15-62781971-62782471	5	TPM1	5.38521e-36	Down	-0.379375	Enhancer	chr15-63054198-63054698	Promoter	TPM1	0.260107
chr15-62781971-62782471	5	TPM1	5.38521e-36	Down	-0.379375	Enhancer	chr15-63042300-63042800	Promoter	TPM1	0.429768
chr15-64835582-64836082	4	PLEKHO2	4.02332e-19	Down	-0.226299	Enhancer	chr15-64841382-64841882	Promoter	PLEKHO2	0.258309
chr15-67109485-67109985	3	LOC102723493	8.36543e-45	Down	-0.344599	Enhancer	chr15-67058986-67059486	Promoter	LOC102723493	0.355005
chr15-67109485-67109985	3	SMAD3	8.36543e-45	Down	-0.344599	Enhancer	chr15-67065295-67065795	Promoter	SMAD3	0.420433
chr15-67120973-67121473	4	AAGAB	9.98042e-34	Down	-0.382849	Enhancer	chr15-67254446-67254946	Promoter	AAGAB	0.261985
chr15-67884465-67884965	4	CALML4	NA	Down	-0.400569	Enhancer	chr15-68205094-68205594	Promoter	CALML4	0.289142
chr15-69305409-69305909	5	DRAIC	3.1708e-125	Down	-0.478194	Enhancer	chr15-69562499-69562999	Promoter	DRAIC	0.303908
chr15-69305409-69305909	5	PAQR5	3.1708e-125	Down	-0.478194	Enhancer	chr15-69298580-69299080	Promoter	PAQR5	0.549043
chr15-69305409-69305909	5	DRAIC	3.1708e-125	Down	-0.478194	Enhancer	chr15-69561428-69561928	Promoter	DRAIC	0.299496
chr15-69305409-69305909	5	DRAIC	3.1708e-125	Down	-0.478194	Enhancer	chr15-69557101-69557601	Promoter	DRAIC	0.528055
chr15-69794979-69795479	5	DRAIC	NA	Down	-0.370042	Enhancer	chr15-69562499-69562999	Promoter	DRAIC	0.36657
chr15-69794979-69795479	5	DRAIC	NA	Down	-0.370042	Enhancer	chr15-69557101-69557601	Promoter	DRAIC	0.550363
chr15-69794979-69795479	5	DRAIC	NA	Down	-0.370042	Enhancer	chr15-69561428-69561928	Promoter	DRAIC	0.343446
chr15-72155135-72155635	5	CELF6	1.4464e-48	Down	-0.354881	Enhancer	chr15-72319595-72320095	Promoter	CELF6	0.394928
chr15-72155135-72155635	5	PKM	1.4464e-48	Down	-0.354881	Enhancer	chr15-72230151-72230651	Promoter	PKM	0.497442
chr15-72155135-72155635	5	GRAMD2A	1.4464e-48	Down	-0.354881	Enhancer	chr15-72197575-72198075	Promoter	GRAMD2A	0.405594
chr15-72155135-72155635	5	PKM	1.4464e-48	Down	-0.354881	Enhancer	chr15-72222291-72222791	Promoter	PKM	0.488456
chr15-73951076-73951576	5	CD276	7.83029e-81	Down	-0.45541	Enhancer	chr15-73683963-73684463	Promoter	CD276	0.315799
chr15-74866893-74867393	6	CPLX3	4.32884e-65	Down	-0.576333	Enhancer	chr15-74826248-74826748	Promoter	CPLX3	0.348997
chr15-74866893-74867393	6	C15orf39	4.32884e-65	Down	-0.576333	Enhancer	chr15-75204701-75205201	Promoter	C15orf39	0.25952
chr15-74866893-74867393	6	SCAMP5	4.32884e-65	Down	-0.576333	Enhancer	chr15-74995186-74995686	Promoter	SCAMP5	0.258319
chr15-75043487-75043987	4	PPCDC	NA	Up	NA	Enhancer	chr15-75042811-75043311	Promoter	PPCDC	0.414872
chr15-75450591-75451091	4	SIN3A	1.60562e-61	Down	-0.26292	Enhancer	chr15-75451666-75452166	Promoter	SIN3A	0.428002
chr15-75450591-75451091	4	SNX33	1.60562e-61	Down	-0.26292	Enhancer	chr15-75647464-75647964	Promoter	SNX33	0.258429
chr15-75450591-75451091	4	MAN2C1	1.60562e-61	Down	-0.26292	Enhancer	chr15-75367743-75368243	Promoter	MAN2C1	0.29622
chr15-75450591-75451091	4	IMP3	1.60562e-61	Down	-0.26292	Enhancer	chr15-75639994-75640494	Promoter	IMP3	0.274671
chr15-75450591-75451091	4	DNM1P35	1.60562e-61	Down	-0.26292	Enhancer	chr15-75738505-75739005	Promoter	DNM1P35	0.313358
chr15-75453807-75454307	4	SIN3A	2.38605e-48	Down	-0.223991	Enhancer	chr15-75451666-75452166	Promoter	SIN3A	0.529494
chr15-75453807-75454307	4	SNUPN	2.38605e-48	Down	-0.223991	Enhancer	chr15-75625485-75625985	Promoter	SNUPN	0.325372
chr15-75453807-75454307	4	C15orf39	2.38605e-48	Down	-0.223991	Enhancer	chr15-75201567-75202067	Promoter	C15orf39	0.276617
chr15-75453807-75454307	4	MAN2C1	2.38605e-48	Down	-0.223991	Enhancer	chr15-75367743-75368243	Promoter	MAN2C1	0.295959
chr15-75453807-75454307	4	PPCDC	2.38605e-48	Down	-0.223991	Enhancer	chr15-75023274-75023774	Promoter	PPCDC	0.291257
chr15-75453807-75454307	4	IMP3	2.38605e-48	Down	-0.223991	Enhancer	chr15-75639994-75640494	Promoter	IMP3	0.405157
chr15-81312933-81313433	4	TMC3	1.36908e-45	Up	0.353331	Enhancer	chr15-81373931-81374431	Promoter	TMC3	0.260118
chr15-83323376-83323876	5	SH3GL3	1.50681e-88	Up	0.51124	Enhancer	chr15-83447033-83447533	Promoter	SH3GL3	0.302277
chr15-83323376-83323876	5	ADAMTSL3	1.50681e-88	Up	0.51124	Enhancer	chr15-83653449-83653949	Promoter	ADAMTSL3	0.349086
chr15-84894634-84895134	3	SLC28A1	NA	Up	NA	Enhancer	chr15-84884207-84884707	Promoter	SLC28A1	0.277787
chr15-84912160-84912660	4	SLC28A1	5.01492e-65	Down	-0.380463	Enhancer	chr15-84884207-84884707	Promoter	SLC28A1	0.486125
chr15-84912160-84912660	4	SLC28A1	5.01492e-65	Down	-0.380463	Enhancer	chr15-84883651-84884151	Promoter	SLC28A1	0.439831
chr15-84929749-84930249	4	SLC28A1	2.3622e-131	Up	0.606744	Enhancer	chr15-84883651-84884151	Promoter	SLC28A1	0.268595
chr15-84929749-84930249	4	SLC28A1	2.3622e-131	Up	0.606744	Enhancer	chr15-84884207-84884707	Promoter	SLC28A1	0.349083
chr15-89356679-89357179	6	PLIN1	NA	Down	-0.551292	Enhancer	chr15-89680409-89680909	Promoter	PLIN1	0.465467
chr15-89812073-89812573	3	IDH2	3.15007e-33	Down	-0.369571	Enhancer	chr15-90100921-90101421	Promoter	IDH2	0.368312
chr15-89812073-89812573	3	TTLL13P	3.15007e-33	Down	-0.369571	Enhancer	chr15-90249185-90249685	Promoter	TTLL13P	0.370876
chr15-89812073-89812573	3	MIR5094	3.15007e-33	Down	-0.369571	Enhancer	chr15-89850983-89851483	Promoter	MIR5094	0.316194
chr15-89812073-89812573	3	SEMA4B	3.15007e-33	Down	-0.369571	Enhancer	chr15-90184642-90185142	Promoter	SEMA4B	0.26848
chr15-89812073-89812573	3	SEMA4B	3.15007e-33	Down	-0.369571	Enhancer	chr15-90221160-90221660	Promoter	SEMA4B	0.308163
chr15-89812073-89812573	3	ANPEP	3.15007e-33	Down	-0.369571	Enhancer	chr15-89814599-89815099	Promoter	ANPEP	0.378887
chr15-89812073-89812573	3	SEMA4B	3.15007e-33	Down	-0.369571	Enhancer	chr15-90183845-90184345	Promoter	SEMA4B	0.439912
chr15-89812073-89812573	3	ANPEP	3.15007e-33	Down	-0.369571	Enhancer	chr15-89803775-89804275	Promoter	ANPEP	0.487685
chr15-89812073-89812573	3	ANPEP	3.15007e-33	Down	-0.369571	Enhancer	chr15-89805219-89805719	Promoter	ANPEP	0.268542
chr15-89812073-89812573	3	SEMA4B	3.15007e-33	Down	-0.369571	Enhancer	chr15-90191901-90192401	Promoter	SEMA4B	0.53411
chr15-89812073-89812573	3	PEX11A	3.15007e-33	Down	-0.369571	Enhancer	chr15-89690431-89690931	Promoter	PEX11A	0.31263
chr15-89812073-89812573	3	PLIN1	3.15007e-33	Down	-0.369571	Enhancer	chr15-89680409-89680909	Promoter	PLIN1	0.493014
chr15-91456124-91456624	3	CRAT37	NA	Up	NA	Enhancer	chr15-91408523-91409023	Promoter	CRAT37	0.35476
chr15-96381418-96381918	5	NR2F2	NA	Down	-0.564486	Enhancer	chr15-96330293-96330793	Promoter	NR2F2	0.448928
chr15-96381418-96381918	5	NR2F2	NA	Down	-0.564486	Enhancer	chr15-96324482-96324982	Promoter	NR2F2	0.359088
chr15-96381418-96381918	5	NR2F2-AS1	NA	Down	-0.564486	Enhancer	chr15-96327168-96327668	Promoter	NR2F2-AS1	0.281255
chr15-98400877-98401377	3	LINC02351	NA	Up	NA	Enhancer	chr15-98420813-98421313	Promoter	LINC02351	0.370999
chr15-98400877-98401377	3	LINC02351	NA	Up	NA	Enhancer	chr15-98421481-98421981	Promoter	LINC02351	0.265242
chr15-98727504-98728004	4	IGF1R	2.67941e-17	Down	-0.29784	Enhancer	chr15-98734320-98734820	Promoter	IGF1R	0.377545
chr15-98776832-98777332	5	SYNM	NA	Down	-0.612404	Enhancer	chr15-99104692-99105192	Promoter	SYNM	0.278181
chr15-98776832-98777332	5	IGF1R	NA	Down	-0.612404	Enhancer	chr15-98648140-98648640	Promoter	IGF1R	0.284978
chr15-98776832-98777332	5	IGF1R	NA	Down	-0.612404	Enhancer	chr15-98647219-98647719	Promoter	IGF1R	0.377308
chr15-98776832-98777332	5	IGF1R	NA	Down	-0.612404	Enhancer	chr15-98734320-98734820	Promoter	IGF1R	0.502899
chr15-98776832-98777332	5	LUNAR1	NA	Down	-0.612404	Enhancer	chr15-99014653-99015153	Promoter	LUNAR1	0.40712
chr15-98779553-98780053	5	IGF1R	NA	Down	-0.498105	Enhancer	chr15-98734320-98734820	Promoter	IGF1R	0.397898
chr15-98779553-98780053	5	SYNM	NA	Down	-0.498105	Enhancer	chr15-99104692-99105192	Promoter	SYNM	0.273572
chr15-98779553-98780053	5	IGF1R	NA	Down	-0.498105	Enhancer	chr15-98647219-98647719	Promoter	IGF1R	0.306564
chr15-98779553-98780053	5	LUNAR1	NA	Down	-0.498105	Enhancer	chr15-99014653-99015153	Promoter	LUNAR1	0.310279
chr15-98852174-98852674	4	LUNAR1	3.93303e-67	Down	-0.264685	Enhancer	chr15-99014653-99015153	Promoter	LUNAR1	0.347929
chr15-98852174-98852674	4	IGF1R	3.93303e-67	Down	-0.264685	Enhancer	chr15-98648140-98648640	Promoter	IGF1R	0.296523
chr15-98852174-98852674	4	IGF1R	3.93303e-67	Down	-0.264685	Enhancer	chr15-98647219-98647719	Promoter	IGF1R	0.325154
chr15-99443648-99444148	4	LUNAR1	7.42875e-69	Down	-0.497249	Enhancer	chr15-99014653-99015153	Promoter	LUNAR1	0.376313
chr15-99443648-99444148	4	SYNM	7.42875e-69	Down	-0.497249	Enhancer	chr15-99104692-99105192	Promoter	SYNM	0.311224
chr15-99443648-99444148	4	LRRC28	7.42875e-69	Down	-0.497249	Enhancer	chr15-99326193-99326693	Promoter	LRRC28	0.408404
chr15-99486321-99486821	5	SYNM	0	Down	-0.793077	Enhancer	chr15-99104692-99105192	Promoter	SYNM	0.334497
chr15-99486321-99486821	5	LUNAR1	0	Down	-0.793077	Enhancer	chr15-99014653-99015153	Promoter	LUNAR1	0.434616
chr15-99486321-99486821	5	MEF2A	0	Down	-0.793077	Enhancer	chr15-99565059-99565559	Promoter	MEF2A	0.25997
chr15-99486321-99486821	5	LRRC28	0	Down	-0.793077	Enhancer	chr15-99326193-99326693	Promoter	LRRC28	0.385325
chr16-10093415-10093915	3	GRIN2A	NA	Up	NA	Enhancer	chr16-10181468-10181968	Promoter	GRIN2A	0.407144
chr16-10093415-10093915	3	GRIN2A	NA	Up	NA	Enhancer	chr16-10121437-10121937	Promoter	GRIN2A	0.394629
chr16-10093415-10093915	3	GRIN2A	NA	Up	NA	Enhancer	chr16-10182262-10182762	Promoter	GRIN2A	0.264609
chr16-10093415-10093915	3	GRIN2A	NA	Up	NA	Enhancer	chr16-10180610-10181110	Promoter	GRIN2A	0.368752
chr16-10827931-10828431	3	EMP2	2.59869e-09	Down	-0.278736	Enhancer	chr16-10558878-10559378	Promoter	EMP2	0.383062
chr16-10827931-10828431	3	EMP2	2.59869e-09	Down	-0.278736	Enhancer	chr16-10580431-10580931	Promoter	EMP2	0.283804
chr16-10828799-10829299	5	CIITA	5.14036e-74	Down	-0.431583	Enhancer	chr16-10921974-10922474	Promoter	CIITA	0.310601
chr16-10828799-10829299	5	EMP2	5.14036e-74	Down	-0.431583	Enhancer	chr16-10558878-10559378	Promoter	EMP2	0.250397
chr16-14364422-14364922	3	MIR193BHG	NA	Up	NA	Enhancer	chr16-14301894-14302394	Promoter	MIR193BHG	0.292325
chr16-14364422-14364922	3	PARN	NA	Up	NA	Enhancer	chr16-14501422-14501922	Promoter	PARN	0.369159
chr16-15482182-15482682	3	BMERB1	3.10947e-237	Up	1.12117	Enhancer	chr16-15502237-15502737	Promoter	BMERB1	0.251788
chr16-15996495-15996995	3	ABCC1	NA	Up	NA	Enhancer	chr16-16075827-16076327	Promoter	ABCC1	0.268542
chr16-15996495-15996995	3	ABCC1	NA	Up	NA	Enhancer	chr16-16009308-16009808	Promoter	ABCC1	0.400976
chr16-15998301-15998801	3	ABCC1	NA	Up	NA	Enhancer	chr16-16009308-16009808	Promoter	ABCC1	0.268609
chr16-16150189-16150689	4	ABCC1	1.72054e-59	Down	-0.420777	Enhancer	chr16-16009308-16009808	Promoter	ABCC1	0.480505
chr16-19704376-19704876	3	VPS35L	NA	Up	NA	Enhancer	chr16-19698669-19699169	Promoter	VPS35L	0.334966
chr16-19704376-19704876	3	IQCK	NA	Up	NA	Enhancer	chr16-19715372-19715872	Promoter	IQCK	0.30588
chr16-20439673-20440173	4	ACSM2B	3.65885e-38	Down	-0.481987	Enhancer	chr16-20553279-20553779	Promoter	ACSM2B	0.31077
chr16-20439673-20440173	4	ACSM5	3.65885e-38	Down	-0.481987	Enhancer	chr16-20409209-20409709	Promoter	ACSM5	0.44857
chr16-20587602-20588102	3	ACSM3	1.28811e-41	Down	-0.436168	Enhancer	chr16-20763613-20764113	Promoter	ACSM3	0.461775
chr16-20587602-20588102	3	ACSM5	1.28811e-41	Down	-0.436168	Enhancer	chr16-20409209-20409709	Promoter	ACSM5	0.462985
chr16-20587602-20588102	3	ACSM2A	1.28811e-41	Down	-0.436168	Enhancer	chr16-20451301-20451801	Promoter	ACSM2A	0.251883
chr16-20587602-20588102	3	ACSM2B	1.28811e-41	Down	-0.436168	Enhancer	chr16-20553279-20553779	Promoter	ACSM2B	0.340839
chr16-20587602-20588102	3	DCUN1D3	1.28811e-41	Down	-0.436168	Enhancer	chr16-20868806-20869306	Promoter	DCUN1D3	0.404209
chr16-2097136-2097636	3	LOC105371049	NA	Up	NA	Enhancer	chr16-2091137-2091637	Promoter	LOC105371049	0.267908
chr16-2097136-2097636	3	TBC1D24	NA	Up	NA	Enhancer	chr16-2497218-2497718	Promoter	TBC1D24	0.301648
chr16-2097136-2097636	3	TRAF7	NA	Up	NA	Enhancer	chr16-2163048-2163548	Promoter	TRAF7	0.380358
chr16-2097136-2097636	3	HAGH	NA	Up	NA	Enhancer	chr16-1812622-1813122	Promoter	HAGH	0.285363
chr16-2097136-2097636	3	RAB26	NA	Up	NA	Enhancer	chr16-2147904-2148404	Promoter	RAB26	0.310599
chr16-22190493-22190993	3	CDR2	6.38168e-40	Down	-0.208671	Enhancer	chr16-22374455-22374955	Promoter	CDR2	0.307364
chr16-22190493-22190993	3	EEF2K	6.38168e-40	Down	-0.208671	Enhancer	chr16-22205865-22206365	Promoter	EEF2K	0.297261
chr16-22190493-22190993	3	POLR3E	6.38168e-40	Down	-0.208671	Enhancer	chr16-22297044-22297544	Promoter	POLR3E	0.427267
chr16-24700900-24701400	3	LINC01567	9.73363e-43	Down	-0.311689	Enhancer	chr16-24670666-24671166	Promoter	LINC01567	0.53423
chr16-30080749-30081249	4	ALDOA	NA	Up	NA	Enhancer	chr16-30067146-30067646	Promoter	ALDOA	0.274479
chr16-30080749-30081249	4	SEZ6L2	NA	Up	NA	Enhancer	chr16-29899337-29899837	Promoter	SEZ6L2	0.285722
chr16-30080749-30081249	4	MVP	NA	Up	NA	Enhancer	chr16-29829330-29829830	Promoter	MVP	0.251568
chr16-30080749-30081249	4	ASPHD1	NA	Up	NA	Enhancer	chr16-29899851-29900351	Promoter	ASPHD1	0.256514
chr16-30080749-30081249	4	MVP	NA	Up	NA	Enhancer	chr16-29821027-29821527	Promoter	MVP	0.363002
chr16-30080749-30081249	4	MAPK3	NA	Up	NA	Enhancer	chr16-30124202-30124702	Promoter	MAPK3	0.294178
chr16-30080749-30081249	4	DOC2A	NA	Up	NA	Enhancer	chr16-30021415-30021915	Promoter	DOC2A	0.319533
chr16-31142036-31142536	3	PRSS53	1.17766e-44	Down	-0.229859	Enhancer	chr16-31094559-31095059	Promoter	PRSS53	0.360629
chr16-31142036-31142536	3	MIR762	1.17766e-44	Down	-0.229859	Enhancer	chr16-30893840-30894340	Promoter	MIR762	0.372847
chr16-31142036-31142536	3	ZNF843	1.17766e-44	Down	-0.229859	Enhancer	chr16-31442876-31443376	Promoter	ZNF843	0.261891
chr16-31142036-31142536	3	STX1B	1.17766e-44	Down	-0.229859	Enhancer	chr16-30997079-30997579	Promoter	STX1B	0.281958
chr16-31142036-31142536	3	CCDC189	1.17766e-44	Down	-0.229859	Enhancer	chr16-30761903-30762403	Promoter	CCDC189	0.356031
chr16-31142036-31142536	3	FBXL19	1.17766e-44	Down	-0.229859	Enhancer	chr16-30922452-30922952	Promoter	FBXL19	0.520028
chr16-31142036-31142536	3	FBXL19	1.17766e-44	Down	-0.229859	Enhancer	chr16-30922986-30923486	Promoter	FBXL19	0.48719
chr16-31142036-31142536	3	ZNF668	1.17766e-44	Down	-0.229859	Enhancer	chr16-31074038-31074538	Promoter	ZNF668	0.313542
chr16-31142036-31142536	3	ARMC5	1.17766e-44	Down	-0.229859	Enhancer	chr16-31459532-31460032	Promoter	ARMC5	0.417684
chr16-31142036-31142536	3	STX4	1.17766e-44	Down	-0.229859	Enhancer	chr16-31033213-31033713	Promoter	STX4	0.270037
chr16-31142036-31142536	3	KAT8	1.17766e-44	Down	-0.229859	Enhancer	chr16-31117347-31117847	Promoter	KAT8	0.328007
chr16-31142036-31142536	3	SETD1A	1.17766e-44	Down	-0.229859	Enhancer	chr16-30957415-30957915	Promoter	SETD1A	0.252265
chr16-4597140-4597640	3	VASN	9.43267e-46	Down	-0.282055	Enhancer	chr16-4371505-4372005	Promoter	VASN	0.378676
chr16-4597140-4597640	3	MGRN1	9.43267e-46	Down	-0.282055	Enhancer	chr16-4681045-4681545	Promoter	MGRN1	0.315395
chr16-4597140-4597640	3	MGRN1	9.43267e-46	Down	-0.282055	Enhancer	chr16-4680006-4680506	Promoter	MGRN1	0.349411
chr16-4597140-4597640	3	PPL	9.43267e-46	Down	-0.282055	Enhancer	chr16-4936980-4937480	Promoter	PPL	0.694808
chr16-4597140-4597640	3	C16orf96	9.43267e-46	Down	-0.282055	Enhancer	chr16-4555249-4555749	Promoter	C16orf96	0.262487
chr16-4597140-4597640	3	VASN	9.43267e-46	Down	-0.282055	Enhancer	chr16-4370702-4371202	Promoter	VASN	0.486399
chr16-4597140-4597640	3	MGRN1	9.43267e-46	Down	-0.282055	Enhancer	chr16-4679447-4679947	Promoter	MGRN1	0.298522
chr16-4597140-4597640	3	ANKS3	9.43267e-46	Down	-0.282055	Enhancer	chr16-4734077-4734577	Promoter	ANKS3	0.425395
chr16-4597140-4597640	3	ANKS3	9.43267e-46	Down	-0.282055	Enhancer	chr16-4701285-4701785	Promoter	ANKS3	0.277299
chr16-4597140-4597640	3	SEC14L5	9.43267e-46	Down	-0.282055	Enhancer	chr16-4957889-4958389	Promoter	SEC14L5	0.55974
chr16-4597140-4597640	3	GLIS2	9.43267e-46	Down	-0.282055	Enhancer	chr16-4313795-4314295	Promoter	GLIS2	0.534754
chr16-4597140-4597640	3	GLIS2-AS1	9.43267e-46	Down	-0.282055	Enhancer	chr16-4328081-4328581	Promoter	GLIS2-AS1	0.304523
chr16-4653114-4653614	3	GLIS2	2.5195e-14	Down	-0.210837	Enhancer	chr16-4313795-4314295	Promoter	GLIS2	0.450615
chr16-4653114-4653614	3	TFAP4	2.5195e-14	Down	-0.210837	Enhancer	chr16-4273096-4273596	Promoter	TFAP4	0.263533
chr16-4653114-4653614	3	C16orf96	2.5195e-14	Down	-0.210837	Enhancer	chr16-4555249-4555749	Promoter	C16orf96	0.257327
chr16-4653114-4653614	3	VASN	2.5195e-14	Down	-0.210837	Enhancer	chr16-4371505-4372005	Promoter	VASN	0.386368
chr16-4653114-4653614	3	VASN	2.5195e-14	Down	-0.210837	Enhancer	chr16-4370702-4371202	Promoter	VASN	0.499298
chr16-4653114-4653614	3	MGRN1	2.5195e-14	Down	-0.210837	Enhancer	chr16-4680006-4680506	Promoter	MGRN1	0.346065
chr16-4653114-4653614	3	GLIS2-AS1	2.5195e-14	Down	-0.210837	Enhancer	chr16-4328081-4328581	Promoter	GLIS2-AS1	0.276908
chr16-4653114-4653614	3	ANKS3	2.5195e-14	Down	-0.210837	Enhancer	chr16-4734077-4734577	Promoter	ANKS3	0.366595
chr16-4653114-4653614	3	MGRN1	2.5195e-14	Down	-0.210837	Enhancer	chr16-4681045-4681545	Promoter	MGRN1	0.333622
chr16-4653114-4653614	3	SEC14L5	2.5195e-14	Down	-0.210837	Enhancer	chr16-4957889-4958389	Promoter	SEC14L5	0.486864
chr16-4653114-4653614	3	MGRN1	2.5195e-14	Down	-0.210837	Enhancer	chr16-4679447-4679947	Promoter	MGRN1	0.276598
chr16-4653114-4653614	3	PPL	2.5195e-14	Down	-0.210837	Enhancer	chr16-4936980-4937480	Promoter	PPL	0.592566
chr16-47058438-47058938	3	GPT2	6.66069e-14	Down	-0.259837	Enhancer	chr16-46883841-46884341	Promoter	GPT2	0.372441
chr16-47058438-47058938	3	NETO2	6.66069e-14	Down	-0.259837	Enhancer	chr16-47143769-47144269	Promoter	NETO2	0.261476
chr16-48409888-48410388	4	N4BP1	1.74059e-132	Up	0.705342	Enhancer	chr16-48546625-48547125	Promoter	N4BP1	0.270597
chr16-4935210-4935710	4	SEC14L5	2.48039e-91	Up	0.546599	Enhancer	chr16-4957889-4958389	Promoter	SEC14L5	0.310177
chr16-4935210-4935710	4	MGRN1	2.48039e-91	Up	0.546599	Enhancer	chr16-4681045-4681545	Promoter	MGRN1	0.293198
chr16-4935210-4935710	4	PPL	2.48039e-91	Up	0.546599	Enhancer	chr16-4936980-4937480	Promoter	PPL	0.336862
chr16-4935210-4935710	4	MGRN1	2.48039e-91	Up	0.546599	Enhancer	chr16-4680006-4680506	Promoter	MGRN1	0.264657
chr16-50592052-50592552	3	NOD2	NA	Up	NA	Enhancer	chr16-50696563-50697063	Promoter	NOD2	0.266481
chr16-51095483-51095983	6	SALL1	3.79224e-265	Down	-1.18351	Enhancer	chr16-51152202-51152702	Promoter	SALL1	0.456292
chr16-53090746-53091246	5	CHD9	2.8042e-181	Down	-0.575574	Enhancer	chr16-53130506-53131006	Promoter	CHD9	0.363771
chr16-54194355-54194855	6	IRX3	NA	Down	-1.12649	Enhancer	chr16-54286653-54287153	Promoter	IRX3	0.573088
chr16-54194355-54194855	6	IRX3	NA	Down	-1.12649	Enhancer	chr16-54287695-54288195	Promoter	IRX3	0.294507
chr16-54194355-54194855	6	IRX3	NA	Down	-1.12649	Enhancer	chr16-54286149-54286649	Promoter	IRX3	0.528595
chr16-54194355-54194855	6	IRX3	NA	Down	-1.12649	Enhancer	chr16-54285260-54285760	Promoter	IRX3	0.31954
chr16-54657306-54657806	3	CRNDE	NA	Up	0.580723	Enhancer	chr16-54928953-54929453	Promoter	CRNDE	0.277644
chr16-54657306-54657806	3	IRX3	NA	Up	0.580723	Enhancer	chr16-54285260-54285760	Promoter	IRX3	0.297323
chr16-54657306-54657806	3	IRX3	NA	Up	0.580723	Enhancer	chr16-54286149-54286649	Promoter	IRX3	0.431739
chr16-54657306-54657806	3	IRX5	NA	Up	0.580723	Enhancer	chr16-54930387-54930887	Promoter	IRX5	0.407723
chr16-54657306-54657806	3	IRX3	NA	Up	0.580723	Enhancer	chr16-54286653-54287153	Promoter	IRX3	0.424116
chr16-56627247-56627747	4	MT1A	1.00921e-28	Down	-0.369795	Enhancer	chr16-56638295-56638795	Promoter	MT1A	0.350066
chr16-56627247-56627747	4	MT1F	1.00921e-28	Down	-0.369795	Enhancer	chr16-56657405-56657905	Promoter	MT1F	0.355858
chr16-56627247-56627747	4	MT1M	1.00921e-28	Down	-0.369795	Enhancer	chr16-56632174-56632674	Promoter	MT1M	0.29288
chr16-56627247-56627747	4	MT1X	1.00921e-28	Down	-0.369795	Enhancer	chr16-56682076-56682576	Promoter	MT1X	0.30445
chr16-56627247-56627747	4	MT1E	1.00921e-28	Down	-0.369795	Enhancer	chr16-56625395-56625895	Promoter	MT1E	0.418411
chr16-56627247-56627747	4	MT1DP	1.00921e-28	Down	-0.369795	Enhancer	chr16-56643259-56643759	Promoter	MT1DP	0.255346
chr16-56627247-56627747	4	MT1G	1.00921e-28	Down	-0.369795	Enhancer	chr16-56667854-56668354	Promoter	MT1G	0.262658
chr16-57305076-57305576	3	ADGRG1	8.75802e-11	Down	-0.266361	Enhancer	chr16-57627537-57628037	Promoter	ADGRG1	0.381825
chr16-57305076-57305576	3	CX3CL1	8.75802e-11	Down	-0.266361	Enhancer	chr16-57372112-57372612	Promoter	CX3CL1	0.506908
chr16-57305076-57305576	3	DOK4	8.75802e-11	Down	-0.266361	Enhancer	chr16-57476545-57477045	Promoter	DOK4	0.268509
chr16-57305076-57305576	3	DOK4	8.75802e-11	Down	-0.266361	Enhancer	chr16-57479607-57480107	Promoter	DOK4	0.448829
chr16-57305076-57305576	3	DOK4	8.75802e-11	Down	-0.266361	Enhancer	chr16-57480691-57481191	Promoter	DOK4	0.313468
chr16-57305076-57305576	3	ADGRG1	8.75802e-11	Down	-0.266361	Enhancer	chr16-57628251-57628751	Promoter	ADGRG1	0.340914
chr16-57305076-57305576	3	ADGRG1	8.75802e-11	Down	-0.266361	Enhancer	chr16-57619754-57620254	Promoter	ADGRG1	0.297089
chr16-57305076-57305576	3	DOK4	8.75802e-11	Down	-0.266361	Enhancer	chr16-57480165-57480665	Promoter	DOK4	0.560469
chr16-66522042-66522542	3	CMTM3	7.96715e-274	Up	1.05495	Enhancer	chr16-66604936-66605436	Promoter	CMTM3	0.293335
chr16-66522042-66522542	3	CMTM3	7.96715e-274	Up	1.05495	Enhancer	chr16-66604428-66604928	Promoter	CMTM3	0.322784
chr16-66522042-66522542	3	CMTM3	7.96715e-274	Up	1.05495	Enhancer	chr16-66603851-66604351	Promoter	CMTM3	0.327881
chr16-66522042-66522542	3	NAE1	7.96715e-274	Up	1.05495	Enhancer	chr16-66873042-66873542	Promoter	NAE1	0.289026
chr16-66955443-66955943	6	ELMO3	0	Down	-2.12614	Enhancer	chr16-67198172-67198672	Promoter	ELMO3	0.398594
chr16-66955443-66955943	6	BEAN1-AS1	0	Down	-2.12614	Enhancer	chr16-66516703-66517203	Promoter	BEAN1-AS1	0.288343
chr16-66955443-66955943	6	CES3	0	Down	-2.12614	Enhancer	chr16-66959887-66960387	Promoter	CES3	0.269604
chr16-66955443-66955943	6	TRADD	0	Down	-2.12614	Enhancer	chr16-67156040-67156540	Promoter	TRADD	0.287874
chr16-66955443-66955943	6	RRAD	0	Down	-2.12614	Enhancer	chr16-66925355-66925855	Promoter	RRAD	0.339315
chr16-66955443-66955943	6	NOL3	0	Down	-2.12614	Enhancer	chr16-67170198-67170698	Promoter	NOL3	0.546216
chr16-66955443-66955943	6	HSF4	0	Down	-2.12614	Enhancer	chr16-67164421-67164921	Promoter	HSF4	0.401092
chr16-66955443-66955943	6	CES3	0	Down	-2.12614	Enhancer	chr16-66960944-66961444	Promoter	CES3	0.2804
chr16-66955443-66955943	6	KIAA0895L	0	Down	-2.12614	Enhancer	chr16-67183878-67184378	Promoter	KIAA0895L	0.422224
chr16-66955443-66955943	6	CDH16	0	Down	-2.12614	Enhancer	chr16-66918664-66919164	Promoter	CDH16	0.413977
chr16-66955443-66955943	6	B3GNT9	0	Down	-2.12614	Enhancer	chr16-67150756-67151256	Promoter	B3GNT9	0.400181
chr16-66955443-66955943	6	CES4A	0	Down	-2.12614	Enhancer	chr16-66988258-66988758	Promoter	CES4A	0.49992
chr16-66955443-66955943	6	HSF4	0	Down	-2.12614	Enhancer	chr16-67163534-67164034	Promoter	HSF4	0.498908
chr16-66955443-66955943	6	CMTM4	0	Down	-2.12614	Enhancer	chr16-66696578-66697078	Promoter	CMTM4	0.278481
chr16-66955443-66955943	6	CES2	0	Down	-2.12614	Enhancer	chr16-66935205-66935705	Promoter	CES2	0.357486
chr16-66976638-66977138	6	CES3	0	Down	-1.49956	Enhancer	chr16-66960944-66961444	Promoter	CES3	0.303623
chr16-66976638-66977138	6	TRADD	0	Down	-1.49956	Enhancer	chr16-67156040-67156540	Promoter	TRADD	0.300689
chr16-66976638-66977138	6	BEAN1-AS1	0	Down	-1.49956	Enhancer	chr16-66516703-66517203	Promoter	BEAN1-AS1	0.33929
chr16-66976638-66977138	6	ELMO3	0	Down	-1.49956	Enhancer	chr16-67198172-67198672	Promoter	ELMO3	0.44493
chr16-66976638-66977138	6	PDP2	0	Down	-1.49956	Enhancer	chr16-66880208-66880708	Promoter	PDP2	0.276099
chr16-66976638-66977138	6	NOL3	0	Down	-1.49956	Enhancer	chr16-67170198-67170698	Promoter	NOL3	0.581798
chr16-66976638-66977138	6	HSF4	0	Down	-1.49956	Enhancer	chr16-67163534-67164034	Promoter	HSF4	0.489954
chr16-66976638-66977138	6	ELMO3	0	Down	-1.49956	Enhancer	chr16-67198810-67199310	Promoter	ELMO3	0.251931
chr16-66976638-66977138	6	HSF4	0	Down	-1.49956	Enhancer	chr16-67164421-67164921	Promoter	HSF4	0.440245
chr16-66976638-66977138	6	RRAD	0	Down	-1.49956	Enhancer	chr16-66925355-66925855	Promoter	RRAD	0.333972
chr16-66976638-66977138	6	B3GNT9	0	Down	-1.49956	Enhancer	chr16-67150756-67151256	Promoter	B3GNT9	0.38606
chr16-66976638-66977138	6	CES3	0	Down	-1.49956	Enhancer	chr16-66963930-66964430	Promoter	CES3	0.297052
chr16-66976638-66977138	6	KIAA0895L	0	Down	-1.49956	Enhancer	chr16-67183878-67184378	Promoter	KIAA0895L	0.416458
chr16-66976638-66977138	6	CMTM4	0	Down	-1.49956	Enhancer	chr16-66696578-66697078	Promoter	CMTM4	0.315589
chr16-66976638-66977138	6	CES4A	0	Down	-1.49956	Enhancer	chr16-66988258-66988758	Promoter	CES4A	0.581094
chr16-66976638-66977138	6	CDH16	0	Down	-1.49956	Enhancer	chr16-66918664-66919164	Promoter	CDH16	0.516337
chr16-66976638-66977138	6	CES2	0	Down	-1.49956	Enhancer	chr16-66935205-66935705	Promoter	CES2	0.472954
chr16-66977567-66978067	6	ELMO3	1.99421e-134	Down	-0.607674	Enhancer	chr16-67198172-67198672	Promoter	ELMO3	0.329079
chr16-66977567-66978067	6	B3GNT9	1.99421e-134	Down	-0.607674	Enhancer	chr16-67150756-67151256	Promoter	B3GNT9	0.310894
chr16-66977567-66978067	6	CES3	1.99421e-134	Down	-0.607674	Enhancer	chr16-66960944-66961444	Promoter	CES3	0.306742
chr16-66977567-66978067	6	TRADD	1.99421e-134	Down	-0.607674	Enhancer	chr16-67156040-67156540	Promoter	TRADD	0.263446
chr16-66977567-66978067	6	HSF4	1.99421e-134	Down	-0.607674	Enhancer	chr16-67164421-67164921	Promoter	HSF4	0.370129
chr16-66977567-66978067	6	RRAD	1.99421e-134	Down	-0.607674	Enhancer	chr16-66925355-66925855	Promoter	RRAD	0.323943
chr16-66977567-66978067	6	HSF4	1.99421e-134	Down	-0.607674	Enhancer	chr16-67163534-67164034	Promoter	HSF4	0.428686
chr16-66977567-66978067	6	BEAN1-AS1	1.99421e-134	Down	-0.607674	Enhancer	chr16-66516703-66517203	Promoter	BEAN1-AS1	0.303165
chr16-66977567-66978067	6	PDP2	1.99421e-134	Down	-0.607674	Enhancer	chr16-66880208-66880708	Promoter	PDP2	0.29216
chr16-66977567-66978067	6	CMTM4	1.99421e-134	Down	-0.607674	Enhancer	chr16-66696578-66697078	Promoter	CMTM4	0.321971
chr16-66977567-66978067	6	CES4A	1.99421e-134	Down	-0.607674	Enhancer	chr16-66988258-66988758	Promoter	CES4A	0.455089
chr16-66977567-66978067	6	KIAA0895L	1.99421e-134	Down	-0.607674	Enhancer	chr16-67183878-67184378	Promoter	KIAA0895L	0.40209
chr16-66977567-66978067	6	EXOC3L1	1.99421e-134	Down	-0.607674	Enhancer	chr16-67185284-67185784	Promoter	EXOC3L1	0.259198
chr16-66977567-66978067	6	CES2	1.99421e-134	Down	-0.607674	Enhancer	chr16-66935205-66935705	Promoter	CES2	0.38304
chr16-66977567-66978067	6	CDH16	1.99421e-134	Down	-0.607674	Enhancer	chr16-66918664-66919164	Promoter	CDH16	0.399848
chr16-66977567-66978067	6	NOL3	1.99421e-134	Down	-0.607674	Enhancer	chr16-67170198-67170698	Promoter	NOL3	0.47195
chr16-66978862-66979362	6	B3GNT9	0	Down	-1.21471	Enhancer	chr16-67150756-67151256	Promoter	B3GNT9	0.390282
chr16-66978862-66979362	6	CES3	0	Down	-1.21471	Enhancer	chr16-66960944-66961444	Promoter	CES3	0.294567
chr16-66978862-66979362	6	CES4A	0	Down	-1.21471	Enhancer	chr16-66988258-66988758	Promoter	CES4A	0.509865
chr16-66978862-66979362	6	TRADD	0	Down	-1.21471	Enhancer	chr16-67156040-67156540	Promoter	TRADD	0.281626
chr16-66978862-66979362	6	CES3	0	Down	-1.21471	Enhancer	chr16-66959887-66960387	Promoter	CES3	0.261038
chr16-66978862-66979362	6	ELMO3	0	Down	-1.21471	Enhancer	chr16-67198172-67198672	Promoter	ELMO3	0.400778
chr16-66978862-66979362	6	RRAD	0	Down	-1.21471	Enhancer	chr16-66924812-66925312	Promoter	RRAD	0.25091
chr16-66978862-66979362	6	KIAA0895L	0	Down	-1.21471	Enhancer	chr16-67183878-67184378	Promoter	KIAA0895L	0.360705
chr16-66978862-66979362	6	HSF4	0	Down	-1.21471	Enhancer	chr16-67164421-67164921	Promoter	HSF4	0.393624
chr16-66978862-66979362	6	CDH16	0	Down	-1.21471	Enhancer	chr16-66918664-66919164	Promoter	CDH16	0.392756
chr16-66978862-66979362	6	RRAD	0	Down	-1.21471	Enhancer	chr16-66925355-66925855	Promoter	RRAD	0.344358
chr16-66978862-66979362	6	HSF4	0	Down	-1.21471	Enhancer	chr16-67163534-67164034	Promoter	HSF4	0.46427
chr16-66978862-66979362	6	BEAN1-AS1	0	Down	-1.21471	Enhancer	chr16-66516703-66517203	Promoter	BEAN1-AS1	0.307162
chr16-66978862-66979362	6	CMTM4	0	Down	-1.21471	Enhancer	chr16-66696578-66697078	Promoter	CMTM4	0.260141
chr16-66978862-66979362	6	TK2	0	Down	-1.21471	Enhancer	chr16-66513925-66514425	Promoter	TK2	0.260673
chr16-66978862-66979362	6	CES2	0	Down	-1.21471	Enhancer	chr16-66935205-66935705	Promoter	CES2	0.359347
chr16-66978862-66979362	6	NOL3	0	Down	-1.21471	Enhancer	chr16-67170198-67170698	Promoter	NOL3	0.531254
chr16-66996157-66996657	3	CES4A	2.57212e-18	Down	-0.261776	Enhancer	chr16-66988258-66988758	Promoter	CES4A	0.615934
chr16-66996157-66996657	3	CDH16	2.57212e-18	Down	-0.261776	Enhancer	chr16-66918664-66919164	Promoter	CDH16	0.575276
chr16-66996157-66996657	3	CES3	2.57212e-18	Down	-0.261776	Enhancer	chr16-66960944-66961444	Promoter	CES3	0.279257
chr16-66996157-66996657	3	RRAD	2.57212e-18	Down	-0.261776	Enhancer	chr16-66924812-66925312	Promoter	RRAD	0.352461
chr16-66996157-66996657	3	KIAA0895L	2.57212e-18	Down	-0.261776	Enhancer	chr16-67183878-67184378	Promoter	KIAA0895L	0.299544
chr16-66996157-66996657	3	BEAN1-AS1	2.57212e-18	Down	-0.261776	Enhancer	chr16-66516703-66517203	Promoter	BEAN1-AS1	0.364072
chr16-66996157-66996657	3	NOL3	2.57212e-18	Down	-0.261776	Enhancer	chr16-67170198-67170698	Promoter	NOL3	0.596283
chr16-66996157-66996657	3	TRADD	2.57212e-18	Down	-0.261776	Enhancer	chr16-67156040-67156540	Promoter	TRADD	0.269041
chr16-66996157-66996657	3	CMTM4	2.57212e-18	Down	-0.261776	Enhancer	chr16-66696578-66697078	Promoter	CMTM4	0.285638
chr16-66996157-66996657	3	CES2	2.57212e-18	Down	-0.261776	Enhancer	chr16-66935205-66935705	Promoter	CES2	0.489828
chr16-66996157-66996657	3	ELMO3	2.57212e-18	Down	-0.261776	Enhancer	chr16-67198172-67198672	Promoter	ELMO3	0.415704
chr16-66996157-66996657	3	ELMO3	2.57212e-18	Down	-0.261776	Enhancer	chr16-67199335-67199835	Promoter	ELMO3	0.332774
chr16-66996157-66996657	3	PDP2	2.57212e-18	Down	-0.261776	Enhancer	chr16-66880208-66880708	Promoter	PDP2	0.26705
chr16-66996157-66996657	3	RRAD	2.57212e-18	Down	-0.261776	Enhancer	chr16-66923790-66924290	Promoter	RRAD	0.289244
chr16-66996157-66996657	3	TK2	2.57212e-18	Down	-0.261776	Enhancer	chr16-66513925-66514425	Promoter	TK2	0.349764
chr16-66996157-66996657	3	ELMO3	2.57212e-18	Down	-0.261776	Enhancer	chr16-67198810-67199310	Promoter	ELMO3	0.358674
chr16-66996157-66996657	3	RRAD	2.57212e-18	Down	-0.261776	Enhancer	chr16-66926166-66926666	Promoter	RRAD	0.296988
chr16-66996157-66996657	3	HSF4	2.57212e-18	Down	-0.261776	Enhancer	chr16-67164421-67164921	Promoter	HSF4	0.42813
chr16-66996157-66996657	3	HSF4	2.57212e-18	Down	-0.261776	Enhancer	chr16-67163534-67164034	Promoter	HSF4	0.433126
chr16-66996157-66996657	3	RRAD	2.57212e-18	Down	-0.261776	Enhancer	chr16-66925355-66925855	Promoter	RRAD	0.488912
chr16-66996157-66996657	3	B3GNT9	2.57212e-18	Down	-0.261776	Enhancer	chr16-67150756-67151256	Promoter	B3GNT9	0.322936
chr16-67013952-67014452	5	RRAD	2.97842e-165	Down	-0.637646	Enhancer	chr16-66924812-66925312	Promoter	RRAD	0.279442
chr16-67013952-67014452	5	ATP6V0D1	2.97842e-165	Down	-0.637646	Enhancer	chr16-67441159-67441659	Promoter	ATP6V0D1	0.295619
chr16-67013952-67014452	5	PLEKHG4	2.97842e-165	Down	-0.637646	Enhancer	chr16-67277173-67277673	Promoter	PLEKHG4	0.388604
chr16-67013952-67014452	5	NOL3	2.97842e-165	Down	-0.637646	Enhancer	chr16-67170198-67170698	Promoter	NOL3	0.556614
chr16-67013952-67014452	5	RRAD	2.97842e-165	Down	-0.637646	Enhancer	chr16-66925355-66925855	Promoter	RRAD	0.405181
chr16-67013952-67014452	5	HSF4	2.97842e-165	Down	-0.637646	Enhancer	chr16-67163534-67164034	Promoter	HSF4	0.488604
chr16-67013952-67014452	5	TRADD	2.97842e-165	Down	-0.637646	Enhancer	chr16-67156040-67156540	Promoter	TRADD	0.251739
chr16-67013952-67014452	5	PDP2	2.97842e-165	Down	-0.637646	Enhancer	chr16-66880208-66880708	Promoter	PDP2	0.26049
chr16-67013952-67014452	5	CES4A	2.97842e-165	Down	-0.637646	Enhancer	chr16-66988258-66988758	Promoter	CES4A	0.470904
chr16-67013952-67014452	5	B3GNT9	2.97842e-165	Down	-0.637646	Enhancer	chr16-67150756-67151256	Promoter	B3GNT9	0.408184
chr16-67013952-67014452	5	CES2	2.97842e-165	Down	-0.637646	Enhancer	chr16-66935205-66935705	Promoter	CES2	0.330843
chr16-67013952-67014452	5	TRADD	2.97842e-165	Down	-0.637646	Enhancer	chr16-67159648-67160148	Promoter	TRADD	0.255426
chr16-67013952-67014452	5	KIAA0895L	2.97842e-165	Down	-0.637646	Enhancer	chr16-67183878-67184378	Promoter	KIAA0895L	0.489865
chr16-67013952-67014452	5	ELMO3	2.97842e-165	Down	-0.637646	Enhancer	chr16-67198172-67198672	Promoter	ELMO3	0.363771
chr16-67013952-67014452	5	CDH16	2.97842e-165	Down	-0.637646	Enhancer	chr16-66918664-66919164	Promoter	CDH16	0.381675
chr16-67013952-67014452	5	ATP6V0D1	2.97842e-165	Down	-0.637646	Enhancer	chr16-67459382-67459882	Promoter	ATP6V0D1	0.327351
chr16-67013952-67014452	5	HSD11B2	2.97842e-165	Down	-0.637646	Enhancer	chr16-67430900-67431400	Promoter	HSD11B2	0.338598
chr16-67013952-67014452	5	HSF4	2.97842e-165	Down	-0.637646	Enhancer	chr16-67164421-67164921	Promoter	HSF4	0.374847
chr16-67174106-67174606	3	CES4A	NA	Down	-0.290816	Enhancer	chr16-66988258-66988758	Promoter	CES4A	0.592306
chr16-67174106-67174606	3	CDH16	NA	Down	-0.290816	Enhancer	chr16-66918664-66919164	Promoter	CDH16	0.574178
chr16-67174106-67174606	3	EXOC3L1	NA	Down	-0.290816	Enhancer	chr16-67185284-67185784	Promoter	EXOC3L1	0.338865
chr16-67174106-67174606	3	ELMO3	NA	Down	-0.290816	Enhancer	chr16-67198172-67198672	Promoter	ELMO3	0.446542
chr16-67174106-67174606	3	CES2	NA	Down	-0.290816	Enhancer	chr16-66935205-66935705	Promoter	CES2	0.540667
chr16-67174106-67174606	3	PLEKHG4	NA	Down	-0.290816	Enhancer	chr16-67277874-67278374	Promoter	PLEKHG4	0.266092
chr16-67174106-67174606	3	ATP6V0D1	NA	Down	-0.290816	Enhancer	chr16-67459382-67459882	Promoter	ATP6V0D1	0.352187
chr16-67174106-67174606	3	CES3	NA	Down	-0.290816	Enhancer	chr16-66960944-66961444	Promoter	CES3	0.327901
chr16-67174106-67174606	3	PDP2	NA	Down	-0.290816	Enhancer	chr16-66880208-66880708	Promoter	PDP2	0.366731
chr16-67174106-67174606	3	HSF4	NA	Down	-0.290816	Enhancer	chr16-67164421-67164921	Promoter	HSF4	0.482615
chr16-67174106-67174606	3	CES3	NA	Down	-0.290816	Enhancer	chr16-66963930-66964430	Promoter	CES3	0.27783
chr16-67174106-67174606	3	RRAD	NA	Down	-0.290816	Enhancer	chr16-66924812-66925312	Promoter	RRAD	0.380742
chr16-67174106-67174606	3	KIAA0895L	NA	Down	-0.290816	Enhancer	chr16-67183878-67184378	Promoter	KIAA0895L	0.431526
chr16-67174106-67174606	3	HSF4	NA	Down	-0.290816	Enhancer	chr16-67163534-67164034	Promoter	HSF4	0.507166
chr16-67174106-67174606	3	ELMO3	NA	Down	-0.290816	Enhancer	chr16-67199335-67199835	Promoter	ELMO3	0.288083
chr16-67174106-67174606	3	RRAD	NA	Down	-0.290816	Enhancer	chr16-66925355-66925855	Promoter	RRAD	0.441028
chr16-67174106-67174606	3	ELMO3	NA	Down	-0.290816	Enhancer	chr16-67198810-67199310	Promoter	ELMO3	0.262468
chr16-67174106-67174606	3	TRADD	NA	Down	-0.290816	Enhancer	chr16-67159648-67160148	Promoter	TRADD	0.256559
chr16-67174106-67174606	3	KCTD19	NA	Down	-0.290816	Enhancer	chr16-67326633-67327133	Promoter	KCTD19	0.324513
chr16-67174106-67174606	3	TRADD	NA	Down	-0.290816	Enhancer	chr16-67156040-67156540	Promoter	TRADD	0.315811
chr16-67174106-67174606	3	NOL3	NA	Down	-0.290816	Enhancer	chr16-67170198-67170698	Promoter	NOL3	0.639189
chr16-67174106-67174606	3	RRAD	NA	Down	-0.290816	Enhancer	chr16-66923790-66924290	Promoter	RRAD	0.274807
chr16-67174106-67174606	3	HSD11B2	NA	Down	-0.290816	Enhancer	chr16-67430900-67431400	Promoter	HSD11B2	0.457208
chr16-67174106-67174606	3	ATP6V0D1	NA	Down	-0.290816	Enhancer	chr16-67441159-67441659	Promoter	ATP6V0D1	0.443895
chr16-67174106-67174606	3	B3GNT9	NA	Down	-0.290816	Enhancer	chr16-67150756-67151256	Promoter	B3GNT9	0.333359
chr16-67174106-67174606	3	PLEKHG4	NA	Down	-0.290816	Enhancer	chr16-67277173-67277673	Promoter	PLEKHG4	0.440034
chr16-67174106-67174606	3	TRADD	NA	Down	-0.290816	Enhancer	chr16-67155246-67155746	Promoter	TRADD	0.252592
chr16-74627457-74627957	4	FA2H	2.03462e-56	Down	-0.524783	Enhancer	chr16-74774503-74775003	Promoter	FA2H	0.424039
chr16-75245389-75245889	4	BCAR1	4.83157e-35	Down	-0.265993	Enhancer	chr16-75263876-75264376	Promoter	BCAR1	0.520415
chr16-75245389-75245889	4	BCAR1	4.83157e-35	Down	-0.265993	Enhancer	chr16-75265730-75266230	Promoter	BCAR1	0.395507
chr16-75245389-75245889	4	BCAR1	4.83157e-35	Down	-0.265993	Enhancer	chr16-75250676-75251176	Promoter	BCAR1	0.312182
chr16-75245389-75245889	4	CFDP1	4.83157e-35	Down	-0.265993	Enhancer	chr16-75306180-75306680	Promoter	CFDP1	0.287097
chr16-75245389-75245889	4	BCAR1	4.83157e-35	Down	-0.265993	Enhancer	chr16-75249913-75250413	Promoter	BCAR1	0.338469
chr16-75245389-75245889	4	BCAR1	4.83157e-35	Down	-0.265993	Enhancer	chr16-75265064-75265564	Promoter	BCAR1	0.266418
chr16-75245389-75245889	4	CFDP1	4.83157e-35	Down	-0.265993	Enhancer	chr16-75305233-75305733	Promoter	CFDP1	0.567737
chr16-75245389-75245889	4	BCAR1	4.83157e-35	Down	-0.265993	Enhancer	chr16-75238502-75239002	Promoter	BCAR1	0.394334
chr16-75245389-75245889	4	LDHD	4.83157e-35	Down	-0.265993	Enhancer	chr16-75116508-75117008	Promoter	LDHD	0.252283
chr16-75245389-75245889	4	BCAR1	4.83157e-35	Down	-0.265993	Enhancer	chr16-75267748-75268248	Promoter	BCAR1	0.460213
chr16-75245389-75245889	4	FA2H	4.83157e-35	Down	-0.265993	Enhancer	chr16-74774503-74775003	Promoter	FA2H	0.520953
chr16-75245389-75245889	4	BCAR1	4.83157e-35	Down	-0.265993	Enhancer	chr16-75251417-75251917	Promoter	BCAR1	0.59511
chr16-79768535-79769035	5	LINC01229	NA	Down	-0.63897	Enhancer	chr16-79770370-79770870	Promoter	LINC01229	0.304673
chr16-81707569-81708069	4	CMIP	1.35247e-66	Up	0.338366	Enhancer	chr16-81645226-81645726	Promoter	CMIP	0.382273
chr16-81707569-81708069	4	MIR7854	1.35247e-66	Up	0.338366	Enhancer	chr16-81532540-81533040	Promoter	MIR7854	0.496799
chr16-81707569-81708069	4	MIR7854	1.35247e-66	Up	0.338366	Enhancer	chr16-81533867-81534367	Promoter	MIR7854	0.273559
chr16-83926626-83927126	3	OSGIN1	NA	Up	NA	Enhancer	chr16-83952860-83953360	Promoter	OSGIN1	0.264977
chr16-84832403-84832903	5	CRISPLD2	1.66964e-196	Up	0.67918	Enhancer	chr16-84819652-84820152	Promoter	CRISPLD2	0.37921
chr16-84836160-84836660	3	CRISPLD2	NA	Up	NA	Enhancer	chr16-84819652-84820152	Promoter	CRISPLD2	0.36979
chr16-85018756-85019256	3	ZDHHC7	NA	Up	NA	Enhancer	chr16-85005568-85006068	Promoter	ZDHHC7	0.365638
chr16-85018756-85019256	3	CRISPLD2	NA	Up	NA	Enhancer	chr16-84841690-84842190	Promoter	CRISPLD2	0.373685
chr16-85321780-85322280	4	GSE1	NA	Down	-0.465504	Enhancer	chr16-85612059-85612559	Promoter	GSE1	0.513518
chr16-85321780-85322280	4	GSE1	NA	Down	-0.465504	Enhancer	chr16-85612897-85613397	Promoter	GSE1	0.541194
chr16-85563425-85563925	3	C16orf74	9.33461e-51	Down	-0.354913	Enhancer	chr16-85750874-85751374	Promoter	C16orf74	0.357487
chr16-85563425-85563925	3	EMC8	9.33461e-51	Down	-0.354913	Enhancer	chr16-85781879-85782379	Promoter	EMC8	0.410012
chr16-85563425-85563925	3	GSE1	9.33461e-51	Down	-0.354913	Enhancer	chr16-85612897-85613397	Promoter	GSE1	0.539114
chr16-85563425-85563925	3	GSE1	9.33461e-51	Down	-0.354913	Enhancer	chr16-85612059-85612559	Promoter	GSE1	0.51495
chr16-85568382-85568882	3	GSE1	1.92521e-50	Down	-0.357106	Enhancer	chr16-85612897-85613397	Promoter	GSE1	0.495995
chr16-85568382-85568882	3	EMC8	1.92521e-50	Down	-0.357106	Enhancer	chr16-85781879-85782379	Promoter	EMC8	0.416974
chr16-85568382-85568882	3	GSE1	1.92521e-50	Down	-0.357106	Enhancer	chr16-85612059-85612559	Promoter	GSE1	0.484233
chr16-85568382-85568882	3	C16orf74	1.92521e-50	Down	-0.357106	Enhancer	chr16-85750874-85751374	Promoter	C16orf74	0.321583
chr16-85720105-85720605	4	EMC8	8.13112e-134	Up	0.559947	Enhancer	chr16-85781879-85782379	Promoter	EMC8	0.395428
chr16-85720105-85720605	4	C16orf74	8.13112e-134	Up	0.559947	Enhancer	chr16-85750874-85751374	Promoter	C16orf74	0.399744
chr16-85720105-85720605	4	GSE1	8.13112e-134	Up	0.559947	Enhancer	chr16-85612059-85612559	Promoter	GSE1	0.269994
chr16-85720105-85720605	4	GSE1	8.13112e-134	Up	0.559947	Enhancer	chr16-85612897-85613397	Promoter	GSE1	0.278386
chr16-85975261-85975761	5	C16orf74	NA	Down	-0.851237	Enhancer	chr16-85750874-85751374	Promoter	C16orf74	0.328104
chr16-85975261-85975761	5	EMC8	NA	Down	-0.851237	Enhancer	chr16-85781879-85782379	Promoter	EMC8	0.43776
chr16-85975261-85975761	5	GSE1	NA	Down	-0.851237	Enhancer	chr16-85612897-85613397	Promoter	GSE1	0.297001
chr16-86018395-86018895	4	IRF8	NA	Down	-0.764014	Enhancer	chr16-85898841-85899341	Promoter	IRF8	0.269207
chr16-86741087-86741587	6	LINC02188	NA	Down	-0.572386	Enhancer	chr16-86734418-86734918	Promoter	LINC02188	0.461961
chr16-86741087-86741587	6	FOXC2-AS1	NA	Down	-0.572386	Enhancer	chr16-86568226-86568726	Promoter	FOXC2-AS1	0.297953
chr16-86741087-86741587	6	FOXC2	NA	Down	-0.572386	Enhancer	chr16-86566507-86567007	Promoter	FOXC2	0.379956
chr16-86833240-86833740	3	LINC02188	NA	Down	-0.385958	Enhancer	chr16-86733795-86734295	Promoter	LINC02188	0.267829
chr16-86833240-86833740	3	LINC02188	NA	Down	-0.385958	Enhancer	chr16-86734418-86734918	Promoter	LINC02188	0.572132
chr16-86833240-86833740	3	FOXC2-AS1	NA	Down	-0.385958	Enhancer	chr16-86568226-86568726	Promoter	FOXC2-AS1	0.261256
chr16-86833240-86833740	3	FOXC2	NA	Down	-0.385958	Enhancer	chr16-86566507-86567007	Promoter	FOXC2	0.324817
chr16-89395054-89395554	3	SPG7	6.78518e-36	Down	-0.340894	Enhancer	chr16-89545725-89546225	Promoter	SPG7	0.483058
chr16-89581075-89581575	3	CPNE7	NA	Up	NA	Enhancer	chr16-89586762-89587262	Promoter	CPNE7	0.382689
chr16-89581075-89581575	3	CPNE7	NA	Up	NA	Enhancer	chr16-89584639-89585139	Promoter	CPNE7	0.356938
chr17-11598794-11599294	5	DNAH9	3.10187e-105	Up	0.50175	Enhancer	chr17-11598099-11598599	Promoter	DNAH9	0.574218
chr17-16535508-16536008	3	UBB	4.06684e-51	Down	-0.237033	Enhancer	chr17-16380452-16380952	Promoter	UBB	0.260636
chr17-16535508-16536008	3	LRRC75A	4.06684e-51	Down	-0.237033	Enhancer	chr17-16491966-16492466	Promoter	LRRC75A	0.272557
chr17-16535508-16536008	3	SNHG29	4.06684e-51	Down	-0.237033	Enhancer	chr17-16438629-16439129	Promoter	SNHG29	0.331283
chr17-17027974-17028474	3	PLD6	2.03908e-59	Up	0.319728	Enhancer	chr17-17206071-17206571	Promoter	PLD6	0.253592
chr17-17710803-17711303	3	RAI1	1.17383e-124	Up	0.666255	Enhancer	chr17-17780991-17781491	Promoter	RAI1	0.356782
chr17-17710803-17711303	3	RAI1	1.17383e-124	Up	0.666255	Enhancer	chr17-17782061-17782561	Promoter	RAI1	0.328575
chr17-18988544-18989044	3	SLC5A10	5.84409e-89	Up	0.523966	Enhancer	chr17-18951773-18952273	Promoter	SLC5A10	0.418034
chr17-19539916-19540416	5	SLC47A1	1.3621e-247	Down	-0.72276	Enhancer	chr17-19533528-19534028	Promoter	SLC47A1	0.469098
chr17-19539916-19540416	5	SLC47A2	1.3621e-247	Down	-0.72276	Enhancer	chr17-19716474-19716974	Promoter	SLC47A2	0.460539
chr17-19539916-19540416	5	ALDH3A2	1.3621e-247	Down	-0.72276	Enhancer	chr17-19648566-19649066	Promoter	ALDH3A2	0.500542
chr17-19539916-19540416	5	ALDH3A2	1.3621e-247	Down	-0.72276	Enhancer	chr17-19671802-19672302	Promoter	ALDH3A2	0.348138
chr17-19539916-19540416	5	ALDH3A2	1.3621e-247	Down	-0.72276	Enhancer	chr17-19659483-19659983	Promoter	ALDH3A2	0.375576
chr17-19727952-19728452	3	SLC47A1	1.54078e-118	Down	-0.488062	Enhancer	chr17-19533528-19534028	Promoter	SLC47A1	0.440515
chr17-19727952-19728452	3	ALDH3A2	1.54078e-118	Down	-0.488062	Enhancer	chr17-19648566-19649066	Promoter	ALDH3A2	0.411868
chr17-19727952-19728452	3	ALDH3A2	1.54078e-118	Down	-0.488062	Enhancer	chr17-19659483-19659983	Promoter	ALDH3A2	0.363401
chr17-19727952-19728452	3	ALDH3A2	1.54078e-118	Down	-0.488062	Enhancer	chr17-19671802-19672302	Promoter	ALDH3A2	0.331263
chr17-19727952-19728452	3	SLC47A2	1.54078e-118	Down	-0.488062	Enhancer	chr17-19716474-19716974	Promoter	SLC47A2	0.39312
chr17-27494571-27495071	3	KSR1	6.794e-13	Down	-0.242581	Enhancer	chr17-27609595-27610095	Promoter	KSR1	0.299268
chr17-27965137-27965637	3	KSR1	NA	Down	-0.260115	Enhancer	chr17-27609595-27610095	Promoter	KSR1	0.428843
chr17-3004089-3004589	5	ASPA	1.74063e-86	Down	-0.343705	Enhancer	chr17-3474138-3474638	Promoter	ASPA	0.250782
chr17-34235417-34235917	3	CCL2	2.8912e-34	Up	0.226054	Enhancer	chr17-34254891-34255391	Promoter	CCL2	0.341473
chr17-34533573-34534073	5	CCL2	NA	Down	-0.551607	Enhancer	chr17-34254891-34255391	Promoter	CCL2	0.285331
chr17-34533573-34534073	5	C17orf102	NA	Down	-0.551607	Enhancer	chr17-34579162-34579662	Promoter	C17orf102	0.265383
chr17-37708668-37709168	3	HNF1B	NA	Up	NA	Enhancer	chr17-37744833-37745333	Promoter	HNF1B	0.368041
chr17-37708668-37709168	3	TADA2A	NA	Up	NA	Enhancer	chr17-37449982-37450482	Promoter	TADA2A	0.260045
chr17-37786964-37787464	5	HNF1B	9.85509e-52	Down	-0.376349	Enhancer	chr17-37745436-37745936	Promoter	HNF1B	0.272725
chr17-37786964-37787464	5	HNF1B	9.85509e-52	Down	-0.376349	Enhancer	chr17-37744833-37745333	Promoter	HNF1B	0.440077
chr17-39754173-39754673	4	IKZF3	5.46452e-91	Down	-0.320592	Enhancer	chr17-39863963-39864463	Promoter	IKZF3	0.29544
chr17-39754173-39754673	4	ZPBP2	5.46452e-91	Down	-0.320592	Enhancer	chr17-39867434-39867934	Promoter	ZPBP2	0.306077
chr17-39754173-39754673	4	WIPF2	5.46452e-91	Down	-0.320592	Enhancer	chr17-40219025-40219525	Promoter	WIPF2	0.327869
chr17-39754173-39754673	4	PSMD3	5.46452e-91	Down	-0.320592	Enhancer	chr17-39980388-39980888	Promoter	PSMD3	0.496846
chr17-39754173-39754673	4	GSDMA	5.46452e-91	Down	-0.320592	Enhancer	chr17-39952819-39953319	Promoter	GSDMA	0.415196
chr17-39754173-39754673	4	ORMDL3	5.46452e-91	Down	-0.320592	Enhancer	chr17-39927401-39927901	Promoter	ORMDL3	0.335279
chr17-39754173-39754673	4	CASC3	5.46452e-91	Down	-0.320592	Enhancer	chr17-40139977-40140477	Promoter	CASC3	0.413752
chr17-39754173-39754673	4	STARD3	5.46452e-91	Down	-0.320592	Enhancer	chr17-39636826-39637326	Promoter	STARD3	0.326511
chr17-39754173-39754673	4	ZPBP2	5.46452e-91	Down	-0.320592	Enhancer	chr17-39867961-39868461	Promoter	ZPBP2	0.285653
chr17-39754173-39754673	4	IKZF3	5.46452e-91	Down	-0.320592	Enhancer	chr17-39777805-39778305	Promoter	IKZF3	0.379814
chr17-39754173-39754673	4	MIEN1	5.46452e-91	Down	-0.320592	Enhancer	chr17-39730306-39730806	Promoter	MIEN1	0.402896
chr17-40108145-40108645	5	CDC6	1.85729e-86	Down	-0.450444	Enhancer	chr17-40287480-40287980	Promoter	CDC6	0.31333
chr17-40108145-40108645	5	RARA	1.85729e-86	Down	-0.450444	Enhancer	chr17-40341021-40341521	Promoter	RARA	0.272415
chr17-40108145-40108645	5	WIPF2	1.85729e-86	Down	-0.450444	Enhancer	chr17-40219025-40219525	Promoter	WIPF2	0.251019
chr17-40108145-40108645	5	RARA	1.85729e-86	Down	-0.450444	Enhancer	chr17-40317885-40318385	Promoter	RARA	0.268932
chr17-40108145-40108645	5	ORMDL3	1.85729e-86	Down	-0.450444	Enhancer	chr17-39927401-39927901	Promoter	ORMDL3	0.259101
chr17-40108145-40108645	5	TOP2A	1.85729e-86	Down	-0.450444	Enhancer	chr17-40417728-40418228	Promoter	TOP2A	0.266787
chr17-40108145-40108645	5	GSDMA	1.85729e-86	Down	-0.450444	Enhancer	chr17-39952819-39953319	Promoter	GSDMA	0.314829
chr17-40108145-40108645	5	RARA	1.85729e-86	Down	-0.450444	Enhancer	chr17-40322411-40322911	Promoter	RARA	0.313099
chr17-40108145-40108645	5	TNS4	1.85729e-86	Down	-0.450444	Enhancer	chr17-40480323-40480823	Promoter	TNS4	0.292134
chr17-40108145-40108645	5	PSMD3	1.85729e-86	Down	-0.450444	Enhancer	chr17-39980388-39980888	Promoter	PSMD3	0.370925
chr17-40108145-40108645	5	CASC3	1.85729e-86	Down	-0.450444	Enhancer	chr17-40139977-40140477	Promoter	CASC3	0.370314
chr17-40111229-40111729	5	NR1D1	2.32805e-203	Down	-0.515708	Enhancer	chr17-40100472-40100972	Promoter	NR1D1	0.353005
chr17-40111229-40111729	5	THRA	2.32805e-203	Down	-0.515708	Enhancer	chr17-40070913-40071413	Promoter	THRA	0.41975
chr17-40111229-40111729	5	RAPGEFL1	2.32805e-203	Down	-0.515708	Enhancer	chr17-40191537-40192037	Promoter	RAPGEFL1	0.28633
chr17-40111229-40111729	5	IGFBP4	2.32805e-203	Down	-0.515708	Enhancer	chr17-40443140-40443640	Promoter	IGFBP4	0.368478
chr17-40111229-40111729	5	THRA	2.32805e-203	Down	-0.515708	Enhancer	chr17-40068824-40069324	Promoter	THRA	0.458318
chr17-40111229-40111729	5	THRA	2.32805e-203	Down	-0.515708	Enhancer	chr17-40071869-40072369	Promoter	THRA	0.524841
chr17-40332166-40332666	3	MED24	6.1841e-23	Down	-0.211151	Enhancer	chr17-40032227-40032727	Promoter	MED24	0.449504
chr17-40332166-40332666	3	IGFBP4	6.1841e-23	Down	-0.211151	Enhancer	chr17-40443140-40443640	Promoter	IGFBP4	0.323662
chr17-40332166-40332666	3	RAPGEFL1	6.1841e-23	Down	-0.211151	Enhancer	chr17-40191537-40192037	Promoter	RAPGEFL1	0.277881
chr17-40332166-40332666	3	NR1D1	6.1841e-23	Down	-0.211151	Enhancer	chr17-40100472-40100972	Promoter	NR1D1	0.351319
chr17-40332166-40332666	3	THRA	6.1841e-23	Down	-0.211151	Enhancer	chr17-40071869-40072369	Promoter	THRA	0.613385
chr17-40332166-40332666	3	THRA	6.1841e-23	Down	-0.211151	Enhancer	chr17-40070913-40071413	Promoter	THRA	0.497293
chr17-40332166-40332666	3	THRA	6.1841e-23	Down	-0.211151	Enhancer	chr17-40068824-40069324	Promoter	THRA	0.449633
chr17-41547771-41548271	3	KRT15	NA	Up	NA	Enhancer	chr17-41522246-41522746	Promoter	KRT15	0.322582
chr17-41547771-41548271	3	KRT19	NA	Up	NA	Enhancer	chr17-41528140-41528640	Promoter	KRT19	0.486522
chr17-41547771-41548271	3	KRT15	NA	Up	NA	Enhancer	chr17-41521634-41522134	Promoter	KRT15	0.371241
chr17-41547771-41548271	3	JUP	NA	Up	NA	Enhancer	chr17-41773049-41773549	Promoter	JUP	0.313656
chr17-41665787-41666287	3	EIF1	6.26543e-45	Down	-0.337695	Enhancer	chr17-41688442-41688942	Promoter	EIF1	0.274552
chr17-41689141-41689641	4	CNP	1.29533e-48	Down	-0.227726	Enhancer	chr17-41966439-41966939	Promoter	CNP	0.355546
chr17-41689141-41689641	4	EIF1	1.29533e-48	Down	-0.227726	Enhancer	chr17-41688442-41688942	Promoter	EIF1	0.471036
chr17-41689141-41689641	4	ACLY	1.29533e-48	Down	-0.227726	Enhancer	chr17-41918858-41919358	Promoter	ACLY	0.306804
chr17-41689141-41689641	4	KLHL11	1.29533e-48	Down	-0.227726	Enhancer	chr17-41865139-41865639	Promoter	KLHL11	0.250968
chr17-41908108-41908608	3	JUP	3.48557e-30	Down	-0.315655	Enhancer	chr17-41786567-41787067	Promoter	JUP	0.319196
chr17-41908108-41908608	3	HSPB9	3.48557e-30	Down	-0.315655	Enhancer	chr17-42122431-42122931	Promoter	HSPB9	0.250609
chr17-41908108-41908608	3	ACLY	3.48557e-30	Down	-0.315655	Enhancer	chr17-41906611-41907111	Promoter	ACLY	0.388924
chr17-41908108-41908608	3	STAT5B	3.48557e-30	Down	-0.315655	Enhancer	chr17-42203221-42203721	Promoter	STAT5B	0.385668
chr17-41917031-41917531	5	ACLY	5.47868e-101	Down	-0.459214	Enhancer	chr17-41919769-41920269	Promoter	ACLY	0.30876
chr17-41917031-41917531	5	STAT5B	5.47868e-101	Down	-0.459214	Enhancer	chr17-42203221-42203721	Promoter	STAT5B	0.302665
chr17-41917031-41917531	5	JUP	5.47868e-101	Down	-0.459214	Enhancer	chr17-41786567-41787067	Promoter	JUP	0.355963
chr17-41917031-41917531	5	ACLY	5.47868e-101	Down	-0.459214	Enhancer	chr17-41906611-41907111	Promoter	ACLY	0.472536
chr17-41917031-41917531	5	FKBP10	5.47868e-101	Down	-0.459214	Enhancer	chr17-41812632-41813132	Promoter	FKBP10	0.272127
chr17-43360993-43361493	6	LOC101929767	NA	Down	-0.416102	Enhancer	chr17-43170883-43171383	Promoter	LOC101929767	0.331346
chr17-43360993-43361493	6	DHX8	NA	Down	-0.416102	Enhancer	chr17-43483549-43484049	Promoter	DHX8	0.30206
chr17-43360993-43361493	6	TMEM106A	NA	Down	-0.416102	Enhancer	chr17-43211543-43212043	Promoter	TMEM106A	0.265594
chr17-43360993-43361493	6	LINC00910	NA	Down	-0.416102	Enhancer	chr17-43389027-43389527	Promoter	LINC00910	0.343269
chr17-43360993-43361493	6	BRCA1	NA	Down	-0.416102	Enhancer	chr17-43170114-43170614	Promoter	BRCA1	0.290719
chr17-44006715-44007215	4	ATXN7L3	1.05934e-129	Down	-0.405055	Enhancer	chr17-44199924-44200424	Promoter	ATXN7L3	0.316653
chr17-44006715-44007215	4	UBTF	1.05934e-129	Down	-0.405055	Enhancer	chr17-44218461-44218961	Promoter	UBTF	0.252021
chr17-44006715-44007215	4	HDAC5	1.05934e-129	Down	-0.405055	Enhancer	chr17-44123550-44124050	Promoter	HDAC5	0.254687
chr17-4497295-4497795	5	SMTNL2	NA	Down	-0.526024	Enhancer	chr17-4584179-4584679	Promoter	SMTNL2	0.474919
chr17-4497295-4497795	5	SPNS2	NA	Down	-0.526024	Enhancer	chr17-4498551-4499051	Promoter	SPNS2	0.397928
chr17-45942149-45942649	5	MAPT	2.65643e-67	Down	-0.449255	Enhancer	chr17-45894077-45894577	Promoter	MAPT	0.450592
chr17-45942149-45942649	5	MAPT-AS1	2.65643e-67	Down	-0.449255	Enhancer	chr17-45895430-45895930	Promoter	MAPT-AS1	0.393362
chr17-48050460-48050960	4	NFE2L1	4.36528e-58	Down	-0.591205	Enhancer	chr17-48054175-48054675	Promoter	NFE2L1	0.482415
chr17-48050460-48050960	4	NFE2L1	4.36528e-58	Down	-0.591205	Enhancer	chr17-48053175-48053675	Promoter	NFE2L1	0.49512
chr17-49729972-49730472	4	SLC35B1	1.20148e-52	Down	-0.53733	Enhancer	chr17-49703855-49704355	Promoter	SLC35B1	0.33142
chr17-50589647-50590147	5	ABCC3	5.54889e-148	Down	-0.840261	Enhancer	chr17-50661774-50662274	Promoter	ABCC3	0.406496
chr17-50589647-50590147	5	SPATA20	5.54889e-148	Down	-0.840261	Enhancer	chr17-50550705-50551205	Promoter	SPATA20	0.33234
chr17-50589647-50590147	5	MIR8059	5.54889e-148	Down	-0.840261	Enhancer	chr17-50768262-50768762	Promoter	MIR8059	0.469507
chr17-50589647-50590147	5	ABCC3	5.54889e-148	Down	-0.840261	Enhancer	chr17-50686643-50687143	Promoter	ABCC3	0.408681
chr17-50904540-50905040	4	ABCC3	2.91555e-137	Down	-0.777111	Enhancer	chr17-50661774-50662274	Promoter	ABCC3	0.277837
chr17-50904540-50905040	4	ABCC3	2.91555e-137	Down	-0.777111	Enhancer	chr17-50686643-50687143	Promoter	ABCC3	0.310699
chr17-50915083-50915583	5	MIR8059	4.65641e-76	Down	-0.5562	Enhancer	chr17-50768262-50768762	Promoter	MIR8059	0.410458
chr17-50915083-50915583	5	ABCC3	4.65641e-76	Down	-0.5562	Enhancer	chr17-50663763-50664263	Promoter	ABCC3	0.272307
chr17-50915083-50915583	5	ABCC3	4.65641e-76	Down	-0.5562	Enhancer	chr17-50661774-50662274	Promoter	ABCC3	0.380114
chr17-50915083-50915583	5	ABCC3	4.65641e-76	Down	-0.5562	Enhancer	chr17-50686643-50687143	Promoter	ABCC3	0.428011
chr17-50915083-50915583	5	SPATA20	4.65641e-76	Down	-0.5562	Enhancer	chr17-50550705-50551205	Promoter	SPATA20	0.321197
chr17-51112555-51113055	3	MIR8059	1.06826e-84	Down	-0.498976	Enhancer	chr17-50768262-50768762	Promoter	MIR8059	0.29993
chr17-51112555-51113055	3	SPAG9	1.06826e-84	Down	-0.498976	Enhancer	chr17-51121642-51122142	Promoter	SPAG9	0.286515
chr17-54903216-54903716	4	TOM1L1	1.27983e-25	Down	-0.347743	Enhancer	chr17-54900484-54900984	Promoter	TOM1L1	0.520831
chr17-55285458-55285958	4	HLF	2.3912e-54	Down	-0.523224	Enhancer	chr17-55264638-55265138	Promoter	HLF	0.314906
chr17-57834321-57834821	3	LOC101927557	1.81611e-05	Down	-0.29198	Enhancer	chr17-57523755-57524255	Promoter	LOC101927557	0.291056
chr17-57834321-57834821	3	CUEDC1	1.81611e-05	Down	-0.29198	Enhancer	chr17-57903053-57903553	Promoter	CUEDC1	0.529044
chr17-57853657-57854157	3	CUEDC1	1.95886e-24	Down	-0.472105	Enhancer	chr17-57903053-57903553	Promoter	CUEDC1	0.434261
chr17-61412264-61412764	5	TBX2-AS1	NA	Down	-0.400502	Enhancer	chr17-61411474-61411974	Promoter	TBX2-AS1	0.289359
chr17-64326314-64326814	3	PECAM1	NA	Up	NA	Enhancer	chr17-64390484-64390984	Promoter	PECAM1	0.401014
chr17-64326314-64326814	3	MILR1	NA	Up	NA	Enhancer	chr17-64448726-64449226	Promoter	MILR1	0.42971
chr17-64326314-64326814	3	PECAM1	NA	Up	NA	Enhancer	chr17-64413589-64414089	Promoter	PECAM1	0.307089
chr17-64326314-64326814	3	PECAM1	NA	Up	NA	Enhancer	chr17-64391075-64391575	Promoter	PECAM1	0.404406
chr17-67488096-67488596	4	PITPNC1	NA	Down	-0.356427	Enhancer	chr17-67532329-67532829	Promoter	PITPNC1	0.40127
chr17-68019790-68020290	3	WIPI1	1.44342e-26	Down	-0.22496	Enhancer	chr17-68457432-68457932	Promoter	WIPI1	0.266112
chr17-68019790-68020290	3	AMZ2	1.44342e-26	Down	-0.22496	Enhancer	chr17-68247683-68248183	Promoter	AMZ2	0.260735
chr17-68462800-68463300	5	WIPI1	1.22282e-50	Down	-0.442599	Enhancer	chr17-68448232-68448732	Promoter	WIPI1	0.30188
chr17-68462800-68463300	5	WIPI1	1.22282e-50	Down	-0.442599	Enhancer	chr17-68428404-68428904	Promoter	WIPI1	0.331918
chr17-73288447-73288947	3	CDC42EP4	NA	Up	NA	Enhancer	chr17-73310934-73311434	Promoter	CDC42EP4	0.30243
chr17-74569357-74569857	3	CD300LF	NA	Up	NA	Enhancer	chr17-74712707-74713207	Promoter	CD300LF	0.430941
chr17-74569357-74569857	3	CD300LB	NA	Up	NA	Enhancer	chr17-74532025-74532525	Promoter	CD300LB	0.501054
chr17-74569357-74569857	3	LOC101928343	NA	Up	NA	Enhancer	chr17-74599384-74599884	Promoter	LOC101928343	0.439794
chr17-74569357-74569857	3	CD300LF	NA	Up	NA	Enhancer	chr17-74713445-74713945	Promoter	CD300LF	0.281288
chr17-74569357-74569857	3	CD300H	NA	Up	NA	Enhancer	chr17-74567290-74567790	Promoter	CD300H	0.460813
chr17-74569357-74569857	3	CD300LB	NA	Up	NA	Enhancer	chr17-74531160-74531660	Promoter	CD300LB	0.346864
chr17-74569357-74569857	3	OTOP2	NA	Up	NA	Enhancer	chr17-74924213-74924713	Promoter	OTOP2	0.366838
chr17-74569357-74569857	3	CD300E	NA	Up	NA	Enhancer	chr17-74623491-74623991	Promoter	CD300E	0.446766
chr17-74569357-74569857	3	LOC101928343	NA	Up	NA	Enhancer	chr17-74598748-74599248	Promoter	LOC101928343	0.348031
chr17-74569357-74569857	3	CD300A	NA	Up	NA	Enhancer	chr17-74466081-74466581	Promoter	CD300A	0.346561
chr17-74569357-74569857	3	CD300C	NA	Up	NA	Enhancer	chr17-74545783-74546283	Promoter	CD300C	0.439726
chr17-74750333-74750833	4	SLC9A3R1	3.15595e-69	Down	-0.395443	Enhancer	chr17-74760671-74761171	Promoter	SLC9A3R1	0.364447
chr17-74763839-74764339	4	SLC9A3R1	2.17935e-33	Down	-0.287967	Enhancer	chr17-74760671-74761171	Promoter	SLC9A3R1	0.398931
chr17-76515445-76515945	3	LOC105274304	NA	Up	NA	Enhancer	chr17-76671475-76671975	Promoter	LOC105274304	0.25001
chr17-76515445-76515945	3	RHBDF2	NA	Up	NA	Enhancer	chr17-76480929-76481429	Promoter	RHBDF2	0.288601
chr17-76515445-76515945	3	UBALD2	NA	Up	NA	Enhancer	chr17-76264785-76265285	Promoter	UBALD2	0.445301
chr17-76515445-76515945	3	SPHK1	NA	Up	NA	Enhancer	chr17-76385676-76386176	Promoter	SPHK1	0.303915
chr17-76515445-76515945	3	SNHG16	NA	Up	NA	Enhancer	chr17-76557464-76557964	Promoter	SNHG16	0.298163
chr17-76515445-76515945	3	RHBDF2	NA	Up	NA	Enhancer	chr17-76492905-76493405	Promoter	RHBDF2	0.428763
chr17-76515445-76515945	3	UBE2O	NA	Up	NA	Enhancer	chr17-76452944-76453444	Promoter	UBE2O	0.382597
chr17-76515445-76515945	3	JMJD6	NA	Up	NA	Enhancer	chr17-76726380-76726880	Promoter	JMJD6	0.28047
chr17-76515445-76515945	3	SPHK1	NA	Up	NA	Enhancer	chr17-76383202-76383702	Promoter	SPHK1	0.448524
chr17-76515445-76515945	3	UBALD2	NA	Up	NA	Enhancer	chr17-76265800-76266300	Promoter	UBALD2	0.273788
chr17-76515445-76515945	3	SRSF2	NA	Up	NA	Enhancer	chr17-76737249-76737749	Promoter	SRSF2	0.413554
chr17-76515445-76515945	3	RHBDF2	NA	Up	NA	Enhancer	chr17-76501207-76501707	Promoter	RHBDF2	0.484521
chr17-76515445-76515945	3	PRPSAP1	NA	Up	NA	Enhancer	chr17-76384297-76384797	Promoter	PRPSAP1	0.496668
chr17-77255335-77255835	3	SEPTIN9	NA	Down	-0.349673	Enhancer	chr17-77426244-77426744	Promoter	SEPTIN9	0.402086
chr17-77255335-77255835	3	SEPTIN9	NA	Down	-0.349673	Enhancer	chr17-77279608-77280108	Promoter	SEPTIN9	0.379366
chr17-77255335-77255835	3	SEPTIN9-DT	NA	Down	-0.349673	Enhancer	chr17-77282566-77283066	Promoter	SEPTIN9-DT	0.285611
chr17-77255335-77255835	3	SEPTIN9	NA	Down	-0.349673	Enhancer	chr17-77281109-77281609	Promoter	SEPTIN9	0.25336
chr17-77255335-77255835	3	SEPTIN9	NA	Down	-0.349673	Enhancer	chr17-77286950-77287450	Promoter	SEPTIN9	0.501649
chr17-77255335-77255835	3	SEPTIN9	NA	Down	-0.349673	Enhancer	chr17-77319211-77319711	Promoter	SEPTIN9	0.251776
chr17-77255335-77255835	3	SEPTIN9	NA	Down	-0.349673	Enhancer	chr17-77287571-77288071	Promoter	SEPTIN9	0.354791
chr17-77255335-77255835	3	SEPTIN9	NA	Down	-0.349673	Enhancer	chr17-77322946-77323446	Promoter	SEPTIN9	0.511013
chr17-77363772-77364272	4	SEPTIN9	NA	Down	-0.3428	Enhancer	chr17-77322946-77323446	Promoter	SEPTIN9	0.553243
chr17-77363772-77364272	4	SEPTIN9	NA	Down	-0.3428	Enhancer	chr17-77489769-77490269	Promoter	SEPTIN9	0.264415
chr17-77363772-77364272	4	SEPTIN9	NA	Down	-0.3428	Enhancer	chr17-77287571-77288071	Promoter	SEPTIN9	0.415638
chr17-77363772-77364272	4	SEPTIN9	NA	Down	-0.3428	Enhancer	chr17-77279608-77280108	Promoter	SEPTIN9	0.297613
chr17-77363772-77364272	4	SEPTIN9-DT	NA	Down	-0.3428	Enhancer	chr17-77282566-77283066	Promoter	SEPTIN9-DT	0.256895
chr17-77363772-77364272	4	SEPTIN9	NA	Down	-0.3428	Enhancer	chr17-77319211-77319711	Promoter	SEPTIN9	0.272004
chr17-77363772-77364272	4	SEPTIN9	NA	Down	-0.3428	Enhancer	chr17-77426244-77426744	Promoter	SEPTIN9	0.433869
chr17-77363772-77364272	4	SEPTIN9	NA	Down	-0.3428	Enhancer	chr17-77286950-77287450	Promoter	SEPTIN9	0.495606
chr17-81050129-81050629	3	LOC105371925	NA	Up	NA	Enhancer	chr17-81228369-81228869	Promoter	LOC105371925	0.316943
chr17-81050129-81050629	3	SLC38A10	NA	Up	NA	Enhancer	chr17-81285264-81285764	Promoter	SLC38A10	0.288285
chr17-8138761-8139261	4	BORCS6	NA	Down	-0.308835	Enhancer	chr17-8190032-8190532	Promoter	BORCS6	0.309731
chr17-8138761-8139261	4	MIR4521	NA	Down	-0.308835	Enhancer	chr17-8186586-8187086	Promoter	MIR4521	0.260122
chr17-8138761-8139261	4	RPL26	NA	Down	-0.308835	Enhancer	chr17-8383040-8383540	Promoter	RPL26	0.330138
chr17-8138761-8139261	4	VAMP2	NA	Down	-0.308835	Enhancer	chr17-8164179-8164679	Promoter	VAMP2	0.276742
chr17-8138761-8139261	4	PER1	NA	Down	-0.308835	Enhancer	chr17-8156215-8156715	Promoter	PER1	0.433037
chr17-8138761-8139261	4	CTC1	NA	Down	-0.308835	Enhancer	chr17-8247828-8248328	Promoter	CTC1	0.256321
chr17-8138761-8139261	4	NAA38	NA	Down	-0.308835	Enhancer	chr17-7857012-7857512	Promoter	NAA38	0.294372
chr17-8138761-8139261	4	NDEL1	NA	Down	-0.308835	Enhancer	chr17-8435555-8436055	Promoter	NDEL1	0.363404
chr17-8138761-8139261	4	RNF227	NA	Down	-0.308835	Enhancer	chr17-7915596-7916096	Promoter	RNF227	0.354619
chr17-8138761-8139261	4	CHD3	NA	Down	-0.308835	Enhancer	chr17-7887482-7887982	Promoter	CHD3	0.279874
chr17-8138761-8139261	4	PER1	NA	Down	-0.308835	Enhancer	chr17-8151080-8151580	Promoter	PER1	0.29371
chr17-8138761-8139261	4	SLC25A35	NA	Down	-0.308835	Enhancer	chr17-8295173-8295673	Promoter	SLC25A35	0.256204
chr17-8138761-8139261	4	TRAPPC1	NA	Down	-0.308835	Enhancer	chr17-7931744-7932244	Promoter	TRAPPC1	0.385742
chr17-81419264-81419764	4	BAIAP2	NA	Up	NA	Enhancer	chr17-81097212-81097712	Promoter	BAIAP2	0.255712
chr17-8153456-8153956	4	CHD3	NA	Down	-0.321819	Enhancer	chr17-7889075-7889575	Promoter	CHD3	0.328947
chr17-8153456-8153956	4	PER1	NA	Down	-0.321819	Enhancer	chr17-8152239-8152739	Promoter	PER1	0.322338
chr17-8154121-8154621	5	PER1	NA	Down	-0.331313	Enhancer	chr17-8152239-8152739	Promoter	PER1	0.443929
chr17-8154121-8154621	5	CHD3	NA	Down	-0.331313	Enhancer	chr17-7889075-7889575	Promoter	CHD3	0.307328
chr17-81886141-81886641	4	ASPSCR1	NA	Up	NA	Enhancer	chr17-82003621-82004121	Promoter	ASPSCR1	0.270462
chr17-82216597-82217097	3	MAFG	NA	Up	NA	Enhancer	chr17-81923313-81923813	Promoter	MAFG	0.281735
chr17-82216597-82217097	3	SECTM1	NA	Up	NA	Enhancer	chr17-82333613-82334113	Promoter	SECTM1	0.277193
chr17-82216597-82217097	3	NARF	NA	Up	NA	Enhancer	chr17-82457334-82457834	Promoter	NARF	0.299839
chr18-11992203-11992703	4	GNAL	3.749e-36	Down	-0.675068	Enhancer	chr18-11857346-11857846	Promoter	GNAL	0.401519
chr18-11992203-11992703	4	IMPA2	3.749e-36	Down	-0.675068	Enhancer	chr18-11981055-11981555	Promoter	IMPA2	0.372399
chr18-11992203-11992703	4	MPPE1	3.749e-36	Down	-0.675068	Enhancer	chr18-11885233-11885733	Promoter	MPPE1	0.356358
chr18-23231162-23231662	5	RIOK3	1.99628e-28	Down	-0.635188	Enhancer	chr18-23452897-23453397	Promoter	RIOK3	0.35554
chr18-31685062-31685562	4	DSG2	2.49288e-20	Down	-0.551254	Enhancer	chr18-31497905-31498405	Promoter	DSG2	0.356127
chr18-31738795-31739295	5	DSG2	7.97291e-68	Down	-0.814402	Enhancer	chr18-31497905-31498405	Promoter	DSG2	0.538549
chr18-31738795-31739295	5	DSG1-AS1	7.97291e-68	Down	-0.814402	Enhancer	chr18-31401409-31401909	Promoter	DSG1-AS1	0.290501
chr18-3710626-3711126	3	TGIF1	5.90656e-26	Down	-0.419566	Enhancer	chr18-3449854-3450354	Promoter	TGIF1	0.435176
chr18-3710626-3711126	3	TGIF1	5.90656e-26	Down	-0.419566	Enhancer	chr18-3447985-3448485	Promoter	TGIF1	0.287903
chr18-37724086-37724586	3	CELF4	NA	Down	-0.514115	Enhancer	chr18-37253849-37254349	Promoter	CELF4	0.252591
chr18-44819847-44820347	5	SETBP1	4.221e-65	Down	-0.868351	Enhancer	chr18-44680227-44680727	Promoter	SETBP1	0.285076
chr18-44819847-44820347	5	SETBP1	4.221e-65	Down	-0.868351	Enhancer	chr18-44696817-44697317	Promoter	SETBP1	0.286652
chr18-46412077-46412577	5	RNF165	4.06719e-138	Down	-0.912185	Enhancer	chr18-46333640-46334140	Promoter	RNF165	0.399367
chr18-58399863-58400363	3	NEDD4L	0.0287622	Down	-0.489365	Enhancer	chr18-58314158-58314658	Promoter	NEDD4L	0.451676
chr18-58399863-58400363	3	NEDD4L	0.0287622	Down	-0.489365	Enhancer	chr18-58313403-58313903	Promoter	NEDD4L	0.252737
chr18-58399863-58400363	3	ALPK2	0.0287622	Down	-0.489365	Enhancer	chr18-58580524-58581024	Promoter	ALPK2	0.346072
chr18-58399863-58400363	3	NEDD4L	0.0287622	Down	-0.489365	Enhancer	chr18-58043904-58044404	Promoter	NEDD4L	0.446651
chr18-58399863-58400363	3	NEDD4L	0.0287622	Down	-0.489365	Enhancer	chr18-58321898-58322398	Promoter	NEDD4L	0.404698
chr18-58399863-58400363	3	ALPK2	0.0287622	Down	-0.489365	Enhancer	chr18-58579335-58579835	Promoter	ALPK2	0.343784
chr18-58399863-58400363	3	NEDD4L	0.0287622	Down	-0.489365	Enhancer	chr18-58046706-58047206	Promoter	NEDD4L	0.341019
chr18-58691594-58692094	4	ALPK2	NA	Up	NA	Enhancer	chr18-58579335-58579835	Promoter	ALPK2	0.281632
chr18-58691594-58692094	4	ALPK2	NA	Up	NA	Enhancer	chr18-58580524-58581024	Promoter	ALPK2	0.394918
chr18-61648916-61649416	3	RNF152	NA	Down	-0.492478	Enhancer	chr18-61894181-61894681	Promoter	RNF152	0.398894
chr18-61648916-61649416	3	RNF152	NA	Down	-0.492478	Enhancer	chr18-61892808-61893308	Promoter	RNF152	0.389216
chr18-63155696-63156196	5	BCL2	4.37281e-102	Down	-0.737421	Enhancer	chr18-63319849-63320349	Promoter	BCL2	0.285626
chr18-6371078-6371578	6	ARHGAP28	NA	Down	-0.642736	Enhancer	chr18-6728233-6728733	Promoter	ARHGAP28	0.252406
chr18-6371078-6371578	6	ARHGAP28	NA	Down	-0.642736	Enhancer	chr18-6729437-6729937	Promoter	ARHGAP28	0.557141
chr18-6371078-6371578	6	L3MBTL4	NA	Down	-0.642736	Enhancer	chr18-6414730-6415230	Promoter	L3MBTL4	0.25245
chr18-74269135-74269635	4	CNDP2	5.14779e-08	Down	-0.581566	Enhancer	chr18-74501418-74501918	Promoter	CNDP2	0.266734
chr18-74269135-74269635	4	CYB5A	5.14779e-08	Down	-0.581566	Enhancer	chr18-74291922-74292422	Promoter	CYB5A	0.393276
chr18-74269135-74269635	4	CNDP2	5.14779e-08	Down	-0.581566	Enhancer	chr18-74499581-74500081	Promoter	CNDP2	0.259222
chr18-74269135-74269635	4	CNDP2	5.14779e-08	Down	-0.581566	Enhancer	chr18-74500618-74501118	Promoter	CNDP2	0.351541
chr18-7566897-7567397	4	PTPRM	7.87622e-45	Down	-0.519056	Enhancer	chr18-7754650-7755150	Promoter	PTPRM	0.255107
chr18-79924989-79925489	4	PARD6G-AS1	NA	Down	-0.694159	Enhancer	chr18-80147617-80148117	Promoter	PARD6G-AS1	0.26846
chr18-79924989-79925489	4	PARD6G	NA	Down	-0.694159	Enhancer	chr18-80247344-80247844	Promoter	PARD6G	0.378764
chr18-79924989-79925489	4	SLC66A2	NA	Down	-0.694159	Enhancer	chr18-79941668-79942168	Promoter	SLC66A2	0.292108
chr18-79924989-79925489	4	TXNL4A	NA	Down	-0.694159	Enhancer	chr18-80033792-80034292	Promoter	TXNL4A	0.261914
chr19-10749632-10750132	3	SLC44A2	2.00057e-107	Up	0.491871	Enhancer	chr19-10625188-10625688	Promoter	SLC44A2	0.284953
chr19-10749632-10750132	3	DNM2	2.00057e-107	Up	0.491871	Enhancer	chr19-10762661-10763161	Promoter	DNM2	0.274331
chr19-10749632-10750132	3	DOCK6	2.00057e-107	Up	0.491871	Enhancer	chr19-11235389-11235889	Promoter	DOCK6	0.274555
chr19-11085287-11085787	5	TMED1	5.76489e-60	Down	-0.487701	Enhancer	chr19-10835521-10836021	Promoter	TMED1	0.309324
chr19-11085287-11085787	5	LOC105372273	5.76489e-60	Down	-0.487701	Enhancer	chr19-11203601-11204101	Promoter	LOC105372273	0.308648
chr19-11142445-11142945	3	KANK2	8.11384e-26	Down	-0.237332	Enhancer	chr19-11197338-11197838	Promoter	KANK2	0.274324
chr19-11142445-11142945	3	TMED1	8.11384e-26	Down	-0.237332	Enhancer	chr19-10835521-10836021	Promoter	TMED1	0.354489
chr19-11142445-11142945	3	CCDC159	8.11384e-26	Down	-0.237332	Enhancer	chr19-11344361-11344861	Promoter	CCDC159	0.250208
chr19-11142445-11142945	3	LOC105372273	8.11384e-26	Down	-0.237332	Enhancer	chr19-11203601-11204101	Promoter	LOC105372273	0.472832
chr19-1183738-1184238	3	SBNO2	3.18947e-07	Up	0.11529	Enhancer	chr19-1168824-1169324	Promoter	SBNO2	0.388954
chr19-1183738-1184238	3	PWWP3A	3.18947e-07	Up	0.11529	Enhancer	chr19-1373390-1373890	Promoter	PWWP3A	0.29693
chr19-1183738-1184238	3	ARHGAP45	3.18947e-07	Up	0.11529	Enhancer	chr19-1082078-1082578	Promoter	ARHGAP45	0.284039
chr19-1183738-1184238	3	PWWP3A	3.18947e-07	Up	0.11529	Enhancer	chr19-1370847-1371347	Promoter	PWWP3A	0.344724
chr19-1183738-1184238	3	STK11	3.18947e-07	Up	0.11529	Enhancer	chr19-1177607-1178107	Promoter	STK11	0.325687
chr19-1183738-1184238	3	GAMT	3.18947e-07	Up	0.11529	Enhancer	chr19-1400142-1400642	Promoter	GAMT	0.362208
chr19-12782279-12782779	4	SYCE2	2.21944e-54	Down	-0.333675	Enhancer	chr19-12919072-12919572	Promoter	SYCE2	0.317056
chr19-12782279-12782779	4	ZNF564	2.21944e-54	Down	-0.333675	Enhancer	chr19-12551317-12551817	Promoter	ZNF564	0.310234
chr19-12782279-12782779	4	GCDH	2.21944e-54	Down	-0.333675	Enhancer	chr19-12890696-12891196	Promoter	GCDH	0.269331
chr19-12782279-12782779	4	ZNF490	2.21944e-54	Down	-0.333675	Enhancer	chr19-12610556-12611056	Promoter	ZNF490	0.283447
chr19-12782279-12782779	4	HOOK2	2.21944e-54	Down	-0.333675	Enhancer	chr19-12775415-12775915	Promoter	HOOK2	0.366773
chr19-12782279-12782779	4	RAD23A	2.21944e-54	Down	-0.333675	Enhancer	chr19-12945515-12946015	Promoter	RAD23A	0.323509
chr19-12782279-12782779	4	LYL1	2.21944e-54	Down	-0.333675	Enhancer	chr19-13103001-13103501	Promoter	LYL1	0.361343
chr19-12782279-12782779	4	STX10	2.21944e-54	Down	-0.333675	Enhancer	chr19-13150066-13150566	Promoter	STX10	0.314239
chr19-12782279-12782779	4	JUNB	2.21944e-54	Down	-0.333675	Enhancer	chr19-12791092-12791592	Promoter	JUNB	0.420355
chr19-12782279-12782779	4	MIR5684	2.21944e-54	Down	-0.333675	Enhancer	chr19-12786309-12786809	Promoter	MIR5684	0.348852
chr19-12782279-12782779	4	DNASE2	2.21944e-54	Down	-0.333675	Enhancer	chr19-12881225-12881725	Promoter	DNASE2	0.273873
chr19-12782279-12782779	4	TRIR	2.21944e-54	Down	-0.333675	Enhancer	chr19-12734463-12734963	Promoter	TRIR	0.306607
chr19-12782279-12782779	4	CALR	2.21944e-54	Down	-0.333675	Enhancer	chr19-12938126-12938626	Promoter	CALR	0.405723
chr19-12789884-12790384	5	DNASE2	1.34231e-103	Down	-0.31275	Enhancer	chr19-12881225-12881725	Promoter	DNASE2	0.252621
chr19-12789884-12790384	5	HOOK2	1.34231e-103	Down	-0.31275	Enhancer	chr19-12793350-12793850	Promoter	HOOK2	0.354355
chr19-12789884-12790384	5	CALR	1.34231e-103	Down	-0.31275	Enhancer	chr19-12938126-12938626	Promoter	CALR	0.434548
chr19-12789884-12790384	5	RAD23A	1.34231e-103	Down	-0.31275	Enhancer	chr19-12945515-12946015	Promoter	RAD23A	0.258366
chr19-12789884-12790384	5	GCDH	1.34231e-103	Down	-0.31275	Enhancer	chr19-12890696-12891196	Promoter	GCDH	0.37787
chr19-12789884-12790384	5	ZNF564	1.34231e-103	Down	-0.31275	Enhancer	chr19-12551317-12551817	Promoter	ZNF564	0.407593
chr19-12789884-12790384	5	HOOK2	1.34231e-103	Down	-0.31275	Enhancer	chr19-12778247-12778747	Promoter	HOOK2	0.28222
chr19-12789884-12790384	5	STX10	1.34231e-103	Down	-0.31275	Enhancer	chr19-13150066-13150566	Promoter	STX10	0.29271
chr19-12789884-12790384	5	JUNB	1.34231e-103	Down	-0.31275	Enhancer	chr19-12791092-12791592	Promoter	JUNB	0.453666
chr19-12789884-12790384	5	LYL1	1.34231e-103	Down	-0.31275	Enhancer	chr19-13103001-13103501	Promoter	LYL1	0.317918
chr19-12789884-12790384	5	ZNF490	1.34231e-103	Down	-0.31275	Enhancer	chr19-12610556-12611056	Promoter	ZNF490	0.284633
chr19-12789884-12790384	5	HOOK2	1.34231e-103	Down	-0.31275	Enhancer	chr19-12775415-12775915	Promoter	HOOK2	0.368558
chr19-12789884-12790384	5	MIR5684	1.34231e-103	Down	-0.31275	Enhancer	chr19-12786309-12786809	Promoter	MIR5684	0.469601
chr19-12789884-12790384	5	TRIR	1.34231e-103	Down	-0.31275	Enhancer	chr19-12734463-12734963	Promoter	TRIR	0.322938
chr19-13152717-13153217	4	STX10	1.81491e-46	Down	-0.247119	Enhancer	chr19-13150066-13150566	Promoter	STX10	0.279164
chr19-13152717-13153217	4	JUNB	1.81491e-46	Down	-0.247119	Enhancer	chr19-12791092-12791592	Promoter	JUNB	0.316376
chr19-13152717-13153217	4	CALR	1.81491e-46	Down	-0.247119	Enhancer	chr19-12938126-12938626	Promoter	CALR	0.292192
chr19-13162721-13163221	4	NFIX	8.89601e-72	Down	-0.312217	Enhancer	chr19-13022798-13023298	Promoter	NFIX	0.251696
chr19-13162721-13163221	4	HOOK2	8.89601e-72	Down	-0.312217	Enhancer	chr19-12793350-12793850	Promoter	HOOK2	0.280981
chr19-13847533-13848033	4	NANOS3	NA	Down	-0.318869	Enhancer	chr19-13862099-13862599	Promoter	NANOS3	0.253343
chr19-13847533-13848033	4	ZSWIM4	NA	Down	-0.318869	Enhancer	chr19-13795052-13795552	Promoter	ZSWIM4	0.252738
chr19-13847533-13848033	4	MIR23AHG	NA	Down	-0.318869	Enhancer	chr19-13842633-13843133	Promoter	MIR23AHG	0.260201
chr19-13851058-13851558	4	ZSWIM4	NA	Down	-0.270857	Enhancer	chr19-13794329-13794829	Promoter	ZSWIM4	0.342625
chr19-13851058-13851558	4	MISP3	NA	Down	-0.270857	Enhancer	chr19-14071925-14072425	Promoter	MISP3	0.353392
chr19-13851058-13851558	4	MIR23AHG	NA	Down	-0.270857	Enhancer	chr19-13843403-13843903	Promoter	MIR23AHG	0.315319
chr19-14005474-14005974	3	ZSWIM4	2.37995e-23	Down	-0.205882	Enhancer	chr19-13795052-13795552	Promoter	ZSWIM4	0.266445
chr19-14005474-14005974	3	ASF1B	2.37995e-23	Down	-0.205882	Enhancer	chr19-14136461-14136961	Promoter	ASF1B	0.262111
chr19-14005474-14005974	3	RFX1	2.37995e-23	Down	-0.205882	Enhancer	chr19-14006115-14006615	Promoter	RFX1	0.30195
chr19-14005474-14005974	3	PRKACA	2.37995e-23	Down	-0.205882	Enhancer	chr19-14117671-14118171	Promoter	PRKACA	0.31618
chr19-14005474-14005974	3	DCAF15	2.37995e-23	Down	-0.205882	Enhancer	chr19-13952124-13952624	Promoter	DCAF15	0.270447
chr19-15452134-15452634	3	EPHX3	0	Up	0.830351	Enhancer	chr19-15232830-15233330	Promoter	EPHX3	0.397369
chr19-1566408-1566908	3	MEX3D	NA	Up	NA	Enhancer	chr19-1567042-1567542	Promoter	MEX3D	0.415161
chr19-1566408-1566908	3	DAZAP1	NA	Up	NA	Enhancer	chr19-1415324-1415824	Promoter	DAZAP1	0.259121
chr19-1566408-1566908	3	PWWP3A	NA	Up	NA	Enhancer	chr19-1370847-1371347	Promoter	PWWP3A	0.336704
chr19-16457215-16457715	3	NWD1	7.53908e-80	Down	-0.477399	Enhancer	chr19-16719541-16720041	Promoter	NWD1	0.299309
chr19-16457215-16457715	3	TMEM38A	7.53908e-80	Down	-0.477399	Enhancer	chr19-16660844-16661344	Promoter	TMEM38A	0.279821
chr19-17606192-17606692	3	COLGALT1	9.37219e-185	Up	0.742943	Enhancer	chr19-17579602-17580102	Promoter	COLGALT1	0.51808
chr19-17606192-17606692	3	NIBAN3	9.37219e-185	Up	0.742943	Enhancer	chr19-17539577-17540077	Promoter	NIBAN3	0.324084
chr19-17606192-17606692	3	FCHO1	9.37219e-185	Up	0.742943	Enhancer	chr19-17778119-17778619	Promoter	FCHO1	0.327454
chr19-17606192-17606692	3	GTPBP3	9.37219e-185	Up	0.742943	Enhancer	chr19-17340519-17341019	Promoter	GTPBP3	0.26024
chr19-17947663-17948163	5	RPL18A	2.88478e-65	Down	-0.300709	Enhancer	chr19-17859468-17859968	Promoter	RPL18A	0.281243
chr19-17947663-17948163	5	PIK3R2	2.88478e-65	Down	-0.300709	Enhancer	chr19-18152842-18153342	Promoter	PIK3R2	0.29507
chr19-17947663-17948163	5	ARRDC2	2.88478e-65	Down	-0.300709	Enhancer	chr19-18007793-18008293	Promoter	ARRDC2	0.284677
chr19-17947663-17948163	5	MPV17L2	2.88478e-65	Down	-0.300709	Enhancer	chr19-18192632-18193132	Promoter	MPV17L2	0.265987
chr19-17947663-17948163	5	RAB3A	2.88478e-65	Down	-0.300709	Enhancer	chr19-18203950-18204450	Promoter	RAB3A	0.305706
chr19-17947663-17948163	5	KCNN1	2.88478e-65	Down	-0.300709	Enhancer	chr19-17950265-17950765	Promoter	KCNN1	0.318745
chr19-18021312-18021812	4	IQCN	1.26031e-16	Down	-0.298227	Enhancer	chr19-18274111-18274611	Promoter	IQCN	0.323591
chr19-18021312-18021812	4	CCDC124	1.26031e-16	Down	-0.298227	Enhancer	chr19-17931658-17932158	Promoter	CCDC124	0.318437
chr19-18021312-18021812	4	KCNN1	1.26031e-16	Down	-0.298227	Enhancer	chr19-17950265-17950765	Promoter	KCNN1	0.56728
chr19-18021312-18021812	4	ARRDC2	1.26031e-16	Down	-0.298227	Enhancer	chr19-18009268-18009768	Promoter	ARRDC2	0.385538
chr19-18021312-18021812	4	ARRDC2	1.26031e-16	Down	-0.298227	Enhancer	chr19-18007793-18008293	Promoter	ARRDC2	0.330151
chr19-18021312-18021812	4	JAK3	1.26031e-16	Down	-0.298227	Enhancer	chr19-17841980-17842480	Promoter	JAK3	0.491831
chr19-18021312-18021812	4	IQCN	1.26031e-16	Down	-0.298227	Enhancer	chr19-18274770-18275270	Promoter	IQCN	0.345763
chr19-18021312-18021812	4	MAST3	1.26031e-16	Down	-0.298227	Enhancer	chr19-18135912-18136412	Promoter	MAST3	0.251226
chr19-18117616-18118116	3	RPL18A	5.31078e-21	Down	-0.183026	Enhancer	chr19-17859468-17859968	Promoter	RPL18A	0.360644
chr19-18117616-18118116	3	JAK3	5.31078e-21	Down	-0.183026	Enhancer	chr19-17847744-17848244	Promoter	JAK3	0.259618
chr19-18117616-18118116	3	FCHO1	5.31078e-21	Down	-0.183026	Enhancer	chr19-17751193-17751693	Promoter	FCHO1	0.388213
chr19-18117616-18118116	3	MPV17L2	5.31078e-21	Down	-0.183026	Enhancer	chr19-18192632-18193132	Promoter	MPV17L2	0.334082
chr19-18117616-18118116	3	PIK3R2	5.31078e-21	Down	-0.183026	Enhancer	chr19-18152842-18153342	Promoter	PIK3R2	0.277359
chr19-18117616-18118116	3	LSM4	5.31078e-21	Down	-0.183026	Enhancer	chr19-18322896-18323396	Promoter	LSM4	0.375982
chr19-18117616-18118116	3	RAB3A	5.31078e-21	Down	-0.183026	Enhancer	chr19-18203950-18204450	Promoter	RAB3A	0.377959
chr19-18117616-18118116	3	PIK3R2	5.31078e-21	Down	-0.183026	Enhancer	chr19-18152265-18152765	Promoter	PIK3R2	0.255645
chr19-18117616-18118116	3	ARRDC2	5.31078e-21	Down	-0.183026	Enhancer	chr19-18000871-18001371	Promoter	ARRDC2	0.343458
chr19-18117616-18118116	3	MIR3188	5.31078e-21	Down	-0.183026	Enhancer	chr19-18281641-18282141	Promoter	MIR3188	0.339245
chr19-18117616-18118116	3	MAST3	5.31078e-21	Down	-0.183026	Enhancer	chr19-18097464-18097964	Promoter	MAST3	0.339989
chr19-18161161-18161661	3	RAB3A	2.51802e-28	Down	-0.255558	Enhancer	chr19-18203950-18204450	Promoter	RAB3A	0.253825
chr19-18279411-18279911	5	MIR3188	9.84899e-60	Down	-0.329202	Enhancer	chr19-18281641-18282141	Promoter	MIR3188	0.333155
chr19-18279411-18279911	5	KXD1	9.84899e-60	Down	-0.329202	Enhancer	chr19-18557492-18557992	Promoter	KXD1	0.286534
chr19-18279411-18279911	5	PIK3R2	9.84899e-60	Down	-0.329202	Enhancer	chr19-18152842-18153342	Promoter	PIK3R2	0.31085
chr19-18279411-18279911	5	MPV17L2	9.84899e-60	Down	-0.329202	Enhancer	chr19-18192632-18193132	Promoter	MPV17L2	0.312661
chr19-18279411-18279911	5	RAB3A	9.84899e-60	Down	-0.329202	Enhancer	chr19-18203950-18204450	Promoter	RAB3A	0.376155
chr19-18279411-18279911	5	LSM4	9.84899e-60	Down	-0.329202	Enhancer	chr19-18322896-18323396	Promoter	LSM4	0.328927
chr19-18279411-18279911	5	KLHL26	9.84899e-60	Down	-0.329202	Enhancer	chr19-18636592-18637092	Promoter	KLHL26	0.317129
chr19-18279411-18279911	5	UBA52	9.84899e-60	Down	-0.329202	Enhancer	chr19-18571462-18571962	Promoter	UBA52	0.288584
chr19-18279411-18279911	5	MAST3	9.84899e-60	Down	-0.329202	Enhancer	chr19-18097464-18097964	Promoter	MAST3	0.251097
chr19-18279411-18279911	5	ARRDC2	9.84899e-60	Down	-0.329202	Enhancer	chr19-18000871-18001371	Promoter	ARRDC2	0.309224
chr19-18279411-18279911	5	ELL	9.84899e-60	Down	-0.329202	Enhancer	chr19-18522036-18522536	Promoter	ELL	0.352741
chr19-18280078-18280578	3	KXD1	2.40491e-40	Down	-0.297367	Enhancer	chr19-18557492-18557992	Promoter	KXD1	0.324152
chr19-18280078-18280578	3	RAB3A	2.40491e-40	Down	-0.297367	Enhancer	chr19-18203950-18204450	Promoter	RAB3A	0.304882
chr19-18280078-18280578	3	PIK3R2	2.40491e-40	Down	-0.297367	Enhancer	chr19-18152842-18153342	Promoter	PIK3R2	0.263884
chr19-18280078-18280578	3	MPV17L2	2.40491e-40	Down	-0.297367	Enhancer	chr19-18192632-18193132	Promoter	MPV17L2	0.264268
chr19-18280078-18280578	3	UBA52	2.40491e-40	Down	-0.297367	Enhancer	chr19-18571462-18571962	Promoter	UBA52	0.304502
chr19-18280078-18280578	3	LSM4	2.40491e-40	Down	-0.297367	Enhancer	chr19-18322896-18323396	Promoter	LSM4	0.290594
chr19-18280078-18280578	3	REX1BD	2.40491e-40	Down	-0.297367	Enhancer	chr19-18588852-18589352	Promoter	REX1BD	0.251391
chr19-18280078-18280578	3	ELL	2.40491e-40	Down	-0.297367	Enhancer	chr19-18522036-18522536	Promoter	ELL	0.321243
chr19-18280078-18280578	3	KLHL26	2.40491e-40	Down	-0.297367	Enhancer	chr19-18636592-18637092	Promoter	KLHL26	0.254104
chr19-18280078-18280578	3	CRTC1	2.40491e-40	Down	-0.297367	Enhancer	chr19-18683254-18683754	Promoter	CRTC1	0.283907
chr19-18280078-18280578	3	MIR3188	2.40491e-40	Down	-0.297367	Enhancer	chr19-18281641-18282141	Promoter	MIR3188	0.30003
chr19-18280078-18280578	3	ARRDC2	2.40491e-40	Down	-0.297367	Enhancer	chr19-18000871-18001371	Promoter	ARRDC2	0.349748
chr19-18398904-18399404	3	MAST3	2.54187e-35	Down	-0.344599	Enhancer	chr19-18135912-18136412	Promoter	MAST3	0.38193
chr19-18398904-18399404	3	IQCN	2.54187e-35	Down	-0.344599	Enhancer	chr19-18274111-18274611	Promoter	IQCN	0.284052
chr19-18398904-18399404	3	IQCN	2.54187e-35	Down	-0.344599	Enhancer	chr19-18274770-18275270	Promoter	IQCN	0.415379
chr19-18398904-18399404	3	GDF15	2.54187e-35	Down	-0.344599	Enhancer	chr19-18385904-18386404	Promoter	GDF15	0.406682
chr19-18416693-18417193	6	ARRDC2	3.21947e-158	Down	-0.625662	Enhancer	chr19-18007793-18008293	Promoter	ARRDC2	0.259385
chr19-18416693-18417193	6	SSBP4	3.21947e-158	Down	-0.625662	Enhancer	chr19-18417488-18417988	Promoter	SSBP4	0.453093
chr19-2049713-2050213	5	ATP8B3	8.79485e-120	Down	-0.402358	Enhancer	chr19-1812124-1812624	Promoter	ATP8B3	0.258587
[truncated: 4,706 more rows]

## Sheet: 3_PBRM1_DEGs
genesymbol_deg	Num_sig_up.snRNA	Num_sig_down.snRNA	Num_up.snRNA	Num_down.snRNA	FDR.snRNA.cnvcorrected	avg_log2FC.snRNA	ensembl_gene_id	logFC.bulkRNA	logCPM.bulkRNA	F.bulkRNA	PValue.bulkRNA	FDR.bulkRNA	ensembl_gene_id_version.deg	comparison	ensembl_gene_id_version	entrezgene_id	hgnc_symbol	clone_based_ensembl_gene	direction.bulkRNA	PValue.bulkpro	meddiff_exp.bulkpro	number_pbrm1tumors.bulkpro	number_nonmutanttumors.bulkpro	FDR.bulkpro	ident_group1	ident_group2	direction.bulkpro	foldchange_type
ABCC3	7	0	7	0	1.04302e-17	0.235559	ENSG00000108846	0.261321	5.77596	5.91043	0.0157364	0.0620907	ENSG00000108846.14	PBRM1_Mutated_vs_NonMutants	ENSG00000108846.16	8714	ABCC3		Up	0.760267	-0.0570672	42	44	0.933299	PBRM1 mutated	Non-mutants	Down	consistently higher in PBRM1-mutants
ABCD4	0	7	0	7	3.64504e-99	-0.196658	ENSG00000119688	-0.00140976	3.98831	0.0006248	0.980078	0.989142	ENSG00000119688.19	PBRM1_Mutated_vs_NonMutants	ENSG00000119688.21	5826	ABCD4		Down	0.627143	-0.0799927	42	44	0.887133	PBRM1 mutated	Non-mutants	Down	consistently lower in PBRM1-mutants
ABTB2	5	0	5	0	0	1.22724	ENSG00000166016	0.477109	2.64412	13.8194	0.00024707	0.00304477	ENSG00000166016.5	PBRM1_Mutated_vs_NonMutants	ENSG00000166016.6	25841	ABTB2		Up	0.913787	-0.029886	27	31	0.982368	PBRM1 mutated	Non-mutants	Down	consistently higher in PBRM1-mutants
AC118549.1	0	5	0	5	3.80362e-48	-0.138105	NA	NA	NA	NA	NA	NA	NA	NA	NA	NA	NA	NA	NA	NA	NA	NA	NA	NA	NA	NA	NA	consistently lower in PBRM1-mutants
ACACB	0	8	0	8	2.62277e-135	-0.252757	ENSG00000076555	0.138636	5.08191	2.69997	0.101574	0.23083	ENSG00000076555.14	PBRM1_Mutated_vs_NonMutants	ENSG00000076555.15	32	ACACB		Up	0.804791	0.0324235	34	30	0.949274	PBRM1 mutated	Non-mutants	Up	consistently lower in PBRM1-mutants
ACADM	0	5	0	5	3.42123e-97	-0.199416	ENSG00000117054	0.0675677	5.28265	0.559911	0.454981	0.628635	ENSG00000117054.12	PBRM1_Mutated_vs_NonMutants	ENSG00000117054.15	34	ACADM		Up	0.505066	0.0526006	42	44	0.833307	PBRM1 mutated	Non-mutants	Up	consistently lower in PBRM1-mutants
ACMSD	0	6	0	6	0	-0.691347	ENSG00000153086	0.20959	4.83683	1.67867	0.196265	0.362416	ENSG00000153086.12	PBRM1_Mutated_vs_NonMutants	ENSG00000153086.14	130013	ACMSD		Up	0.786591	0.0860159	42	44	0.943624	PBRM1 mutated	Non-mutants	Up	consistently lower in PBRM1-mutants
ACO1	0	8	0	8	3.89598e-64	-0.277137	ENSG00000122729	0.0916948	5.82002	1.09186	0.297042	0.475742	ENSG00000122729.17	PBRM1_Mutated_vs_NonMutants	ENSG00000122729.19	48	ACO1		Up	0.955453	-0.0769458	42	44	0.992284	PBRM1 mutated	Non-mutants	Down	consistently lower in PBRM1-mutants
ACO2	0	5	0	5	5.36272e-70	-0.15365	ENSG00000100412	0.161424	5.73189	3.73574	0.0543596	0.150205	ENSG00000100412.14	PBRM1_Mutated_vs_NonMutants	ENSG00000100412.17	50	ACO2		Up	0.180063	0.0685715	42	44	0.607255	PBRM1 mutated	Non-mutants	Up	consistently lower in PBRM1-mutants
ACOT11	0	9	0	9	5.94836e-80	-0.170334	ENSG00000162390	-0.0523532	3.88503	0.319233	0.572562	0.72493	ENSG00000162390.16	PBRM1_Mutated_vs_NonMutants	ENSG00000162390.18	26027	ACOT11		Down	0.3639	-0.112373	42	44	0.754852	PBRM1 mutated	Non-mutants	Down	consistently lower in PBRM1-mutants
ACSL1	0	8	0	8	7.0208e-269	-0.405241	ENSG00000151726	0.161821	7.10385	2.06381	0.15205	0.304518	ENSG00000151726.12	PBRM1_Mutated_vs_NonMutants	ENSG00000151726.15	2180	ACSL1		Up	0.268432	0.0757047	42	44	0.689845	PBRM1 mutated	Non-mutants	Up	consistently lower in PBRM1-mutants
ACSM2B	0	8	0	8	6.02176e-06	-0.315748	ENSG00000066813	0.351545	6.87575	2.54597	0.111806	0.246201	ENSG00000066813.13	PBRM1_Mutated_vs_NonMutants	ENSG00000066813.14	348158	ACSM2B		Up	0.914452	0.00753269	42	44	0.982368	PBRM1 mutated	Non-mutants	Up	consistently lower in PBRM1-mutants
ACSM5	0	7	0	7	0	-0.483873	ENSG00000183549	0.276263	4.45222	3.21588	0.0741034	0.185785	ENSG00000183549.9	PBRM1_Mutated_vs_NonMutants	ENSG00000183549.10	54988	ACSM5		Up	0.17726	0.233642	42	44	0.606603	PBRM1 mutated	Non-mutants	Up	consistently lower in PBRM1-mutants
ACSS3	0	6	0	6	4.27825e-198	-0.313803	ENSG00000111058	-0.252612	4.57555	3.89471	0.0495106	0.14052	ENSG00000111058.6	PBRM1_Mutated_vs_NonMutants	ENSG00000111058.8	79611	ACSS3		Down	0.627143	-0.0509532	42	44	0.887133	PBRM1 mutated	Non-mutants	Down	consistently lower in PBRM1-mutants
ACYP2	0	5	0	5	3.10854e-19	-0.195853	ENSG00000170634	-0.203678	2.19956	25.4621	8.54658e-07	3.50379e-05	ENSG00000170634.11	PBRM1_Mutated_vs_NonMutants	ENSG00000170634.13	98	ACYP2		Down	7.47039e-06	-0.284684	42	44	0.0158193	PBRM1 mutated	Non-mutants	Down	consistently lower in PBRM1-mutants
ADAM28	0	6	0	6	1.44254e-182	-0.343526	ENSG00000042980	-0.175566	4.33284	3.72154	0.0548166	0.151062	ENSG00000042980.11	PBRM1_Mutated_vs_NonMutants	ENSG00000042980.13	10863	ADAM28		Down	NA	NA	3	3	NA	PBRM1 mutated	Non-mutants	NA	consistently lower in PBRM1-mutants
ADAMTS9	0	6	0	6	7.96443e-34	-0.0438975	ENSG00000163638	0.330533	5.75604	11.4035	0.000846721	0.00757788	ENSG00000163638.12	PBRM1_Mutated_vs_NonMutants	ENSG00000163638.13	56999	ADAMTS9		Up	NA	NA	NA	NA	NA	NA	NA	NA	consistently lower in PBRM1-mutants
ADD3	0	6	0	6	1.8124e-221	-0.349753	ENSG00000148700	0.111483	6.31506	2.23237	0.136375	0.282932	ENSG00000148700.12	PBRM1_Mutated_vs_NonMutants	ENSG00000148700.15	120	ADD3		Up	0.645559	0.0415333	42	44	0.896182	PBRM1 mutated	Non-mutants	Up	consistently lower in PBRM1-mutants
ADGRL2	0	7	0	7	4.55916e-173	-0.247215	ENSG00000117114	-0.00578893	5.7818	0.00372148	0.951404	0.9736	ENSG00000117114.18	PBRM1_Mutated_vs_NonMutants	ENSG00000117114.20	23266	ADGRL2		Down	0.396685	-0.0423964	42	44	0.775928	PBRM1 mutated	Non-mutants	Down	consistently lower in PBRM1-mutants
AEBP2	0	6	0	6	7.77499e-110	-0.292684	ENSG00000139154	-0.0423472	3.8233	1.32571	0.25064	0.425788	ENSG00000139154.13	PBRM1_Mutated_vs_NonMutants	ENSG00000139154.16	121536	AEBP2		Down	NA	NA	4	7	NA	PBRM1 mutated	Non-mutants	NA	consistently lower in PBRM1-mutants
AFG1L	0	5	0	5	2.16848e-49	-0.149941	ENSG00000135537	0.0442928	2.45375	0.599067	0.439646	0.615543	ENSG00000135537.15	PBRM1_Mutated_vs_NonMutants	ENSG00000135537.17	246269	AFG1L		Up	0.0189046	0.144238	42	44	0.288002	PBRM1 mutated	Non-mutants	Up	consistently lower in PBRM1-mutants
AFMID	0	8	0	8	4.49934e-39	-0.140117	ENSG00000183077	-0.101892	4.08546	1.39043	0.239423	0.412113	ENSG00000183077.14	PBRM1_Mutated_vs_NonMutants	ENSG00000183077.15	125061	AFMID		Down	0.472614	0.0237086	42	44	0.814989	PBRM1 mutated	Non-mutants	Up	consistently lower in PBRM1-mutants
AIFM1	0	5	0	5	1.68187e-30	-0.0915136	ENSG00000156709	0.201693	4.8714	3.87688	0.0500307	0.141604	ENSG00000156709.12	PBRM1_Mutated_vs_NonMutants	ENSG00000156709.15	9131	AIFM1		Up	0.109297	0.0701102	42	44	0.523165	PBRM1 mutated	Non-mutants	Up	consistently lower in PBRM1-mutants
ALDH1L1	0	5	0	5	3.5378e-151	-0.396246	ENSG00000144908	-0.145349	5.95171	0.44408	0.505758	0.671599	ENSG00000144908.12	PBRM1_Mutated_vs_NonMutants	ENSG00000144908.14	10840	ALDH1L1		Down	0.996572	-0.0469961	42	44	1	PBRM1 mutated	Non-mutants	Down	consistently lower in PBRM1-mutants
ALDH8A1	0	7	0	7	1.47231562460691e-321	-0.357375	ENSG00000118514	-1.16396	4.62367	28.5036	2.05818e-07	1.08121e-05	ENSG00000118514.12	PBRM1_Mutated_vs_NonMutants	ENSG00000118514.14	64577	ALDH8A1		Down	9.78013e-06	-0.458657	42	44	0.0172587	PBRM1 mutated	Non-mutants	Down	consistently lower in PBRM1-mutants
ALOX5	0	5	0	5	4.31639e-230	-0.267783	ENSG00000012779	-0.563384	3.81193	16.8836	5.34932e-05	0.000930938	ENSG00000012779.9	PBRM1_Mutated_vs_NonMutants	ENSG00000012779.11	240	ALOX5		Down	0.0131223	-0.362652	42	44	0.252157	PBRM1 mutated	Non-mutants	Down	consistently lower in PBRM1-mutants
AMN	0	5	0	5	2.91872e-294	-0.296687	ENSG00000166126	-0.0830986	4.35489	0.139744	0.708844	0.825641	ENSG00000166126.9	PBRM1_Mutated_vs_NonMutants	ENSG00000166126.11	81693	AMN		Down	0.462054	0.0326757	42	44	0.811631	PBRM1 mutated	Non-mutants	Up	consistently lower in PBRM1-mutants
ANGPTL4	7	0	7	0	1.36709e-151	0.735589	ENSG00000167772	0.223507	7.12868	1.3079	0.253841	0.429096	ENSG00000167772.10	PBRM1_Mutated_vs_NonMutants	ENSG00000167772.12	51129	ANGPTL4		Up	0.105494	0.0101407	42	44	0.517353	PBRM1 mutated	Non-mutants	Up	consistently higher in PBRM1-mutants
ANK2	0	7	0	7	4.8063e-269	-0.382873	ENSG00000145362	-0.427708	6.83176	4.90376	0.0276767	0.092758	ENSG00000145362.15	PBRM1_Mutated_vs_NonMutants	ENSG00000145362.20	287	ANK2		Down	0.0327196	-0.185314	42	44	0.350999	PBRM1 mutated	Non-mutants	Down	consistently lower in PBRM1-mutants
ANKH	0	5	0	5	1.67833e-170	-0.389301	ENSG00000154122	0.140054	4.43942	5.03952	0.0256269	0.0875243	ENSG00000154122.11	PBRM1_Mutated_vs_NonMutants	ENSG00000154122.14	56172	ANKH		Up	NA	NA	NA	NA	NA	NA	NA	NA	consistently lower in PBRM1-mutants
ANKRD20A8P	0	8	0	8	0	-0.547838	ENSG00000229089	-0.596759	-0.530613	2.17671	0.141339	0.290008	ENSG00000229089.5	PBRM1_Mutated_vs_NonMutants	ENSG00000229089.8	NA	ANKRD20A8P		Down	NA	NA	NA	NA	NA	NA	NA	NA	consistently lower in PBRM1-mutants
ANKRD26	0	6	0	6	2.16278e-71	-0.210651	ENSG00000107890	-0.036555	4.41292	0.676225	0.411652	0.589456	ENSG00000107890.15	PBRM1_Mutated_vs_NonMutants	ENSG00000107890.17	22852	ANKRD26		Down	0.954929	-0.0621764	20	25	0.992284	PBRM1 mutated	Non-mutants	Down	consistently lower in PBRM1-mutants
ANKRD44	0	5	0	5	0	-0.395986	ENSG00000065413	-0.210396	4.65062	7.92244	0.00526075	0.0282941	ENSG00000065413.15	PBRM1_Mutated_vs_NonMutants	ENSG00000065413.20	91526	ANKRD44		Down	0.134416	-0.0283196	42	44	0.550269	PBRM1 mutated	Non-mutants	Down	consistently lower in PBRM1-mutants
ANO10	0	5	0	5	6.11013e-34	-0.0883472	ENSG00000160746	-0.0309149	3.50227	0.327812	0.567451	0.721036	ENSG00000160746.11	PBRM1_Mutated_vs_NonMutants	ENSG00000160746.13	55129	ANO10		Down	0.146101	-0.0908145	42	44	0.5656	PBRM1 mutated	Non-mutants	Down	consistently lower in PBRM1-mutants
ANXA2	7	0	7	0	7.55508980267251e-317	0.540865	ENSG00000182718	-0.0174797	7.11213	0.0352932	0.851131	0.916668	ENSG00000182718.15	PBRM1_Mutated_vs_NonMutants	ENSG00000182718.18	302	ANXA2		Down	0.0701667	0.0573125	42	44	0.45788	PBRM1 mutated	Non-mutants	Up	consistently higher in PBRM1-mutants
ANXA6	0	5	0	5	1.44732e-248	-0.201888	ENSG00000197043	-0.272304	5.86724	15.9219	8.61691e-05	0.00133913	ENSG00000197043.12	PBRM1_Mutated_vs_NonMutants	ENSG00000197043.14	309	ANXA6		Down	0.621055	-0.0134681	42	44	0.885759	PBRM1 mutated	Non-mutants	Down	consistently lower in PBRM1-mutants
APOE	0	9	0	9	0	-0.567477	ENSG00000130203	-0.274419	7.71391	2.60202	0.107956	0.240447	ENSG00000130203.8	PBRM1_Mutated_vs_NonMutants	ENSG00000130203.10	348	APOE		Down	0.0999835	-0.193183	42	44	0.50969	PBRM1 mutated	Non-mutants	Down	consistently lower in PBRM1-mutants
APPBP2	0	6	0	6	7.60905e-101	-0.27671	ENSG00000062725	-0.0438694	4.89312	1.59639	0.207562	0.376505	ENSG00000062725.8	PBRM1_Mutated_vs_NonMutants	ENSG00000062725.10	10513	APPBP2		Down	0.50347	0.00638834	12	23	0.833307	PBRM1 mutated	Non-mutants	Up	consistently lower in PBRM1-mutants
APTX	0	7	0	7	2.62011e-125	-0.285483	ENSG00000137074	-0.106071	3.04321	7.88139	0.00537781	0.0288139	ENSG00000137074.17	PBRM1_Mutated_vs_NonMutants	ENSG00000137074.20	54840	APTX		Down	0.928099	-0.00509309	42	44	0.986024	PBRM1 mutated	Non-mutants	Down	consistently lower in PBRM1-mutants
ARFGEF1	0	6	0	6	2.16181e-32	-0.23136	ENSG00000066777	-0.111771	6.05728	7.95775	0.00516216	0.0279339	ENSG00000066777.7	PBRM1_Mutated_vs_NonMutants	ENSG00000066777.9	10565	ARFGEF1		Down	0.510586	0.00025678	42	44	0.836208	PBRM1 mutated	Non-mutants	Up	consistently lower in PBRM1-mutants
ARFGEF2	0	5	0	5	6.06503e-27	-0.0468437	ENSG00000124198	0.0408117	5.98973	1.53177	0.216977	0.386964	ENSG00000124198.8	PBRM1_Mutated_vs_NonMutants	ENSG00000124198.10	10564	ARFGEF2		Up	0.734215	-0.012519	42	44	0.926314	PBRM1 mutated	Non-mutants	Down	consistently lower in PBRM1-mutants
ARHGAP24	0	7	0	7	0	-0.594945	ENSG00000138639	0.0576396	5.25734	0.429394	0.512873	0.6777	ENSG00000138639.16	PBRM1_Mutated_vs_NonMutants	ENSG00000138639.18	83478	ARHGAP24		Up	0.976005	0.0422179	42	44	0.995754	PBRM1 mutated	Non-mutants	Up	consistently lower in PBRM1-mutants
ARID5B	0	5	0	5	8.26128e-52	-0.125256	ENSG00000150347	0.0565782	5.79195	0.594401	0.441431	0.616971	ENSG00000150347.13	PBRM1_Mutated_vs_NonMutants	ENSG00000150347.17	84159	ARID5B		Up	0.147527	-0.098679	25	28	0.568773	PBRM1 mutated	Non-mutants	Down	consistently lower in PBRM1-mutants
ARNT2	5	0	5	0	0	0.48993	ENSG00000172379	0.596619	3.69608	16.4729	6.55489e-05	0.00108316	ENSG00000172379.17	PBRM1_Mutated_vs_NonMutants	ENSG00000172379.21	9915	ARNT2		Up	0.193151	0.191382	14	12	0.624759	PBRM1 mutated	Non-mutants	Up	consistently higher in PBRM1-mutants
ASAH1	0	8	0	8	4.38249e-170	-0.282543	ENSG00000104763	-0.0519823	6.84127	0.488834	0.485081	0.655587	ENSG00000104763.16	PBRM1_Mutated_vs_NonMutants	ENSG00000104763.20	427	ASAH1		Down	0.411258	-0.0443267	42	44	0.784719	PBRM1 mutated	Non-mutants	Down	consistently lower in PBRM1-mutants
ASAP1	0	5	0	5	6.12896e-92	-0.602004	ENSG00000153317	-0.0360903	4.74674	0.305927	0.580672	0.731392	ENSG00000153317.13	PBRM1_Mutated_vs_NonMutants	ENSG00000153317.15	50807	ASAP1		Down	0.396685	-0.00302509	42	44	0.775928	PBRM1 mutated	Non-mutants	Down	consistently lower in PBRM1-mutants
ASXL2	0	6	0	6	3.28735e-50	-0.157876	ENSG00000143970	0.0940048	5.10763	4.80537	0.0292691	0.0964493	ENSG00000143970.15	PBRM1_Mutated_vs_NonMutants	ENSG00000143970.17	55252	ASXL2		Up	0.308837	0.0361159	19	20	0.725369	PBRM1 mutated	Non-mutants	Up	consistently lower in PBRM1-mutants
ATE1	0	6	0	6	6.56109e-28	-0.108052	ENSG00000107669	0.0309466	4.37085	0.479863	0.48911	0.658787	ENSG00000107669.16	PBRM1_Mutated_vs_NonMutants	ENSG00000107669.18	11101	ATE1		Up	0.421147	0.0164438	42	44	0.790272	PBRM1 mutated	Non-mutants	Up	consistently lower in PBRM1-mutants
ATP10D	0	5	0	5	5.28846e-95	-0.195489	ENSG00000145246	-0.113228	5.19964	6.5891	0.0108278	0.0477929	ENSG00000145246.12	PBRM1_Mutated_vs_NonMutants	ENSG00000145246.14	57205	ATP10D		Down	0.189277	-0.142099	7	8	0.619304	PBRM1 mutated	Non-mutants	Down	consistently lower in PBRM1-mutants
ATP5F1C	0	5	0	5	2.9259e-23	-0.115619	ENSG00000165629	-0.122908	5.65654	5.51507	0.0196123	0.0726145	ENSG00000165629.18	PBRM1_Mutated_vs_NonMutants	ENSG00000165629.20	509	ATP5F1C		Down	0.0913072	0.0269008	42	44	0.495188	PBRM1 mutated	Non-mutants	Up	consistently lower in PBRM1-mutants
ATP6V1A	0	7	0	7	1.36437e-100	-0.240456	ENSG00000114573	-0.0795774	6.35266	1.58524	0.209151	0.378355	ENSG00000114573.8	PBRM1_Mutated_vs_NonMutants	ENSG00000114573.10	523	ATP6V1A		Down	0.467318	0.0196866	42	44	0.812341	PBRM1 mutated	Non-mutants	Up	consistently lower in PBRM1-mutants
ATP6V1C1	0	8	0	8	2.57892e-98	-0.25201	ENSG00000155097	-0.236969	5.52809	18.3199	2.63882e-05	0.000531268	ENSG00000155097.10	PBRM1_Mutated_vs_NonMutants	ENSG00000155097.12	528	ATP6V1C1		Down	0.132168	-0.0634365	42	44	0.547279	PBRM1 mutated	Non-mutants	Down	consistently lower in PBRM1-mutants
ATP6V1H	0	6	0	6	5.3522e-49	-0.35113	ENSG00000047249	-0.204944	4.32778	13.922	0.000234602	0.00293959	ENSG00000047249.15	PBRM1_Mutated_vs_NonMutants	ENSG00000047249.18	51606	ATP6V1H		Down	0.127757	-0.0650756	42	44	0.542597	PBRM1 mutated	Non-mutants	Down	consistently lower in PBRM1-mutants
BACE2	6	0	6	0	2.65629e-280	0.406786	ENSG00000182240	0.548541	4.82231	12.5449	0.000471699	0.0049012	ENSG00000182240.14	PBRM1_Mutated_vs_NonMutants	ENSG00000182240.16	25825	BACE2		Up	NA	NA	3	1	NA	PBRM1 mutated	Non-mutants	NA	consistently higher in PBRM1-mutants
BAZ2B	0	8	0	8	1.69182e-253	-0.711188	ENSG00000123636	-0.162229	5.95507	9.05402	0.00288185	0.0182143	ENSG00000123636.16	PBRM1_Mutated_vs_NonMutants	ENSG00000123636.18	29994	BAZ2B		Down	NA	NA	5	4	NA	PBRM1 mutated	Non-mutants	NA	consistently lower in PBRM1-mutants
BBX	0	7	0	7	3.16408e-287	-0.418344	ENSG00000114439	-0.365292	5.73963	79.0735	1.08795e-16	8.47435e-14	ENSG00000114439.17	PBRM1_Mutated_vs_NonMutants	ENSG00000114439.19	56987	BBX		Down	0.000417948	-0.134978	42	44	0.0864481	PBRM1 mutated	Non-mutants	Down	consistently lower in PBRM1-mutants
BCL2L13	0	5	0	5	1.48721e-48	-0.101791	ENSG00000099968	-0.00947789	5.11116	0.0353448	0.851023	0.91664	ENSG00000099968.16	PBRM1_Mutated_vs_NonMutants	ENSG00000099968.18	23786	BCL2L13		Down	0.462054	0.0134443	42	44	0.811631	PBRM1 mutated	Non-mutants	Up	consistently lower in PBRM1-mutants
BDP1	6	0	6	0	7.50933e-18	0.250812	ENSG00000145734	0.187712	5.91708	27.7243	2.95853e-07	1.47203e-05	ENSG00000145734.17	PBRM1_Mutated_vs_NonMutants	ENSG00000145734.19	55814	BDP1		Up	0.863267	0.159235	10	11	0.967617	PBRM1 mutated	Non-mutants	Up	consistently higher in PBRM1-mutants
BICD1	8	0	8	0	9.3541e-292	0.210143	ENSG00000151746	0.0882403	4.38307	0.728248	0.394247	0.573116	ENSG00000151746.12	PBRM1_Mutated_vs_NonMutants	ENSG00000151746.15	636	BICD1		Up	0.0599931	0.0957298	42	44	0.436268	PBRM1 mutated	Non-mutants	Up	consistently higher in PBRM1-mutants
BLNK	0	6	0	6	2.10115e-08	-0.0581163	ENSG00000095585	0.0295364	2.67799	0.116943	0.732654	0.84072	ENSG00000095585.15	PBRM1_Mutated_vs_NonMutants	ENSG00000095585.17	29760	BLNK		Up	0.436235	-0.0896581	42	44	0.796179	PBRM1 mutated	Non-mutants	Down	consistently lower in PBRM1-mutants
BTRC	0	5	0	5	0.000335684	-0.00996072	ENSG00000166167	0.00188486	3.70965	0.00296302	0.956632	0.976409	ENSG00000166167.16	PBRM1_Mutated_vs_NonMutants	ENSG00000166167.18	8945	BTRC		Up	NA	NA	NA	NA	NA	NA	NA	NA	consistently lower in PBRM1-mutants
C11orf49	0	6	0	6	4.91476e-176	-0.331262	ENSG00000149179	-0.0920467	3.32595	3.73646	0.0543365	0.150178	ENSG00000149179.12	PBRM1_Mutated_vs_NonMutants	ENSG00000149179.14	79096	C11orf49		Down	NA	NA	NA	NA	NA	NA	NA	NA	consistently lower in PBRM1-mutants
C16orf74	0	7	0	7	2.67939e-252	-0.425762	ENSG00000154102	0.0503876	0.681287	0.060065	0.806589	0.888652	ENSG00000154102.9	PBRM1_Mutated_vs_NonMutants	ENSG00000154102.11	404550	C16orf74		Up	NA	NA	1	5	NA	PBRM1 mutated	Non-mutants	NA	consistently lower in PBRM1-mutants
C1orf21	0	10	0	10	0	-0.285217	ENSG00000116667	0.0929676	2.96824	0.504477	0.478184	0.649197	ENSG00000116667.11	PBRM1_Mutated_vs_NonMutants	ENSG00000116667.15	81563	C1orf21		Up	0.555587	-0.26044	9	13	0.852806	PBRM1 mutated	Non-mutants	Down	consistently lower in PBRM1-mutants
C20orf194	0	5	0	5	5.08577e-58	-0.119821	ENSG00000088854	0.00587784	4.80962	0.0178867	0.893712	0.941256	ENSG00000088854.12	PBRM1_Mutated_vs_NonMutants	ENSG00000088854.13	25943	C20orf194		Up	0.705891	0.0691149	30	36	0.917577	PBRM1 mutated	Non-mutants	Up	consistently lower in PBRM1-mutants
C2CD5	0	5	0	5	1.0413e-22	-0.133174	ENSG00000111731	0.0197536	4.84947	0.251595	0.616384	0.759611	ENSG00000111731.11	PBRM1_Mutated_vs_NonMutants	ENSG00000111731.12	9847	C2CD5		Up	0.359357	0.0149893	42	44	0.752993	PBRM1 mutated	Non-mutants	Up	consistently lower in PBRM1-mutants
CA13	0	6	0	6	6.21182e-247	-0.330659	ENSG00000185015	-0.390977	2.47222	22.5762	3.36453e-06	0.000105852	ENSG00000185015.6	PBRM1_Mutated_vs_NonMutants	ENSG00000185015.8	377677	CA13		Down	0.0863959	-0.187436	42	44	0.489386	PBRM1 mutated	Non-mutants	Down	consistently lower in PBRM1-mutants
CA3	0	6	0	6	0	-0.463873	ENSG00000164879	-0.764507	0.5292	31.5449	5.05548e-08	3.33913e-06	ENSG00000164879.6	PBRM1_Mutated_vs_NonMutants	ENSG00000164879.7	761	CA3		Down	0.0772073	-0.333634	42	44	0.470351	PBRM1 mutated	Non-mutants	Down	consistently lower in PBRM1-mutants
CACNA1D	0	7	0	7	2.92394e-19	-0.0574339	ENSG00000157388	0.223065	3.56382	2.93308	0.087989	0.208946	ENSG00000157388.12	PBRM1_Mutated_vs_NonMutants	ENSG00000157388.19	776	CACNA1D		Up	NA	NA	NA	NA	NA	NA	NA	NA	consistently lower in PBRM1-mutants
CACNB2	0	8	0	8	5.65099e-179	-0.498889	ENSG00000165995	-0.0197906	2.60212	0.060279	0.806252	0.888416	ENSG00000165995.17	PBRM1_Mutated_vs_NonMutants	ENSG00000165995.22	783	CACNB2		Down	NA	NA	NA	NA	NA	NA	NA	NA	consistently lower in PBRM1-mutants
CALD1	6	0	6	0	6.62959e-151	0.435475	ENSG00000122786	0.099727	7.26468	1.64214	0.201188	0.368673	ENSG00000122786.18	PBRM1_Mutated_vs_NonMutants	ENSG00000122786.20	800	CALD1		Up	0.253751	0.140927	42	44	0.677608	PBRM1 mutated	Non-mutants	Up	consistently higher in PBRM1-mutants
CASC1	0	5	0	5	6.51384e-173	-0.274947	NA	NA	NA	NA	NA	NA	NA	NA	NA	NA	NA	NA	NA	NA	NA	NA	NA	NA	NA	NA	NA	consistently lower in PBRM1-mutants
CAV1	8	0	8	0	0	0.991334	ENSG00000105974	0.589481	5.82472	29.3224	1.40771e-07	7.782e-06	ENSG00000105974.10	PBRM1_Mutated_vs_NonMutants	ENSG00000105974.13	857	CAV1		Up	0.00176959	0.423301	42	44	0.136073	PBRM1 mutated	Non-mutants	Up	consistently higher in PBRM1-mutants
CAV2	5	0	5	0	0	0.472599	ENSG00000105971	0.423192	5.06562	25.1137	1.00733e-06	4.0061e-05	ENSG00000105971.13	PBRM1_Mutated_vs_NonMutants	ENSG00000105971.15	858	CAV2		Up	0.0649174	0.230595	42	44	0.44749	PBRM1 mutated	Non-mutants	Up	consistently higher in PBRM1-mutants
CBR4	0	5	0	5	8.35872e-48	-0.206511	ENSG00000145439	0.007506	4.05887	0.0212587	0.884191	0.935985	ENSG00000145439.10	PBRM1_Mutated_vs_NonMutants	ENSG00000145439.12	84869	CBR4		Up	0.411258	-0.0024926	42	44	0.784719	PBRM1 mutated	Non-mutants	Down	consistently lower in PBRM1-mutants
CCDC102B	0	5	0	5	6.15807e-181	-0.388439	ENSG00000150636	0.158816	3.40311	2.49033	0.115779	0.252202	ENSG00000150636.14	PBRM1_Mutated_vs_NonMutants	ENSG00000150636.17	79839	CCDC102B		Up	NA	NA	2	6	NA	PBRM1 mutated	Non-mutants	NA	consistently lower in PBRM1-mutants
CCDC158	0	6	0	6	0	-0.348359	ENSG00000163749	-0.739671	1.16694	10.2452	0.00154297	0.0116716	ENSG00000163749.16	PBRM1_Mutated_vs_NonMutants	ENSG00000163749.17	339965	CCDC158		Down	NA	NA	NA	NA	NA	NA	NA	NA	consistently lower in PBRM1-mutants
CCND3	6	0	6	0	2.19497e-46	0.116674	ENSG00000112576	-0.12431	3.8583	2.10118	0.148406	0.299396	ENSG00000112576.11	PBRM1_Mutated_vs_NonMutants	ENSG00000112576.13	896	CCND3		Down	NA	NA	NA	NA	NA	NA	NA	NA	consistently higher in PBRM1-mutants
CCSER2	0	6	0	6	2.57906e-20	-0.100392	ENSG00000107771	-0.0212015	4.89996	0.278717	0.597999	0.745087	ENSG00000107771.14	PBRM1_Mutated_vs_NonMutants	ENSG00000107771.17	54462	CCSER2		Down	0.82007	0.0309793	30	30	0.954389	PBRM1 mutated	Non-mutants	Up	consistently lower in PBRM1-mutants
CDH16	0	6	0	6	9.48287e-30	-0.0793397	ENSG00000166589	0.189353	6.6187	1.93557	0.165354	0.322388	ENSG00000166589.11	PBRM1_Mutated_vs_NonMutants	ENSG00000166589.13	1014	CDH16		Up	0.0521146	-0.120825	42	44	0.413016	PBRM1 mutated	Non-mutants	Down	consistently lower in PBRM1-mutants
CDH4	0	8	0	8	0	-1.70404	ENSG00000179242	-1.16817	1.90331	26.3136	5.72532e-07	2.52596e-05	ENSG00000179242.14	PBRM1_Mutated_vs_NonMutants	ENSG00000179242.16	1002	CDH4		Down	0.0735931	-0.236177	21	28	0.467034	PBRM1 mutated	Non-mutants	Down	consistently lower in PBRM1-mutants
CDH9	0	5	0	5	4.98726e-65	-0.239767	ENSG00000113100	0.335172	1.20427	1.01016	0.315811	0.495509	ENSG00000113100.8	PBRM1_Mutated_vs_NonMutants	ENSG00000113100.10	1007	CDH9		Up	0.211783	-0.127764	28	28	0.648053	PBRM1 mutated	Non-mutants	Down	consistently lower in PBRM1-mutants
CDHR5	0	7	0	7	0	-0.482841	ENSG00000099834	-0.0670918	5.13099	0.0867612	0.768574	0.864215	ENSG00000099834.17	PBRM1_Mutated_vs_NonMutants	ENSG00000099834.19	53841	CDHR5		Down	0.000770361	-0.446303	42	44	0.112792	PBRM1 mutated	Non-mutants	Down	consistently lower in PBRM1-mutants
CDK12	0	6	0	6	6.44169e-20	-0.109058	ENSG00000167258	0.0467643	4.9379	1.97716	0.160899	0.316653	ENSG00000167258.12	PBRM1_Mutated_vs_NonMutants	ENSG00000167258.15	51755	CDK12		Up	0.373091	-0.0261503	42	44	0.759674	PBRM1 mutated	Non-mutants	Down	consistently lower in PBRM1-mutants
[truncated: 385 more rows]

## Sheet: 4_PBRM1_DAPs
peak	Count_sig.snATAC	Gene	DAP_direction	avg_log2FC	peak2gene_type	peak.coaccess	peak2gene_type.coaccess	genesymbol.coaccess	coaccess_score
[truncated: 1,146 more rows]
