# Supplementary material for: Epigenetic and transcriptomic characterization reveals progression markers and essential pathways in clear cell renal cell carcinoma
Source: Nat Commun. 2023 Mar 27;14:1681. doi: 10.1038/s41467-023-37211-7 (PMC10042888; doi:10.1038/s41467-023-37211-7)
Supplement: Supplementary file 9 — Source Data [file 41467_2023_37211_MOESM9_ESM.xlsx]

## Sheet: F1b.left
UMAP_1	UMAP_2	Cell_group
0.800597	13.1809	Unknown
-8.50495	-9.78864	Unknown
5.24871	-10.2394	Unknown
11.671	4.23894	Unknown
7.58614	-8.38113	Unknown
-7.44775	-9.71165	Unknown
-7.2847	-7.54074	Unknown
7.42047	-8.20821	Unknown
-8.1209	-8.4199	Unknown
-4.233	6.20953	Unknown
-5.75354	4.01598	Unknown
-3.29775	6.07566	Unknown
0.755338	8.59931	Unknown
-5.51767	3.88594	Unknown
-3.33882	6.01824	Unknown
-8.08865	-8.35885	Unknown
-2.31722	-12.3093	Unknown
-6.4531	4.38406	Unknown
-7.66054	-9.64626	Unknown
0.456872	6.17257	Unknown
-2.7976	6.32881	Unknown
-2.61539	6.42232	Unknown
-2.86561	5.95345	Unknown
0.325703	5.97086	Unknown
-2.34142	-12.0855	Unknown
-2.37644	9.42835	Unknown
-2.28238	-12.2904	Unknown
-7.55581	-7.39079	Unknown
-6.38375	5.42518	Unknown
0.525022	7.01559	Unknown
-4.09988	6.37325	Unknown
-1.04895	4.96589	Unknown
-2.26039	6.38878	Unknown
-6.39315	6.79824	Unknown
-4.5159	7.7518	Unknown
-2.44608	-12.4238	Unknown
-3.97019	7.79715	Unknown
-4.01515	6.12403	Unknown
-2.21264	6.20938	Unknown
-0.0291709	5.67844	Unknown
-7.66743	-9.15212	Unknown
-1.93788	5.91381	Unknown
-8.02947	-8.40719	Unknown
-8.16835	-8.43002	Unknown
0.687574	6.95227	Unknown
-4.62882	6.9726	Unknown
-4.6634	7.13425	Unknown
-5.93421	7.56574	Unknown
-6.5183	4.5585	Unknown
-4.0618	6.08535	Unknown
-6.32456	5.26375	Unknown
-3.07899	5.51827	Unknown
-8.3421	-9.92956	Unknown
-2.81377	-12.5977	Unknown
-2.37775	-11.8295	Unknown
-6.06979	-10.8653	Unknown
-3.11128	-11.9293	Unknown
-6.12731	-11.3235	Unknown
5.76218	-9.74735	Unknown
7.44986	-9.74508	Unknown
-7.00748	-10.4425	Unknown
7.11738	-9.72176	Unknown
8.36252	-9.73671	Unknown
-6.90473	-9.02567	Unknown
-7.88157	-7.78459	Unknown
-5.20649	-9.45809	Unknown
-8.13129	-11.8054	Unknown
-4.91261	-9.47974	Unknown
-8.52859	-9.59623	Unknown
-7.89286	-7.82624	Unknown
-8.14069	-11.3841	Unknown
1.06443	11.5686	Unknown
-5.83069	-9.03977	Unknown
0.623984	11.2662	Unknown
-7.83238	-7.82887	Unknown
-5.99266	-8.63858	Unknown
-8.93575	-10.5717	Unknown
-6.62132	-9.43163	Unknown
-5.44241	-9.15531	Unknown
-7.38932	-9.11254	Unknown
-5.91248	-8.84901	Unknown
-5.8657	-8.89181	Unknown
-7.8369	-7.81127	Unknown
12.2401	5.91509	Unknown
7.91399	-2.16304	Unknown
5.80734	-10.2979	Unknown
-8.10405	-9.80441	Unknown
-8.02094	-10.2226	Unknown
-8.59649	-9.83674	Unknown
-7.38239	-9.41411	Unknown
-8.55203	-10.0301	Unknown
-8.54702	-9.72136	Unknown
-7.98133	-9.89054	Unknown
-8.09504	-9.85425	Unknown
-8.6321	-10.1003	Unknown
11.7023	-5.60725	Unknown
-8.10454	-9.61737	Unknown
5.30347	-7.92633	Unknown
-8.05656	-10.2526	Unknown
-7.38773	-9.86362	Unknown
-7.48974	-9.57101	Unknown
-7.77418	-10.2572	Unknown
5.61638	-9.91557	Unknown
-7.88408	-10.313	Unknown
5.30928	-9.76224	Unknown
-8.48103	-9.34851	Unknown
6.17105	-10.2451	Unknown
5.12291	-9.93498	Unknown
6.32184	-10.6876	Unknown
-8.06825	-9.71843	Unknown
-7.15286	-9.57857	Unknown
-8.08463	-10.1982	Unknown
-8.17429	-11.2663	Unknown
-8.19234	-9.60137	Unknown
5.86367	-9.65587	Unknown
-7.33662	-9.15293	Unknown
6.12418	-10.3217	Unknown
5.84043	-10.3747	Unknown
-8.05101	-9.80015	Unknown
-8.56105	-10.1158	Unknown
-8.18819	-10.0248	Unknown
-7.39469	-10.7573	Unknown
5.64923	-9.63925	Unknown
4.9667	-7.6021	Unknown
5.70905	-10.6251	Unknown
-8.49675	-9.63587	Unknown
-8.33714	-10.1581	Unknown
5.09847	-9.82177	Unknown
5.94558	-10.3444	Unknown
5.14118	-9.91802	Unknown
6.56792	-10.9433	Unknown
-7.87429	-10.7201	Unknown
5.71346	-9.7248	Unknown
5.87517	-10.3041	Unknown
-8.0475	-9.15042	Unknown
-6.52616	-9.87741	Unknown
5.16564	-8.83001	Unknown
7.96573	-9.52061	Unknown
6.25231	-11.3511	Unknown
7.67776	-9.57909	Unknown
8.25813	-9.53967	Unknown
7.91851	-10.0297	Unknown
5.85266	-9.23601	Unknown
-7.93671	-8.75178	Unknown
-6.73464	5.87803	Unknown
-6.89519	-11.2373	Unknown
-3.03962	-12.3678	Unknown
-6.68931	-8.07079	Unknown
5.70264	-6.58605	Unknown
2.9383	2.41451	Unknown
4.41146	1.46178	Unknown
-5.19546	-10.2863	Unknown
-8.46164	-11.9768	Unknown
3.55057	1.64457	Unknown
-8.01022	-12.5584	Unknown
-4.64792	-10.025	Unknown
1.94081	2.7499	Unknown
-2.31621	-11.8251	Unknown
3.35804	2.34487	Unknown
3.72292	1.51011	Unknown
-4.85263	-10.7528	Unknown
5.25309	1.24716	Unknown
-5.95128	-10.4479	Unknown
3.59027	2.05157	Unknown
-5.19517	-10.2628	Unknown
-5.54343	-10.3908	Unknown
-5.20908	-10.4644	Unknown
5.38579	1.47372	Unknown
-5.09406	-10.8213	Unknown
3.36444	1.78526	Unknown
-6.89819	5.06421	Unknown
2.92976	2.34973	Unknown
-4.69838	-9.69298	Unknown
-7.22797	-12.2395	Unknown
5.0017	-4.28452	Unknown
-4.59289	-10.2265	Unknown
-4.97581	-9.87584	Unknown
-6.21414	-11.2733	Unknown
3.96149	1.69807	Unknown
-5.31165	-10.6536	Unknown
4.96026	1.07433	Unknown
-8.57174	-11.8589	Unknown
-8.47566	-12.1072	Unknown
8.40465	-8.9066	Unknown
1.28527	-3.89417	Unknown
4.61075	0.782548	Unknown
2.882	2.50909	Unknown
2.9181	2.3677	Unknown
2.37629	2.59354	Unknown
1.30553	-3.78643	Unknown
8.94062	-9.29185	Unknown
-3.6585	9.48761	Unknown
5.39542	-8.62198	Unknown
-2.56223	7.42128	Unknown
8.08874	-9.15544	Unknown
-2.84331	7.82679	Unknown
2.7429	-8.70218	Unknown
3.94535	-10.3427	Unknown
8.62284	-9.1806	Unknown
-3.52412	9.31158	Unknown
-4.62724	9.06133	Unknown
6.13858	-9.14184	Unknown
8.75331	-9.37661	Unknown
8.6011	-9.41076	Unknown
8.55051	-9.3554	Unknown
-3.85534	9.6148	Unknown
2.75453	-8.76556	Unknown
-6.78455	-11.0934	Unknown
-4.34501	-9.72547	Unknown
-5.50018	-11.0235	Unknown
-4.86397	-10.6767	Unknown
-6.69421	-11.0443	Unknown
-6.43608	-11.0313	Unknown
-5.51497	2.42177	Unknown
0.872934	5.74397	Unknown
-2.3454	-11.8556	Unknown
1.02208	5.88322	Unknown
-7.61882	-10.7571	Unknown
-8.2059	-11.785	Unknown
4.61722	-4.93505	Unknown
4.06893	-7.54236	Unknown
11.9933	5.06694	Unknown
12.0413	5.25082	Unknown
3.39234	-6.29927	Unknown
11.3186	5.1668	Unknown
11.8643	5.16478	Unknown
11.7852	4.395	Unknown
11.7	4.94874	Unknown
3.72065	-9.13039	Unknown
-5.12845	-1.63345	Unknown
8.16954	-8.65991	Unknown
-5.68715	-3.20592	Unknown
-4.42346	-2.02949	Unknown
-4.77101	-1.63337	Unknown
-4.50962	-1.33042	Unknown
-4.88836	-1.47854	Unknown
-5.21307	-3.05317	Unknown
-5.5922	-0.710691	Unknown
-5.26143	-2.90664	Unknown
-5.49873	-2.64533	Unknown
-6.25983	-2.28014	Unknown
8.34655	-8.78631	Unknown
-5.26431	-1.73388	Unknown
5.29347	-7.10059	Unknown
-4.51808	-1.80685	Unknown
9.20898	-7.73641	Unknown
-5.28854	-3.2091	Unknown
-5.22228	-2.98315	Unknown
8.33224	-8.81026	Unknown
-4.75289	-1.71656	Unknown
-5.13345	-2.3904	Unknown
-5.30804	-3.31286	Unknown
11.9709	1.47508	Unknown
-4.72851	-1.43641	Unknown
0.381607	-1.67733	Unknown
11.5246	4.82616	Unknown
-1.5089	-4.34753	Unknown
-1.51878	-4.20062	Unknown
3.92477	-5.6639	Unknown
11.7734	2.84572	Unknown
-1.36894	-4.67205	Unknown
3.68102	-7.29078	Unknown
11.5676	4.59569	Unknown
-4.4506	-10.1178	Unknown
11.1879	0.284642	Unknown
12.2694	1.02722	Unknown
11.6333	2.07774	Unknown
12.4906	2.83221	Unknown
12.3144	2.75652	Unknown
13.3349	0.430774	Unknown
11.6083	2.66918	Unknown
-2.9362	-12.6474	Unknown
12.0456	3.16771	Unknown
-4.51158	-9.74312	Unknown
11.3485	2.6362	Unknown
11.7107	2.55782	Unknown
11.934	2.87515	Unknown
6.25891	-7.15872	Unknown
11.5548	2.97529	Unknown
11.8365	4.18554	Unknown
11.9548	5.99698	Unknown
11.4605	2.23744	Unknown
0.743844	-1.62737	Unknown
11.8314	4.76545	Unknown
12.3434	2.8858	Unknown
12.2423	2.88796	Unknown
11.5711	2.28207	Unknown
11.4781	2.78368	Unknown
11.67	2.22771	Unknown
12.8825	3.24375	Unknown
5.96508	1.31887	Unknown
12.5849	3.67602	Unknown
5.64332	2.14178	Unknown
4.77452	1.48622	Unknown
5.25464	1.57089	Unknown
5.36906	1.72577	Unknown
-4.29203	-10.2794	Unknown
-5.00142	-10.5584	Unknown
-7.42895	-11.8637	Unknown
-7.89033	-11.9645	Unknown
-4.47561	-10.4866	Unknown
-8.50261	-12.2872	Unknown
-8.19978	-12.3965	Unknown
-5.76554	-11.0383	Unknown
-7.77332	-12.2182	Unknown
-7.88554	-12.1356	Unknown
4.5549	0.44646	Unknown
4.24107	0.269106	Unknown
4.98478	0.796483	Unknown
4.60308	0.48064	Unknown
-5.36391	2.53828	Unknown
-5.66396	5.32905	Unknown
-7.80476	-8.04411	Unknown
5.29854	-9.78285	Unknown
-5.5307	1.9742	Unknown
-5.53146	2.05218	Unknown
-5.47087	2.00631	Unknown
-4.94707	2.73479	Unknown
-5.58236	3.75622	Unknown
4.82828	-9.56579	Unknown
-4.60326	3.31713	Unknown
-5.39972	2.88477	Unknown
-5.16883	2.61817	Unknown
-5.32093	3.11118	Unknown
7.26684	-9.93453	Unknown
-6.74344	-11.0112	Unknown
-5.23884	-10.3074	Unknown
-5.37692	-10.473	Unknown
-6.06719	-9.08195	Unknown
-9.05084	5.48522	Unknown
-5.4406	-11.0241	Unknown
-6.78369	-11.3163	Immune others
-6.55684	-11.04	Immune others
6.30691	-10.5431	Immune others
-7.84669	-11.9997	Immune others
3.65329	-10.0715	Immune others
-6.49766	-11.1017	Immune others
-7.62886	-10.8488	Immune others
8.98416	-9.66357	Immune others
-7.83516	-10.7166	Immune others
5.05646	-9.4892	Immune others
5.83629	-9.37217	Immune others
-8.57499	-10.1082	Immune others
-6.91533	-9.68681	Immune others
7.17132	-9.39518	Immune others
-6.80432	-10.9316	Immune others
-8.44069	-9.61761	Immune others
-7.40787	-11.3278	Immune others
4.11084	-8.77634	Immune others
6.59645	-10.7126	Immune others
-6.92124	-11.0166	Immune others
-8.28609	-10.4811	Immune others
-6.9109	-10.697	Immune others
-8.17088	-10.5456	Immune others
-7.2721	-10.7801	Immune others
-6.92742	-10.6958	Immune others
-7.5516	-10.8097	Immune others
6.93475	-6.67437	Immune others
-6.60861	-10.9589	Immune others
-6.74801	-10.7871	Immune others
-8.02069	-10.6516	Immune others
-7.64802	-10.6273	Immune others
-7.38371	-11.3	Immune others
-7.56151	-11.2723	Immune others
-7.51194	-10.7859	Immune others
-7.5859	-10.0585	Immune others
-7.5647	-11.4573	Immune others
-7.53555	-11.3112	Immune others
-7.71264	-11.0014	Immune others
-4.65647	-11.2817	Immune others
-8.3305	-10.5277	Immune others
-7.99302	-11.5679	Immune others
-6.54335	-10.5228	Immune others
-7.64063	-10.7626	Immune others
-7.67949	-9.88465	Immune others
-7.49446	-11.3356	Immune others
-7.03898	-10.972	Immune others
6.25052	-10.3847	Immune others
8.70237	-8.72702	Immune others
3.7928	-9.86776	Immune others
-9.13464	-10.7395	Immune others
-6.76321	4.64253	Immune others
-5.56169	-11.0713	Immune others
-9.13987	-10.6542	Immune others
-8.22426	-11.7805	Immune others
7.22772	-6.01924	Immune others
2.80725	-8.74222	Immune others
7.40081	-9.57721	Immune others
8.06824	-7.459	Immune others
2.82652	-8.71131	Immune others
-8.03712	-11.6939	Immune others
-8.09779	-11.7994	Immune others
8.65906	-9.17873	Immune others
-8.67855	-10.7193	Immune others
6.2648	-9.38743	Immune others
-8.04864	-11.33	Immune others
5.41718	-8.62748	Immune others
-8.63023	-9.31816	Immune others
-7.81899	-11.8134	Immune others
-8.63319	-9.06421	Immune others
-8.41302	-10.4631	Immune others
-6.10089	-11.1879	Immune others
-7.6887	-12.3455	Immune others
-8.20053	-10.5826	Immune others
-8.61078	-9.54091	Immune others
-8.15449	-11.1025	Immune others
2.81821	-8.71877	Immune others
-8.47983	-10.2219	Immune others
7.25259	-9.79967	Immune others
-8.60541	-9.10376	Immune others
-8.27902	-9.02648	Immune others
-8.3969	-10.4338	Immune others
-8.77376	-9.73858	Immune others
4.63723	-7.07283	Immune others
-8.59432	-9.16488	Immune others
2.73891	-8.77431	Immune others
-8.38559	-10.5521	Immune others
-7.67253	-11.6794	Immune others
-8.34873	-10.4036	Immune others
-7.94125	-12.3401	Immune others
-7.00649	-10.9048	Immune others
-8.38863	-10.3902	Immune others
-8.69187	-9.51728	Immune others
-6.98229	-10.2979	Immune others
-8.52855	-9.03929	Immune others
4.47909	-8.03153	Immune others
-6.40739	-8.54419	Immune others
-8.69391	-9.6191	Immune others
-8.32662	-10.4566	Immune others
2.72825	-8.76255	Immune others
2.75991	-8.76453	Immune others
-7.5996	-9.01495	Immune others
7.62382	-9.19657	Immune others
6.69192	-9.12231	Immune others
-8.6964	-9.15396	Immune others
5.40504	-8.58954	Immune others
-8.58234	-10.0566	Immune others
-8.20202	-9.43277	Immune others
-8.62076	-12.1324	Immune others
-8.64165	-9.17215	Immune others
-8.35506	-9.21255	Immune others
6.53441	-7.20613	Immune others
-8.16909	-9.26513	Immune others
-8.09481	-11.8738	Immune others
-8.48122	-10.2999	Immune others
-8.55032	-10.1279	Immune others
3.54554	-6.3271	Immune others
4.05302	-10.0281	Immune others
6.86042	-6.98464	Immune others
-8.0755	-8.59044	Immune others
-7.1347	-10.8533	Immune others
-7.58424	-10.1149	Immune others
-8.37546	-10.3022	Immune others
3.77611	-9.94251	Immune others
-8.09765	-8.37677	Immune others
-7.83465	-11.5284	Immune others
-8.03354	-8.20714	Immune others
3.9219	-9.32712	Immune others
-8.34014	-10.5028	Immune others
6.65659	-7.88405	Immune others
-8.58751	-9.03026	Immune others
7.48264	-8.25053	Immune others
8.02191	-5.97855	Immune others
-7.47444	-8.91717	Immune others
5.96431	-9.19242	Immune others
5.56383	-8.14652	Immune others
-8.35882	-9.53059	Immune others
-6.95823	-10.9156	Immune others
-7.79253	-10.7223	Immune others
6.62837	-10.3527	Immune others
-8.19374	-10.612	Immune others
-7.93154	-10.6863	Immune others
-6.79571	-11.3004	Immune others
5.80918	-7.58451	Immune others
-6.9813	-10.7198	Immune others
-7.91752	-10.7225	Immune others
-6.22254	-10.9942	Immune others
-7.79066	-10.5935	Immune others
-6.95689	-9.21962	Immune others
-8.31899	-10.4925	Immune others
6.44268	-7.42092	Immune others
-6.73811	-11.5116	Immune others
-7.57226	-10.7902	Immune others
-6.01094	-11.0812	Immune others
-4.4258	-10.486	Immune others
-7.68146	-10.6876	Immune others
4.64498	-9.01262	Immune others
-7.69998	-10.8025	Immune others
3.8977	-9.76941	Immune others
-8.35367	-10.5108	Immune others
3.76138	-9.7978	Immune others
-5.93016	-10.9423	Immune others
-7.79082	-10.6943	Immune others
-6.18482	-11.4598	Immune others
-7.86449	-10.6813	Immune others
-6.92907	-10.9557	Immune others
-7.27751	-10.9738	Immune others
-6.76508	-10.8937	Immune others
5.20416	-7.34234	Immune others
-7.05956	-10.9813	Immune others
-4.82091	-11.1389	Immune others
-7.66793	-10.7557	Immune others
3.81588	-10.0906	Immune others
-7.60933	-10.8079	Immune others
-5.01826	-11.2018	Immune others
-7.77859	-11.819	Immune others
4.78459	-9.72103	Immune others
-8.22894	-10.5396	Immune others
-5.17128	-11.1415	Immune others
-7.67658	-10.7424	Immune others
-7.29729	-10.8275	Immune others
-7.59401	-9.76868	Immune others
-4.91832	-11.1747	Immune others
3.81965	-9.19589	Immune others
-6.37425	-10.684	Immune others
-8.06478	-10.6623	Immune others
6.44278	-8.9857	Immune others
-8.08468	-10.6261	Immune others
7.00782	-9.69503	Immune others
-5.04236	-10.2119	Immune others
-7.37196	-8.96932	Immune others
5.56854	-9.52656	Immune others
5.40427	-9.83412	Immune others
4.59781	-9.88605	Immune others
4.8726	-9.85971	Immune others
6.98555	-9.61539	Immune others
-7.42763	-8.6875	Immune others
5.50194	-9.81664	Immune others
5.74984	-9.71599	Immune others
6.70226	-9.74718	Immune others
6.72626	-6.08485	Immune others
5.32985	-9.69312	Immune others
-7.61471	-10.6392	Immune others
5.93926	-9.41243	Immune others
4.26771	-10.1913	Immune others
-7.89735	-11.5718	Immune others
6.15329	-9.16579	Immune others
5.31333	-9.7591	Immune others
7.02675	-9.52035	Immune others
5.73172	-9.13124	Immune others
5.54972	-9.76121	Immune others
6.48767	-10.5831	Immune others
6.96059	-10.3652	Immune others
4.37432	-9.57427	Immune others
-5.8373	-11.2537	Immune others
6.56751	-10.6933	Immune others
6.64378	-6.75916	Immune others
4.99583	-10.0656	Immune others
6.47695	-10.6586	Immune others
5.32634	-9.94582	Immune others
-8.37907	-10.4772	Immune others
4.69162	-9.45004	Immune others
6.97844	-10.6203	Immune others
5.40739	-9.98835	Immune others
6.86384	-10.516	Immune others
5.12661	-9.99778	Immune others
6.68797	-10.7434	Immune others
7.84807	-9.58783	Immune others
6.5716	-10.5939	Immune others
4.71292	-10.2825	Immune others
-8.50321	-9.66192	Immune others
5.10609	-9.82764	Immune others
5.28157	-10.0058	Immune others
6.9865	-10.5848	Immune others
6.38538	-10.6222	Immune others
-6.28098	-11.17	Immune others
6.41847	-10.5461	Immune others
-8.28738	-10.5096	Immune others
-8.36076	-9.88103	Immune others
6.09655	-10.4566	Immune others
7.28223	-10.3446	Immune others
5.62206	-9.98946	Immune others
-8.53531	-8.92952	Immune others
5.28728	-7.88034	Immune others
6.26721	-8.98846	Immune others
6.49811	-10.585	Immune others
5.75036	-10.0951	Immune others
6.55335	-10.5847	Immune others
7.29965	-9.91882	Immune others
6.69527	-10.5168	Immune others
6.68298	-10.1665	Immune others
6.13096	-10.333	Immune others
5.32511	-7.9645	Immune others
6.94305	-10.3699	Immune others
-8.50073	-10.117	Immune others
6.41522	-10.5494	Immune others
8.10496	-7.45576	Immune others
7.22366	-10.179	Immune others
6.76249	-10.7017	Immune others
8.30174	-9.38861	Immune others
6.29227	-10.4625	Immune others
6.38279	-10.614	Immune others
4.98754	-10.1232	Immune others
5.71333	-10.4219	Immune others
6.21412	-10.4993	Immune others
6.7911	-10.5525	Immune others
8.65173	-9.77307	Immune others
-7.98759	-10.6297	Immune others
6.87167	-10.3128	Immune others
5.86619	-10.2971	Immune others
6.58368	-10.6124	Immune others
6.968	-10.4757	Immune others
5.13271	-10.0132	Immune others
8.0597	-9.56456	Immune others
-8.64867	-9.97865	Immune others
-6.48448	-9.90081	Immune others
6.71433	-10.6224	Immune others
-4.66793	-9.81253	Immune others
6.07077	-9.90683	Immune others
-8.3423	-9.96093	Immune others
-8.19927	-11.3993	Immune others
-7.40974	-11.9749	Immune others
5.14917	-10.1122	Immune others
8.08253	-9.63591	Immune others
6.37515	-10.5337	Immune others
6.61591	-10.7371	Immune others
6.87975	-10.6884	Immune others
5.19616	-10.0442	Immune others
5.77222	-10.2822	Immune others
7.53982	-10.0724	Immune others
-8.23582	-8.68214	Immune others
-8.22624	-10.6959	Immune others
5.11291	-10.0311	Immune others
8.90151	-9.74299	Immune others
6.60729	-9.92897	Immune others
6.72258	-10.5702	Immune others
-5.02437	-11.1803	Immune others
6.12597	-9.62148	Immune others
-7.88766	-10.2121	Immune others
7.03929	-10.3711	Immune others
-7.55805	-9.60527	Immune others
5.96036	-10.0832	Immune others
-7.3706	-10.8313	Immune others
-8.52441	-9.54614	Immune others
7.02937	-10.5478	Immune others
6.25224	-10.4499	Immune others
-4.74068	-11.0626	Immune others
5.26845	-10.0475	Immune others
6.49428	-10.6282	Immune others
7.91168	-8.9482	Immune others
-5.96364	-9.24727	Immune others
5.49351	-9.82964	Immune others
6.70169	-10.5351	Immune others
-7.77548	-10.5022	Immune others
5.17906	-10.12	Immune others
6.80308	-10.6121	Immune others
6.87063	-10.4634	Immune others
6.25047	-10.0749	Immune others
-8.28653	-9.39496	Immune others
6.47591	-10.4609	Immune others
6.87982	-10.5695	Immune others
-8.59619	-9.69737	Immune others
5.5593	-9.25142	Immune others
5.00057	-10.0612	Immune others
5.33918	-9.53477	Immune others
-7.9389	-11.4897	Immune others
6.27686	-10.5003	Immune others
5.26381	-10.0953	Immune others
6.93609	-10.603	Immune others
5.13984	-9.77939	Immune others
3.45106	-7.4976	Immune others
5.22357	-9.9983	Immune others
6.35896	-10.5115	Immune others
6.17538	-10.199	Immune others
-8.12886	-11.0331	Immune others
6.3973	-10.4851	Immune others
6.44422	-10.4985	Immune others
6.41048	-10.4052	Immune others
6.47594	-10.5813	Immune others
-6.85533	-10.8147	Immune others
8.727	-9.88758	Immune others
5.47272	-10.0102	Immune others
6.04806	-9.57643	Immune others
4.59736	-10.2843	Immune others
6.83713	-10.5038	Immune others
6.81589	-10.7327	Immune others
6.62469	-10.7057	Immune others
6.03859	-9.93467	Immune others
7.07869	-10.4141	Immune others
-8.10361	-12.6787	Immune others
6.34194	-10.5702	Immune others
-7.41877	-9.26854	Immune others
6.60037	-10.5771	Immune others
6.38559	-10.536	Immune others
5.09841	-10.0165	Immune others
5.18589	-10.2452	Immune others
6.42973	-10.3194	Immune others
-7.13266	-9.8878	Immune others
6.30516	-10.4407	Immune others
6.2565	-10.5848	Immune others
6.30218	-10.1948	Immune others
6.13893	-8.9612	Immune others
6.79935	-10.6493	Immune others
-7.97043	-11.5028	Immune others
-7.71073	-10.4323	Immune others
4.80545	-9.8386	Immune others
6.56119	-10.5706	Immune others
6.38609	-10.4891	Immune others
-7.40188	-9.40469	Immune others
5.33269	-9.91009	Immune others
6.59234	-10.7102	Immune others
6.73421	-10.6374	Immune others
6.58642	-10.6271	Immune others
6.40435	-10.5229	Immune others
6.43295	-10.6329	Immune others
6.77982	-10.0879	Immune others
5.64418	-10.0327	Immune others
6.15791	-10.5109	Immune others
6.64673	-10.8797	Immune others
5.75898	-10.2998	Immune others
6.67983	-9.78691	Immune others
6.1656	-10.4914	Immune others
6.65062	-10.5734	Immune others
7.23654	-10.3255	Immune others
6.95849	-9.74028	Immune others
6.29928	-10.0614	Immune others
-8.05166	-11.712	Immune others
7.33013	-10.3073	Immune others
-8.30498	-10.4749	Immune others
5.26173	-9.87392	Immune others
7.1264	-10.4174	Immune others
5.99256	-10.2692	Immune others
-8.22397	-10.4756	Immune others
5.52013	-8.34289	Immune others
6.19317	-10.258	Immune others
5.16074	-10.0406	Immune others
-8.19605	-10.7812	Immune others
5.88126	-10.3504	Immune others
5.74644	-10.2545	Immune others
6.37938	-10.5568	Immune others
5.91306	-10.4601	Immune others
-8.0757	-11.241	Immune others
-8.18131	-9.86809	Immune others
-7.27086	-9.97193	Immune others
7.04541	-10.0953	Immune others
6.6277	-10.4478	Immune others
6.8434	-10.513	Immune others
5.09385	-9.99812	Immune others
-6.32982	-10.5067	Immune others
-8.62266	-9.85858	Immune others
8.65525	-9.63886	Immune others
6.38874	-10.4064	Immune others
-7.27645	-10.1424	Immune others
5.51311	-10.1329	Immune others
7.04089	-10.3458	Immune others
6.22409	-9.26761	Immune others
-7.7611	-10.7301	Immune others
6.57079	-10.5541	Immune others
5.95868	-10.1712	Immune others
5.0412	-10.0271	Immune others
7.10581	-10.4489	Immune others
5.38605	-10.1964	Immune others
-8.56119	-9.91109	Immune others
-6.57053	-10.3855	Immune others
-7.37834	-10.1646	Immune others
8.78189	-9.87556	Immune others
6.53299	-10.6667	Immune others
6.98592	-10.5218	Immune others
-8.01772	-11.2563	Immune others
4.86843	-9.98978	Immune others
6.03162	-10.0108	Immune others
6.89148	-10.309	Immune others
6.21359	-10.0222	Immune others
6.78893	-10.6829	Immune others
-8.51754	-9.48365	Immune others
6.50069	-9.70065	Immune others
7.08969	-9.93239	Immune others
-8.05417	-9.9627	Immune others
5.13798	-10.0303	Immune others
6.47944	-10.5097	Immune others
6.22836	-10.4802	Immune others
-8.50934	-9.58225	Immune others
6.6882	-10.6995	Immune others
7.22043	-10.3386	Immune others
4.5016	-10.1514	Immune others
6.64544	-10.5912	Immune others
5.85816	-10.2566	Immune others
6.405	-10.574	Immune others
6.38716	-10.5666	Immune others
3.91347	-9.86267	Immune others
6.30499	-10.299	Immune others
6.8112	-10.7077	Immune others
6.86125	-10.1034	Immune others
4.73285	-9.21204	Immune others
7.03081	-9.89601	Immune others
6.68215	-10.4971	Immune others
7.50819	-9.52591	Immune others
8.27326	-9.45545	Immune others
-7.87852	-9.81694	Immune others
5.74328	-9.92846	Immune others
7.81585	-9.4987	Immune others
6.8734	-10.5113	Immune others
7.01735	-10.5296	Immune others
-5.13185	-9.33122	Immune others
6.84127	-10.511	Immune others
4.86065	-10.0764	Immune others
6.1951	-10.579	Immune others
6.67641	-10.6973	Immune others
7.06939	-10.4635	Immune others
8.81268	-9.82604	Immune others
5.19537	-10.2249	Immune others
5.46477	-10.3442	Immune others
6.38005	-10.5832	Immune others
6.56754	-10.6773	Immune others
5.20362	-9.63191	Immune others
8.76417	-9.81392	Immune others
-7.46233	-9.87851	Immune others
6.18889	-10.3035	Immune others
7.15369	-10.4021	Immune others
5.41861	-10.3825	Immune others
6.48086	-10.6498	Immune others
6.60698	-10.2717	Immune others
5.35474	-10.2803	Immune others
6.56533	-8.79461	Immune others
8.31512	-8.98509	Immune others
4.07	-9.18855	Immune others
-4.63759	-11.1452	Immune others
2.86725	-8.70922	Immune others
-8.41899	-12.5437	Immune others
-7.65375	-12.0696	Immune others
4.97851	-7.43514	Immune others
-7.64823	-11.8063	Immune others
-7.18936	-12.2543	Immune others
-5.50482	-11.0189	Immune others
-7.96776	-12.0091	Immune others
-6.53587	-11.0535	Immune others
-6.74598	-10.7862	Immune others
-8.0889	-12.1	Immune others
-9.22231	-10.6092	Immune others
5.88224	-6.61696	Immune others
-8.00695	-9.68516	Immune others
-6.75935	-11.0882	Immune others
7.51375	-9.41733	Immune others
-7.98081	-10.6296	Immune others
-8.18949	-10.6163	Immune others
-8.4488	-9.28937	Immune others
-7.27773	-10.7773	Immune others
-7.72521	-11.6704	Immune others
-8.51757	-9.78237	Immune others
-8.08649	-9.33704	Immune others
-6.80916	-9.23573	Immune others
6.94349	-7.1184	Immune others
5.67095	-9.27852	Immune others
-5.90827	-11.4901	Immune others
-8.11013	-10.3649	Immune others
-7.72461	-10.0818	Immune others
-7.82923	-8.79798	Immune others
-8.16514	-12.2063	Immune others
10.1308	11.4737	Immune others
-5.65623	-11.1566	Immune others
4.75767	-7.68401	Immune others
7.02164	-6.36965	Immune others
-8.25679	-10.5551	Immune others
-8.28426	-10.5215	Immune others
-6.82882	-10.9982	Immune others
-8.13996	-10.0122	Immune others
7.32208	-9.1716	Immune others
-4.34053	-10.5205	Immune others
5.97903	-8.93366	Immune others
-5.77744	-11.1715	Immune others
-8.00487	-10.714	Immune others
7.54152	-9.06952	Immune others
-7.9616	-10.0604	Immune others
-7.48271	-10.8757	Immune others
-7.65197	-10.7102	Immune others
-6.2403	-11.4966	Immune others
-7.92072	-11.9492	Immune others
7.35159	-6.57538	Immune others
6.01207	-6.21997	Immune others
6.44838	-8.22245	Immune others
5.82963	-7.08057	Immune others
6.20589	-7.16799	Immune others
-7.94569	-7.99752	Immune others
-8.5709	-8.97318	Immune others
-7.53385	-9.58927	Immune others
5.1997	-10.1632	Immune others
-8.62013	-9.64313	Immune others
-8.17965	-10.391	Immune others
-8.20229	-8.31165	Immune others
-7.80193	-7.79275	Immune others
-8.59725	-10.1024	Immune others
-6.68814	-11.1109	Immune others
-8.38502	-10.4212	Immune others
-6.84076	-9.70405	Immune others
4.30302	-9.45279	Immune others
-8.30345	-10.3831	Immune others
-7.82047	-10.9172	Immune others
-7.01258	-10.7666	Immune others
-8.25636	-9.30841	Immune others
8.87582	-7.89191	Immune others
-8.42854	-10.3891	Immune others
-8.1931	-8.39709	Immune others
-8.50477	-9.85263	Immune others
-7.78013	-10.6306	Immune others
3.68044	-9.81615	Immune others
3.9707	-9.09007	Immune others
-5.15875	-11.5019	Immune others
-7.40101	-12.0978	Immune others
5.34604	-10.0262	Immune others
-8.39384	-10.443	Immune others
-5.71246	-11.3859	Immune others
-7.71833	-10.6684	Immune others
-7.01382	-10.9085	Immune others
6.38041	-5.95124	Immune others
4.65041	-9.53473	Immune others
-7.15271	-10.8955	Immune others
6.05893	-8.67726	Immune others
-7.11653	-10.9164	Immune others
4.68458	-8.02194	Immune others
-7.56091	-10.8364	Immune others
6.49838	-7.12463	Immune others
-2.92381	-12.1267	Immune others
-5.82496	-11.3945	Immune others
-6.51242	-10.8594	Immune others
-7.299	-10.8358	Immune others
-4.15884	-11.4298	Immune others
3.74452	-9.70135	Immune others
-8.05103	-10.7526	Immune others
-6.38594	-10.77	Immune others
4.11918	-8.6159	Immune others
4.24823	-9.44519	Immune others
5.43871	-8.9413	Immune others
6.41136	-5.76887	Immune others
-6.53833	-11.1529	Immune others
-7.06015	-10.97	Immune others
7.00752	-6.99292	Immune others
6.45113	-8.52908	Immune others
-6.50272	-10.9179	Immune others
6.77198	-8.8121	Immune others
-6.96206	-11.0315	Immune others
5.94677	-9.13983	Immune others
-7.53509	-10.9948	Immune others
-8.01254	-11.9179	Immune others
8.76809	-9.63604	Immune others
2.87969	-8.70872	Immune others
5.41408	-8.65462	Immune others
-5.63009	-11.1617	Immune others
7.54076	-9.30494	Immune others
7.17872	-9.15904	Immune others
7.7778	-9.15179	Immune others
-7.62271	-10.7423	Immune others
-5.9141	-11.2751	Immune others
-7.16968	-11.0577	Immune others
8.23045	-9.53321	Immune others
-7.22148	-11.1638	Immune others
-6.96644	-11.2056	Immune others
3.39984	-8.49106	Immune others
4.42568	-10.3093	Immune others
-6.89529	-11.0498	Immune others
4.73159	-9.22589	Immune others
-5.13093	-10.8337	Immune others
2.73949	-8.77876	Immune others
-7.93537	-12.3907	Immune others
-7.07406	-11.0146	Immune others
5.73473	-9.50091	Immune others
-8.04993	-12.0584	Immune others
8.45752	-9.53225	Immune others
-8.0849	-10.3795	Immune others
-7.60083	-10.6551	Immune others
-6.54246	-11.143	Immune others
5.82152	-7.36563	Immune others
4.2218	-9.99143	Immune others
-5.93047	-11.255	Immune others
-8.01998	-10.66	Immune others
-7.80873	-10.6226	Immune others
-6.73336	-11.1538	Immune others
3.96356	-9.58219	Immune others
5.08536	-9.31888	Immune others
-8.15559	-10.598	Immune others
4.44025	-8.87666	Immune others
4.15584	-7.91174	Immune others
4.32165	-9.2073	Immune others
5.09335	-9.37308	Immune others
-8.37692	-10.4514	Immune others
5.95488	-7.5621	Immune others
5.40438	-8.51137	Immune others
4.02052	-9.70251	Immune others
3.63028	-8.6948	Immune others
4.41	-9.82486	Immune others
4.30627	-9.13522	Immune others
-7.93744	-10.6764	Immune others
-8.48008	-10.1767	Immune others
5.53536	-7.57156	Immune others
1.03426	5.77836	Immune others
3.92301	-9.98754	Immune others
3.94842	-9.88755	Immune others
5.09021	-9.73887	Immune others
4.39786	-9.58702	Immune others
4.82744	-9.93421	Immune others
5.21652	-8.5398	Immune others
0.724165	6.19541	Immune others
4.37249	-8.94738	Immune others
5.57906	-7.50787	Immune others
4.44902	-9.7547	Immune others
7.19083	-8.54621	Immune others
4.75095	-8.72747	Immune others
4.32376	-9.56453	Immune others
7.59242	-6.15128	Immune others
4.34676	-9.82505	Immune others
4.06551	-8.77898	Immune others
2.92545	-8.67986	Immune others
4.79147	-10.0019	Immune others
4.14715	-9.19231	Immune others
4.57495	-8.94758	Immune others
4.88563	-9.01615	Immune others
4.39341	-9.85339	Immune others
4.40524	-9.06527	Immune others
1.85989	5.92481	Immune others
0.929488	5.92231	Immune others
4.92776	-8.09825	Immune others
0.851277	5.77217	Immune others
5.08758	-7.38098	Immune others
8.01664	-8.9803	Immune others
3.49492	-6.52287	Immune others
4.09941	-9.63097	Immune others
4.41519	-9.88945	Immune others
-5.11858	-10.889	Immune others
4.1625	-8.69505	Immune others
4.05057	-8.46916	Immune others
0.793597	5.72771	Immune others
6.95485	-10.2628	Immune others
6.0334	-7.11401	Immune others
1.03484	5.86379	Immune others
6.37559	-7.58973	Immune others
4.90745	-9.92228	Immune others
4.19292	-9.73728	Immune others
0.976323	5.9056	Immune others
0.783751	5.80011	Immune others
4.57237	-9.84196	Immune others
3.84668	-9.94942	Immune others
3.72461	-8.77702	Immune others
4.42665	-9.25464	Immune others
5.69763	-7.35888	Immune others
-7.57852	-10.6637	Immune others
-7.43683	-10.7062	Immune others
-7.76297	-10.7429	Immune others
-7.13352	-10.6859	Immune others
6.18936	-6.01777	Immune others
6.45958	-5.89974	Immune others
6.43881	-5.75902	Immune others
5.96325	-6.09372	Immune others
6.1081	-6.21005	Immune others
-7.59351	-10.7355	Immune others
-6.13796	-10.6614	Immune others
-6.43494	-8.47018	Immune others
6.29731	-5.77534	Immune others
-7.3623	-10.6593	Immune others
6.26223	-5.98199	Immune others
-6.10197	-10.5046	Immune others
-7.5403	-11.3256	Immune others
-7.66009	-10.7704	Immune others
-7.73144	-10.6224	Immune others
-5.32612	-10.4769	Immune others
-6.09008	-10.5926	Immune others
-8.3436	-11.9085	Immune others
4.2003	-9.61688	Immune others
7.55906	-8.15899	Immune others
3.36207	-6.4628	Immune others
6.47681	-8.96135	Immune others
-7.64012	-11.6325	Immune others
3.37569	-6.20707	Immune others
-7.92486	-12.0134	Immune others
8.0117	-5.90841	Immune others
-8.43557	-10.4287	Immune others
6.94364	-7.16753	Immune others
-8.31892	-10.5054	Immune others
-7.36854	-10.8739	Immune others
-8.11485	-10.656	Immune others
5.19969	-8.47257	Immune others
6.99464	-8.43333	Immune others
-4.27111	-11.5073	Immune others
3.70621	-9.69403	Immune others
3.41096	-5.90679	Immune others
-7.0001	-10.9635	Immune others
-7.51923	-12.2121	Immune others
5.54656	-7.25642	Immune others
3.66728	-6.244	Immune others
-4.64817	-11.2839	Immune others
3.55867	-6.21556	Immune others
-5.38313	-11.2553	Immune others
-5.61266	-11.2682	Immune others
-6.24459	-11.2333	Immune others
-7.88084	-10.7297	Immune others
-6.83656	-11.1345	Immune others
6.52779	-8.5967	Immune others
-6.05113	-11.2456	Immune others
4.34532	-6.01175	Immune others
-8.25107	-10.6041	Immune others
-6.83088	-10.9632	Immune others
4.09999	-8.35164	Immune others
3.86099	-7.49121	Immune others
4.00518	-7.93791	Immune others
4.26182	-6.67908	Immune others
3.7665	-6.36169	Immune others
4.07219	-8.03322	Immune others
-6.2292	-11.2218	Immune others
4.89585	-4.58473	Immune others
3.43474	-7.70484	Immune others
4.4445	-6.28978	Immune others
5.99362	-7.94043	Immune others
-6.59471	-11.1334	Immune others
4.79383	-6.7924	Immune others
-8.57859	-10.1723	Immune others
-6.85733	-11.0384	Immune others
3.86653	-6.54641	Immune others
-8.31245	-10.5541	Immune others
3.63917	-6.05287	Immune others
3.68773	-6.87012	Immune others
4.38389	-7.36411	Immune others
4.40113	-8.61342	Immune others
-7.72755	-10.8968	Immune others
-7.20396	-11.2708	Immune others
3.78738	-7.51331	Immune others
3.69501	-7.39679	Immune others
-8.08925	-10.6169	Immune others
3.81639	-6.95056	Immune others
3.83648	-6.30702	Immune others
-7.01565	-10.9913	Immune others
3.77495	-6.4291	Immune others
-6.553	-11.0191	Immune others
4.78557	-6.3136	Immune others
3.43345	-5.83274	Immune others
3.8173	-9.78991	Immune others
4.05225	-8.14481	Immune others
-7.64883	-10.857	Immune others
3.06894	-6.25048	Immune others
-6.2926	-11.0842	Immune others
-7.80521	-10.7451	Immune others
-6.88986	-11.0045	Immune others
3.46837	-6.00122	Immune others
3.8752	-6.28345	Immune others
4.79691	-4.86537	Immune others
5.13242	-4.87794	Immune others
4.41832	-7.8809	Immune others
-6.17344	-11.2739	Immune others
-6.73217	-11.4584	Immune others
3.95592	-7.05804	Immune others
4.98963	-4.17872	Immune others
3.5091	-7.17103	Immune others
-6.20712	-11.1994	Immune others
-8.16401	-10.6297	Immune others
3.0703	-6.02211	Immune others
3.40093	-7.24227	Immune others
5.27179	-8.3319	Immune others
-8.03681	-10.6847	Immune others
-7.23718	-10.8959	Immune others
4.30354	-9.13153	Immune others
5.27921	-7.8486	Immune others
-3.96434	-11.6091	Immune others
3.66315	-9.1967	Immune others
5.53482	-8.2906	Immune others
4.28782	-8.08333	Immune others
-4.53104	-11.2164	Immune others
4.02199	-7.15842	Immune others
4.97177	-7.80708	Immune others
-6.9225	-10.5838	Immune others
3.71649	-9.8136	Immune others
4.36341	-5.78212	Immune others
3.85581	-6.62699	Immune others
3.6851	-9.59622	Immune others
-8.07663	-10.6642	Immune others
-8.09192	-10.6209	Immune others
-7.64601	-11.0648	Immune others
-7.01601	-10.8941	Immune others
-8.22997	-10.5672	Immune others
5.31384	-5.86043	Immune others
3.90496	-6.30719	Immune others
4.11889	-5.34459	Immune others
-7.79171	-10.7981	Immune others
-7.17828	-11.4009	Immune others
4.96552	-6.08965	Immune others
3.67395	-6.22658	Immune others
3.68618	-8.85872	Immune others
3.85416	-9.76554	Immune others
-6.89319	-9.86582	Immune others
-6.47866	-11.0317	Immune others
-7.0058	-10.9978	Immune others
3.52383	-6.06999	Immune others
-6.2144	-11.0767	Immune others
3.70749	-7.67772	Immune others
4.01087	-5.50057	Immune others
5.53822	-7.91164	Immune others
-7.52616	-10.7886	Immune others
4.06471	-6.6277	Immune others
-6.53315	-11.0125	Immune others
5.19616	-8.31576	Immune others
4.42216	-5.81884	Immune others
3.71051	-8.28265	Immune others
-6.95616	-10.8587	Immune others
3.56764	-7.81099	Immune others
3.9293	-6.4602	Immune others
3.77926	-7.78357	Immune others
-5.49816	-11.2663	Immune others
-6.33416	-11.2522	Immune others
3.86487	-7.62302	Immune others
-6.69415	-10.9962	Immune others
5.64488	-8.04975	Immune others
3.04207	-5.66601	Immune others
-7.49596	-10.8736	Immune others
-6.86118	-10.9815	Immune others
3.79873	-7.65957	Immune others
4.15697	-8.12664	Immune others
3.09735	-6.00789	Immune others
-7.08984	-11.083	Immune others
-7.67757	-11.7487	Immune others
-7.4639	-10.9202	Immune others
5.69238	-7.9153	Immune others
3.61586	-5.73566	Immune others
3.94217	-8.05095	Immune others
-6.5824	-11.0022	Immune others
7.61583	-8.65096	Immune others
-6.98654	-10.5005	Immune others
-7.68947	-10.8265	Immune others
-8.55083	-9.97774	Immune others
3.80038	-9.4535	Immune others
3.88977	-6.65012	Immune others
-7.99167	-10.7176	Immune others
-4.01361	-11.5161	Immune others
-6.60457	-10.9689	Immune others
4.44463	-8.0179	Immune others
-7.13907	-11.8699	Immune others
3.93277	-8.16278	Immune others
4.04356	-7.72155	Immune others
-6.84898	-10.9758	Immune others
-3.98609	-11.4669	Immune others
5.96098	-8.04882	Immune others
-5.69318	-11.2494	Immune others
5.34579	-10.5253	Immune others
4.88433	-4.73014	Immune others
-7.90893	-10.7482	Immune others
3.76053	-7.92384	Immune others
3.08439	-7.05856	Immune others
-3.98778	-11.5014	Immune others
3.91911	-7.47443	Immune others
4.18485	-8.76688	Immune others
5.62411	-6.79546	Immune others
-7.57969	-11.2106	Immune others
3.315	-5.76996	Immune others
3.80176	-9.80259	Immune others
-8.24162	-10.5348	Immune others
-7.81228	-10.7806	Immune others
6.64514	-8.70531	Immune others
-7.11916	-11.0008	Immune others
-6.66076	-11.0023	Immune others
-6.4031	-11.1027	Immune others
4.89539	-6.51473	Immune others
4.28653	-9.27676	Immune others
-8.146	-10.6136	Immune others
4.34707	-8.14845	Immune others
7.8552	-8.41105	Immune others
4.37337	-6.56865	Immune others
-7.06425	-10.9421	Immune others
-8.01077	-10.7697	Immune others
-7.6838	-10.837	Immune others
2.82846	-8.82492	Immune others
7.23235	-8.76376	Immune others
-5.8761	-11.3639	Immune others
5.07616	-7.96829	Immune others
4.20145	-8.33527	Immune others
5.52893	-7.9825	Immune others
4.85729	-7.77958	Immune others
-6.94435	-10.9873	Immune others
-8.22581	-10.5527	Immune others
-6.52747	-11.1006	Immune others
6.94913	-8.24426	Immune others
5.02056	-6.19363	Immune others
4.31874	-5.47332	Immune others
4.47461	-6.46303	Immune others
-7.70257	-10.775	Immune others
-6.52259	-10.9773	Immune others
4.85018	-6.04153	Immune others
4.42122	-8.12483	Immune others
4.74468	-5.93408	Immune others
-7.88804	-10.7617	Immune others
2.79342	-8.71667	Immune others
-5.81974	-11.5094	Immune others
-7.55662	-11.3018	Immune others
-6.91357	-10.8477	Immune others
-6.88142	-10.9621	Immune others
4.68953	-9.08724	Immune others
7.72998	-8.88307	Immune others
-7.8532	-10.7752	Immune others
-7.63659	-10.7901	Immune others
3.98417	-10.1301	Immune others
-7.1018	-11.0177	Immune others
-8.01936	-10.6783	Immune others
-6.96545	-11.0054	Immune others
-8.08415	-10.643	Immune others
8.51688	-9.28036	Immune others
-5.28767	-11.3142	Immune others
3.72347	-7.80465	Immune others
5.06579	-4.63969	Immune others
-8.16926	-10.5638	Immune others
3.23045	-6.94745	Immune others
-6.34979	-11.1507	Immune others
-6.98912	-10.9451	Immune others
-7.86359	-10.5068	Immune others
-8.20519	-9.75337	Immune others
8.53351	-7.14208	Immune others
3.60464	-7.22346	Immune others
-8.09667	-10.6611	Immune others
-7.59431	-10.8626	Immune others
5.85669	-7.98165	Immune others
5.67739	-7.88657	Immune others
3.64047	-7.83763	Immune others
-6.98819	-10.8509	Immune others
-8.58781	-9.38382	Immune others
-7.69352	-11.5894	Immune others
-6.69989	-11.0355	Immune others
-7.88501	-10.7966	Immune others
-7.60411	-10.8778	Immune others
-7.18403	-11.0836	Immune others
-6.26881	-10.9991	Immune others
-5.47329	-11.2424	Immune others
-6.91931	-10.9807	Immune others
4.85627	-6.039	Immune others
5.65001	-8.02431	Immune others
5.68749	-7.89562	Immune others
-7.67118	-10.8232	Immune others
-6.52688	-11.0165	Immune others
8.16495	-8.91062	Immune others
7.62467	-8.89809	Immune others
-7.5885	-10.835	Immune others
-6.06982	-11.0301	Immune others
-7.96317	-10.7347	Immune others
-6.94208	-10.2104	Immune others
-6.55688	-10.9396	Immune others
5.78572	-9.30849	Immune others
6.93188	-8.45165	Immune others
-7.91361	-12.1861	Immune others
4.89652	-7.59158	Immune others
-8.11496	-10.6076	Immune others
5.2292	-4.84533	Immune others
-7.66435	-10.9036	Immune others
-7.88874	-10.7658	Immune others
-6.14938	-11.4984	Immune others
-8.06903	-11.4212	Immune others
-5.53793	-11.2999	Immune others
-4.6105	-11.3234	Immune others
3.3694	-7.24544	Immune others
3.86423	-9.75135	Immune others
3.14659	-5.89757	Immune others
-6.942	-10.9873	Immune others
-5.85382	-10.1129	Immune others
-5.94095	-9.84514	Immune others
5.08881	-4.17767	Immune others
3.36091	-5.61996	Immune others
3.1659	-5.28653	Immune others
-6.45136	-10.4574	Immune others
-4.58085	-11.3323	Immune others
-5.08989	-10.8628	Immune others
-7.91169	-9.53813	Immune others
-5.6958	-11.5593	Immune others
3.38445	-6.21135	Immune others
4.0045	-10.0509	Immune others
3.6808	-6.34181	Immune others
-4.84328	-11.1344	Immune others
4.46978	-3.84599	Immune others
4.75034	-3.92639	Immune others
4.41995	-3.8485	Immune others
5.11435	-4.31738	Immune others
3.88126	-5.55364	Immune others
6.56542	-10.9989	Immune others
3.7326	-9.83344	Immune others
-5.30045	-10.9213	Immune others
-8.55099	-10.0063	Immune others
3.76865	-6.27329	Immune others
-6.79039	-10.0226	Immune others
4.15496	-9.39112	Immune others
-6.67644	-11.8038	Immune others
-5.25855	-11.3625	Immune others
2.82451	-8.74539	Immune others
3.14397	-6.36198	Immune others
3.67977	-8.03331	Immune others
4.23554	-4.08199	Immune others
4.34891	-4.94642	Immune others
3.88281	-4.28167	Immune others
-6.65632	-10.6312	Immune others
3.36646	-6.02493	Immune others
-4.86225	-11.4218	Immune others
3.82618	-4.86029	Immune others
-4.85292	-11.486	Immune others
3.22647	-6.33421	Immune others
3.2787	-5.71899	Immune others
3.20441	-5.71149	Immune others
-5.8721	-11.4872	Immune others
3.10887	-5.43983	Immune others
3.75124	-7.98296	Immune others
3.52639	-6.12353	Immune others
3.81201	-9.75571	Immune others
3.3853	-5.65639	Immune others
3.09953	-6.38789	Immune others
-7.78591	-12.6099	Immune others
3.41598	-6.09906	Immune others
3.60396	-4.84858	Immune others
-6.87012	-11.0019	Immune others
-4.74462	-11.3855	Immune others
-4.69895	-11.4079	Immune others
-7.3517	-10.9703	Immune others
-8.16215	-9.96121	Immune others
-5.10214	-9.59106	Immune others
3.68655	-4.1327	Immune others
-6.67908	-11.0644	Immune others
4.05323	-4.85949	Immune others
4.86522	-3.978	Immune others
-4.92938	-11.3987	Immune others
4.19562	-6.3543	Immune others
-5.37461	-11.1966	Immune others
3.59983	-7.47676	Immune others
4.24731	-7.18531	Immune others
-7.40677	-9.86813	Immune others
4.67638	-4.9567	Immune others
-5.07472	-11.3779	Immune others
-4.87548	-11.459	Immune others
3.17336	-5.54793	Immune others
-5.42019	-11.0811	Immune others
-4.52487	-10.8667	Immune others
4.05206	-4.36598	Immune others
4.64939	-4.00544	Immune others
-5.28977	-11.0765	Immune others
-6.63218	-10.9007	Immune others
3.36535	-5.20581	Immune others
-6.62902	-10.9843	Immune others
4.0807	-3.88701	Immune others
-5.83864	-10.988	Immune others
-5.13487	-11.3788	Immune others
3.37511	-5.74855	Immune others
-5.50036	-10.8358	Immune others
-6.20167	-11.4139	Immune others
3.69741	-5.62687	Immune others
4.76882	-4.17046	Immune others
-4.25676	-10.8114	Immune others
4.59647	-3.94078	Immune others
-6.75794	-10.2965	Immune others
-8.54134	-9.37248	Immune others
-8.20997	-8.81439	Immune others
-5.33924	-11.1767	Immune others
3.51866	-5.05828	Immune others
-7.23242	-11.9902	Immune others
4.87074	-4.14194	Immune others
4.83227	-4.02131	Immune others
-8.04328	-11.3716	Immune others
-6.30237	-9.52598	Immune others
4.22342	-4.94807	Immune others
3.68509	-4.83944	Immune others
3.49454	-5.69798	Immune others
-6.53356	-9.95149	Immune others
3.16442	-5.64471	Immune others
3.31529	-5.15201	Immune others
3.56193	-9.362	Immune others
3.52401	-6.57039	Immune others
3.62695	-9.59592	Immune others
5.86673	-6.36217	Immune others
4.1457	-9.8678	Immune others
2.8499	-8.76903	Immune others
6.34386	-6.21278	Immune others
6.34929	-5.98013	Immune others
6.69938	-6.30641	Immune others
-7.91065	-11.9112	Immune others
5.26525	-9.62593	Immune others
5.32615	-9.30288	Immune others
-8.52473	-12.274	Immune others
-8.20062	-11.9996	Immune others
7.08056	-7.77614	Immune others
-7.76561	-11.6168	Immune others
-8.44427	-10.3747	Immune others
3.78495	-10.1536	Immune others
7.22564	-8.95482	Immune others
-5.32562	-11.1009	Immune others
5.26503	-9.22184	Immune others
-8.24332	-12.3524	Immune others
-8.08742	-12.0834	Immune others
-7.77454	-11.6891	Immune others
-8.02207	-11.8693	Immune others
-5.11881	-11.3334	Immune others
-8.4544	-12.3845	Immune others
3.88654	-10.1618	Immune others
-7.88061	-11.9273	Immune others
-6.04791	-11.8571	Immune others
6.43736	-9.19155	Immune others
3.995	-10.1744	Immune others
-8.26921	-12.1815	Immune others
3.90147	-10.1662	Immune others
7.78924	-6.4182	Immune others
5.38489	-9.61979	Immune others
6.03397	-8.8679	Immune others
5.07097	-9.28812	Immune others
6.17778	-8.64488	Immune others
7.13958	-8.34955	Immune others
5.68683	-6.92486	Immune others
-8.4502	-10.3904	Immune others
-5.4631	-11.5904	Immune others
6.65126	-8.62087	Immune others
7.69422	-9.62612	Immune others
6.1906	-8.86733	Immune others
7.21304	-8.47497	Immune others
6.10178	-9.45548	Immune others
-7.89341	-11.5686	Immune others
-7.97623	-12.0156	Immune others
6.07961	-8.14836	Immune others
-8.76626	-11.5195	Immune others
-5.11949	-11.0188	Immune others
6.27777	-9.54197	Immune others
5.82079	-8.89529	Immune others
-8.26923	-12.3764	Immune others
-4.84717	-11.151	Immune others
-7.68426	-11.7403	Immune others
5.63486	-9.46112	Immune others
5.14905	-9.7851	Immune others
-8.02767	-11.4909	Immune others
5.591	-9.30765	Immune others
6.9948	-6.72546	Immune others
4.13502	-9.20935	Immune others
-7.20228	-10.7665	Immune others
-7.37222	-10.8355	Immune others
4.20195	-9.68237	Immune others
5.44821	-7.80363	Immune others
6.35581	-6.10918	Immune others
6.5847	-6.05581	Immune others
-7.74739	-10.6457	Immune others
6.23021	-5.97496	Immune others
-7.58447	-10.747	Immune others
-6.82173	-11.0505	Immune others
-7.28712	-10.8679	Immune others
6.02336	-7.57025	Immune others
7.3515	-7.44563	Immune others
6.88977	-8.08793	Immune others
4.52042	-9.70698	Immune others
7.80203	-9.31962	Immune others
6.13375	-10.7854	Immune others
5.89859	-7.27556	Immune others
6.20217	-7.97496	Immune others
6.16868	-10.4243	Immune others
-8.45042	-10.386	Immune others
5.71242	-7.29424	Immune others
6.20016	-9.79789	Immune others
7.45321	-7.50999	Immune others
5.62974	-7.69801	Immune others
5.41293	-6.34084	Immune others
6.66636	-8.87609	Immune others
-8.4576	-9.12003	Immune others
-8.21122	-8.66887	Immune others
-8.55172	-11.7361	Immune others
6.71164	-6.93881	Immune others
7.97972	-8.56846	Immune others
5.07632	-10.0413	Immune others
6.47628	-6.23005	Immune others
-7.93137	-11.2075	Immune others
5.28109	-8.11438	Immune others
5.81654	-6.59301	Immune others
6.2948	-9.43695	Immune others
5.61581	-9.4969	Immune others
3.54867	-6.47365	Immune others
-8.60337	-9.03017	Immune others
8.76403	-9.65995	Immune others
7.4554	-7.54993	Immune others
-8.59976	-9.13699	Immune others
-5.66418	-10.4978	Immune others
-8.284	-10.5296	Immune others
5.25156	-8.26508	Immune others
7.27374	-7.87904	Immune others
4.70175	-9.13163	Immune others
8.82257	-7.54629	Immune others
-8.59795	-9.13671	Immune others
6.88238	-7.06673	Immune others
-5.32099	-10.9589	Immune others
-3.95286	-11.4289	Immune others
5.8002	-7.05432	Immune others
5.8758	-8.22394	Immune others
6.49413	-9.26451	Immune others
-6.73897	-9.70704	Immune others
-4.03139	-11.4697	Immune others
5.86595	-8.33006	Immune others
7.72254	-6.40121	Immune others
5.29715	-9.64851	Immune others
-7.92573	-11.7932	Immune others
6.70075	-6.77239	Immune others
7.81544	-6.2226	Immune others
7.29527	-5.85904	Immune others
4.49423	-5.54687	Immune others
5.26348	-10.1632	Immune others
3.67104	-9.17268	Immune others
5.74967	-6.53988	Immune others
1.65573	12.2843	Tumor cells
0.602949	13.1438	Tumor cells
1.31449	13.4292	Tumor cells
2.29078	12.5803	Tumor cells
0.510072	14.9692	Tumor cells
2.08229	12.1332	Tumor cells
1.92256	13.5473	Tumor cells
1.59364	13.2181	Tumor cells
1.61393	14.2071	Tumor cells
1.61674	14.2415	Tumor cells
1.93973	13.6594	Tumor cells
1.68194	14.164	Tumor cells
0.66563	13.9915	Tumor cells
0.68078	12.8702	Tumor cells
1.25245	13.5444	Tumor cells
2.14277	13.1522	Tumor cells
1.20053	12.7232	Tumor cells
1.5178	12.4281	Tumor cells
1.21744	12.62	Tumor cells
1.01198	14.3982	Tumor cells
1.96511	13.567	Tumor cells
1.29181	12.3153	Tumor cells
0.608755	13.84	Tumor cells
1.79978	11.93	Tumor cells
1.55135	13.5063	Tumor cells
1.37827	13.2585	Tumor cells
1.75069	12.2534	Tumor cells
0.422499	14.5991	Tumor cells
1.17579	12.5654	Tumor cells
2.14007	13.1659	Tumor cells
2.40762	12.8156	Tumor cells
1.73129	12.0701	Tumor cells
1.43644	13.6846	Tumor cells
2.3044	12.6791	Tumor cells
2.0562	13.9077	Tumor cells
1.13012	14.4818	Tumor cells
1.68872	14.4368	Tumor cells
1.95968	14.022	Tumor cells
2.08214	13.3766	Tumor cells
1.21872	13.2106	Tumor cells
2.10825	12.5907	Tumor cells
2.40476	13.1972	Tumor cells
2.27524	13.0117	Tumor cells
2.19655	13.5287	Tumor cells
1.83522	12.1764	Tumor cells
1.39818	12.9876	Tumor cells
0.521774	13.7741	Tumor cells
0.889727	14.2914	Tumor cells
1.69738	12.9445	Tumor cells
0.729675	12.4476	Tumor cells
0.98051	12.8517	Tumor cells
1.54414	12.0148	Tumor cells
1.36197	14.4343	Tumor cells
2.04085	12.6676	Tumor cells
1.89318	12.5884	Tumor cells
1.23896	12.534	Tumor cells
0.639949	13.0447	Tumor cells
1.30804	13.2353	Tumor cells
1.9984	13.6663	Tumor cells
2.00883	12.1328	Tumor cells
2.17064	12.4836	Tumor cells
1.02967	14.8415	Tumor cells
2.10056	13.7139	Tumor cells
0.621772	14.6373	Tumor cells
2.04444	12.1317	Tumor cells
1.50419	13.7572	Tumor cells
2.10176	12.1343	Tumor cells
2.19653	13.0908	Tumor cells
0.746195	14.1451	Tumor cells
1.05881	12.4596	Tumor cells
1.56891	13.181	Tumor cells
0.473972	13.2435	Tumor cells
0.812301	13.8859	Tumor cells
2.32867	12.8845	Tumor cells
0.832824	13.5464	Tumor cells
1.55097	11.8559	Tumor cells
1.19378	13.0259	Tumor cells
2.2562	13.264	Tumor cells
2.22059	12.551	Tumor cells
1.53508	14.0968	Tumor cells
1.89197	12.8577	Tumor cells
1.84228	12.4983	Tumor cells
2.01884	12.7854	Tumor cells
0.492001	14.1986	Tumor cells
2.1911	12.326	Tumor cells
0.698196	14.4838	Tumor cells
1.17824	13.7808	Tumor cells
2.23815	12.5063	Tumor cells
1.15962	12.2946	Tumor cells
1.89731	12.2969	Tumor cells
1.78978	12.8673	Tumor cells
1.87382	13.9585	Tumor cells
2.3203	12.8266	Tumor cells
1.76972	13.4675	Tumor cells
2.30676	12.9511	Tumor cells
1.30374	13.8936	Tumor cells
1.79713	13.0048	Tumor cells
1.993	12.7838	Tumor cells
0.7479	14.4523	Tumor cells
2.00224	12.2827	Tumor cells
2.44244	13.0432	Tumor cells
2.56118	13.107	Tumor cells
1.56405	12.8388	Tumor cells
2.16742	13.4612	Tumor cells
1.04284	14.4737	Tumor cells
1.8556	13.6545	Tumor cells
0.549753	13.142	Tumor cells
1.98142	13.3168	Tumor cells
1.35251	13.7799	Tumor cells
2.16144	12.4795	Tumor cells
1.99402	12.2645	Tumor cells
2.12156	12.0258	Tumor cells
0.586996	12.8859	Tumor cells
1.6864	11.7919	Tumor cells
0.561386	14.1195	Tumor cells
-5.48979	4.05084	Tumor cells
-4.53741	3.18332	Tumor cells
0.751249	13.8016	Tumor cells
1.77118	14.2907	Tumor cells
2.23319	12.7802	Tumor cells
1.19741	13.3754	Tumor cells
1.68647	13.6565	Tumor cells
2.0879	12.047	Tumor cells
2.06111	12.9074	Tumor cells
0.593944	14.8595	Tumor cells
1.58181	12.6692	Tumor cells
1.06905	14.573	Tumor cells
1.55118	13.5072	Tumor cells
2.01207	11.9685	Tumor cells
2.23514	12.5846	Tumor cells
2.32535	13.503	Tumor cells
1.29565	13.0862	Tumor cells
2.39933	13.0391	Tumor cells
1.24388	14.5427	Tumor cells
1.6815	12.8775	Tumor cells
2.10796	12.1574	Tumor cells
2.04304	13.8364	Tumor cells
2.27005	12.986	Tumor cells
1.78196	14.2139	Tumor cells
0.514601	14.9442	Tumor cells
1.71859	14.4739	Tumor cells
0.885848	12.5996	Tumor cells
1.94944	12.0984	Tumor cells
1.98154	13.9172	Tumor cells
0.359571	12.2989	Tumor cells
0.808784	13.3691	Tumor cells
1.1076	14.7438	Tumor cells
2.23693	13.4187	Tumor cells
1.99429	12.1031	Tumor cells
0.654548	11.6592	Tumor cells
2.20716	13.4131	Tumor cells
2.34564	12.8181	Tumor cells
2.23582	12.8386	Tumor cells
2.07835	13.1067	Tumor cells
1.52753	13.5438	Tumor cells
2.3643	12.8932	Tumor cells
0.698515	14.3885	Tumor cells
0.628186	13.7082	Tumor cells
1.76819	12.3109	Tumor cells
1.83354	13.2446	Tumor cells
0.660379	13.6307	Tumor cells
2.38714	12.9531	Tumor cells
2.0772	13.1583	Tumor cells
2.13464	12.5814	Tumor cells
2.21187	12.568	Tumor cells
1.69327	12.6793	Tumor cells
2.13011	12.1918	Tumor cells
1.02556	11.8581	Tumor cells
1.37248	14.3778	Tumor cells
2.26563	12.382	Tumor cells
2.0384	12.7424	Tumor cells
2.14773	12.4936	Tumor cells
1.86059	12.9925	Tumor cells
1.48063	14.2247	Tumor cells
2.3853	13.6145	Tumor cells
1.28106	12.8254	Tumor cells
2.36362	12.7541	Tumor cells
1.98884	13.5229	Tumor cells
1.28988	14.684	Tumor cells
2.15465	12.5726	Tumor cells
0.869593	14.0233	Tumor cells
1.62741	13.5356	Tumor cells
1.72733	13.9068	Tumor cells
2.34814	13.3321	Tumor cells
1.80747	12.5681	Tumor cells
0.360858	12.6767	Tumor cells
0.974956	14.7403	Tumor cells
2.03418	13.4998	Tumor cells
2.12893	13.522	Tumor cells
1.89843	12.9838	Tumor cells
1.34465	14.5443	Tumor cells
1.91946	12.0393	Tumor cells
1.95298	13.8994	Tumor cells
0.951431	13.2481	Tumor cells
0.82392	14.882	Tumor cells
1.84151	12.5938	Tumor cells
0.465365	12.9049	Tumor cells
0.65699	14.7286	Tumor cells
1.53256	11.933	Tumor cells
1.69655	12.1099	Tumor cells
1.01233	14.0194	Tumor cells
1.93567	13.351	Tumor cells
0.948132	12.828	Tumor cells
1.28014	14	Tumor cells
0.738463	14.8299	Tumor cells
1.46668	13.2559	Tumor cells
1.40431	11.713	Tumor cells
1.76314	13.6387	Tumor cells
1.84005	12.8387	Tumor cells
1.64277	12.2241	Tumor cells
0.81512	12.9232	Tumor cells
1.63098	13.6131	Tumor cells
1.63877	13.0372	Tumor cells
1.89083	12.8021	Tumor cells
-4.5797	2.44169	Tumor cells
1.60813	13.2683	Tumor cells
1.88064	13.8183	Tumor cells
1.80205	13.3976	Tumor cells
2.16779	12.2466	Tumor cells
1.49097	14.677	Tumor cells
1.48183	13.632	Tumor cells
2.24442	13.2332	Tumor cells
1.08387	14.4181	Tumor cells
0.910388	11.4701	Tumor cells
2.12146	12.8271	Tumor cells
2.01525	12.2014	Tumor cells
2.25338	12.4173	Tumor cells
2.21313	12.6792	Tumor cells
1.48259	13.2444	Tumor cells
2.12328	12.072	Tumor cells
1.84507	13.8529	Tumor cells
1.88648	12.2094	Tumor cells
1.8937	13.8144	Tumor cells
2.10953	13.5232	Tumor cells
0.690289	14.8648	Tumor cells
0.91824	13.361	Tumor cells
1.14424	14.5969	Tumor cells
0.867026	14.8035	Tumor cells
1.31097	13.0645	Tumor cells
1.92151	14.0148	Tumor cells
2.05156	13.9998	Tumor cells
1.96602	13.0085	Tumor cells
2.35939	12.566	Tumor cells
2.2978	13.1877	Tumor cells
1.4974	12.8543	Tumor cells
0.986828	12.0497	Tumor cells
1.43654	14.3278	Tumor cells
0.725068	14.322	Tumor cells
2.18322	13.6036	Tumor cells
0.678655	14.4889	Tumor cells
1.42986	12.0115	Tumor cells
1.95532	13.1768	Tumor cells
2.3036	12.205	Tumor cells
1.55315	13.9688	Tumor cells
0.871958	13.247	Tumor cells
0.749212	13.3659	Tumor cells
1.18071	14.3548	Tumor cells
1.66473	14.276	Tumor cells
1.25937	13.3768	Tumor cells
2.37244	12.4775	Tumor cells
1.75327	14.1971	Tumor cells
2.10544	12.1413	Tumor cells
1.10713	12.4773	Tumor cells
1.32631	14.2834	Tumor cells
1.60804	13.9351	Tumor cells
0.833323	13.6922	Tumor cells
1.56601	12.939	Tumor cells
0.527883	13.4276	Tumor cells
2.44966	13.1727	Tumor cells
0.738805	12.6693	Tumor cells
1.7257	12.2392	Tumor cells
2.02078	11.9411	Tumor cells
1.48863	12.8373	Tumor cells
1.92679	12.2378	Tumor cells
1.96007	13.0488	Tumor cells
2.21078	13.6448	Tumor cells
1.25683	12.7995	Tumor cells
1.94627	13.5858	Tumor cells
1.78335	12.2261	Tumor cells
2.10028	12.1561	Tumor cells
1.31901	12.9759	Tumor cells
1.08718	14.1703	Tumor cells
2.39013	12.9672	Tumor cells
1.87619	13.611	Tumor cells
1.45876	12.5671	Tumor cells
0.896477	13.3951	Tumor cells
0.580248	13.3241	Tumor cells
1.80444	12.8249	Tumor cells
1.99792	13.6344	Tumor cells
1.74528	12.4435	Tumor cells
2.18248	12.0893	Tumor cells
1.42956	13.1467	Tumor cells
1.27659	14.228	Tumor cells
2.0944	13.3383	Tumor cells
1.29219	14.2916	Tumor cells
1.21835	13.0966	Tumor cells
1.32239	12.8062	Tumor cells
1.70197	13.1098	Tumor cells
1.12889	12.6787	Tumor cells
1.73352	13.7347	Tumor cells
1.5945	12.3726	Tumor cells
1.56615	13.0126	Tumor cells
1.68592	12.6876	Tumor cells
1.85737	12.1473	Tumor cells
1.53943	13.0738	Tumor cells
2.32391	13.3052	Tumor cells
1.71855	13.5736	Tumor cells
2.17064	12.8566	Tumor cells
1.80582	12.3992	Tumor cells
1.94412	12.983	Tumor cells
0.57503	13.2547	Tumor cells
1.73932	13.4374	Tumor cells
0.653502	12.9145	Tumor cells
1.6949	13.9635	Tumor cells
2.04192	12.1022	Tumor cells
0.593257	11.7672	Tumor cells
1.66704	13.9285	Tumor cells
1.53341	14.1629	Tumor cells
2.05142	12.6802	Tumor cells
2.14723	12.2332	Tumor cells
1.89362	13.9186	Tumor cells
2.10946	13.3245	Tumor cells
1.90646	12.138	Tumor cells
2.08428	12.2569	Tumor cells
2.24441	12.2332	Tumor cells
2.37111	12.7426	Tumor cells
-4.64465	-5.52261	Tumor cells
2.2853	12.5776	Tumor cells
2.30263	12.699	Tumor cells
1.82894	12.6402	Tumor cells
2.08015	12.2665	Tumor cells
1.39906	11.9308	Tumor cells
1.35806	14.5593	Tumor cells
2.0995	12.4934	Tumor cells
1.47978	14.1527	Tumor cells
0.665854	13.2772	Tumor cells
2.13704	13.7323	Tumor cells
0.486254	13.177	Tumor cells
1.87432	12.2062	Tumor cells
1.65171	14.2566	Tumor cells
1.637	12.2432	Tumor cells
2.02071	12.7229	Tumor cells
1.63882	12.16	Tumor cells
1.36991	13.2928	Tumor cells
2.1525	13.356	Tumor cells
1.57449	12.008	Tumor cells
1.98897	13.3187	Tumor cells
0.842185	12.9315	Tumor cells
1.65884	14.0496	Tumor cells
1.82022	12.3324	Tumor cells
2.40105	13.1165	Tumor cells
2.19424	12.3889	Tumor cells
2.18332	12.5197	Tumor cells
2.14164	13.4082	Tumor cells
2.10869	13.3066	Tumor cells
1.08692	14.7662	Tumor cells
2.11833	12.7997	Tumor cells
-0.853458	9.78209	Tumor cells
2.24196	13.544	Tumor cells
1.94483	13.832	Tumor cells
0.642194	14.2137	Tumor cells
0.725571	14.2562	Tumor cells
2.04788	12.3791	Tumor cells
2.12717	12.3809	Tumor cells
2.06118	13.9043	Tumor cells
1.88611	12.069	Tumor cells
2.2375	12.5494	Tumor cells
0.859653	12.5671	Tumor cells
0.381232	15.0067	Tumor cells
0.470238	14.2572	Tumor cells
1.6001	14.3113	Tumor cells
2.15291	12.3202	Tumor cells
2.36693	12.8043	Tumor cells
2.37118	12.548	Tumor cells
2.23324	13.3879	Tumor cells
1.17911	12.0882	Tumor cells
1.3068	13.1524	Tumor cells
1.58545	13.2815	Tumor cells
1.69394	14.3241	Tumor cells
2.00858	13.8764	Tumor cells
2.17213	12.0992	Tumor cells
1.07846	13.0067	Tumor cells
2.38799	12.4611	Tumor cells
1.38152	12.9232	Tumor cells
0.866642	14.2747	Tumor cells
2.08271	13.5701	Tumor cells
0.768016	14.2456	Tumor cells
2.08946	13.6613	Tumor cells
1.33456	14.4774	Tumor cells
1.3725	13.0715	Tumor cells
2.29298	13.6002	Tumor cells
0.791131	12.8745	Tumor cells
2.16449	12.3889	Tumor cells
1.86535	12.5595	Tumor cells
2.06688	13.6651	Tumor cells
2.02184	14.0822	Tumor cells
1.7752	14.4547	Tumor cells
1.83563	13.9562	Tumor cells
0.589026	12.0012	Tumor cells
1.71809	12.0322	Tumor cells
1.83324	12.7375	Tumor cells
1.17957	11.8389	Tumor cells
1.75931	12.4917	Tumor cells
2.12706	12.2039	Tumor cells
1.68784	14.3221	Tumor cells
2.07466	13.4201	Tumor cells
2.2108	12.848	Tumor cells
1.88594	13.555	Tumor cells
1.31053	11.921	Tumor cells
2.05386	12.6678	Tumor cells
1.46389	14.38	Tumor cells
2.26167	13.511	Tumor cells
1.852	12.2666	Tumor cells
1.93738	14.0916	Tumor cells
2.16248	12.9058	Tumor cells
0.8742	13.248	Tumor cells
[truncated: 139,951 more rows]

## Sheet: F1b.right
UMAP_1	UMAP_2	Cell_group
-5.27757	-8.5045	Tumor cells
-5.35027	-8.95801	Tumor cells
-6.20168	-8.13526	Tumor cells
3.78145	-2.90371	DC
-4.9202	-7.76266	Tumor cells
4.08898	-3.52123	DC
3.47018	-6.05914	CD4+ T-cells
0.519234	-2.92112	Macrophages
-5.40001	-8.03149	Tumor cells
-5.51634	-8.55385	Tumor cells
4.86808	-6.5009	CD4+ T-cells
-5.45061	-8.02926	Tumor cells
-5.81095	-8.40745	Tumor cells
-6.05516	-9.02398	Tumor cells
-5.55149	-8.77166	Tumor cells
-5.74636	-8.93139	Tumor cells
-1.33011	-2.18734	Macrophages
-5.95533	-8.27712	Tumor cells
-1.59436	-2.18883	Macrophages
-6.37215	-8.20939	Tumor cells
-6.35726	-8.93846	Tumor cells
5.02886	-5.63932	CD4+ T-cells
-5.70423	-8.52568	Tumor cells
-5.19076	-7.72115	Tumor cells
-6.34536	-8.34386	Tumor cells
4.4925	-5.75122	CD4+ T-cells
-5.50822	-8.78375	Tumor cells
-5.12221	-8.64244	Tumor cells
-6.18773	-9.14981	Tumor cells
0.360603	-4.38031	Macrophages
-5.12057	-8.96804	Tumor cells
-4.0057	-4.97201	Endothelial cells
-6.23876	-9.02064	Tumor cells
-6.20915	-8.42852	Tumor cells
-6.34684	-8.25743	Tumor cells
-0.567578	-2.42225	Macrophages
1.20076	-2.20693	CD4+ T-cells
-5.85021	-9.1953	Tumor cells
-6.3675	-8.21774	Tumor cells
4.42246	-5.92296	CD4+ T-cells
-5.35302	-8.85357	Tumor cells
4.69653	-5.5222	CD4+ T-cells
-5.5892	-8.23169	Tumor cells
4.86098	-5.55917	CD4+ T-cells
-4.77483	-4.25997	Endothelial cells
-1.23347	-2.20153	Macrophages
5.13481	-8.92695	NK cells
-0.431079	-3.31006	Macrophages
-5.69583	-8.49114	Tumor cells
3.8969	-5.61045	CD4+ T-cells
-5.5062	-7.84137	Tumor cells
1.72893	-0.964782	Unknown
-6.24025	-7.88033	Tumor cells
-5.61815	-8.79633	Tumor cells
-5.60048	-8.52025	Tumor cells
5.20926	-8.21338	NK cells
-5.53972	-8.01203	Tumor cells
4.5559	-5.96124	CD4+ T-cells
1.74977	-0.414924	Unknown
-6.19141	-8.52049	Tumor cells
-5.48281	-8.09189	Tumor cells
-0.0919232	-3.07906	Macrophages
-5.8805	-8.58292	Tumor cells
-6.05977	-8.60636	Tumor cells
-5.56967	-8.50729	Tumor cells
5.69331	-6.54212	CD8+ T-cells
3.50007	-6.23328	CD4+ T-cells
-1.12995	-2.39046	Macrophages
-0.932837	-1.94194	Macrophages
-1.11656	-1.7379	Macrophages
-6.29979	-8.16538	Tumor cells
-5.77381	-8.44016	Tumor cells
-6.32374	-8.7838	Tumor cells
-5.25294	-8.35897	Tumor cells
-6.40146	-8.33028	Tumor cells
-5.40623	-7.71548	Tumor cells
-5.45258	-8.80873	Tumor cells
-5.38174	-8.03509	Tumor cells
-5.28047	-7.73531	Tumor cells
-5.94824	-8.76112	Tumor cells
-6.17783	-8.27638	Tumor cells
-5.29279	-7.66228	Tumor cells
-5.14054	-8.83458	Tumor cells
3.76004	-5.62474	CD4+ T-cells
-0.970053	-1.57157	Macrophages
6.27956	-5.1365	CD8+ T-cells
-5.93972	-8.27437	Tumor cells
-5.5212	-7.93221	Tumor cells
-4.92957	-5.07509	Endothelial cells
7.17093	-6.1624	CD8+ T-cells
4.88619	-5.53736	CD4+ T-cells
-5.45041	-8.81692	Tumor cells
-6.06163	-8.22987	Tumor cells
-5.44249	-8.35658	Tumor cells
-6.36968	-8.29524	Tumor cells
-5.48768	-1.24849	Fibroblasts
-6.0785	-9.19008	Tumor cells
-5.32042	-7.77807	Tumor cells
-5.59795	-8.96105	Tumor cells
4.65108	-6.98514	CD4+ T-cells
-5.32894	-7.94676	Tumor cells
-4.58951	-4.99125	Endothelial cells
-5.23833	-8.8856	Tumor cells
4.28654	-5.59141	CD4+ T-cells
-5.20334	-7.61335	Tumor cells
-5.7594	-8.74798	Tumor cells
-5.22009	-8.49323	Macrophages
6.95103	-6.49621	CD8+ T-cells
-6.31056	-7.9989	Tumor cells
-5.67902	-7.6394	Tumor cells
-5.23304	-7.4574	Tumor cells
-0.0229878	-2.24061	Macrophages
-4.15778	-4.00951	Endothelial cells
1.99025	-1.14145	Unknown
-0.804561	-2.0323	Macrophages
-5.53835	-8.58836	Tumor cells
-0.836163	-2.85852	Macrophages
5.14297	-8.23333	NK cells
-6.151	-8.09551	Tumor cells
-5.48928	-8.1794	Tumor cells
-5.35328	-8.57635	Tumor cells
1.22849	-1.19792	Tumor cells
-5.30469	-8.82284	Tumor cells
-5.52362	-8.19784	Tumor cells
4.75816	-8.70052	NK cells
-5.82583	-7.87047	Tumor cells
2.01051	-0.795469	Unknown
-5.28312	-8.63135	Tumor cells
-5.22975	-8.64959	Tumor cells
-5.19162	-7.61418	Tumor cells
2.01903	-4.08607	Macrophages
-5.50349	-8.76932	Tumor cells
-6.06814	-8.50808	Tumor cells
-5.89219	-7.82172	Tumor cells
-5.66109	-8.42136	Tumor cells
-5.45799	-7.60691	Tumor cells
-5.31252	-7.97708	Tumor cells
-5.38252	-8.48864	Tumor cells
-5.26536	-8.03302	Tumor cells
4.67108	-5.6382	CD4+ T-cells
-5.97312	-8.41202	Tumor cells
3.35371	-6.72007	CD4+ T-cells
-1.46274	-2.21429	Macrophages
-6.32982	-8.03419	Tumor cells
-5.69432	-8.62936	Tumor cells
0.421614	-2.72115	Macrophages
-5.40743	-8.97481	Tumor cells
-6.31109	-8.31258	Tumor cells
-1.07337	-2.86574	Macrophages
0.0291933	-2.06868	Tumor cells
-5.42076	-8.08316	Tumor cells
-5.18223	-8.28566	Tumor cells
-5.12187	-4.43402	Endothelial cells
3.81795	-5.67926	CD4+ T-cells
-5.25283	-7.99416	Tumor cells
-5.21755	-8.68582	Tumor cells
-5.95215	-8.47827	Tumor cells
4.66545	-8.64352	NK cells
-5.399	-8.00479	Tumor cells
2.40061	-2.53191	Macrophages
1.09616	-0.916789	Unknown
0.912706	-4.16182	Macrophages
2.19011	-2.76067	Macrophages
-5.3725	-8.4655	Macrophages
-5.90932	-7.71879	Tumor cells
1.19582	-1.30225	Unknown
0.388661	-2.57011	Macrophages
-5.21886	-8.729	Tumor cells
-6.18179	-8.44688	Tumor cells
5.26448	-7.68515	NK cells
-5.65169	-8.32588	Tumor cells
6.94989	-6.16044	CD8+ T-cells
-5.02828	-7.62381	Tumor cells
-0.226294	-2.38176	Macrophages
0.901029	-2.47683	Unknown
-5.17554	-8.09673	Tumor cells
-5.57181	-8.76738	Tumor cells
-5.26684	-8.46077	Tumor cells
-5.81162	-8.29241	Tumor cells
0.858412	-2.64579	Macrophages
-5.33946	-8.97745	Tumor cells
3.56005	-6.77686	CD4+ T-cells
6.70083	-5.98356	CD8+ T-cells
-5.80014	-8.6076	Tumor cells
-5.47585	-7.8082	Tumor cells
-5.30265	-7.64269	Tumor cells
-5.66116	-8.37929	Tumor cells
1.90226	-0.382773	Tumor cells
-0.954837	-2.41663	Macrophages
0.92385	-4.64901	Macrophages
4.46719	-8.46858	NK cells
4.2339	-5.96046	CD4+ T-cells
-5.17488	-8.86477	Tumor cells
-6.13031	-8.16883	Tumor cells
-6.2746	-9.05187	Tumor cells
-6.3126	-7.86231	Tumor cells
-5.41091	-9.06902	Tumor cells
-5.44163	-7.73887	Tumor cells
-6.3827	-8.03413	Tumor cells
4.13515	-3.36625	DC
-5.50789	-8.75245	Tumor cells
-5.41869	-8.74317	Tumor cells
4.03486	-5.88505	CD4+ T-cells
1.29286	-3.67799	Macrophages
-5.39374	-7.64805	Tumor cells
-5.0983	-8.79707	Tumor cells
-4.63082	-4.70947	Endothelial cells
1.15722	-1.51133	Unknown
-6.25265	-8.18079	Tumor cells
3.35689	-3.0235	Macrophages
-5.40895	-8.55957	Tumor cells
-5.52086	-8.08494	Tumor cells
-5.31457	-7.78802	Tumor cells
2.55169	-2.72601	Macrophages
-5.56491	-8.85812	Tumor cells
5.26499	-5.465	CD4+ T-cells
2.3147	-2.99939	Macrophages
-5.75038	-8.57708	Tumor cells
-6.37836	-7.96047	Tumor cells
-5.50461	-8.07432	Tumor cells
4.01964	-3.16619	DC
-5.87598	-8.42927	Tumor cells
-6.34263	-8.42969	Tumor cells
-5.26866	-7.62295	Tumor cells
-5.35575	-8.7242	Tumor cells
-5.28249	-7.52316	Tumor cells
-5.16543	-8.92056	Tumor cells
-5.92807	-8.87052	Macrophages
-5.59208	-8.61133	Tumor cells
1.20091	-1.73853	Unknown
-5.39611	-8.36367	Tumor cells
3.26714	-6.07441	CD4+ T-cells
-5.39334	-8.82438	Tumor cells
-5.53043	-8.44946	Tumor cells
5.1712	-7.5136	NK cells
5.14869	-6.6191	CD4+ T-cells
0.137702	-2.60771	Macrophages
-5.73235	-8.69609	Tumor cells
-5.74443	-8.59047	Tumor cells
-0.451669	-3.48442	Macrophages
7.35945	-6.07019	CD8+ T-cells
-0.740245	-2.39204	Macrophages
-5.97906	-8.95118	Tumor cells
-5.69008	-8.54305	Tumor cells
-4.6526	-1.37746	Fibroblasts
0.756114	-1.76347	Unknown
-5.5009	-8.64076	Tumor cells
5.00647	-8.10498	NK cells
-5.21704	-8.40587	Tumor cells
-5.48505	-7.8248	Tumor cells
-5.24525	-8.60456	Tumor cells
2.15889	-1.05245	Tumor cells
1.98628	-2.3452	Macrophages
-5.72058	-8.66161	Tumor cells
5.04677	-5.48196	CD4+ T-cells
1.77889	-1.495	Unknown
-5.92656	-8.56334	Tumor cells
1.93576	-0.864556	Unknown
-5.24005	-1.45549	Fibroblasts
-5.21912	-1.31898	Fibroblasts
-5.24637	-8.76153	Tumor cells
1.76589	-0.792812	Tumor cells
1.29866	-2.80989	Macrophages
-5.81984	-8.49707	Tumor cells
-5.18752	-7.9751	Tumor cells
-5.68729	-8.37025	Tumor cells
4.88641	-8.27911	NK cells
-5.36551	-0.92844	Fibroblasts
-5.01887	-8.81733	Tumor cells
4.10895	-3.2291	DC
-5.94593	-8.17062	Tumor cells
-6.30725	-8.58393	Tumor cells
-6.1293	-9.18467	Tumor cells
3.3965	-6.7723	CD4+ T-cells
-5.37968	-8.8654	Tumor cells
-6.19972	-9.03178	Tumor cells
-5.29181	-7.76255	Tumor cells
-6.18906	-8.12365	Tumor cells
5.11271	-8.14059	NK cells
1.45141	-2.65994	Macrophages
-5.24507	-7.65512	Tumor cells
3.79369	-5.55214	CD4+ T-cells
-6.2771	-8.29816	Tumor cells
-5.78913	-8.41214	Tumor cells
-5.33694	-8.59893	Tumor cells
-5.92555	-8.1199	Tumor cells
4.76991	-5.75727	CD4+ T-cells
4.16803	-3.27201	DC
1.55194	-3.08569	Macrophages
-5.65123	-8.91593	Tumor cells
4.71022	-5.91601	CD4+ T-cells
-4.10566	-4.04009	Tumor cells
-6.05572	-7.97181	Tumor cells
-5.34338	-8.70331	Tumor cells
1.66863	-2.06351	Unknown
-5.57192	-8.40503	Tumor cells
-5.02438	-4.57771	Endothelial cells
-5.68057	-8.38257	Tumor cells
1.60964	-0.965916	Tumor cells
-5.75708	-8.54064	Tumor cells
-5.47578	-8.08572	Tumor cells
-5.40821	-8.64959	Tumor cells
7.53331	-5.27731	CD8+ T-cells
-5.89536	-8.64289	Tumor cells
-4.81401	-4.95549	Endothelial cells
-6.44782	-8.04108	Tumor cells
6.77858	-5.6614	CD8+ T-cells
-5.28143	-8.67903	Tumor cells
-5.68993	-8.67753	Tumor cells
-4.38847	-4.92639	Endothelial cells
5.43166	-6.45149	CD4+ T-cells
4.91994	-6.23925	CD4+ T-cells
4.01792	-3.13453	DC
-0.283846	-2.42797	Macrophages
-6.50921	-8.30554	Tumor cells
-5.38739	-8.67681	Tumor cells
-6.23142	-8.01045	Tumor cells
-6.1331	-8.54584	Tumor cells
2.66975	-2.85941	Macrophages
-5.78715	-8.88606	Tumor cells
-5.77522	-8.73141	Tumor cells
-5.2257	-7.63577	Tumor cells
-6.38804	-8.43288	Tumor cells
-5.04396	-8.90386	Tumor cells
3.80632	-6.12359	CD4+ T-cells
-1.46679	-2.19664	Macrophages
4.04851	-5.5926	CD4+ T-cells
-6.53201	-8.24156	Tumor cells
2.27619	-1.23462	Unknown
-6.29237	-7.95336	Tumor cells
4.65629	-5.41325	CD4+ T-cells
-5.72027	-8.06115	Tumor cells
-5.19361	-8.92308	Tumor cells
-5.18319	-8.87044	Tumor cells
-6.44909	-8.23407	Tumor cells
-5.32563	-1.65127	Fibroblasts
-6.413	-7.96897	Tumor cells
7.27472	-4.9136	CD8+ T-cells
-5.43542	-8.49254	Tumor cells
3.76239	-5.66343	CD4+ T-cells
-5.1796	-7.48839	Tumor cells
4.15783	-3.52365	DC
-6.35679	-7.95188	Tumor cells
-6.29613	-8.4159	Tumor cells
4.51606	-5.80734	CD4+ T-cells
-5.52266	-8.57121	Tumor cells
2.02392	-3.90885	Macrophages
3.86912	-6.2243	CD4+ T-cells
-5.46962	-7.75435	Tumor cells
-6.29577	-8.24828	Tumor cells
1.1709	-3.40765	Tumor cells
-6.22401	-8.65412	Tumor cells
0.105665	-2.28141	Macrophages
-5.72086	-8.67343	Tumor cells
-1.35687	-2.32587	Macrophages
-5.23205	-8.82186	Tumor cells
-5.25469	-0.821981	Fibroblasts
-5.67086	-8.8906	Tumor cells
4.11107	-5.71445	CD4+ T-cells
6.67934	-6.48037	CD8+ T-cells
3.26726	-6.37674	CD4+ T-cells
-1.48957	-2.28853	Macrophages
-5.98373	-8.19351	Tumor cells
-6.32681	-8.37387	Tumor cells
7.44339	-5.12671	CD8+ T-cells
-5.1111	-7.57184	Tumor cells
-4.95422	-4.46737	Endothelial cells
4.1278	-6.28513	CD4+ T-cells
-5.39381	-8.86754	Tumor cells
1.10704	-0.278528	Unknown
-5.12922	-8.92203	Tumor cells
4.21254	-5.49187	CD4+ T-cells
-5.64525	-8.47502	Tumor cells
-5.32546	-8.80551	Tumor cells
-5.62161	-8.77266	Tumor cells
-5.54198	-8.68432	Tumor cells
3.2249	-5.94654	CD4+ T-cells
-5.31289	-7.70805	Tumor cells
6.57272	-6.07396	CD8+ T-cells
2.76232	-5.39311	Macrophages
-5.66008	-9.04034	Tumor cells
-5.41636	-8.53769	Tumor cells
-5.48765	-8.58184	Tumor cells
0.88252	-1.28162	Unknown
1.76927	-4.43876	Macrophages
-5.43313	-8.43758	Tumor cells
3.49382	-6.25103	CD4+ T-cells
-5.21726	-7.66061	Tumor cells
-5.61109	-8.58863	Tumor cells
1.88757	-1.32067	Macrophages
-5.48133	-7.93212	Tumor cells
-5.53004	-8.84503	Tumor cells
-1.37994	-2.18402	Macrophages
0.912529	-2.30259	Macrophages
2.59872	-2.64342	Macrophages
-5.1135	-7.50839	Tumor cells
1.92339	-1.07234	Unknown
-5.69922	-8.76475	Tumor cells
-5.13626	-8.65928	Tumor cells
-5.57175	-8.83527	Tumor cells
-6.09961	-9.21856	Tumor cells
3.72323	-6.29775	CD4+ T-cells
-5.65003	-8.88677	Tumor cells
-5.06954	-1.07324	Fibroblasts
-5.13362	-7.71052	Tumor cells
-5.25519	-7.68787	Tumor cells
6.18118	-6.42225	CD8+ T-cells
-5.51267	-8.3587	Tumor cells
-6.35342	-8.02288	Tumor cells
2.85836	-3.20353	Macrophages
1.53469	-2.50244	Macrophages
4.1539	-3.42448	DC
4.05868	-3.29123	DC
1.3311	-0.96519	Unknown
4.6782	-6.61265	CD4+ T-cells
-5.92606	-8.4928	Tumor cells
-5.23981	-7.93613	Tumor cells
-5.75457	-7.76138	Tumor cells
4.70413	-5.55341	CD4+ T-cells
-5.56184	-8.7788	Tumor cells
-5.19165	-7.55083	Tumor cells
1.01141	-1.74327	Unknown
-5.37366	-8.18347	Tumor cells
4.5337	-5.87723	CD4+ T-cells
-5.67083	-8.15614	Tumor cells
-6.47605	-8.01668	Tumor cells
-5.41356	-8.58947	Tumor cells
-6.33486	-8.08853	Tumor cells
-6.28807	-8.44423	Tumor cells
-6.15095	-8.02801	Tumor cells
3.92756	-6.14849	CD4+ T-cells
-4.53491	-4.48148	Endothelial cells
1.74241	-0.570312	Unknown
-5.30709	-9.02877	Tumor cells
-6.03397	-9.18388	Tumor cells
-5.37433	-8.58648	Tumor cells
6.74102	-6.55196	CD8+ T-cells
-6.22126	-8.08776	Tumor cells
-5.82062	-8.57501	Tumor cells
3.71374	-3.13664	DC
-5.87037	-8.44392	Tumor cells
1.61368	-2.58401	Macrophages
-6.12948	-8.22063	Tumor cells
6.91794	-5.90219	CD8+ T-cells
-5.66004	-8.45821	Tumor cells
3.33316	-5.55891	CD4+ T-cells
1.00991	-3.11224	Macrophages
4.57839	-6.52614	CD4+ T-cells
-6.34711	-8.11212	Tumor cells
1.25112	-1.17908	Unknown
-5.97268	-8.68533	Tumor cells
-5.45351	-1.7241	Fibroblasts
-5.46941	-8.85444	Tumor cells
-5.5352	-9.09994	Tumor cells
-6.24499	-8.58962	Tumor cells
-5.04471	-7.83969	Tumor cells
-6.26796	-8.4701	Tumor cells
3.6569	-5.69088	CD4+ T-cells
-1.02639	-1.5769	Macrophages
0.757173	-2.34072	Macrophages
-0.128931	-2.49976	Macrophages
1.88689	-0.655087	Tumor cells
4.54476	-6.56593	CD4+ T-cells
6.45895	-6.36952	CD8+ T-cells
2.38334	-1.12228	Unknown
-5.37689	-7.86303	Tumor cells
4.81402	-5.59203	CD4+ T-cells
-6.35954	-8.16205	Tumor cells
0.98134	-1.06847	Unknown
-6.00598	-8.47627	Tumor cells
-6.06287	-8.30364	Tumor cells
-5.20544	-8.69266	Tumor cells
4.22097	-5.89491	CD4+ T-cells
-5.69146	-8.47729	Tumor cells
-5.67097	-7.7105	Tumor cells
1.54545	-2.66468	Macrophages
0.802411	-3.15818	Macrophages
2.00902	-0.823225	Unknown
-5.73382	-8.48372	Tumor cells
-5.84838	-8.54026	Tumor cells
-6.32582	-8.13031	Tumor cells
4.77018	-5.87087	CD4+ T-cells
4.82529	-9.02865	NK cells
0.260902	-3.87622	Macrophages
-5.8818	-8.48666	Tumor cells
-6.15129	-9.03734	Tumor cells
1.05239	-2.98797	Macrophages
-5.39395	-7.57364	Tumor cells
1.38858	-4.49157	Macrophages
2.22706	-3.55652	Macrophages
-5.28994	-8.00696	Tumor cells
-6.31503	-8.89368	Tumor cells
-5.46255	-8.30371	Tumor cells
-5.20178	-7.75491	Tumor cells
-1.53218	-1.92795	Macrophages
1.08502	-2.42783	Macrophages
-6.14842	-8.55231	Tumor cells
-6.29984	-8.46914	Tumor cells
4.29837	-5.64603	CD4+ T-cells
4.27876	-8.21283	NK cells
-5.19066	-8.99279	Tumor cells
4.85133	-5.54706	CD4+ T-cells
0.834736	-3.74071	Macrophages
1.06891	-0.439854	Unknown
-1.15922	-2.34142	Macrophages
5.42149	-6.31142	CD4+ T-cells
1.40384	-3.24392	Macrophages
-5.66092	-8.72368	Tumor cells
-5.77374	-8.27668	Tumor cells
-5.68469	-8.93016	Tumor cells
-5.7331	-8.64243	Tumor cells
-6.15131	-8.21739	Tumor cells
1.43385	-1.13895	Unknown
-4.23114	-4.9811	Endothelial cells
-5.67263	-8.71929	Tumor cells
1.51801	-1.65091	Unknown
-6.38558	-7.95689	Tumor cells
-6.38367	-7.99583	Tumor cells
-6.44091	-7.86972	Tumor cells
-5.29706	-8.82592	Tumor cells
6.77894	-4.83487	CD8+ T-cells
-5.32059	-8.69312	Tumor cells
-5.50373	-8.09553	Tumor cells
-5.66394	-8.92704	Tumor cells
3.31269	-6.6374	CD4+ T-cells
-5.28918	-7.67311	Tumor cells
4.416	-5.40091	CD4+ T-cells
4.13622	-6.23227	CD4+ T-cells
-5.88744	-8.44278	Tumor cells
4.87403	-6.26919	CD4+ T-cells
-5.50128	-8.99009	Tumor cells
-5.97465	-8.49828	Tumor cells
5.20056	-6.52216	CD4+ T-cells
4.90686	-5.46582	CD4+ T-cells
-5.17622	-8.80242	Tumor cells
1.8357	-2.78407	Macrophages
0.385203	-2.99019	Macrophages
-1.45426	-2.0918	Macrophages
-5.48173	-7.63062	Tumor cells
-5.40063	-7.98587	Tumor cells
-6.23446	-8.14886	Tumor cells
-1.48397	-2.23406	Macrophages
1.33192	-0.111708	Tumor cells
0.0097633	-2.42859	Macrophages
1.56515	-1.62063	Unknown
0.526049	-1.37974	Unknown
3.65444	-6.05219	CD4+ T-cells
-6.35106	-8.22447	Tumor cells
-5.16102	-8.85677	Tumor cells
-6.2208	-8.02945	Tumor cells
-6.02295	-8.55473	Tumor cells
-6.3534	-8.45614	Tumor cells
-5.21264	-7.56607	Tumor cells
-6.33148	-8.54219	Tumor cells
-5.12113	-8.30644	Tumor cells
-5.58485	-8.01581	Tumor cells
3.49438	-5.98911	CD4+ T-cells
-5.50965	-7.85684	Tumor cells
-5.73764	-8.65846	Tumor cells
-5.34874	-8.86208	Tumor cells
1.87246	-1.98382	Unknown
-6.18209	-8.66217	Tumor cells
-5.31695	-1.58775	Fibroblasts
-0.359218	-2.4885	Macrophages
-5.45587	-1.72226	Fibroblasts
4.61688	-8.44313	NK cells
5.02594	-8.89092	NK cells
-5.31006	-8.68483	Tumor cells
-6.10382	-8.15379	Tumor cells
4.30283	-3.11042	DC
-5.07383	-8.50879	Tumor cells
-6.26905	-8.99505	Tumor cells
-5.5598	-8.66104	Tumor cells
3.7592	-5.85549	CD4+ T-cells
-5.45529	-7.80402	Tumor cells
-5.99612	-8.64692	Tumor cells
-0.145468	-2.75591	Macrophages
-5.64135	-7.82907	Tumor cells
1.87454	-1.20496	Unknown
-6.14467	-9.09631	Tumor cells
-6.22053	-8.23479	Tumor cells
-5.84402	-8.66688	Tumor cells
-6.33313	-8.53261	Tumor cells
-5.40432	-8.18364	Tumor cells
4.47924	-5.55119	CD4+ T-cells
1.47036	-1.71588	Unknown
0.843602	-3.1842	Unknown
-6.11558	-7.84985	Tumor cells
-5.49281	-8.48526	Tumor cells
4.91833	-8.54157	NK cells
-5.49141	-9.03478	Tumor cells
-6.43152	-8.36787	Tumor cells
-6.3563	-7.99171	Tumor cells
4.39924	-8.17029	NK cells
-6.50595	-8.37991	Tumor cells
5.16163	-6.57705	CD4+ T-cells
-5.3531	-8.29793	Tumor cells
1.67357	-1.05179	Unknown
-0.0445075	-2.87496	Macrophages
-5.42967	-8.71407	Tumor cells
0.913361	-2.66636	Unknown
4.74202	-5.49421	CD4+ T-cells
-5.45905	-8.74627	Tumor cells
-6.0593	-9.2199	Tumor cells
-5.32903	-8.49347	Tumor cells
-0.39361	-2.57922	Macrophages
-4.70979	-4.91636	CD4+ T-cells
-6.32998	-8.05134	Tumor cells
-6.34391	-8.23086	Tumor cells
-6.06111	-8.1533	Tumor cells
3.48447	-2.92751	Macrophages
-1.14101	-1.95633	Macrophages
6.69252	-6.31671	CD8+ T-cells
3.84779	-2.98857	DC
-5.42122	-8.37701	Tumor cells
3.316	-2.87874	Macrophages
-5.45118	-8.61548	Tumor cells
-6.15663	-8.1848	Tumor cells
-5.4405	-7.88378	Tumor cells
-6.10635	-9.06347	Tumor cells
-5.63821	-8.54972	Tumor cells
-5.77077	-8.35743	Tumor cells
2.56724	-2.79514	Macrophages
-6.13508	-8.12944	Tumor cells
3.91498	-3.04018	DC
4.94961	-6.2398	CD4+ T-cells
3.90275	-3.105	DC
-5.59911	-8.55396	Tumor cells
1.19717	-2.35838	Unknown
-5.58153	-8.66894	Tumor cells
4.91962	-8.86962	NK cells
3.80237	-2.964	DC
-5.41082	-8.654	Tumor cells
-6.12354	-8.04875	Tumor cells
-5.40222	-7.9386	Tumor cells
4.23054	-5.74907	CD4+ T-cells
-1.2225	-1.98838	Macrophages
-5.51109	-8.88727	Tumor cells
4.67203	-7.23695	NK cells
0.0907632	-2.53596	Macrophages
-5.24387	-8.12576	Tumor cells
0.759919	-2.22182	Unknown
1.48772	-4.38997	Macrophages
-5.84208	-8.72299	Tumor cells
-6.02872	-9.20417	Tumor cells
-5.47267	-8.75607	Tumor cells
-5.3407	-8.86932	Tumor cells
-5.39458	-8.5806	Tumor cells
-0.27408	-2.51668	Macrophages
-5.73752	-8.8228	Tumor cells
-5.58438	-8.34285	Tumor cells
-6.39893	-8.47526	Tumor cells
-5.22257	-7.77664	Tumor cells
-5.51157	-9.09402	Tumor cells
1.25403	-0.715211	Unknown
-5.65074	-8.45139	Tumor cells
-5.55468	-8.54579	Tumor cells
-5.06212	-4.37868	Endothelial cells
-6.41934	-7.90076	Tumor cells
2.52112	-2.65369	Macrophages
-5.78798	-8.27525	Tumor cells
-4.73603	-4.95856	Endothelial cells
-5.76083	-7.90508	Tumor cells
-5.94326	-8.38249	Tumor cells
-5.18003	-8.96138	Tumor cells
5.19544	-6.95891	CD4+ T-cells
-0.4251	-3.23835	Macrophages
-5.80065	-8.78754	Tumor cells
-0.859201	-2.33747	Macrophages
-5.57675	-8.32994	CD4+ T-cells
-6.00015	-8.62616	Tumor cells
-5.3517	-7.62964	Tumor cells
1.67509	-0.172467	Unknown
-5.48955	-8.76265	Tumor cells
-5.74101	-8.45142	Tumor cells
4.94276	-5.49344	CD4+ T-cells
-5.33774	-8.73109	Tumor cells
-6.11088	-8.50513	Tumor cells
4.21492	-8.26563	NK cells
1.90758	-3.09222	Macrophages
-5.21814	-7.79066	Tumor cells
7.06322	-6.03787	CD8+ T-cells
-5.08684	-7.47227	Macrophages
-6.04821	-9.17629	Tumor cells
-6.04376	-8.12082	Tumor cells
2.3764	-3.46078	Macrophages
-5.12909	-8.44212	CD4+ T-cells
5.10232	-8.3725	NK cells
-5.19681	-7.53133	Tumor cells
-5.6503	-9.03469	Tumor cells
-5.70583	-8.77918	Tumor cells
-5.28816	-7.79981	Tumor cells
-5.10023	-8.49108	Tumor cells
4.06463	-3.37297	DC
-5.43842	-9.09799	Tumor cells
1.34908	-3.25731	Macrophages
-5.21228	-7.93876	Tumor cells
2.38481	-3.4226	Macrophages
-5.20913	-0.377022	Fibroblasts
-5.55778	-7.83864	Tumor cells
-5.21107	-8.9579	Tumor cells
4.07726	-3.48285	DC
-5.04309	-4.33704	Endothelial cells
-6.24576	-8.26069	Tumor cells
-5.28838	-8.05932	Tumor cells
-5.81201	-9.33876	Tumor cells
1.03463	-2.78845	Macrophages
5.02269	-6.41524	CD4+ T-cells
-5.43258	-8.50208	Tumor cells
6.19648	-5.16192	CD8+ T-cells
-5.60394	-8.92403	Tumor cells
-5.40091	-8.71475	Tumor cells
-6.36998	-8.33387	Tumor cells
-5.69336	-8.62834	Tumor cells
3.32406	-6.69248	CD4+ T-cells
2.47008	-2.73534	Macrophages
-4.95897	-7.82046	Tumor cells
0.555165	-2.62301	Macrophages
-6.05581	-9.23274	Tumor cells
1.57594	-0.775637	Tumor cells
-5.88941	-8.31965	Tumor cells
-5.95266	-8.2573	Tumor cells
5.04065	-5.46596	CD4+ T-cells
-6.31291	-8.33021	Tumor cells
-5.59087	-9.17828	Tumor cells
6.9477	-6.33118	CD8+ T-cells
3.39205	-2.85784	Macrophages
-6.43999	-7.87479	Tumor cells
3.26638	-6.79017	CD4+ T-cells
4.41682	-8.84913	NK cells
-5.46163	-8.06741	CD4+ T-cells
1.96695	-2.41966	Macrophages
-5.52015	-8.9977	Tumor cells
1.1914	-1.38928	Unknown
2.16639	-3.44182	Macrophages
-5.80451	-8.58289	Tumor cells
4.34782	-6.30894	CD4+ T-cells
3.96336	-5.94872	CD4+ T-cells
-6.25928	-7.92415	Tumor cells
-5.05066	-7.90186	Tumor cells
-5.52253	-8.5846	Tumor cells
-5.08688	-7.55511	Tumor cells
2.11622	-1.13248	Unknown
1.42132	-1.08017	Unknown
-1.33319	-2.07046	Macrophages
4.37474	-8.35355	NK cells
-0.0869854	-2.62261	Macrophages
6.10671	-5.11527	CD8+ T-cells
-5.90325	-8.16896	Tumor cells
-1.20485	-2.63701	Macrophages
-5.52578	-8.19037	DC
1.16399	-3.11483	Macrophages
1.75101	-0.498128	Unknown
-5.15789	-7.89028	Tumor cells
-5.55005	-9.18173	Tumor cells
3.86933	-5.4832	CD4+ T-cells
-6.30245	-8.59577	Tumor cells
-5.26647	-8.78894	Tumor cells
-0.520965	-2.21496	Macrophages
5.26195	-8.76215	NK cells
-5.18268	-7.65733	Tumor cells
-5.94636	-8.63464	Tumor cells
-5.62556	-8.58782	Tumor cells
2.04087	-0.944203	Unknown
-5.22581	-7.49384	Tumor cells
-5.80592	-8.6587	Tumor cells
-5.79072	-8.6834	Tumor cells
-4.97057	-7.82223	Tumor cells
-6.14275	-8.05735	Tumor cells
-5.34086	-7.87168	Tumor cells
-5.96493	-8.3567	Tumor cells
-6.02004	-8.21563	Tumor cells
-5.2155	-8.4	Tumor cells
-5.85264	-8.59657	Tumor cells
0.194668	-2.93203	Macrophages
-5.13931	-7.96968	Tumor cells
-5.3029	-7.98211	Tumor cells
5.09646	-8.17921	NK cells
-6.07423	-8.25155	Tumor cells
-5.4062	-8.87616	Tumor cells
-5.66757	-8.77516	Tumor cells
5.03483	-8.18139	NK cells
1.75569	-0.827255	Unknown
0.868262	-2.62424	Macrophages
-6.2761	-8.67546	Tumor cells
5.47855	-6.58529	CD4+ T-cells
4.95974	-8.34655	NK cells
-5.20757	-7.75883	Tumor cells
4.56879	-7.81091	NK cells
-6.41195	-8.36375	Tumor cells
-5.56977	-8.78162	Tumor cells
5.88861	-6.39537	CD8+ T-cells
6.03846	-6.45489	CD8+ T-cells
-0.869858	-2.45126	Macrophages
5.5002	-6.94138	CD4+ T-cells
2.1157	-1.23601	Unknown
1.36391	-2.60384	Macrophages
5.03448	-5.57145	CD4+ T-cells
-6.30597	-7.98267	Tumor cells
-5.0326	-8.99996	Tumor cells
-6.14701	-8.15171	Tumor cells
-5.98132	-8.19978	Tumor cells
-5.79531	-8.39814	Tumor cells
-5.19409	-7.74411	Tumor cells
3.83743	-6.13381	CD4+ T-cells
-5.89985	-9.11032	Tumor cells
5.84651	-5.92889	CD4+ T-cells
-6.24088	-8.08207	Tumor cells
-5.46606	-9.11529	Tumor cells
-5.56061	-8.20537	CD4+ T-cells
-5.63755	-8.54422	Tumor cells
-6.06558	-9.14503	Tumor cells
-6.35807	-7.96	Tumor cells
-5.25188	-8.75667	Tumor cells
4.06443	-5.33042	CD4+ T-cells
7.01311	-5.75236	CD8+ T-cells
4.80142	-5.53243	CD4+ T-cells
1.14875	-1.17973	Unknown
3.75625	-5.56924	CD4+ T-cells
-6.00414	-8.3405	Tumor cells
-5.53039	-8.73652	Tumor cells
-5.66704	-8.68547	Tumor cells
4.21364	-3.40954	DC
-5.25382	-7.5691	Tumor cells
-5.3247	-8.62869	Tumor cells
-4.77976	-5.00291	Endothelial cells
4.46462	-5.88152	CD4+ T-cells
-6.35003	-8.3442	Tumor cells
6.73095	-5.01877	CD8+ T-cells
-6.09922	-8.54772	Tumor cells
4.50064	-6.63827	CD4+ T-cells
0.739654	-4.74092	Macrophages
-0.563034	-2.13202	Macrophages
7.20594	-5.67819	CD8+ T-cells
-5.20976	-8.96699	Tumor cells
1.52509	-4.34099	Macrophages
7.51447	-5.74255	CD8+ T-cells
-5.64863	-8.02887	Tumor cells
-5.50333	-8.07177	Tumor cells
4.35226	-6.63436	CD4+ T-cells
-5.35922	-8.83036	Tumor cells
-5.17883	-8.7086	Tumor cells
-0.00255947	-3.12748	Macrophages
3.77725	-6.47116	CD4+ T-cells
-5.37026	-7.73127	Tumor cells
-6.0755	-8.04668	Tumor cells
4.14674	-8.5155	NK cells
-6.39684	-8.10975	Tumor cells
-5.16386	-8.32754	Tumor cells
-6.39983	-8.3769	Tumor cells
4.50642	-3.04176	DC
-5.20376	-8.94119	Tumor cells
-5.23168	-7.39847	Tumor cells
-5.47392	-8.98309	Tumor cells
-5.7777	-7.93627	Tumor cells
1.70119	-1.71701	Unknown
4.78253	-8.13557	NK cells
-6.31998	-8.78963	Tumor cells
-5.54776	-8.20233	Tumor cells
3.92691	-2.8767	DC
4.92032	-5.50783	CD4+ T-cells
-6.01798	-8.44084	Tumor cells
-6.36109	-8.12324	Tumor cells
2.00177	-4.3058	Macrophages
0.650844	-4.54415	Macrophages
4.98231	-8.50054	NK cells
5.24036	-8.35614	NK cells
-1.0325	-1.72214	Macrophages
0.760806	-2.65913	Unknown
-6.15431	-8.1848	Tumor cells
-5.25764	-8.35586	Tumor cells
4.78718	-5.58484	CD4+ T-cells
-5.36525	-8.83532	Tumor cells
5.37304	-5.45723	CD4+ T-cells
-5.2778	-7.8813	Tumor cells
-5.38137	-8.6672	Tumor cells
-5.58659	-9.1519	Tumor cells
-5.37612	-7.82139	Tumor cells
-6.4053	-8.47205	Tumor cells
-5.31015	-8.28165	Tumor cells
-5.82625	-8.17791	Tumor cells
0.726046	-2.48144	Macrophages
-5.95994	-8.54361	Tumor cells
-5.40353	-8.68145	Tumor cells
-5.05297	-8.69245	Tumor cells
0.955878	-4.12122	Macrophages
-5.3135	-1.65548	Fibroblasts
-6.07536	-9.0597	Tumor cells
-6.39157	-8.37486	Tumor cells
-5.18618	-8.28402	Tumor cells
-6.18755	-8.18271	Tumor cells
3.79345	-5.78058	CD4+ T-cells
1.93499	-3.55384	Macrophages
-5.59964	-9.38582	Tumor cells
-5.22196	-7.8176	Tumor cells
4.19912	-3.25955	DC
-0.710052	-2.08579	Macrophages
-6.20907	-8.28989	Tumor cells
-5.47108	-9.12143	Tumor cells
-5.32491	-1.38549	Fibroblasts
-5.88329	-8.00754	Tumor cells
-5.49504	-8.84042	Tumor cells
-6.26743	-8.50353	Tumor cells
-6.39981	-8.35278	Tumor cells
-5.90447	-8.5807	Tumor cells
-6.37889	-8.26631	Tumor cells
-5.53208	-8.09882	Fibroblasts
-5.39922	-1.42162	Fibroblasts
4.22462	-3.39269	DC
-6.27766	-8.25638	Tumor cells
1.41018	-2.54932	Macrophages
-5.33243	-8.82624	Tumor cells
-6.24008	-7.90536	Tumor cells
4.62525	-7.06076	CD4+ T-cells
-0.753841	-2.78027	Macrophages
-1.46601	-2.12382	Macrophages
-6.17171	-7.97641	Tumor cells
-5.6286	-8.05685	Tumor cells
5.20904	-8.20545	NK cells
3.61322	-5.80148	CD4+ T-cells
-5.86393	-8.33329	Tumor cells
3.87731	-5.5571	CD4+ T-cells
-5.25266	-8.29015	Tumor cells
-6.14644	-8.11047	Tumor cells
4.89546	-5.33027	CD4+ T-cells
-6.34351	-8.50597	Tumor cells
-5.60577	-9.16019	Tumor cells
-5.40158	-7.62134	Tumor cells
5.17632	-7.9204	NK cells
-5.59078	-7.88002	Tumor cells
3.49012	-6.85788	CD4+ T-cells
1.52105	-4.76108	Macrophages
-5.86619	-9.06084	Tumor cells
1.05444	-2.71849	Macrophages
-6.24541	-8.91476	Tumor cells
-5.27591	-7.66354	Tumor cells
4.43742	-5.44625	CD4+ T-cells
5.31469	-7.56989	NK cells
-6.31229	-7.9915	Tumor cells
-5.41573	-9.0779	Tumor cells
-5.33361	-8.90688	Tumor cells
-6.11199	-8.14268	Tumor cells
-5.18826	-8.52066	Tumor cells
6.42774	-5.83228	CD8+ T-cells
4.16716	-3.39628	DC
-5.27603	-8.89638	Tumor cells
5.11071	-7.74733	NK cells
2.99394	-5.42457	Macrophages
-5.68659	-8.54244	Tumor cells
-5.46225	-7.95109	Tumor cells
-5.32463	-7.72888	Tumor cells
-4.42965	-4.03535	Endothelial cells
0.916877	-3.5908	Macrophages
5.22173	-5.3992	CD4+ T-cells
-5.26479	-7.65413	Tumor cells
-6.12457	-9.15646	Tumor cells
1.04232	-3.70797	Macrophages
-5.58583	-8.15629	Tumor cells
-6.26942	-8.36495	Tumor cells
3.91438	-6.48385	CD4+ T-cells
-5.61837	-7.86574	Tumor cells
-5.13527	-8.91459	Tumor cells
-5.74983	-7.86591	Tumor cells
-5.35439	-7.76057	Tumor cells
-6.1579	-8.08852	Tumor cells
-0.786787	-2.34275	Macrophages
-5.68271	-8.50983	Tumor cells
-6.02674	-8.33896	Tumor cells
-6.20593	-8.14008	Tumor cells
3.52299	-6.10972	CD4+ T-cells
4.62432	-5.45931	CD4+ T-cells
4.26481	-5.52905	CD4+ T-cells
-6.27782	-8.01447	Tumor cells
0.720344	-3.32035	Macrophages
4.48052	-8.54685	NK cells
2.81633	-5.42476	Macrophages
-5.71434	-8.53046	Tumor cells
0.0168368	-3.20144	Macrophages
-5.23711	-8.01802	Tumor cells
-5.16965	-7.611	Tumor cells
-5.85514	-8.48905	Tumor cells
-5.38426	-7.78947	Tumor cells
-6.18569	-9.13797	Tumor cells
4.83906	-8.59609	NK cells
-5.80914	-8.79703	Tumor cells
-6.20021	-8.28525	Tumor cells
4.77931	-5.68001	CD4+ T-cells
-5.04051	-8.83075	Tumor cells
-0.414935	-2.24812	Macrophages
5.48155	-6.97657	CD4+ T-cells
1.38286	-0.311153	Unknown
-5.37583	-8.83796	Tumor cells
4.43969	-5.85468	CD4+ T-cells
3.46398	-2.85732	Macrophages
-4.7341	-4.90929	Endothelial cells
-0.371663	-3.01363	Macrophages
3.66702	-6.59808	CD4+ T-cells
-6.42926	-8.04937	Tumor cells
2.70112	-3.12672	Macrophages
-5.178	-8.01102	Tumor cells
-6.23352	-8.01416	Tumor cells
6.27802	-5.80671	CD8+ T-cells
5.31245	-8.16907	NK cells
1.91506	-4.0611	Macrophages
-6.10289	-8.29122	Tumor cells
-6.17773	-8.12712	Tumor cells
1.80878	-3.62614	Macrophages
3.94289	-3.0512	DC
-1.38636	-1.82493	Macrophages
-5.35941	-7.64891	Tumor cells
-1.3378	-2.11364	Macrophages
-0.135786	-2.69472	Unknown
-5.02625	-7.78419	Tumor cells
1.25058	-3.30719	Macrophages
-5.14186	-8.83821	Tumor cells
1.04591	-0.304917	Unknown
-5.82738	-8.8429	Tumor cells
-5.23893	-8.72918	Tumor cells
-6.16812	-9.06028	Tumor cells
3.52807	-6.0126	CD4+ T-cells
2.01454	-1.21918	Tumor cells
-4.43184	-4.31692	Endothelial cells
-6.19083	-9.11993	Tumor cells
-4.58444	-3.84037	Endothelial cells
-5.83385	-8.30513	Tumor cells
1.54454	-2.37013	Unknown
5.08356	-8.21933	NK cells
-6.13995	-8.96883	Tumor cells
4.13086	-6.17504	CD4+ T-cells
-5.49031	-8.88181	Tumor cells
0.557679	-2.67281	Macrophages
-0.5829	-2.67965	Macrophages
-6.13027	-9.08793	Tumor cells
-5.29592	-7.75602	Tumor cells
-6.13878	-9.23449	Tumor cells
-5.90027	-8.59441	Tumor cells
-5.54982	-8.78194	Tumor cells
1.46036	-2.66247	Macrophages
-6.30994	-8.18642	Tumor cells
-6.15612	-8.35639	Tumor cells
1.61998	-1.52818	Unknown
1.02684	-4.44612	Macrophages
4.68607	-6.38314	CD4+ T-cells
-1.34966	-2.10824	Macrophages
1.60924	-1.03175	Tumor cells
-5.74219	-8.37684	Tumor cells
-6.38646	-8.08074	Tumor cells
-5.91584	-8.59818	Tumor cells
6.58893	-6.49079	CD8+ T-cells
3.41506	-6.76908	CD4+ T-cells
5.1765	-6.15205	CD4+ T-cells
-5.75132	-8.60071	Tumor cells
-6.41072	-8.75787	Tumor cells
-6.37532	-8.18655	Tumor cells
-6.22861	-9.08914	Tumor cells
-5.21103	-8.71043	Tumor cells
-4.18257	-4.72067	Endothelial cells
3.93628	-5.52494	CD4+ T-cells
-5.47099	-7.93719	Tumor cells
-5.65388	-8.74543	Tumor cells
-5.80204	-8.30342	Tumor cells
-5.85396	-8.74357	Tumor cells
-6.07004	-8.20637	Tumor cells
-5.05076	-8.96151	Tumor cells
-5.64198	-8.15385	Tumor cells
-5.72462	-8.64653	Tumor cells
-6.1566	-8.08022	Tumor cells
-5.64623	-8.9606	Tumor cells
-5.38059	-8.78679	Tumor cells
-5.34925	-1.52194	Fibroblasts
-5.2831	-8.9097	Tumor cells
-6.01963	-8.71661	Tumor cells
-6.27065	-7.9859	Tumor cells
-5.41215	-1.39659	Fibroblasts
4.14208	-5.46358	CD4+ T-cells
-5.4328	-8.8676	Tumor cells
-5.74545	-8.84163	Tumor cells
-5.38761	-9.1069	Tumor cells
-6.08554	-8.18604	Tumor cells
-5.91687	-9.21094	Tumor cells
-0.456835	-2.15852	Macrophages
-1.02467	-1.62261	Macrophages
1.03447	-0.624073	Unknown
5.36613	-6.59334	CD4+ T-cells
-4.98284	-4.69923	Endothelial cells
-5.17148	-7.7776	Tumor cells
-1.49549	-2.08709	Macrophages
-6.25821	-9.01815	Tumor cells
-6.07729	-8.31119	Tumor cells
-5.42397	-8.63005	Tumor cells
-5.75338	-8.49619	Tumor cells
-5.52997	-8.92958	Tumor cells
-5.20502	-8.00356	Macrophages
-5.50309	-8.42313	Tumor cells
-5.52883	-9.00174	Tumor cells
-5.31771	-7.80319	Tumor cells
-5.49692	-9.12294	Tumor cells
4.45361	-5.58525	CD4+ T-cells
6.32713	-6.39516	CD8+ T-cells
-5.55018	-8.71901	Tumor cells
-5.59158	-7.65186	Tumor cells
-5.70148	-8.95851	Tumor cells
1.08769	-0.299497	Unknown
-5.57283	-8.60908	Tumor cells
-5.29862	-8.7241	Tumor cells
-5.28553	-7.98011	Tumor cells
-6.04792	-8.16459	Tumor cells
6.03366	-5.12091	CD8+ T-cells
2.23376	-2.53339	Macrophages
-5.23905	-1.64874	Fibroblasts
1.31105	-3.244	Macrophages
-5.27521	-7.88718	Tumor cells
-6.22026	-8.7129	Tumor cells
-5.25199	-8.73832	Tumor cells
4.54543	-6.80735	CD4+ T-cells
7.01442	-5.7773	CD8+ T-cells
4.4265	-8.28365	NK cells
0.82619	-1.30956	Unknown
-5.64412	-8.4574	Tumor cells
3.49329	-3.01651	Macrophages
6.41747	-4.94316	CD8+ T-cells
-5.34752	-1.65155	Fibroblasts
-5.58958	-8.50762	Tumor cells
-5.45856	-9.02064	Tumor cells
-0.563385	-1.82633	Macrophages
0.669688	-3.95478	Macrophages
-6.08087	-8.5335	Tumor cells
2.00825	-0.955541	Unknown
-5.39214	-7.82583	Tumor cells
-6.11255	-8.32423	Tumor cells
4.88515	-8.81063	NK cells
1.682	-2.24395	Unknown
-5.63634	-7.98531	Tumor cells
-6.3862	-7.85737	Tumor cells
5.54117	-5.24616	CD4+ T-cells
-5.27999	-7.72316	Tumor cells
-6.49466	-7.9315	Tumor cells
-5.20825	-8.96641	Tumor cells
-6.35186	-8.78488	Tumor cells
-5.7394	-8.30115	Tumor cells
-5.29532	-8.63341	Tumor cells
-5.73904	-8.79293	Tumor cells
0.999694	-2.1646	Unknown
3.44924	-6.76211	CD4+ T-cells
-5.81153	-8.70611	Tumor cells
1.49993	-1.78067	Unknown
-5.46434	-9.006	Tumor cells
-5.32908	-8.22571	Tumor cells
0.00687565	-2.84377	Macrophages
-6.04967	-9.25782	Tumor cells
7.05145	-6.15441	CD8+ T-cells
-5.90697	-8.1078	Tumor cells
0.958178	-2.76832	Macrophages
-5.65491	-8.86571	Tumor cells
-5.44272	-1.45283	Fibroblasts
-6.31983	-9.0487	Tumor cells
-6.33595	-7.92114	Tumor cells
-5.41047	-7.68796	Tumor cells
-6.18812	-8.55925	Tumor cells
-5.22896	-7.99598	Tumor cells
-0.192502	-2.80579	Macrophages
-5.45118	-8.4784	Tumor cells
-6.49765	-8.01086	Tumor cells
1.8926	-0.569471	Unknown
-5.34435	-1.57178	Fibroblasts
1.81844	-1.24584	Unknown
2.52452	-1.06964	Unknown
-0.717168	-2.69964	Macrophages
-6.26077	-9.02175	Tumor cells
-6.41839	-7.93826	Tumor cells
0.962575	-4.16129	Macrophages
3.17899	-5.49612	CD4+ T-cells
-5.22027	-8.75131	Tumor cells
1.85829	-2.71969	Macrophages
-6.01392	-8.17167	Tumor cells
-6.43064	-8.16274	Tumor cells
-6.17753	-7.96525	Tumor cells
-6.28874	-8.46763	Tumor cells
-5.67172	-8.49647	Tumor cells
-5.84433	-8.3152	Tumor cells
-5.20774	-8.07721	Tumor cells
4.92786	-5.66967	CD4+ T-cells
0.234478	-2.91201	Macrophages
-5.39469	-7.69855	Tumor cells
-6.42001	-8.41589	Tumor cells
2.68126	-5.42167	Macrophages
4.13763	-3.52053	DC
-5.44903	-8.63198	Tumor cells
-5.62505	-8.82812	Tumor cells
-6.23751	-8.71348	Tumor cells
-5.24212	-8.86356	Tumor cells
-5.80616	-7.95205	Tumor cells
-0.0976474	-2.29758	Macrophages
-5.25954	-7.84808	Tumor cells
-5.08478	-8.76796	Tumor cells
-6.39345	-8.76686	Tumor cells
-4.90617	-4.68541	Endothelial cells
-1.20577	-1.63462	Macrophages
-5.86183	-8.66293	Tumor cells
-5.96453	-7.86099	Fibroblasts
4.96268	-8.37604	NK cells
-6.10629	-8.43502	Tumor cells
-5.93968	-7.75892	Tumor cells
-5.27509	-7.57208	Tumor cells
3.4498	-3.03583	Macrophages
-6.06096	-8.36973	Tumor cells
-5.50733	-8.46803	Tumor cells
-5.98183	-8.32392	Tumor cells
-5.45362	-8.66883	Tumor cells
-5.47147	-8.25625	Tumor cells
1.26856	-0.362523	Unknown
-1.00632	-1.50841	Macrophages
2.57469	-2.79103	Macrophages
4.14635	-3.63636	DC
-1.37611	-2.0136	Macrophages
3.95448	-5.49353	CD4+ T-cells
-6.33451	-8.03076	Tumor cells
-0.762252	-1.79778	Macrophages
-5.73858	-8.60234	Tumor cells
-6.10873	-8.03124	Tumor cells
-5.45116	-8.65387	Tumor cells
-5.22713	-8.84162	Tumor cells
-5.8829	-8.78895	Tumor cells
-5.86543	-8.08523	Tumor cells
-5.673	-8.5078	Tumor cells
-5.70919	-8.64554	Tumor cells
-6.13918	-8.05026	Tumor cells
-5.70181	-8.26127	Tumor cells
-5.35486	-7.83978	Tumor cells
1.53463	-2.21214	Unknown
-5.91403	-8.11322	Tumor cells
-5.53195	-7.84288	Tumor cells
4.35988	-8.79539	NK cells
-5.28031	-8.0341	Tumor cells
-5.73295	-8.65645	Tumor cells
-4.77219	-1.15448	Unknown
-5.37572	-9.14346	Tumor cells
-5.50066	-8.50821	Tumor cells
-5.04391	-7.44031	Tumor cells
0.546825	-1.59149	Macrophages
4.15372	-8.7279	NK cells
-5.73689	-7.95707	Tumor cells
4.92653	-5.55864	CD4+ T-cells
-6.0914	-8.17201	Tumor cells
5.89742	-5.96492	CD4+ T-cells
-6.27202	-9.18085	Tumor cells
-5.33558	-8.05493	Tumor cells
5.24846	-8.09904	NK cells
3.35469	-5.9908	CD4+ T-cells
-5.2393	-8.59592	Tumor cells
-6.17526	-8.13733	Tumor cells
-5.53448	-8.06703	Tumor cells
-6.38509	-8.02282	Tumor cells
-6.11213	-8.3303	Tumor cells
-6.06058	-8.51248	Tumor cells
-5.27266	-8.91604	Tumor cells
-5.59945	-8.65804	Tumor cells
-6.36967	-8.9683	Tumor cells
6.50341	-6.32613	CD8+ T-cells
-5.21191	-8.81645	Tumor cells
4.02106	-5.5708	CD4+ T-cells
-5.36711	-8.77691	Tumor cells
-5.36542	-8.01666	Tumor cells
-6.23178	-7.9795	Tumor cells
-6.27035	-8.94152	Tumor cells
-0.173424	-2.44322	Macrophages
-5.17469	-7.61056	Tumor cells
1.61458	-0.64776	Unknown
-6.28887	-8.29715	Tumor cells
-5.88798	-8.72261	Tumor cells
-6.2848	-9.00796	Tumor cells
-6.33381	-8.4244	Tumor cells
2.67058	-2.6003	Macrophages
4.84883	-5.58349	CD4+ T-cells
-5.96577	-8.52263	Tumor cells
1.81318	-0.987145	Unknown
-6.19508	-9.06411	Tumor cells
-5.57485	-7.74652	Tumor cells
6.2946	-6.43719	CD8+ T-cells
-5.42255	-7.65446	Tumor cells
-5.95809	-8.44985	Tumor cells
-6.3985	-7.92225	Tumor cells
-6.33054	-8.38164	Tumor cells
-5.40336	-8.13818	Tumor cells
-5.42125	-8.78284	Tumor cells
-5.169	-7.45971	Tumor cells
-5.96116	-8.50328	Tumor cells
-5.26765	-1.42583	Fibroblasts
-5.19201	-8.7659	Tumor cells
-5.14775	-7.53555	Tumor cells
1.52553	-0.815411	Unknown
4.52028	-3.11535	DC
0.567292	-2.40274	Macrophages
-5.89622	-8.36978	Tumor cells
-6.1257	-8.15669	Tumor cells
5.49904	-6.0781	CD8+ T-cells
-4.75047	-4.64578	Endothelial cells
4.46738	-6.98178	CD4+ T-cells
-6.01473	-8.97641	Tumor cells
-6.29134	-8.99441	Tumor cells
5.15774	-8.92979	NK cells
5.13078	-5.54779	CD4+ T-cells
-5.53424	-8.4657	Tumor cells
-5.60555	-8.93795	Tumor cells
-6.37103	-8.72015	Tumor cells
-1.01623	-1.96066	Macrophages
-5.3639	-8.66959	Tumor cells
-5.95184	-8.69502	Tumor cells
4.00324	-5.6216	CD4+ T-cells
-5.29135	-8.17094	Tumor cells
3.91399	-3.0148	DC
-5.41326	-9.0685	Tumor cells
6.61739	-6.36158	CD8+ T-cells
-6.21759	-9.07419	Tumor cells
4.77138	-8.4648	NK cells
-6.07218	-8.37055	Tumor cells
-4.51842	-4.14306	Endothelial cells
-6.26455	-8.60208	Tumor cells
-6.04114	-7.85772	Tumor cells
0.063804	-2.51508	Macrophages
-5.84466	-8.26311	Tumor cells
-5.49283	-8.56652	Tumor cells
7.02615	-5.46463	CD8+ T-cells
1.01738	-0.312999	Unknown
-5.19901	-7.70149	Tumor cells
6.03402	-5.54153	CD8+ T-cells
-6.24052	-8.17304	Tumor cells
1.34776	-3.63871	Macrophages
-5.55444	-8.61607	Tumor cells
4.5439	-6.45708	CD4+ T-cells
6.1069	-6.03983	CD8+ T-cells
-5.05757	-8.79428	Tumor cells
-6.34616	-8.05166	Tumor cells
3.42729	-6.15942	CD4+ T-cells
4.81874	-6.15105	CD4+ T-cells
5.19706	-8.08603	NK cells
-5.15297	-9.00263	Tumor cells
-5.41535	-8.63353	Tumor cells
4.54655	-5.4366	CD4+ T-cells
-5.51582	-7.66045	Tumor cells
-5.26855	-8.37491	Tumor cells
6.80163	-4.84531	CD8+ T-cells
-0.945614	-1.69015	Macrophages
1.05873	-4.28883	Macrophages
-6.10638	-9.17378	Tumor cells
0.322442	-2.81542	Macrophages
-6.13028	-8.2161	Tumor cells
-5.96249	-8.31466	Tumor cells
-6.18149	-9.02997	Tumor cells
-5.36301	-8.35459	Tumor cells
3.6801	-6.22565	CD4+ T-cells
4.84558	-5.60587	CD4+ T-cells
-6.25742	-8.61049	Tumor cells
-5.20258	-1.36841	Fibroblasts
-0.038202	-1.94604	Macrophages
4.85097	-5.48912	CD4+ T-cells
-5.18586	-8.04965	Tumor cells
-6.23801	-8.94354	Tumor cells
-5.57941	-8.87249	Tumor cells
-5.23308	-8.65781	Tumor cells
-5.30372	-7.83036	Tumor cells
-1.26363	-2.19774	Macrophages
-6.29471	-7.91326	Tumor cells
-5.11936	-8.8123	Tumor cells
-5.2282	-7.74245	Tumor cells
1.05471	-1.46432	Unknown
-5.63476	-8.25534	Tumor cells
-6.48524	-8.42319	Tumor cells
-5.57626	-8.77672	Tumor cells
-6.38565	-7.95057	Tumor cells
3.75943	-5.83645	CD4+ T-cells
4.68709	-6.43711	CD4+ T-cells
-5.20352	-7.66731	Tumor cells
-5.62772	-9.05992	Tumor cells
5.20943	-5.48738	CD4+ T-cells
-5.79573	-8.21702	Tumor cells
-5.57454	-8.9619	Tumor cells
-6.1657	-8.05001	Tumor cells
-5.93709	-8.21279	Tumor cells
0.875124	-2.54141	Macrophages
5.0149	-8.75279	Tumor cells
-5.64086	-8.91507	Tumor cells
5.18334	-6.59276	CD4+ T-cells
4.05334	-3.1279	DC
2.59528	-2.58596	Macrophages
-6.28523	-8.98394	Tumor cells
-6.35069	-7.85275	Tumor cells
4.15214	-8.50781	NK cells
-6.16151	-7.98568	Tumor cells
1.71701	-1.15872	Unknown
3.41467	-6.49906	CD4+ T-cells
4.9233	-7.89446	NK cells
-6.07292	-8.28062	Tumor cells
-5.33812	-7.99542	Tumor cells
-5.45314	-8.52382	Macrophages
0.371629	-4.12684	Macrophages
-6.21026	-8.47423	Tumor cells
1.10149	-3.49095	Macrophages
-4.47379	-3.94197	Endothelial cells
-0.315817	-2.57252	Macrophages
0.957537	-2.79055	Macrophages
2.32358	-3.35187	Macrophages
-5.54717	-8.83652	Tumor cells
-5.54872	-7.7924	Tumor cells
0.791156	-4.75776	Macrophages
-5.89023	-8.51589	Tumor cells
-5.52824	-8.64994	Tumor cells
-5.24837	-7.46777	Tumor cells
-6.17282	-8.13176	Tumor cells
-5.59084	-8.416	Tumor cells
3.20847	-2.81261	Macrophages
1.60217	-4.36505	Macrophages
-5.7229	-9.20232	Tumor cells
-5.64884	-7.7438	Tumor cells
-5.21312	-7.68991	Tumor cells
-5.64186	-8.49074	Tumor cells
4.15861	-5.82931	CD4+ T-cells
1.27411	-1.02004	Unknown
-0.762182	-2.75887	Macrophages
-6.38019	-8.41915	Tumor cells
-5.19746	-8.87814	Tumor cells
-5.04822	-8.84031	Tumor cells
-5.84253	-8.69379	Tumor cells
4.72638	-8.67778	NK cells
4.71466	-5.55317	CD4+ T-cells
-5.48525	-9.15225	Tumor cells
-0.780026	-2.46391	Macrophages
-6.38413	-8.08218	Tumor cells
-6.28842	-7.9951	Tumor cells
-0.380901	-3.80458	Macrophages
-0.399713	-8.06828	Tumor cells
-6.31504	-7.94294	Tumor cells
4.22009	-5.97261	CD4+ T-cells
-6.21434	-8.25406	Tumor cells
-6.20042	-8.03123	Tumor cells
-5.49205	-1.32065	Fibroblasts
3.84243	-6.04071	CD4+ T-cells
-5.48214	-8.62454	Tumor cells
4.92883	-8.24587	NK cells
-4.96329	-7.79983	Tumor cells
-5.16558	-7.99192	CD4+ T-cells
0.172682	-3.71203	Macrophages
-5.35584	-8.36722	Tumor cells
-5.55599	-7.89096	Tumor cells
-5.57182	-8.51738	Tumor cells
-5.53711	-8.95301	Tumor cells
-6.37566	-8.87625	Tumor cells
0.417218	-2.65188	Macrophages
-0.738831	-2.32607	Macrophages
-5.38367	-1.50973	Fibroblasts
-5.85063	-8.46366	Tumor cells
-5.95604	-8.27899	Tumor cells
-5.23928	-8.52912	Tumor cells
4.94418	-8.7431	NK cells
4.37961	-8.9307	NK cells
5.23532	-5.70835	CD4+ T-cells
-5.26192	-7.56281	Tumor cells
1.84782	-3.51754	Macrophages
-4.77141	-5.24441	Tumor cells
5.04892	-6.2924	CD4+ T-cells
-6.05854	-8.36521	Tumor cells
-5.60217	-8.28225	Tumor cells
1.47051	-1.54357	Unknown
-6.3512	-7.93052	Tumor cells
4.13238	-8.05729	NK cells
4.51779	-8.41701	NK cells
-5.92332	-8.5515	Tumor cells
-5.10231	-7.6268	Tumor cells
3.79	-5.55401	CD4+ T-cells
4.68346	-5.73302	CD4+ T-cells
-6.29802	-8.90793	Tumor cells
6.04897	-6.43816	CD8+ T-cells
-6.27135	-7.97502	Tumor cells
-4.37817	-4.47175	Endothelial cells
-5.35987	-7.94513	Tumor cells
0.971558	-4.10641	Macrophages
1.38654	-1.10846	Unknown
-6.22813	-8.28498	Tumor cells
-5.09445	-8.78253	Tumor cells
0.219012	-3.46364	Macrophages
4.15205	-3.25987	DC
-6.06688	-9.09092	Tumor cells
-6.23478	-8.00773	Tumor cells
4.40001	-8.53294	Macrophages
-5.30327	-7.67781	Tumor cells
-6.41735	-7.95116	Tumor cells
-5.5997	-8.52223	Tumor cells
-5.61709	-7.66634	Tumor cells
0.725602	-2.46544	Macrophages
-6.22726	-9.07012	Tumor cells
-6.3288	-8.1811	Tumor cells
4.72992	-6.63368	CD4+ T-cells
7.31787	-5.97086	CD8+ T-cells
4.9491	-5.65293	CD4+ T-cells
3.95564	-6.90251	CD4+ T-cells
-0.307406	-2.23941	CD8+ T-cells
5.23476	-5.42216	CD4+ T-cells
5.11131	-5.46584	CD4+ T-cells
-6.23266	-8.35903	Tumor cells
-6.43591	-7.98857	Tumor cells
-6.27152	-8.2418	Tumor cells
-5.37571	-8.50927	Tumor cells
-6.17631	-9.12509	Tumor cells
-5.80738	-8.34791	Tumor cells
-5.61935	-8.24733	Tumor cells
-5.33142	-8.6896	Tumor cells
4.08949	-5.51332	CD4+ T-cells
-6.25055	-9.04029	Tumor cells
1.12168	-3.74577	Macrophages
-5.80597	-8.54415	Tumor cells
1.94087	-2.84161	Macrophages
4.65407	-8.79897	NK cells
-5.71224	-8.24506	Tumor cells
-5.45113	-7.65064	Tumor cells
-6.41906	-8.46183	Tumor cells
-6.27544	-8.86901	Tumor cells
-5.42193	-9.10363	Tumor cells
-5.55134	-7.92308	Tumor cells
2.25682	-1.24379	Unknown
-5.66788	-8.72068	Tumor cells
-5.27928	-8.58028	Tumor cells
-5.67697	-8.29667	Tumor cells
-6.29937	-7.90484	Tumor cells
-5.99308	-8.08181	Tumor cells
-5.68595	-8.51044	Tumor cells
-5.20109	-8.48055	Tumor cells
-5.11317	-8.75468	Tumor cells
-5.87084	-8.67465	Tumor cells
5.25828	-6.61274	CD4+ T-cells
0.288013	-2.73089	Macrophages
-5.41261	-7.7182	Tumor cells
-5.15087	-8.98965	Tumor cells
-5.35798	-1.83621	Fibroblasts
-5.22517	-1.42402	Fibroblasts
-6.06213	-8.4832	Tumor cells
2.12536	-1.45076	Unknown
5.28825	-5.47709	CD4+ T-cells
-5.78322	-8.5664	Tumor cells
-6.1644	-8.2315	Tumor cells
-6.13053	-8.84836	Tumor cells
-6.4103	-7.83359	Tumor cells
-5.28605	-8.39326	Tumor cells
-5.41431	-8.20002	Tumor cells
4.37726	-6.63175	CD4+ T-cells
4.44641	-8.27838	NK cells
5.13875	-5.99248	CD4+ T-cells
5.21771	-8.86293	NK cells
5.02279	-5.41075	CD4+ T-cells
-5.66811	-8.18927	Tumor cells
-5.63773	-8.01074	Tumor cells
-5.54701	-8.67954	Tumor cells
-5.98087	-8.4719	Tumor cells
1.91855	-1.02204	Unknown
-5.24707	-7.84477	Tumor cells
-5.91117	-8.00689	Tumor cells
4.72399	-6.38703	CD4+ T-cells
1.33435	-0.354117	Unknown
-5.10732	-8.89043	Tumor cells
-5.23931	-8.60252	Tumor cells
1.28061	-4.61466	Macrophages
0.928453	-3.36208	Macrophages
6.29836	-5.16673	CD8+ T-cells
-6.28122	-9.12386	Tumor cells
-5.1182	-8.40562	Macrophages
-5.15473	-7.52748	Tumor cells
-6.32282	-7.99881	Tumor cells
5.96267	-6.39229	CD8+ T-cells
-6.03042	-8.43036	Tumor cells
3.94806	-6.12949	CD4+ T-cells
-5.27835	-8.20293	Tumor cells
-6.20752	-8.56891	Tumor cells
-5.61105	-8.56426	Tumor cells
-5.46331	-8.79985	Tumor cells
-0.508716	-2.2487	Macrophages
2.10033	-4.10648	Macrophages
4.25841	-5.42854	CD4+ T-cells
2.15275	-3.32027	Macrophages
-5.49988	-8.32445	Tumor cells
5.06114	-7.03831	CD4+ T-cells
4.51754	-5.43194	CD4+ T-cells
6.82834	-4.76295	CD8+ T-cells
3.47774	-6.10404	CD4+ T-cells
-4.84078	-4.721	Endothelial cells
-6.40805	-8.21625	Tumor cells
-5.48357	-8.28365	Tumor cells
-5.37349	-7.64875	Tumor cells
-5.28715	-9.01148	Tumor cells
3.86787	-6.41046	CD4+ T-cells
2.06411	-3.94283	Macrophages
3.96803	-2.94822	DC
-5.64464	-8.34792	Tumor cells
-5.94883	-8.56107	Tumor cells
6.49261	-6.04553	CD8+ T-cells
4.74258	-6.30526	CD4+ T-cells
-6.28139	-8.924	Tumor cells
4.91614	-5.51186	CD4+ T-cells
-0.614168	-3.04316	Macrophages
-5.20021	-8.93867	Tumor cells
-6.06954	-8.26438	Tumor cells
-6.12221	-7.88041	Tumor cells
-5.43312	-7.83505	Tumor cells
-5.24797	-0.420523	Fibroblasts
2.15292	-0.596651	Tumor cells
0.150534	-3.87358	Macrophages
-6.01264	-8.70055	Tumor cells
-6.43251	-8.13323	Tumor cells
4.80302	-7.8232	NK cells
0.861675	-0.721167	Tumor cells
1.55291	-4.42203	Macrophages
4.60479	-6.91801	CD4+ T-cells
-5.17868	-8.48415	Tumor cells
-6.20726	-8.22384	Tumor cells
-5.44132	-8.85968	Tumor cells
-6.18958	-8.55125	Tumor cells
5.32778	-8.10498	NK cells
-5.46787	-8.78482	Tumor cells
0.20718	-2.58511	Macrophages
4.90377	-7.32978	NK cells
-6.18625	-8.0945	Tumor cells
-5.3534	-7.70219	Tumor cells
-5.10558	-8.96584	Tumor cells
4.20248	-5.4579	CD4+ T-cells
-5.9941	-8.32755	Tumor cells
3.80122	-2.95405	DC
-5.55824	-8.28241	Tumor cells
-6.21594	-8.01473	Tumor cells
-4.46852	-4.64684	Endothelial cells
-5.08473	-1.08661	Fibroblasts
-5.69581	-8.08693	Tumor cells
7.36488	-5.73818	CD8+ T-cells
-5.61546	-8.69842	Tumor cells
6.64621	-5.91987	CD8+ T-cells
-5.46711	-8.97663	Tumor cells
4.93714	-6.42212	CD4+ T-cells
-5.3693	-8.22173	Tumor cells
1.35878	-1.54534	Unknown
5.89949	-6.4045	CD8+ T-cells
-6.13085	-8.62584	Tumor cells
2.10641	-2.35236	Macrophages
-5.2448	-8.90251	Tumor cells
4.21447	-5.55308	CD4+ T-cells
-6.30412	-8.91336	Tumor cells
-5.88316	-7.91933	Tumor cells
-5.35374	-8.83016	Tumor cells
-5.18827	-7.52903	Tumor cells
-5.90335	-8.52514	Tumor cells
-5.16322	-8.85652	Tumor cells
1.42714	-4.67752	Macrophages
-0.191983	-2.91697	Macrophages
-5.17953	-7.7349	Tumor cells
-6.26862	-7.87614	Tumor cells
-5.43077	-7.81008	Tumor cells
5.28834	-8.02909	NK cells
-5.26554	-8.42128	Tumor cells
0.476449	-4.45516	Macrophages
-5.76818	-8.16233	Tumor cells
-5.34328	-8.16507	Tumor cells
4.53808	-6.98549	CD4+ T-cells
1.01541	-1.08433	Unknown
-5.72951	-7.80004	Tumor cells
-6.00241	-8.41173	Tumor cells
-5.35761	-8.69107	Tumor cells
-6.41304	-8.32117	Tumor cells
-1.34271	-2.10641	Macrophages
-5.46573	-8.72228	Tumor cells
3.57394	-2.98462	Macrophages
1.22125	-2.7761	Unknown
-5.79528	-7.88276	Tumor cells
2.22111	-2.87977	Macrophages
-0.0654601	-3.85069	Macrophages
-6.03336	-9.16904	Tumor cells
4.96811	-8.19682	NK cells
-4.44626	-3.79767	Endothelial cells
1.74708	-1.5422	Unknown
-4.6964	-4.0638	Endothelial cells
-4.93887	-7.76786	Tumor cells
-5.57029	-8.61712	Tumor cells
-6.15611	-8.66731	Tumor cells
5.58572	-6.26782	CD4+ T-cells
-5.32203	-7.64534	Tumor cells
1.92331	-2.56715	Macrophages
7.53528	-5.61719	CD8+ T-cells
-6.27181	-8.0705	Tumor cells
-6.10749	-8.21573	Tumor cells
2.72154	-2.87404	Macrophages
-6.4265	-7.99955	Tumor cells
-5.27217	-8.62131	Tumor cells
-5.42319	-9.01461	Tumor cells
-5.30822	-8.83159	Tumor cells
-6.23713	-8.36606	Tumor cells
-5.28186	-8.87641	Tumor cells
-5.6265	-8.58897	Tumor cells
5.10725	-9.0709	NK cells
1.13157	-0.956582	Tumor cells
-5.47072	-8.32131	Tumor cells
4.4548	-8.33048	NK cells
-5.29853	-7.56051	Tumor cells
-5.31941	-1.52416	Fibroblasts
-5.54198	-8.41562	Tumor cells
-5.43313	-7.75272	Tumor cells
-6.26203	-8.88684	Tumor cells
1.94434	-0.612196	Unknown
-5.51282	-7.74537	Tumor cells
-5.41473	-1.17962	Fibroblasts
-5.64506	-8.47116	Tumor cells
-6.22688	-7.97854	Tumor cells
-6.13264	-9.11587	Tumor cells
-6.40021	-7.99035	Tumor cells
-6.43676	-8.36293	Tumor cells
-5.83251	-8.44774	Tumor cells
4.61898	-7.6484	NK cells
-0.627531	-2.48251	Macrophages
4.22458	-3.33294	DC
4.19231	-6.61772	CD4+ T-cells
3.47298	-6.8048	CD4+ T-cells
-0.358141	-7.94085	Tumor cells
-5.24692	-8.97175	Tumor cells
-6.01984	-8.66504	Tumor cells
-4.00339	-3.58327	Macrophages
-5.06781	-7.94018	Tumor cells
1.34938	-0.115553	Unknown
-5.73343	-8.34999	Tumor cells
4.43997	-5.75654	CD4+ T-cells
4.61952	-9.2693	NK cells
4.84634	-5.72915	CD4+ T-cells
-5.03761	-7.45564	Unknown
-6.08802	-9.16679	Tumor cells
-3.80715	-3.82817	Unknown
-5.94815	-8.95598	Tumor cells
0.0132733	-2.62748	Macrophages
-1.5765	-2.15031	Macrophages
-5.34397	-8.97789	Tumor cells
6.36655	-5.85265	CD8+ T-cells
-4.48191	-3.91714	Endothelial cells
7.32523	-5.68623	CD8+ T-cells
-6.206	-8.31896	Tumor cells
-5.44881	-9.09992	Tumor cells
-5.23811	-7.71413	Tumor cells
-6.33708	-8.14039	Tumor cells
1.30205	-0.983542	Unknown
-6.44362	-8.1134	Tumor cells
-5.57401	-9.08956	Tumor cells
-6.34466	-8.40207	Tumor cells
-5.53451	-8.79845	Tumor cells
-6.4135	-8.19368	Tumor cells
4.98265	-5.57001	CD4+ T-cells
1.2426	-1.17313	Unknown
2.1796	-4.15798	Macrophages
-6.10379	-8.03662	Tumor cells
-6.17847	-8.4312	Tumor cells
4.50654	-5.73526	CD4+ T-cells
-6.06887	-8.5658	Tumor cells
4.71718	-3.42129	DC
-6.67727	-1.17985	Tumor cells
-6.24777	-8.06061	Tumor cells
-6.17374	-9.08458	Tumor cells
-6.25288	-8.31764	Tumor cells
-5.12823	-8.8036	Tumor cells
-5.20487	-8.0517	Tumor cells
-1.24726	-1.9798	Macrophages
-6.28794	-8.72419	Tumor cells
4.32644	-8.71265	NK cells
-5.30837	-8.69156	Tumor cells
-5.93015	-9.14038	Tumor cells
1.30551	-1.03345	Unknown
-5.46821	-8.14412	Tumor cells
-5.48829	-7.93412	Tumor cells
-5.76937	-8.46523	Tumor cells
-5.44692	-8.99671	Tumor cells
-5.63305	-8.6374	Tumor cells
3.88578	-5.63427	CD4+ T-cells
5.05275	-5.53678	CD4+ T-cells
-6.46135	-8.38319	Tumor cells
-5.69722	-8.33285	Tumor cells
4.68126	-6.19508	CD4+ T-cells
-0.100155	-3.97992	Macrophages
-5.26399	-8.1481	Tumor cells
6.39908	-4.83596	CD8+ T-cells
-6.33085	-8.23184	Tumor cells
3.84205	-3.02194	DC
-5.16172	-7.84487	Tumor cells
4.58223	-5.83758	CD4+ T-cells
-5.93966	-8.6222	Tumor cells
-5.3852	-7.68605	Tumor cells
-5.40929	-8.24882	Tumor cells
1.93509	-1.03098	Unknown
-5.06984	-8.93068	Tumor cells
-5.45788	-9.16977	Tumor cells
0.604428	-1.87404	Unknown
-5.33124	-8.93761	Tumor cells
-5.6197	-8.5267	Tumor cells
-5.56638	-8.99795	Tumor cells
-1.39099	-2.32701	Macrophages
5.13316	-8.24324	NK cells
-5.19603	-8.93436	Tumor cells
-5.24267	-7.77251	Tumor cells
-4.41889	-4.31652	Endothelial cells
6.68248	-6.55453	CD8+ T-cells
-4.88898	-4.69302	Endothelial cells
4.92673	-5.27136	CD4+ T-cells
-5.52858	-8.64916	Tumor cells
4.00311	-6.19296	CD4+ T-cells
-6.22028	-8.66007	Tumor cells
3.83907	-3.13685	DC
-5.34491	-8.87	Tumor cells
7.20817	-5.57167	CD8+ T-cells
-6.01695	-8.51141	Tumor cells
-5.57744	-8.05328	Tumor cells
4.68359	-5.76349	CD4+ T-cells
-6.46142	-8.37098	Tumor cells
5.27741	-8.73958	NK cells
-5.30523	-8.74919	Tumor cells
-5.42749	-7.7022	Tumor cells
1.36083	-3.61352	Macrophages
1.9405	-1.30477	Unknown
6.42407	-5.11549	CD8+ T-cells
-5.58216	-8.60926	Tumor cells
-5.15643	-8.31557	Tumor cells
-6.0616	-9.21418	Tumor cells
-5.21883	-8.77166	Tumor cells
4.92916	-8.75626	NK cells
-5.40934	-8.74544	Tumor cells
1.20093	-0.336434	Unknown
-5.28325	-8.75492	Macrophages
-5.38844	-7.93546	Tumor cells
-5.28932	-7.98358	Tumor cells
-5.89766	-8.50725	Tumor cells
-6.40419	-8.69596	Tumor cells
-5.49746	-8.96273	Tumor cells
3.7416	-5.80507	CD4+ T-cells
-5.58118	-8.71158	Tumor cells
-6.26629	-8.64115	Tumor cells
5.33553	-8.10159	NK cells
-5.68634	-8.29662	Tumor cells
-5.13333	-8.84331	Tumor cells
4.88276	-8.45657	NK cells
-5.57951	-8.70355	Tumor cells
-5.0358	-8.92489	Tumor cells
-5.5543	-8.5629	Tumor cells
6.12775	-6.41485	CD8+ T-cells
-5.19385	-7.60753	CD4+ T-cells
1.9648	-3.52281	Macrophages
5.08691	-6.36934	CD4+ T-cells
-6.33199	-8.11209	Tumor cells
-5.23926	-8.72237	Tumor cells
-5.66219	-8.58839	Tumor cells
-5.28817	-8.59146	Tumor cells
-5.37638	-8.81037	Tumor cells
6.64821	-6.28507	CD8+ T-cells
-6.2203	-9.08782	Tumor cells
6.84863	-5.06854	CD8+ T-cells
-6.23001	-8.03361	Tumor cells
2.34936	-1.02905	Unknown
-6.23866	-7.96898	Tumor cells
-5.19041	-7.49515	Tumor cells
-5.48229	-8.62663	Tumor cells
-5.34254	-8.33411	Tumor cells
5.31061	-8.33948	NK cells
2.12528	-1.26252	Unknown
-5.93043	-8.62517	Tumor cells
-5.29251	-8.90434	Tumor cells
-5.84448	-8.50404	Tumor cells
6.46812	-6.32029	CD8+ T-cells
-5.59705	-8.62296	Tumor cells
2.42471	-3.50681	Macrophages
5.16964	-6.45964	CD4+ T-cells
-5.37966	-8.30786	Tumor cells
-6.25233	-8.48903	Tumor cells
-5.94781	-8.69864	Tumor cells
-6.3416	-8.04554	Tumor cells
-5.91027	-8.35224	Tumor cells
-5.75417	-8.3039	Macrophages
-6.09769	-8.74194	Tumor cells
-5.34416	-8.43765	Tumor cells
1.74812	-2.76352	Macrophages
-5.2507	-8.04938	Tumor cells
1.71266	-0.874486	Unknown
1.92936	-4.06342	Macrophages
-6.42016	-7.8946	Tumor cells
-6.12225	-8.4816	Tumor cells
-5.25647	-7.47259	Tumor cells
3.61714	-6.38956	CD4+ T-cells
-5.58804	-8.89884	Tumor cells
1.26703	-0.80627	Unknown
3.6812	-5.7661	CD4+ T-cells
0.601197	-2.38105	Macrophages
-5.39965	-1.14858	Fibroblasts
5.30564	-7.99549	NK cells
1.00338	-2.91249	Macrophages
-5.44912	-7.87729	Tumor cells
-5.19939	-7.49192	Tumor cells
-5.3433	-8.83416	Tumor cells
-0.934268	-1.58064	Macrophages
-5.2309	-8.98045	Tumor cells
-5.17741	-8.80002	Tumor cells
-5.96005	-7.99439	Tumor cells
2.23642	-1.33573	Unknown
-5.34348	-1.65869	Fibroblasts
-5.25103	-8.76347	Tumor cells
1.07699	-2.36985	Macrophages
-5.14174	-7.59438	Tumor cells
4.91726	-5.53357	CD4+ T-cells
-4.20248	-3.90533	Endothelial cells
-5.38149	-7.93775	Tumor cells
-5.35714	-7.7694	Tumor cells
-6.07193	-8.39674	Tumor cells
3.76617	-5.68523	CD4+ T-cells
-5.76063	-8.58469	Tumor cells
-5.35185	-1.3992	Fibroblasts
1.50534	-1.93516	Unknown
-6.31663	-8.08046	Tumor cells
-6.08508	-7.86789	Tumor cells
-5.78979	-7.6914	Tumor cells
-0.108576	-3.14069	Macrophages
-1.43437	-2.27324	Macrophages
-5.17078	-8.8555	Tumor cells
-5.56151	-8.67885	Tumor cells
3.66254	-6.30149	CD4+ T-cells
-5.6088	-7.83218	Tumor cells
-1.16009	-1.98361	Macrophages
-6.32231	-7.9708	Tumor cells
-5.86516	-8.43051	Tumor cells
-5.28461	-1.48804	Fibroblasts
-5.94294	-9.00262	Tumor cells
-5.93027	-8.39551	Tumor cells
-5.41915	-8.92649	Tumor cells
3.88857	-5.99446	CD4+ T-cells
-5.56038	-9.03459	Tumor cells
-5.6266	-8.57491	Tumor cells
-5.17326	-7.75381	Tumor cells
-5.26838	-7.58542	Tumor cells
-5.7262	-8.8802	Tumor cells
4.89661	-6.42374	CD4+ T-cells
1.14709	-1.99565	Unknown
3.88391	-2.94687	DC
0.89085	-0.841046	Tumor cells
4.94263	-5.48082	CD4+ T-cells
2.5916	-2.73749	Macrophages
-5.27648	-8.10906	Tumor cells
-6.11676	-7.96137	Tumor cells
-6.13933	-8.69182	Tumor cells
-6.09879	-9.00886	Tumor cells
-5.27651	-8.64656	Tumor cells
6.1253	-5.72393	CD8+ T-cells
3.65066	-6.08683	CD4+ T-cells
-5.47711	-7.85477	Tumor cells
2.20559	-0.705279	Unknown
0.991028	-1.42122	Unknown
2.88854	-3.02411	Macrophages
-6.13004	-8.16116	Tumor cells
-5.77958	-8.48141	Tumor cells
3.80858	-6.07373	CD4+ T-cells
-0.275758	-2.39462	Macrophages
-5.6552	-8.6095	Tumor cells
3.93281	-6.32734	CD4+ T-cells
3.90386	-5.48539	CD4+ T-cells
-6.09932	-8.29055	Tumor cells
-5.25605	-8.74365	Tumor cells
-5.41321	-8.89688	Tumor cells
-6.19347	-8.19905	Tumor cells
-6.40486	-7.93613	Tumor cells
-0.792857	-2.45599	Macrophages
2.59644	-2.81295	Macrophages
-5.27192	-7.65753	Tumor cells
-5.06814	-9.00936	Tumor cells
5.64411	-6.79554	CD4+ T-cells
-5.44997	-8.92842	Tumor cells
-5.45205	-8.09397	Tumor cells
-5.66666	-8.75837	Tumor cells
-5.19115	-8.23601	Tumor cells
4.03354	-3.26063	DC
-5.71813	-7.77681	Tumor cells
3.81353	-6.87615	CD4+ T-cells
-5.55295	-8.23794	Tumor cells
4.49539	-5.64754	CD4+ T-cells
-5.42295	-8.3506	CD4+ T-cells
-6.27286	-8.5487	Tumor cells
-6.12134	-8.13092	Tumor cells
5.22653	-8.64916	NK cells
-5.4475	-8.08734	Tumor cells
-6.04396	-8.42144	Tumor cells
-4.85833	-8.68273	CD4+ T-cells
-5.67024	-9.03358	Tumor cells
-5.3019	-8.81581	Tumor cells
-5.2688	-1.46133	Fibroblasts
6.71784	-4.70384	CD8+ T-cells
-5.9774	-8.47941	Tumor cells
-5.31752	-8.04985	Tumor cells
-5.67622	-8.53955	Tumor cells
-5.14652	-7.27662	Tumor cells
-5.54102	-8.62437	Tumor cells
0.715749	-2.26719	Macrophages
-5.32268	-7.66955	Tumor cells
-6.01262	-8.70449	Tumor cells
4.87019	-5.65005	CD4+ T-cells
-6.22285	-8.39109	Tumor cells
-6.49464	-7.92162	Tumor cells
1.45218	-1.5399	Unknown
-6.25903	-8.18978	Tumor cells
[truncated: 209,498+ more rows]

## Sheet: F1c
x_plot	y_plot	Gene	data_type
7.48387	UBE2D2	UBE2D2	Tumor cells vs. non-tumor cells (snRNA-seq)
5.92877	COL23A1	COL23A1	Tumor cells vs. non-tumor cells (snRNA-seq)
5.92328	ENPP3	ENPP3	Tumor cells vs. non-tumor cells (snRNA-seq)
5.43418	EGFR	EGFR	Tumor cells vs. non-tumor cells (snRNA-seq)
4.1044	NDRG1	NDRG1	Tumor cells vs. non-tumor cells (snRNA-seq)
3.75737	PCSK6	PCSK6	Tumor cells vs. non-tumor cells (snRNA-seq)
3.58814	CP	CP	Tumor cells vs. non-tumor cells (snRNA-seq)
2.98212	SHISA9	SHISA9	Tumor cells vs. non-tumor cells (snRNA-seq)
2.83512	SLC6A3	SLC6A3	Tumor cells vs. non-tumor cells (snRNA-seq)
2.6254	PLEKHA1	PLEKHA1	Tumor cells vs. non-tumor cells (snRNA-seq)
2.51797	ABLIM3	ABLIM3	Tumor cells vs. non-tumor cells (snRNA-seq)
2.51346	EPHA6	EPHA6	Tumor cells vs. non-tumor cells (snRNA-seq)
2.49447	SEMA6A	SEMA6A	Tumor cells vs. non-tumor cells (snRNA-seq)
2.46948	FTO	FTO	Tumor cells vs. non-tumor cells (snRNA-seq)
2.46712	KCTD3	KCTD3	Tumor cells vs. non-tumor cells (snRNA-seq)
2.44043	PHKA2	PHKA2	Tumor cells vs. non-tumor cells (snRNA-seq)
2.29473	ABCC3	ABCC3	Tumor cells vs. non-tumor cells (snRNA-seq)
2.13899	PLIN2	PLIN2	Tumor cells vs. non-tumor cells (snRNA-seq)
1.79	TGFA	TGFA	Tumor cells vs. non-tumor cells (snRNA-seq)
1.78435	SNAP25	SNAP25	Tumor cells vs. non-tumor cells (snRNA-seq)
1.57791	CA9	CA9	Tumor cells vs. non-tumor cells (snRNA-seq)
2.9388	UBE2D2	UBE2D2	Tumors vs. NATs (bulk RNA-seq)
10	COL23A1	COL23A1	Tumors vs. NATs (bulk RNA-seq)
10	ENPP3	ENPP3	Tumors vs. NATs (bulk RNA-seq)
3.35018	EGFR	EGFR	Tumors vs. NATs (bulk RNA-seq)
2.77568	NDRG1	NDRG1	Tumors vs. NATs (bulk RNA-seq)
10	PCSK6	PCSK6	Tumors vs. NATs (bulk RNA-seq)
10	CP	CP	Tumors vs. NATs (bulk RNA-seq)
2.26401	SHISA9	SHISA9	Tumors vs. NATs (bulk RNA-seq)
10	SLC6A3	SLC6A3	Tumors vs. NATs (bulk RNA-seq)
1.79477	PLEKHA1	PLEKHA1	Tumors vs. NATs (bulk RNA-seq)
2.90475	ABLIM3	ABLIM3	Tumors vs. NATs (bulk RNA-seq)
5.09567	EPHA6	EPHA6	Tumors vs. NATs (bulk RNA-seq)
2.18367	SEMA6A	SEMA6A	Tumors vs. NATs (bulk RNA-seq)
1.84704	FTO	FTO	Tumors vs. NATs (bulk RNA-seq)
2.01277	KCTD3	KCTD3	Tumors vs. NATs (bulk RNA-seq)
3.63679	PHKA2	PHKA2	Tumors vs. NATs (bulk RNA-seq)
3.53895	ABCC3	ABCC3	Tumors vs. NATs (bulk RNA-seq)
6.25467	PLIN2	PLIN2	Tumors vs. NATs (bulk RNA-seq)
4.94308	TGFA	TGFA	Tumors vs. NATs (bulk RNA-seq)
4.7329	SNAP25	SNAP25	Tumors vs. NATs (bulk RNA-seq)
10	CA9	CA9	Tumors vs. NATs (bulk RNA-seq)
0.971598	UBE2D2	UBE2D2	Tumors vs. NATs (bulk proteomics)
5.19852	COL23A1	COL23A1	Tumors vs. NATs (bulk proteomics)
2.93908	ENPP3	ENPP3	Tumors vs. NATs (bulk proteomics)
2.11038	EGFR	EGFR	Tumors vs. NATs (bulk proteomics)
2.51428	NDRG1	NDRG1	Tumors vs. NATs (bulk proteomics)
1.95927	PCSK6	PCSK6	Tumors vs. NATs (bulk proteomics)
1.36979	CP	CP	Tumors vs. NATs (bulk proteomics)
	SHISA9	SHISA9	Tumors vs. NATs (bulk proteomics)
	SLC6A3	SLC6A3	Tumors vs. NATs (bulk proteomics)
1.35722	PLEKHA1	PLEKHA1	Tumors vs. NATs (bulk proteomics)
1.85729	ABLIM3	ABLIM3	Tumors vs. NATs (bulk proteomics)
	EPHA6	EPHA6	Tumors vs. NATs (bulk proteomics)
1.9688	SEMA6A	SEMA6A	Tumors vs. NATs (bulk proteomics)
1.28977	FTO	FTO	Tumors vs. NATs (bulk proteomics)
1.45602	KCTD3	KCTD3	Tumors vs. NATs (bulk proteomics)
1.99921	PHKA2	PHKA2	Tumors vs. NATs (bulk proteomics)
2.41186	ABCC3	ABCC3	Tumors vs. NATs (bulk proteomics)
6.17878	PLIN2	PLIN2	Tumors vs. NATs (bulk proteomics)
	TGFA	TGFA	Tumors vs. NATs (bulk proteomics)
1.80271	SNAP25	SNAP25	Tumors vs. NATs (bulk proteomics)
4.69304	CA9	CA9	Tumors vs. NATs (bulk proteomics)
1.4936	UBE2D2	UBE2D2	Tumor cells vs. non-tumor cells (snATAC-seq)
2.30053	COL23A1	COL23A1	Tumor cells vs. non-tumor cells (snATAC-seq)
1.34524	ENPP3	ENPP3	Tumor cells vs. non-tumor cells (snATAC-seq)
1.95694	EGFR	EGFR	Tumor cells vs. non-tumor cells (snATAC-seq)
1.46974	NDRG1	NDRG1	Tumor cells vs. non-tumor cells (snATAC-seq)
1.43337	PCSK6	PCSK6	Tumor cells vs. non-tumor cells (snATAC-seq)
1.28959	CP	CP	Tumor cells vs. non-tumor cells (snATAC-seq)
1.32814	SHISA9	SHISA9	Tumor cells vs. non-tumor cells (snATAC-seq)
1.33536	SLC6A3	SLC6A3	Tumor cells vs. non-tumor cells (snATAC-seq)
1.11367	PLEKHA1	PLEKHA1	Tumor cells vs. non-tumor cells (snATAC-seq)
1.70989	ABLIM3	ABLIM3	Tumor cells vs. non-tumor cells (snATAC-seq)
	EPHA6	EPHA6	Tumor cells vs. non-tumor cells (snATAC-seq)
1.68887	SEMA6A	SEMA6A	Tumor cells vs. non-tumor cells (snATAC-seq)
1.72754	FTO	FTO	Tumor cells vs. non-tumor cells (snATAC-seq)
1.19111	KCTD3	KCTD3	Tumor cells vs. non-tumor cells (snATAC-seq)
1.12017	PHKA2	PHKA2	Tumor cells vs. non-tumor cells (snATAC-seq)
1.35503	ABCC3	ABCC3	Tumor cells vs. non-tumor cells (snATAC-seq)
1.2582	PLIN2	PLIN2	Tumor cells vs. non-tumor cells (snATAC-seq)
1.31214	TGFA	TGFA	Tumor cells vs. non-tumor cells (snATAC-seq)
1.22128	SNAP25	SNAP25	Tumor cells vs. non-tumor cells (snATAC-seq)
1.16545	CA9	CA9	Tumor cells vs. non-tumor cells (snATAC-seq)

## Sheet: F1d
V1	variable	value	id_sample_cell_group	aliquot	cell_group.columnname	x_plot	cell_group	id_sample
CP	SCT.CPT0001270002_Proximal.tubule	0.0306225	CPT0001270002_Proximal.tubule	CPT0001270002	Proximal.tubule	0.0306225	Proximal tubule	C3L-00079-N
CA9	SCT.CPT0001270002_Proximal.tubule	0.00903614	CPT0001270002_Proximal.tubule	CPT0001270002	Proximal.tubule	0.00903614	Proximal tubule	C3L-00079-N
PCSK6	SCT.CPT0001270002_Proximal.tubule	0.0271084	CPT0001270002_Proximal.tubule	CPT0001270002	Proximal.tubule	0.0271084	Proximal tubule	C3L-00079-N
CP	SCT.CPT0001270002_Intercalated.cells	0.0326633	CPT0001270002_Intercalated.cells	CPT0001270002	Intercalated.cells	0.0326633	Intercalated cells	C3L-00079-N
CA9	SCT.CPT0001270002_Intercalated.cells	0	CPT0001270002_Intercalated.cells	CPT0001270002	Intercalated.cells	0	Intercalated cells	C3L-00079-N
PCSK6	SCT.CPT0001270002_Intercalated.cells	0.251256	CPT0001270002_Intercalated.cells	CPT0001270002	Intercalated.cells	0.251256	Intercalated cells	C3L-00079-N
CP	SCT.CPT0001270002_Loop.of.Henle	0.05465	CPT0001270002_Loop.of.Henle	CPT0001270002	Loop.of.Henle	0.05465	Loop of Henle	C3L-00079-N
CA9	SCT.CPT0001270002_Loop.of.Henle	0.000958773	CPT0001270002_Loop.of.Henle	CPT0001270002	Loop.of.Henle	0.000958773	Loop of Henle	C3L-00079-N
PCSK6	SCT.CPT0001270002_Loop.of.Henle	0.555129	CPT0001270002_Loop.of.Henle	CPT0001270002	Loop.of.Henle	0.555129	Loop of Henle	C3L-00079-N
CP	SCT.CPT0001270002_Myofibroblasts	0.0886918	CPT0001270002_Myofibroblasts	CPT0001270002	Myofibroblasts	0.0886918	Myofibroblasts	C3L-00079-N
CA9	SCT.CPT0001270002_Myofibroblasts	0.00443459	CPT0001270002_Myofibroblasts	CPT0001270002	Myofibroblasts	0.00443459	Myofibroblasts	C3L-00079-N
PCSK6	SCT.CPT0001270002_Myofibroblasts	0.241685	CPT0001270002_Myofibroblasts	CPT0001270002	Myofibroblasts	0.241685	Myofibroblasts	C3L-00079-N
CP	SCT.CPT0001270002_Endothelial.cells	0.0718232	CPT0001270002_Endothelial.cells	CPT0001270002	Endothelial.cells	0.0718232	Endothelial cells	C3L-00079-N
CA9	SCT.CPT0001270002_Endothelial.cells	0	CPT0001270002_Endothelial.cells	CPT0001270002	Endothelial.cells	0	Endothelial cells	C3L-00079-N
PCSK6	SCT.CPT0001270002_Endothelial.cells	0.345304	CPT0001270002_Endothelial.cells	CPT0001270002	Endothelial.cells	0.345304	Endothelial cells	C3L-00079-N
CP	SCT.CPT0001270002_Principle.cells	0.0309278	CPT0001270002_Principle.cells	CPT0001270002	Principle.cells	0.0309278	Principle cells	C3L-00079-N
CA9	SCT.CPT0001270002_Principle.cells	0.00206186	CPT0001270002_Principle.cells	CPT0001270002	Principle.cells	0.00206186	Principle cells	C3L-00079-N
PCSK6	SCT.CPT0001270002_Principle.cells	0.117526	CPT0001270002_Principle.cells	CPT0001270002	Principle.cells	0.117526	Principle cells	C3L-00079-N
CP	SCT.CPT0001270002_DC	0.0208333	CPT0001270002_DC	CPT0001270002	DC	0.0208333	DC	C3L-00079-N
CA9	SCT.CPT0001270002_DC	0	CPT0001270002_DC	CPT0001270002	DC	0	DC	C3L-00079-N
PCSK6	SCT.CPT0001270002_DC	0.0208333	CPT0001270002_DC	CPT0001270002	DC	0.0208333	DC	C3L-00079-N
CP	SCT.CPT0001270002_CD4..T.cells	0.0204082	CPT0001270002_CD4..T.cells	CPT0001270002	CD4..T.cells	0.0204082	CD4+ T-cells	C3L-00079-N
CA9	SCT.CPT0001270002_CD4..T.cells	0	CPT0001270002_CD4..T.cells	CPT0001270002	CD4..T.cells	0	CD4+ T-cells	C3L-00079-N
PCSK6	SCT.CPT0001270002_CD4..T.cells	0.0102041	CPT0001270002_CD4..T.cells	CPT0001270002	CD4..T.cells	0.0102041	CD4+ T-cells	C3L-00079-N
CP	SCT.CPT0001270002_Distal.convoluted.tubule	0.0732265	CPT0001270002_Distal.convoluted.tubule	CPT0001270002	Distal.convoluted.tubule	0.0732265	Distal convoluted tubule	C3L-00079-N
CA9	SCT.CPT0001270002_Distal.convoluted.tubule	0.00228833	CPT0001270002_Distal.convoluted.tubule	CPT0001270002	Distal.convoluted.tubule	0.00228833	Distal convoluted tubule	C3L-00079-N
PCSK6	SCT.CPT0001270002_Distal.convoluted.tubule	0.395881	CPT0001270002_Distal.convoluted.tubule	CPT0001270002	Distal.convoluted.tubule	0.395881	Distal convoluted tubule	C3L-00079-N
CP	SCT.CPT0001270002_B.cells	0	CPT0001270002_B.cells	CPT0001270002	B.cells	0	B-cells	C3L-00079-N
CA9	SCT.CPT0001270002_B.cells	0	CPT0001270002_B.cells	CPT0001270002	B.cells	0	B-cells	C3L-00079-N
PCSK6	SCT.CPT0001270002_B.cells	0	CPT0001270002_B.cells	CPT0001270002	B.cells	0	B-cells	C3L-00079-N
CP	SCT.CPT0001270002_Macrophages	0.05	CPT0001270002_Macrophages	CPT0001270002	Macrophages	0.05	Macrophages	C3L-00079-N
CA9	SCT.CPT0001270002_Macrophages	0	CPT0001270002_Macrophages	CPT0001270002	Macrophages	0	Macrophages	C3L-00079-N
PCSK6	SCT.CPT0001270002_Macrophages	0.0166667	CPT0001270002_Macrophages	CPT0001270002	Macrophages	0.0166667	Macrophages	C3L-00079-N
CP	SCT.CPT0001270002_Podocytes	0.0875	CPT0001270002_Podocytes	CPT0001270002	Podocytes	0.0875	Podocytes	C3L-00079-N
CA9	SCT.CPT0001270002_Podocytes	0	CPT0001270002_Podocytes	CPT0001270002	Podocytes	0	Podocytes	C3L-00079-N
PCSK6	SCT.CPT0001270002_Podocytes	0.025	CPT0001270002_Podocytes	CPT0001270002	Podocytes	0.025	Podocytes	C3L-00079-N
CP	SCT.CPT0001270002_NK.cells	0.0869565	CPT0001270002_NK.cells	CPT0001270002	NK.cells	0.0869565	NK cells	C3L-00079-N
CA9	SCT.CPT0001270002_NK.cells	0	CPT0001270002_NK.cells	CPT0001270002	NK.cells	0	NK cells	C3L-00079-N
PCSK6	SCT.CPT0001270002_NK.cells	0	CPT0001270002_NK.cells	CPT0001270002	NK.cells	0	NK cells	C3L-00079-N
CP	SCT.CPT0001270002_CD8..T.cells	0	CPT0001270002_CD8..T.cells	CPT0001270002	CD8..T.cells	0	CD8+ T-cells	C3L-00079-N
CA9	SCT.CPT0001270002_CD8..T.cells	0	CPT0001270002_CD8..T.cells	CPT0001270002	CD8..T.cells	0	CD8+ T-cells	C3L-00079-N
PCSK6	SCT.CPT0001270002_CD8..T.cells	0.111111	CPT0001270002_CD8..T.cells	CPT0001270002	CD8..T.cells	0.111111	CD8+ T-cells	C3L-00079-N
CP	SCT.CPT0014470002_Proximal.tubule	0.0235988	CPT0014470002_Proximal.tubule	CPT0014470002	Proximal.tubule	0.0235988	Proximal tubule	C3N-00242-N
CA9	SCT.CPT0014470002_Proximal.tubule	0.00491642	CPT0014470002_Proximal.tubule	CPT0014470002	Proximal.tubule	0.00491642	Proximal tubule	C3N-00242-N
PCSK6	SCT.CPT0014470002_Proximal.tubule	0.0117994	CPT0014470002_Proximal.tubule	CPT0014470002	Proximal.tubule	0.0117994	Proximal tubule	C3N-00242-N
CP	SCT.CPT0014470002_Distal.convoluted.tubule	0.0503145	CPT0014470002_Distal.convoluted.tubule	CPT0014470002	Distal.convoluted.tubule	0.0503145	Distal convoluted tubule	C3N-00242-N
CA9	SCT.CPT0014470002_Distal.convoluted.tubule	0	CPT0014470002_Distal.convoluted.tubule	CPT0014470002	Distal.convoluted.tubule	0	Distal convoluted tubule	C3N-00242-N
PCSK6	SCT.CPT0014470002_Distal.convoluted.tubule	0.072327	CPT0014470002_Distal.convoluted.tubule	CPT0014470002	Distal.convoluted.tubule	0.072327	Distal convoluted tubule	C3N-00242-N
CP	SCT.CPT0014470002_Intercalated.cells	0.0467128	CPT0014470002_Intercalated.cells	CPT0014470002	Intercalated.cells	0.0467128	Intercalated cells	C3N-00242-N
CA9	SCT.CPT0014470002_Intercalated.cells	0	CPT0014470002_Intercalated.cells	CPT0014470002	Intercalated.cells	0	Intercalated cells	C3N-00242-N
PCSK6	SCT.CPT0014470002_Intercalated.cells	0.0380623	CPT0014470002_Intercalated.cells	CPT0014470002	Intercalated.cells	0.0380623	Intercalated cells	C3N-00242-N
CP	SCT.CPT0014470002_CD4..T.cells	0.0375335	CPT0014470002_CD4..T.cells	CPT0014470002	CD4..T.cells	0.0375335	CD4+ T-cells	C3N-00242-N
CA9	SCT.CPT0014470002_CD4..T.cells	0	CPT0014470002_CD4..T.cells	CPT0014470002	CD4..T.cells	0	CD4+ T-cells	C3N-00242-N
PCSK6	SCT.CPT0014470002_CD4..T.cells	0.00268097	CPT0014470002_CD4..T.cells	CPT0014470002	CD4..T.cells	0.00268097	CD4+ T-cells	C3N-00242-N
CP	SCT.CPT0014470002_Myofibroblasts	0.429012	CPT0014470002_Myofibroblasts	CPT0014470002	Myofibroblasts	0.429012	Myofibroblasts	C3N-00242-N
CA9	SCT.CPT0014470002_Myofibroblasts	0	CPT0014470002_Myofibroblasts	CPT0014470002	Myofibroblasts	0	Myofibroblasts	C3N-00242-N
PCSK6	SCT.CPT0014470002_Myofibroblasts	0.0154321	CPT0014470002_Myofibroblasts	CPT0014470002	Myofibroblasts	0.0154321	Myofibroblasts	C3N-00242-N
CP	SCT.CPT0014470002_Loop.of.Henle	0.0335366	CPT0014470002_Loop.of.Henle	CPT0014470002	Loop.of.Henle	0.0335366	Loop of Henle	C3N-00242-N
CA9	SCT.CPT0014470002_Loop.of.Henle	0.00152439	CPT0014470002_Loop.of.Henle	CPT0014470002	Loop.of.Henle	0.00152439	Loop of Henle	C3N-00242-N
PCSK6	SCT.CPT0014470002_Loop.of.Henle	0.118902	CPT0014470002_Loop.of.Henle	CPT0014470002	Loop.of.Henle	0.118902	Loop of Henle	C3N-00242-N
CP	SCT.CPT0014470002_Macrophages	0.0142857	CPT0014470002_Macrophages	CPT0014470002	Macrophages	0.0142857	Macrophages	C3N-00242-N
CA9	SCT.CPT0014470002_Macrophages	0	CPT0014470002_Macrophages	CPT0014470002	Macrophages	0	Macrophages	C3N-00242-N
PCSK6	SCT.CPT0014470002_Macrophages	0.00357143	CPT0014470002_Macrophages	CPT0014470002	Macrophages	0.00357143	Macrophages	C3N-00242-N
CP	SCT.CPT0014470002_B.cells	0.0338462	CPT0014470002_B.cells	CPT0014470002	B.cells	0.0338462	B-cells	C3N-00242-N
CA9	SCT.CPT0014470002_B.cells	0	CPT0014470002_B.cells	CPT0014470002	B.cells	0	B-cells	C3N-00242-N
PCSK6	SCT.CPT0014470002_B.cells	0.00307692	CPT0014470002_B.cells	CPT0014470002	B.cells	0.00307692	B-cells	C3N-00242-N
CP	SCT.CPT0014470002_Endothelial.cells	0.0719424	CPT0014470002_Endothelial.cells	CPT0014470002	Endothelial.cells	0.0719424	Endothelial cells	C3N-00242-N
CA9	SCT.CPT0014470002_Endothelial.cells	0	CPT0014470002_Endothelial.cells	CPT0014470002	Endothelial.cells	0	Endothelial cells	C3N-00242-N
PCSK6	SCT.CPT0014470002_Endothelial.cells	0.402878	CPT0014470002_Endothelial.cells	CPT0014470002	Endothelial.cells	0.402878	Endothelial cells	C3N-00242-N
CP	SCT.CPT0014470002_DC	0.0723684	CPT0014470002_DC	CPT0014470002	DC	0.0723684	DC	C3N-00242-N
CA9	SCT.CPT0014470002_DC	0	CPT0014470002_DC	CPT0014470002	DC	0	DC	C3N-00242-N
PCSK6	SCT.CPT0014470002_DC	0	CPT0014470002_DC	CPT0014470002	DC	0	DC	C3N-00242-N
CP	SCT.CPT0014470002_CD8..T.cells	0.0410256	CPT0014470002_CD8..T.cells	CPT0014470002	CD8..T.cells	0.0410256	CD8+ T-cells	C3N-00242-N
CA9	SCT.CPT0014470002_CD8..T.cells	0	CPT0014470002_CD8..T.cells	CPT0014470002	CD8..T.cells	0	CD8+ T-cells	C3N-00242-N
PCSK6	SCT.CPT0014470002_CD8..T.cells	0.0102564	CPT0014470002_CD8..T.cells	CPT0014470002	CD8..T.cells	0.0102564	CD8+ T-cells	C3N-00242-N
CP	SCT.CPT0014470002_Principle.cells	0.038806	CPT0014470002_Principle.cells	CPT0014470002	Principle.cells	0.038806	Principle cells	C3N-00242-N
CA9	SCT.CPT0014470002_Principle.cells	0	CPT0014470002_Principle.cells	CPT0014470002	Principle.cells	0	Principle cells	C3N-00242-N
PCSK6	SCT.CPT0014470002_Principle.cells	0.0238806	CPT0014470002_Principle.cells	CPT0014470002	Principle.cells	0.0238806	Principle cells	C3N-00242-N
CP	SCT.CPT0014470002_Podocytes	0.0405405	CPT0014470002_Podocytes	CPT0014470002	Podocytes	0.0405405	Podocytes	C3N-00242-N
CA9	SCT.CPT0014470002_Podocytes	0	CPT0014470002_Podocytes	CPT0014470002	Podocytes	0	Podocytes	C3N-00242-N
PCSK6	SCT.CPT0014470002_Podocytes	0	CPT0014470002_Podocytes	CPT0014470002	Podocytes	0	Podocytes	C3N-00242-N
CP	SCT.CPT0014470002_NK.cells	0.106383	CPT0014470002_NK.cells	CPT0014470002	NK.cells	0.106383	NK cells	C3N-00242-N
CA9	SCT.CPT0014470002_NK.cells	0	CPT0014470002_NK.cells	CPT0014470002	NK.cells	0	NK cells	C3N-00242-N
PCSK6	SCT.CPT0014470002_NK.cells	0	CPT0014470002_NK.cells	CPT0014470002	NK.cells	0	NK cells	C3N-00242-N
CP	SCT.CPT0012550012_CD4..T.cells	0.626984	CPT0012550012_CD4..T.cells	CPT0012550012	CD4..T.cells	0.626984	CD4+ T-cells	C3N-00437-T1
CA9	SCT.CPT0012550012_CD4..T.cells	0.00529101	CPT0012550012_CD4..T.cells	CPT0012550012	CD4..T.cells	0.00529101	CD4+ T-cells	C3N-00437-T1
PCSK6	SCT.CPT0012550012_CD4..T.cells	0.0767196	CPT0012550012_CD4..T.cells	CPT0012550012	CD4..T.cells	0.0767196	CD4+ T-cells	C3N-00437-T1
CP	SCT.CPT0012550012_Macrophages	0.615949	CPT0012550012_Macrophages	CPT0012550012	Macrophages	0.615949	Macrophages	C3N-00437-T1
CA9	SCT.CPT0012550012_Macrophages	0.00880626	CPT0012550012_Macrophages	CPT0012550012	Macrophages	0.00880626	Macrophages	C3N-00437-T1
PCSK6	SCT.CPT0012550012_Macrophages	0.0934442	CPT0012550012_Macrophages	CPT0012550012	Macrophages	0.0934442	Macrophages	C3N-00437-T1
CP	SCT.CPT0012550012_Tumor.cells	11.4774	CPT0012550012_Tumor.cells	CPT0012550012	Tumor.cells	10	Tumor cells	C3N-00437-T1
CA9	SCT.CPT0012550012_Tumor.cells	0.169021	CPT0012550012_Tumor.cells	CPT0012550012	Tumor.cells	0.169021	Tumor cells	C3N-00437-T1
PCSK6	SCT.CPT0012550012_Tumor.cells	5.20458	CPT0012550012_Tumor.cells	CPT0012550012	Tumor.cells	5.20458	Tumor cells	C3N-00437-T1
CP	SCT.CPT0012550012_CD8..T.cells	0.716792	CPT0012550012_CD8..T.cells	CPT0012550012	CD8..T.cells	0.716792	CD8+ T-cells	C3N-00437-T1
CA9	SCT.CPT0012550012_CD8..T.cells	0.0150376	CPT0012550012_CD8..T.cells	CPT0012550012	CD8..T.cells	0.0150376	CD8+ T-cells	C3N-00437-T1
PCSK6	SCT.CPT0012550012_CD8..T.cells	0.100251	CPT0012550012_CD8..T.cells	CPT0012550012	CD8..T.cells	0.100251	CD8+ T-cells	C3N-00437-T1
CP	SCT.CPT0012550012_Loop.of.Henle	0.395062	CPT0012550012_Loop.of.Henle	CPT0012550012	Loop.of.Henle	0.395062	Loop of Henle	C3N-00437-T1
CA9	SCT.CPT0012550012_Loop.of.Henle	0	CPT0012550012_Loop.of.Henle	CPT0012550012	Loop.of.Henle	0	Loop of Henle	C3N-00437-T1
PCSK6	SCT.CPT0012550012_Loop.of.Henle	0.0617284	CPT0012550012_Loop.of.Henle	CPT0012550012	Loop.of.Henle	0.0617284	Loop of Henle	C3N-00437-T1
CP	SCT.CPT0012550012_Endothelial.cells	0.537445	CPT0012550012_Endothelial.cells	CPT0012550012	Endothelial.cells	0.537445	Endothelial cells	C3N-00437-T1
CA9	SCT.CPT0012550012_Endothelial.cells	0.0220264	CPT0012550012_Endothelial.cells	CPT0012550012	Endothelial.cells	0.0220264	Endothelial cells	C3N-00437-T1
PCSK6	SCT.CPT0012550012_Endothelial.cells	0.444934	CPT0012550012_Endothelial.cells	CPT0012550012	Endothelial.cells	0.444934	Endothelial cells	C3N-00437-T1
CP	SCT.CPT0012550012_Myofibroblasts	0.518519	CPT0012550012_Myofibroblasts	CPT0012550012	Myofibroblasts	0.518519	Myofibroblasts	C3N-00437-T1
CA9	SCT.CPT0012550012_Myofibroblasts	0.037037	CPT0012550012_Myofibroblasts	CPT0012550012	Myofibroblasts	0.037037	Myofibroblasts	C3N-00437-T1
PCSK6	SCT.CPT0012550012_Myofibroblasts	0.222222	CPT0012550012_Myofibroblasts	CPT0012550012	Myofibroblasts	0.222222	Myofibroblasts	C3N-00437-T1
CP	SCT.CPT0012550012_Intercalated.cells	0.5	CPT0012550012_Intercalated.cells	CPT0012550012	Intercalated.cells	0.5	Intercalated cells	C3N-00437-T1
CA9	SCT.CPT0012550012_Intercalated.cells	0.0526316	CPT0012550012_Intercalated.cells	CPT0012550012	Intercalated.cells	0.0526316	Intercalated cells	C3N-00437-T1
PCSK6	SCT.CPT0012550012_Intercalated.cells	0.131579	CPT0012550012_Intercalated.cells	CPT0012550012	Intercalated.cells	0.131579	Intercalated cells	C3N-00437-T1
CP	SCT.CPT0012280004_Tumor.cells	2.13459	CPT0012280004_Tumor.cells	CPT0012280004	Tumor.cells	2.13459	Tumor cells	C3N-00317-T1
CA9	SCT.CPT0012280004_Tumor.cells	0.382148	CPT0012280004_Tumor.cells	CPT0012280004	Tumor.cells	0.382148	Tumor cells	C3N-00317-T1
PCSK6	SCT.CPT0012280004_Tumor.cells	0.507438	CPT0012280004_Tumor.cells	CPT0012280004	Tumor.cells	0.507438	Tumor cells	C3N-00317-T1
CP	SCT.CPT0012280004_Macrophages	0.28269	CPT0012280004_Macrophages	CPT0012280004	Macrophages	0.28269	Macrophages	C3N-00317-T1
CA9	SCT.CPT0012280004_Macrophages	0.011208	CPT0012280004_Macrophages	CPT0012280004	Macrophages	0.011208	Macrophages	C3N-00317-T1
PCSK6	SCT.CPT0012280004_Macrophages	0.0161893	CPT0012280004_Macrophages	CPT0012280004	Macrophages	0.0161893	Macrophages	C3N-00317-T1
CP	SCT.CPT0012280004_CD8..T.cells	0.19697	CPT0012280004_CD8..T.cells	CPT0012280004	CD8..T.cells	0.19697	CD8+ T-cells	C3N-00317-T1
CA9	SCT.CPT0012280004_CD8..T.cells	0.0151515	CPT0012280004_CD8..T.cells	CPT0012280004	CD8..T.cells	0.0151515	CD8+ T-cells	C3N-00317-T1
PCSK6	SCT.CPT0012280004_CD8..T.cells	0	CPT0012280004_CD8..T.cells	CPT0012280004	CD8..T.cells	0	CD8+ T-cells	C3N-00317-T1
CP	SCT.CPT0012280004_Endothelial.cells	0.203704	CPT0012280004_Endothelial.cells	CPT0012280004	Endothelial.cells	0.203704	Endothelial cells	C3N-00317-T1
CA9	SCT.CPT0012280004_Endothelial.cells	0	CPT0012280004_Endothelial.cells	CPT0012280004	Endothelial.cells	0	Endothelial cells	C3N-00317-T1
PCSK6	SCT.CPT0012280004_Endothelial.cells	0.0925926	CPT0012280004_Endothelial.cells	CPT0012280004	Endothelial.cells	0.0925926	Endothelial cells	C3N-00317-T1
CP	SCT.CPT0012280004_CD4..T.cells	0.204819	CPT0012280004_CD4..T.cells	CPT0012280004	CD4..T.cells	0.204819	CD4+ T-cells	C3N-00317-T1
CA9	SCT.CPT0012280004_CD4..T.cells	0.0361446	CPT0012280004_CD4..T.cells	CPT0012280004	CD4..T.cells	0.0361446	CD4+ T-cells	C3N-00317-T1
PCSK6	SCT.CPT0012280004_CD4..T.cells	0.0240964	CPT0012280004_CD4..T.cells	CPT0012280004	CD4..T.cells	0.0240964	CD4+ T-cells	C3N-00317-T1
CP	SCT.CPT0012280004_B.cells	0.4	CPT0012280004_B.cells	CPT0012280004	B.cells	0.4	B-cells	C3N-00317-T1
CA9	SCT.CPT0012280004_B.cells	0	CPT0012280004_B.cells	CPT0012280004	B.cells	0	B-cells	C3N-00317-T1
PCSK6	SCT.CPT0012280004_B.cells	0	CPT0012280004_B.cells	CPT0012280004	B.cells	0	B-cells	C3N-00317-T1
CP	SCT.CPT0012280004_Myofibroblasts	0.631579	CPT0012280004_Myofibroblasts	CPT0012280004	Myofibroblasts	0.631579	Myofibroblasts	C3N-00317-T1
CA9	SCT.CPT0012280004_Myofibroblasts	0.105263	CPT0012280004_Myofibroblasts	CPT0012280004	Myofibroblasts	0.105263	Myofibroblasts	C3N-00317-T1
PCSK6	SCT.CPT0012280004_Myofibroblasts	0.157895	CPT0012280004_Myofibroblasts	CPT0012280004	Myofibroblasts	0.157895	Myofibroblasts	C3N-00317-T1
CP	SCT.CPT0000870003_Tumor.cells	1.48112	CPT0000870003_Tumor.cells	CPT0000870003	Tumor.cells	1.48112	Tumor cells	C3L-00088-T1
CA9	SCT.CPT0000870003_Tumor.cells	0.220305	CPT0000870003_Tumor.cells	CPT0000870003	Tumor.cells	0.220305	Tumor cells	C3L-00088-T1
PCSK6	SCT.CPT0000870003_Tumor.cells	1.54089	CPT0000870003_Tumor.cells	CPT0000870003	Tumor.cells	1.54089	Tumor cells	C3L-00088-T1
CP	SCT.CPT0000870003_Macrophages	0.021978	CPT0000870003_Macrophages	CPT0000870003	Macrophages	0.021978	Macrophages	C3L-00088-T1
CA9	SCT.CPT0000870003_Macrophages	0.021978	CPT0000870003_Macrophages	CPT0000870003	Macrophages	0.021978	Macrophages	C3L-00088-T1
PCSK6	SCT.CPT0000870003_Macrophages	0.0659341	CPT0000870003_Macrophages	CPT0000870003	Macrophages	0.0659341	Macrophages	C3L-00088-T1
CP	SCT.CPT0000870003_Myofibroblasts	0.223881	CPT0000870003_Myofibroblasts	CPT0000870003	Myofibroblasts	0.223881	Myofibroblasts	C3L-00088-T1
CA9	SCT.CPT0000870003_Myofibroblasts	0.039801	CPT0000870003_Myofibroblasts	CPT0000870003	Myofibroblasts	0.039801	Myofibroblasts	C3L-00088-T1
PCSK6	SCT.CPT0000870003_Myofibroblasts	0.238806	CPT0000870003_Myofibroblasts	CPT0000870003	Myofibroblasts	0.238806	Myofibroblasts	C3L-00088-T1
CP	SCT.CPT0000870003_Endothelial.cells	0.326531	CPT0000870003_Endothelial.cells	CPT0000870003	Endothelial.cells	0.326531	Endothelial cells	C3L-00088-T1
CA9	SCT.CPT0000870003_Endothelial.cells	0.0408163	CPT0000870003_Endothelial.cells	CPT0000870003	Endothelial.cells	0.0408163	Endothelial cells	C3L-00088-T1
PCSK6	SCT.CPT0000870003_Endothelial.cells	0.372449	CPT0000870003_Endothelial.cells	CPT0000870003	Endothelial.cells	0.372449	Endothelial cells	C3L-00088-T1
CP	SCT.CPT0000870003_NK.cells	0	CPT0000870003_NK.cells	CPT0000870003	NK.cells	0	NK cells	C3L-00088-T1
CA9	SCT.CPT0000870003_NK.cells	0	CPT0000870003_NK.cells	CPT0000870003	NK.cells	0	NK cells	C3L-00088-T1
PCSK6	SCT.CPT0000870003_NK.cells	0	CPT0000870003_NK.cells	CPT0000870003	NK.cells	0	NK cells	C3L-00088-T1
CP	SCT.CPT0000880001_Tumor.cells	1.1109	CPT0000880001_Tumor.cells	CPT0000880001	Tumor.cells	1.1109	Tumor cells	C3L-00088-T2
CA9	SCT.CPT0000880001_Tumor.cells	0.33023	CPT0000880001_Tumor.cells	CPT0000880001	Tumor.cells	0.33023	Tumor cells	C3L-00088-T2
PCSK6	SCT.CPT0000880001_Tumor.cells	1.80203	CPT0000880001_Tumor.cells	CPT0000880001	Tumor.cells	1.80203	Tumor cells	C3L-00088-T2
CP	SCT.CPT0000880001_Myofibroblasts	0.152174	CPT0000880001_Myofibroblasts	CPT0000880001	Myofibroblasts	0.152174	Myofibroblasts	C3L-00088-T2
CA9	SCT.CPT0000880001_Myofibroblasts	0.108696	CPT0000880001_Myofibroblasts	CPT0000880001	Myofibroblasts	0.108696	Myofibroblasts	C3L-00088-T2
PCSK6	SCT.CPT0000880001_Myofibroblasts	0.206522	CPT0000880001_Myofibroblasts	CPT0000880001	Myofibroblasts	0.206522	Myofibroblasts	C3L-00088-T2
CP	SCT.CPT0000880001_Endothelial.cells	0.173442	CPT0000880001_Endothelial.cells	CPT0000880001	Endothelial.cells	0.173442	Endothelial cells	C3L-00088-T2
CA9	SCT.CPT0000880001_Endothelial.cells	0.0406504	CPT0000880001_Endothelial.cells	CPT0000880001	Endothelial.cells	0.0406504	Endothelial cells	C3L-00088-T2
PCSK6	SCT.CPT0000880001_Endothelial.cells	0.254743	CPT0000880001_Endothelial.cells	CPT0000880001	Endothelial.cells	0.254743	Endothelial cells	C3L-00088-T2
CP	SCT.CPT0000880001_Macrophages	0.0878049	CPT0000880001_Macrophages	CPT0000880001	Macrophages	0.0878049	Macrophages	C3L-00088-T2
CA9	SCT.CPT0000880001_Macrophages	0.0439024	CPT0000880001_Macrophages	CPT0000880001	Macrophages	0.0439024	Macrophages	C3L-00088-T2
PCSK6	SCT.CPT0000880001_Macrophages	0.097561	CPT0000880001_Macrophages	CPT0000880001	Macrophages	0.097561	Macrophages	C3L-00088-T2
CP	SCT.CPT0000890002_Proximal.tubule	0.00299401	CPT0000890002_Proximal.tubule	CPT0000890002	Proximal.tubule	0.00299401	Proximal tubule	C3L-00088-N
CA9	SCT.CPT0000890002_Proximal.tubule	0	CPT0000890002_Proximal.tubule	CPT0000890002	Proximal.tubule	0	Proximal tubule	C3L-00088-N
PCSK6	SCT.CPT0000890002_Proximal.tubule	0.0194611	CPT0000890002_Proximal.tubule	CPT0000890002	Proximal.tubule	0.0194611	Proximal tubule	C3L-00088-N
CP	SCT.CPT0000890002_Loop.of.Henle	0.0108108	CPT0000890002_Loop.of.Henle	CPT0000890002	Loop.of.Henle	0.0108108	Loop of Henle	C3L-00088-N
CA9	SCT.CPT0000890002_Loop.of.Henle	0	CPT0000890002_Loop.of.Henle	CPT0000890002	Loop.of.Henle	0	Loop of Henle	C3L-00088-N
PCSK6	SCT.CPT0000890002_Loop.of.Henle	0.0216216	CPT0000890002_Loop.of.Henle	CPT0000890002	Loop.of.Henle	0.0216216	Loop of Henle	C3L-00088-N
CP	SCT.CPT0000890002_Myofibroblasts	0.142857	CPT0000890002_Myofibroblasts	CPT0000890002	Myofibroblasts	0.142857	Myofibroblasts	C3L-00088-N
CA9	SCT.CPT0000890002_Myofibroblasts	0	CPT0000890002_Myofibroblasts	CPT0000890002	Myofibroblasts	0	Myofibroblasts	C3L-00088-N
PCSK6	SCT.CPT0000890002_Myofibroblasts	0	CPT0000890002_Myofibroblasts	CPT0000890002	Myofibroblasts	0	Myofibroblasts	C3L-00088-N
CP	SCT.CPT0000890002_Principle.cells	0.012987	CPT0000890002_Principle.cells	CPT0000890002	Principle.cells	0.012987	Principle cells	C3L-00088-N
CA9	SCT.CPT0000890002_Principle.cells	0	CPT0000890002_Principle.cells	CPT0000890002	Principle.cells	0	Principle cells	C3L-00088-N
PCSK6	SCT.CPT0000890002_Principle.cells	0.038961	CPT0000890002_Principle.cells	CPT0000890002	Principle.cells	0.038961	Principle cells	C3L-00088-N
CP	SCT.CPT0000890002_Distal.convoluted.tubule	0	CPT0000890002_Distal.convoluted.tubule	CPT0000890002	Distal.convoluted.tubule	0	Distal convoluted tubule	C3L-00088-N
CA9	SCT.CPT0000890002_Distal.convoluted.tubule	0	CPT0000890002_Distal.convoluted.tubule	CPT0000890002	Distal.convoluted.tubule	0	Distal convoluted tubule	C3L-00088-N
PCSK6	SCT.CPT0000890002_Distal.convoluted.tubule	0.0375	CPT0000890002_Distal.convoluted.tubule	CPT0000890002	Distal.convoluted.tubule	0.0375	Distal convoluted tubule	C3L-00088-N
CP	SCT.CPT0000890002_Intercalated.cells	0	CPT0000890002_Intercalated.cells	CPT0000890002	Intercalated.cells	0	Intercalated cells	C3L-00088-N
CA9	SCT.CPT0000890002_Intercalated.cells	0	CPT0000890002_Intercalated.cells	CPT0000890002	Intercalated.cells	0	Intercalated cells	C3L-00088-N
PCSK6	SCT.CPT0000890002_Intercalated.cells	0.162162	CPT0000890002_Intercalated.cells	CPT0000890002	Intercalated.cells	0.162162	Intercalated cells	C3L-00088-N
CP	SCT.CPT0001180011_Tumor.cells	3.12297	CPT0001180011_Tumor.cells	CPT0001180011	Tumor.cells	3.12297	Tumor cells	C3L-00096-T1
CA9	SCT.CPT0001180011_Tumor.cells	0.0832644	CPT0001180011_Tumor.cells	CPT0001180011	Tumor.cells	0.0832644	Tumor cells	C3L-00096-T1
PCSK6	SCT.CPT0001180011_Tumor.cells	2.47753	CPT0001180011_Tumor.cells	CPT0001180011	Tumor.cells	2.47753	Tumor cells	C3L-00096-T1
CP	SCT.CPT0001180011_Macrophages	0.357466	CPT0001180011_Macrophages	CPT0001180011	Macrophages	0.357466	Macrophages	C3L-00096-T1
CA9	SCT.CPT0001180011_Macrophages	0.00339367	CPT0001180011_Macrophages	CPT0001180011	Macrophages	0.00339367	Macrophages	C3L-00096-T1
PCSK6	SCT.CPT0001180011_Macrophages	0.100679	CPT0001180011_Macrophages	CPT0001180011	Macrophages	0.100679	Macrophages	C3L-00096-T1
CP	SCT.CPT0001180011_B.cells	0.5	CPT0001180011_B.cells	CPT0001180011	B.cells	0.5	B-cells	C3L-00096-T1
CA9	SCT.CPT0001180011_B.cells	0	CPT0001180011_B.cells	CPT0001180011	B.cells	0	B-cells	C3L-00096-T1
PCSK6	SCT.CPT0001180011_B.cells	0.113636	CPT0001180011_B.cells	CPT0001180011	B.cells	0.113636	B-cells	C3L-00096-T1
CP	SCT.CPT0001180011_Myofibroblasts	0.181818	CPT0001180011_Myofibroblasts	CPT0001180011	Myofibroblasts	0.181818	Myofibroblasts	C3L-00096-T1
CA9	SCT.CPT0001180011_Myofibroblasts	0	CPT0001180011_Myofibroblasts	CPT0001180011	Myofibroblasts	0	Myofibroblasts	C3L-00096-T1
PCSK6	SCT.CPT0001180011_Myofibroblasts	0.454545	CPT0001180011_Myofibroblasts	CPT0001180011	Myofibroblasts	0.454545	Myofibroblasts	C3L-00096-T1
CP	SCT.CPT0001180011_Endothelial.cells	0.846154	CPT0001180011_Endothelial.cells	CPT0001180011	Endothelial.cells	0.846154	Endothelial cells	C3L-00096-T1
CA9	SCT.CPT0001180011_Endothelial.cells	0	CPT0001180011_Endothelial.cells	CPT0001180011	Endothelial.cells	0	Endothelial cells	C3L-00096-T1
PCSK6	SCT.CPT0001180011_Endothelial.cells	0.230769	CPT0001180011_Endothelial.cells	CPT0001180011	Endothelial.cells	0.230769	Endothelial cells	C3L-00096-T1
CP	SCT.CPT0001180011_Loop.of.Henle	0.666667	CPT0001180011_Loop.of.Henle	CPT0001180011	Loop.of.Henle	0.666667	Loop of Henle	C3L-00096-T1
CA9	SCT.CPT0001180011_Loop.of.Henle	0	CPT0001180011_Loop.of.Henle	CPT0001180011	Loop.of.Henle	0	Loop of Henle	C3L-00096-T1
PCSK6	SCT.CPT0001180011_Loop.of.Henle	0.166667	CPT0001180011_Loop.of.Henle	CPT0001180011	Loop.of.Henle	0.166667	Loop of Henle	C3L-00096-T1
CP	SCT.CPT0001180011_CD4..T.cells	0.7	CPT0001180011_CD4..T.cells	CPT0001180011	CD4..T.cells	0.7	CD4+ T-cells	C3L-00096-T1
CA9	SCT.CPT0001180011_CD4..T.cells	0	CPT0001180011_CD4..T.cells	CPT0001180011	CD4..T.cells	0	CD4+ T-cells	C3L-00096-T1
PCSK6	SCT.CPT0001180011_CD4..T.cells	0.1	CPT0001180011_CD4..T.cells	CPT0001180011	CD4..T.cells	0.1	CD4+ T-cells	C3L-00096-T1
CP	SCT.CPT0001220012_Macrophages	0.0957096	CPT0001220012_Macrophages	CPT0001220012	Macrophages	0.0957096	Macrophages	C3L-00010-T1
CA9	SCT.CPT0001220012_Macrophages	0.0165017	CPT0001220012_Macrophages	CPT0001220012	Macrophages	0.0165017	Macrophages	C3L-00010-T1
PCSK6	SCT.CPT0001220012_Macrophages	0.0825083	CPT0001220012_Macrophages	CPT0001220012	Macrophages	0.0825083	Macrophages	C3L-00010-T1
CP	SCT.CPT0001220012_NK.cells	0.0377358	CPT0001220012_NK.cells	CPT0001220012	NK.cells	0.0377358	NK cells	C3L-00010-T1
CA9	SCT.CPT0001220012_NK.cells	0.00943396	CPT0001220012_NK.cells	CPT0001220012	NK.cells	0.00943396	NK cells	C3L-00010-T1
PCSK6	SCT.CPT0001220012_NK.cells	0.0754717	CPT0001220012_NK.cells	CPT0001220012	NK.cells	0.0754717	NK cells	C3L-00010-T1
CP	SCT.CPT0001220012_Tumor.cells	1.93022	CPT0001220012_Tumor.cells	CPT0001220012	Tumor.cells	1.93022	Tumor cells	C3L-00010-T1
CA9	SCT.CPT0001220012_Tumor.cells	0.7745	CPT0001220012_Tumor.cells	CPT0001220012	Tumor.cells	0.7745	Tumor cells	C3L-00010-T1
PCSK6	SCT.CPT0001220012_Tumor.cells	2.21447	CPT0001220012_Tumor.cells	CPT0001220012	Tumor.cells	2.21447	Tumor cells	C3L-00010-T1
CP	SCT.CPT0001220012_CD4..T.cells	0.0578947	CPT0001220012_CD4..T.cells	CPT0001220012	CD4..T.cells	0.0578947	CD4+ T-cells	C3L-00010-T1
CA9	SCT.CPT0001220012_CD4..T.cells	0.0368421	CPT0001220012_CD4..T.cells	CPT0001220012	CD4..T.cells	0.0368421	CD4+ T-cells	C3L-00010-T1
PCSK6	SCT.CPT0001220012_CD4..T.cells	0.0368421	CPT0001220012_CD4..T.cells	CPT0001220012	CD4..T.cells	0.0368421	CD4+ T-cells	C3L-00010-T1
CP	SCT.CPT0001220012_B.cells	0.111111	CPT0001220012_B.cells	CPT0001220012	B.cells	0.111111	B-cells	C3L-00010-T1
CA9	SCT.CPT0001220012_B.cells	0	CPT0001220012_B.cells	CPT0001220012	B.cells	0	B-cells	C3L-00010-T1
PCSK6	SCT.CPT0001220012_B.cells	0	CPT0001220012_B.cells	CPT0001220012	B.cells	0	B-cells	C3L-00010-T1
CP	SCT.CPT0001220012_Endothelial.cells	0.0444444	CPT0001220012_Endothelial.cells	CPT0001220012	Endothelial.cells	0.0444444	Endothelial cells	C3L-00010-T1
CA9	SCT.CPT0001220012_Endothelial.cells	0.0333333	CPT0001220012_Endothelial.cells	CPT0001220012	Endothelial.cells	0.0333333	Endothelial cells	C3L-00010-T1
PCSK6	SCT.CPT0001220012_Endothelial.cells	0.711111	CPT0001220012_Endothelial.cells	CPT0001220012	Endothelial.cells	0.711111	Endothelial cells	C3L-00010-T1
CP	SCT.CPT0001220012_CD8..T.cells	0.285714	CPT0001220012_CD8..T.cells	CPT0001220012	CD8..T.cells	0.285714	CD8+ T-cells	C3L-00010-T1
CA9	SCT.CPT0001220012_CD8..T.cells	0.0714286	CPT0001220012_CD8..T.cells	CPT0001220012	CD8..T.cells	0.0714286	CD8+ T-cells	C3L-00010-T1
PCSK6	SCT.CPT0001220012_CD8..T.cells	0	CPT0001220012_CD8..T.cells	CPT0001220012	CD8..T.cells	0	CD8+ T-cells	C3L-00010-T1
CP	SCT.CPT0001220012_Fibroblasts	1.27273	CPT0001220012_Fibroblasts	CPT0001220012	Fibroblasts	1.27273	Fibroblasts	C3L-00010-T1
CA9	SCT.CPT0001220012_Fibroblasts	1.09091	CPT0001220012_Fibroblasts	CPT0001220012	Fibroblasts	1.09091	Fibroblasts	C3L-00010-T1
PCSK6	SCT.CPT0001220012_Fibroblasts	1.72727	CPT0001220012_Fibroblasts	CPT0001220012	Fibroblasts	1.72727	Fibroblasts	C3L-00010-T1
CP	SCT.CPT0001260013_Tumor.cells	2.59683	CPT0001260013_Tumor.cells	CPT0001260013	Tumor.cells	2.59683	Tumor cells	C3L-00079-T1
CA9	SCT.CPT0001260013_Tumor.cells	0.663292	CPT0001260013_Tumor.cells	CPT0001260013	Tumor.cells	0.663292	Tumor cells	C3L-00079-T1
PCSK6	SCT.CPT0001260013_Tumor.cells	4.41813	CPT0001260013_Tumor.cells	CPT0001260013	Tumor.cells	4.41813	Tumor cells	C3L-00079-T1
CP	SCT.CPT0001260013_Macrophages	0.116751	CPT0001260013_Macrophages	CPT0001260013	Macrophages	0.116751	Macrophages	C3L-00079-T1
CA9	SCT.CPT0001260013_Macrophages	0.0406091	CPT0001260013_Macrophages	CPT0001260013	Macrophages	0.0406091	Macrophages	C3L-00079-T1
PCSK6	SCT.CPT0001260013_Macrophages	0.123096	CPT0001260013_Macrophages	CPT0001260013	Macrophages	0.123096	Macrophages	C3L-00079-T1
CP	SCT.CPT0001260013_CD4..T.cells	0.0496689	CPT0001260013_CD4..T.cells	CPT0001260013	CD4..T.cells	0.0496689	CD4+ T-cells	C3L-00079-T1
CA9	SCT.CPT0001260013_CD4..T.cells	0	CPT0001260013_CD4..T.cells	CPT0001260013	CD4..T.cells	0	CD4+ T-cells	C3L-00079-T1
PCSK6	SCT.CPT0001260013_CD4..T.cells	0.0463576	CPT0001260013_CD4..T.cells	CPT0001260013	CD4..T.cells	0.0463576	CD4+ T-cells	C3L-00079-T1
CP	SCT.CPT0001260013_Fibroblasts	0.538462	CPT0001260013_Fibroblasts	CPT0001260013	Fibroblasts	0.538462	Fibroblasts	C3L-00079-T1
CA9	SCT.CPT0001260013_Fibroblasts	0.326923	CPT0001260013_Fibroblasts	CPT0001260013	Fibroblasts	0.326923	Fibroblasts	C3L-00079-T1
PCSK6	SCT.CPT0001260013_Fibroblasts	0.846154	CPT0001260013_Fibroblasts	CPT0001260013	Fibroblasts	0.846154	Fibroblasts	C3L-00079-T1
CP	SCT.CPT0001260013_B.cells	0	CPT0001260013_B.cells	CPT0001260013	B.cells	0	B-cells	C3L-00079-T1
CA9	SCT.CPT0001260013_B.cells	0	CPT0001260013_B.cells	CPT0001260013	B.cells	0	B-cells	C3L-00079-T1
PCSK6	SCT.CPT0001260013_B.cells	0.15	CPT0001260013_B.cells	CPT0001260013	B.cells	0.15	B-cells	C3L-00079-T1
CP	SCT.CPT0001260013_Endothelial.cells	0.255319	CPT0001260013_Endothelial.cells	CPT0001260013	Endothelial.cells	0.255319	Endothelial cells	C3L-00079-T1
CA9	SCT.CPT0001260013_Endothelial.cells	0.106383	CPT0001260013_Endothelial.cells	CPT0001260013	Endothelial.cells	0.106383	Endothelial cells	C3L-00079-T1
PCSK6	SCT.CPT0001260013_Endothelial.cells	0.595745	CPT0001260013_Endothelial.cells	CPT0001260013	Endothelial.cells	0.595745	Endothelial cells	C3L-00079-T1
CP	SCT.CPT0001260013_CD8..T.cells	0.110638	CPT0001260013_CD8..T.cells	CPT0001260013	CD8..T.cells	0.110638	CD8+ T-cells	C3L-00079-T1
CA9	SCT.CPT0001260013_CD8..T.cells	0.0170213	CPT0001260013_CD8..T.cells	CPT0001260013	CD8..T.cells	0.0170213	CD8+ T-cells	C3L-00079-T1
PCSK6	SCT.CPT0001260013_CD8..T.cells	0.0255319	CPT0001260013_CD8..T.cells	CPT0001260013	CD8..T.cells	0.0255319	CD8+ T-cells	C3L-00079-T1
CP	SCT.CPT0001260013_NK.cells	0.171429	CPT0001260013_NK.cells	CPT0001260013	NK.cells	0.171429	NK cells	C3L-00079-T1
CA9	SCT.CPT0001260013_NK.cells	0.0285714	CPT0001260013_NK.cells	CPT0001260013	NK.cells	0.0285714	NK cells	C3L-00079-T1
PCSK6	SCT.CPT0001260013_NK.cells	0.0714286	CPT0001260013_NK.cells	CPT0001260013	NK.cells	0.0714286	NK cells	C3L-00079-T1
CP	SCT.CPT0001260013_DC	0	CPT0001260013_DC	CPT0001260013	DC	0	DC	C3L-00079-T1
CA9	SCT.CPT0001260013_DC	0.1	CPT0001260013_DC	CPT0001260013	DC	0.1	DC	C3L-00079-T1
PCSK6	SCT.CPT0001260013_DC	0.05	CPT0001260013_DC	CPT0001260013	DC	0.05	DC	C3L-00079-T1
CP	SCT.CPT0001500003_Tumor.cells	1.02002	CPT0001500003_Tumor.cells	CPT0001500003	Tumor.cells	1.02002	Tumor cells	C3L-00026-T1
CA9	SCT.CPT0001500003_Tumor.cells	0.286164	CPT0001500003_Tumor.cells	CPT0001500003	Tumor.cells	0.286164	Tumor cells	C3L-00026-T1
PCSK6	SCT.CPT0001500003_Tumor.cells	0.529359	CPT0001500003_Tumor.cells	CPT0001500003	Tumor.cells	0.529359	Tumor cells	C3L-00026-T1
CP	SCT.CPT0001500003_Myofibroblasts	0.5	CPT0001500003_Myofibroblasts	CPT0001500003	Myofibroblasts	0.5	Myofibroblasts	C3L-00026-T1
CA9	SCT.CPT0001500003_Myofibroblasts	0.166667	CPT0001500003_Myofibroblasts	CPT0001500003	Myofibroblasts	0.166667	Myofibroblasts	C3L-00026-T1
PCSK6	SCT.CPT0001500003_Myofibroblasts	0.111111	CPT0001500003_Myofibroblasts	CPT0001500003	Myofibroblasts	0.111111	Myofibroblasts	C3L-00026-T1
CP	SCT.CPT0001500003_Macrophages	0.236842	CPT0001500003_Macrophages	CPT0001500003	Macrophages	0.236842	Macrophages	C3L-00026-T1
CA9	SCT.CPT0001500003_Macrophages	0.0328947	CPT0001500003_Macrophages	CPT0001500003	Macrophages	0.0328947	Macrophages	C3L-00026-T1
PCSK6	SCT.CPT0001500003_Macrophages	0.0460526	CPT0001500003_Macrophages	CPT0001500003	Macrophages	0.0460526	Macrophages	C3L-00026-T1
CP	SCT.CPT0001500003_Endothelial.cells	0.485714	CPT0001500003_Endothelial.cells	CPT0001500003	Endothelial.cells	0.485714	Endothelial cells	C3L-00026-T1
CA9	SCT.CPT0001500003_Endothelial.cells	0.114286	CPT0001500003_Endothelial.cells	CPT0001500003	Endothelial.cells	0.114286	Endothelial cells	C3L-00026-T1
PCSK6	SCT.CPT0001500003_Endothelial.cells	0.542857	CPT0001500003_Endothelial.cells	CPT0001500003	Endothelial.cells	0.542857	Endothelial cells	C3L-00026-T1
CP	SCT.CPT0001540013_CD4..T.cells	0.195503	CPT0001540013_CD4..T.cells	CPT0001540013	CD4..T.cells	0.195503	CD4+ T-cells	C3L-00004-T1
CA9	SCT.CPT0001540013_CD4..T.cells	0.000977517	CPT0001540013_CD4..T.cells	CPT0001540013	CD4..T.cells	0.000977517	CD4+ T-cells	C3L-00004-T1
PCSK6	SCT.CPT0001540013_CD4..T.cells	0.054741	CPT0001540013_CD4..T.cells	CPT0001540013	CD4..T.cells	0.054741	CD4+ T-cells	C3L-00004-T1
CP	SCT.CPT0001540013_Macrophages	0.208333	CPT0001540013_Macrophages	CPT0001540013	Macrophages	0.208333	Macrophages	C3L-00004-T1
CA9	SCT.CPT0001540013_Macrophages	0.010101	CPT0001540013_Macrophages	CPT0001540013	Macrophages	0.010101	Macrophages	C3L-00004-T1
PCSK6	SCT.CPT0001540013_Macrophages	0.0896465	CPT0001540013_Macrophages	CPT0001540013	Macrophages	0.0896465	Macrophages	C3L-00004-T1
CP	SCT.CPT0001540013_Tumor.cells	4.57523	CPT0001540013_Tumor.cells	CPT0001540013	Tumor.cells	4.57523	Tumor cells	C3L-00004-T1
CA9	SCT.CPT0001540013_Tumor.cells	0.191744	CPT0001540013_Tumor.cells	CPT0001540013	Tumor.cells	0.191744	Tumor cells	C3L-00004-T1
PCSK6	SCT.CPT0001540013_Tumor.cells	2.23791	CPT0001540013_Tumor.cells	CPT0001540013	Tumor.cells	2.23791	Tumor cells	C3L-00004-T1
CP	SCT.CPT0001540013_Myofibroblasts	0.410714	CPT0001540013_Myofibroblasts	CPT0001540013	Myofibroblasts	0.410714	Myofibroblasts	C3L-00004-T1
CA9	SCT.CPT0001540013_Myofibroblasts	0.0357143	CPT0001540013_Myofibroblasts	CPT0001540013	Myofibroblasts	0.0357143	Myofibroblasts	C3L-00004-T1
PCSK6	SCT.CPT0001540013_Myofibroblasts	0.428571	CPT0001540013_Myofibroblasts	CPT0001540013	Myofibroblasts	0.428571	Myofibroblasts	C3L-00004-T1
CP	SCT.CPT0001540013_CD8..T.cells	0.200445	CPT0001540013_CD8..T.cells	CPT0001540013	CD8..T.cells	0.200445	CD8+ T-cells	C3L-00004-T1
CA9	SCT.CPT0001540013_CD8..T.cells	0.0111359	CPT0001540013_CD8..T.cells	CPT0001540013	CD8..T.cells	0.0111359	CD8+ T-cells	C3L-00004-T1
PCSK6	SCT.CPT0001540013_CD8..T.cells	0.0690423	CPT0001540013_CD8..T.cells	CPT0001540013	CD8..T.cells	0.0690423	CD8+ T-cells	C3L-00004-T1
CP	SCT.CPT0001540013_B.cells	0.247059	CPT0001540013_B.cells	CPT0001540013	B.cells	0.247059	B-cells	C3L-00004-T1
CA9	SCT.CPT0001540013_B.cells	0	CPT0001540013_B.cells	CPT0001540013	B.cells	0	B-cells	C3L-00004-T1
PCSK6	SCT.CPT0001540013_B.cells	0.141176	CPT0001540013_B.cells	CPT0001540013	B.cells	0.141176	B-cells	C3L-00004-T1
CP	SCT.CPT0001540013_NK.cells	0.252796	CPT0001540013_NK.cells	CPT0001540013	NK.cells	0.252796	NK cells	C3L-00004-T1
CA9	SCT.CPT0001540013_NK.cells	0	CPT0001540013_NK.cells	CPT0001540013	NK.cells	0	NK cells	C3L-00004-T1
PCSK6	SCT.CPT0001540013_NK.cells	0.118568	CPT0001540013_NK.cells	CPT0001540013	NK.cells	0.118568	NK cells	C3L-00004-T1
CP	SCT.CPT0001540013_Endothelial.cells	0.48	CPT0001540013_Endothelial.cells	CPT0001540013	Endothelial.cells	0.48	Endothelial cells	C3L-00004-T1
CA9	SCT.CPT0001540013_Endothelial.cells	0	CPT0001540013_Endothelial.cells	CPT0001540013	Endothelial.cells	0	Endothelial cells	C3L-00004-T1
PCSK6	SCT.CPT0001540013_Endothelial.cells	0.12	CPT0001540013_Endothelial.cells	CPT0001540013	Endothelial.cells	0.12	Endothelial cells	C3L-00004-T1
CP	SCT.CPT0001540013_DC	0.115385	CPT0001540013_DC	CPT0001540013	DC	0.115385	DC	C3L-00004-T1
CA9	SCT.CPT0001540013_DC	0	CPT0001540013_DC	CPT0001540013	DC	0	DC	C3L-00004-T1
PCSK6	SCT.CPT0001540013_DC	0.0769231	CPT0001540013_DC	CPT0001540013	DC	0.0769231	DC	C3L-00004-T1
CP	SCT.CPT0010100001_Macrophages	0.144161	CPT0010100001_Macrophages	CPT0010100001	Macrophages	0.144161	Macrophages	C3L-00416-T2
CA9	SCT.CPT0010100001_Macrophages	0.0127737	CPT0010100001_Macrophages	CPT0010100001	Macrophages	0.0127737	Macrophages	C3L-00416-T2
PCSK6	SCT.CPT0010100001_Macrophages	0.0857664	CPT0010100001_Macrophages	CPT0010100001	Macrophages	0.0857664	Macrophages	C3L-00416-T2
CP	SCT.CPT0010100001_Tumor.cells	2.38169	CPT0010100001_Tumor.cells	CPT0010100001	Tumor.cells	2.38169	Tumor cells	C3L-00416-T2
CA9	SCT.CPT0010100001_Tumor.cells	0.285445	CPT0010100001_Tumor.cells	CPT0010100001	Tumor.cells	0.285445	Tumor cells	C3L-00416-T2
PCSK6	SCT.CPT0010100001_Tumor.cells	1.92734	CPT0010100001_Tumor.cells	CPT0010100001	Tumor.cells	1.92734	Tumor cells	C3L-00416-T2
CP	SCT.CPT0010100001_DC	0.142857	CPT0010100001_DC	CPT0010100001	DC	0.142857	DC	C3L-00416-T2
CA9	SCT.CPT0010100001_DC	0	CPT0010100001_DC	CPT0010100001	DC	0	DC	C3L-00416-T2
PCSK6	SCT.CPT0010100001_DC	0.0714286	CPT0010100001_DC	CPT0010100001	DC	0.0714286	DC	C3L-00416-T2
CP	SCT.CPT0010100001_Myofibroblasts	0.333333	CPT0010100001_Myofibroblasts	CPT0010100001	Myofibroblasts	0.333333	Myofibroblasts	C3L-00416-T2
CA9	SCT.CPT0010100001_Myofibroblasts	0.166667	CPT0010100001_Myofibroblasts	CPT0010100001	Myofibroblasts	0.166667	Myofibroblasts	C3L-00416-T2
PCSK6	SCT.CPT0010100001_Myofibroblasts	0.666667	CPT0010100001_Myofibroblasts	CPT0010100001	Myofibroblasts	0.666667	Myofibroblasts	C3L-00416-T2
CP	SCT.CPT0010100001_Endothelial.cells	0.30303	CPT0010100001_Endothelial.cells	CPT0010100001	Endothelial.cells	0.30303	Endothelial cells	C3L-00416-T2
CA9	SCT.CPT0010100001_Endothelial.cells	0	CPT0010100001_Endothelial.cells	CPT0010100001	Endothelial.cells	0	Endothelial cells	C3L-00416-T2
PCSK6	SCT.CPT0010100001_Endothelial.cells	0.848485	CPT0010100001_Endothelial.cells	CPT0010100001	Endothelial.cells	0.848485	Endothelial cells	C3L-00416-T2
CP	SCT.CPT0010100001_CD8..T.cells	0.391304	CPT0010100001_CD8..T.cells	CPT0010100001	CD8..T.cells	0.391304	CD8+ T-cells	C3L-00416-T2
CA9	SCT.CPT0010100001_CD8..T.cells	0	CPT0010100001_CD8..T.cells	CPT0010100001	CD8..T.cells	0	CD8+ T-cells	C3L-00416-T2
PCSK6	SCT.CPT0010100001_CD8..T.cells	0	CPT0010100001_CD8..T.cells	CPT0010100001	CD8..T.cells	0	CD8+ T-cells	C3L-00416-T2
CP	SCT.CPT0010100001_CD4..T.cells	0.166667	CPT0010100001_CD4..T.cells	CPT0010100001	CD4..T.cells	0.166667	CD4+ T-cells	C3L-00416-T2
CA9	SCT.CPT0010100001_CD4..T.cells	0	CPT0010100001_CD4..T.cells	CPT0010100001	CD4..T.cells	0	CD4+ T-cells	C3L-00416-T2
PCSK6	SCT.CPT0010100001_CD4..T.cells	0.333333	CPT0010100001_CD4..T.cells	CPT0010100001	CD4..T.cells	0.333333	CD4+ T-cells	C3L-00416-T2
CP	SCT.CPT0010110013_Tumor.cells	1.45572	CPT0010110013_Tumor.cells	CPT0010110013	Tumor.cells	1.45572	Tumor cells	C3L-00416-T1
CA9	SCT.CPT0010110013_Tumor.cells	0.283514	CPT0010110013_Tumor.cells	CPT0010110013	Tumor.cells	0.283514	Tumor cells	C3L-00416-T1
PCSK6	SCT.CPT0010110013_Tumor.cells	2.34722	CPT0010110013_Tumor.cells	CPT0010110013	Tumor.cells	2.34722	Tumor cells	C3L-00416-T1
CP	SCT.CPT0010110013_Macrophages	0.0837521	CPT0010110013_Macrophages	CPT0010110013	Macrophages	0.0837521	Macrophages	C3L-00416-T1
CA9	SCT.CPT0010110013_Macrophages	0.0134003	CPT0010110013_Macrophages	CPT0010110013	Macrophages	0.0134003	Macrophages	C3L-00416-T1
PCSK6	SCT.CPT0010110013_Macrophages	0.0820771	CPT0010110013_Macrophages	CPT0010110013	Macrophages	0.0820771	Macrophages	C3L-00416-T1
CP	SCT.CPT0010110013_CD8..T.cells	0.027027	CPT0010110013_CD8..T.cells	CPT0010110013	CD8..T.cells	0.027027	CD8+ T-cells	C3L-00416-T1
CA9	SCT.CPT0010110013_CD8..T.cells	0.00900901	CPT0010110013_CD8..T.cells	CPT0010110013	CD8..T.cells	0.00900901	CD8+ T-cells	C3L-00416-T1
PCSK6	SCT.CPT0010110013_CD8..T.cells	0.0990991	CPT0010110013_CD8..T.cells	CPT0010110013	CD8..T.cells	0.0990991	CD8+ T-cells	C3L-00416-T1
CP	SCT.CPT0010110013_DC	0	CPT0010110013_DC	CPT0010110013	DC	0	DC	C3L-00416-T1
CA9	SCT.CPT0010110013_DC	0.0238095	CPT0010110013_DC	CPT0010110013	DC	0.0238095	DC	C3L-00416-T1
PCSK6	SCT.CPT0010110013_DC	0	CPT0010110013_DC	CPT0010110013	DC	0	DC	C3L-00416-T1
CP	SCT.CPT0010110013_Endothelial.cells	0.210526	CPT0010110013_Endothelial.cells	CPT0010110013	Endothelial.cells	0.210526	Endothelial cells	C3L-00416-T1
CA9	SCT.CPT0010110013_Endothelial.cells	0.105263	CPT0010110013_Endothelial.cells	CPT0010110013	Endothelial.cells	0.105263	Endothelial cells	C3L-00416-T1
PCSK6	SCT.CPT0010110013_Endothelial.cells	0.368421	CPT0010110013_Endothelial.cells	CPT0010110013	Endothelial.cells	0.368421	Endothelial cells	C3L-00416-T1
CP	SCT.CPT0010110013_CD4..T.cells	0.0833333	CPT0010110013_CD4..T.cells	CPT0010110013	CD4..T.cells	0.0833333	CD4+ T-cells	C3L-00416-T1
CA9	SCT.CPT0010110013_CD4..T.cells	0.0277778	CPT0010110013_CD4..T.cells	CPT0010110013	CD4..T.cells	0.0277778	CD4+ T-cells	C3L-00416-T1
PCSK6	SCT.CPT0010110013_CD4..T.cells	0.0833333	CPT0010110013_CD4..T.cells	CPT0010110013	CD4..T.cells	0.0833333	CD4+ T-cells	C3L-00416-T1
CP	SCT.CPT0010110013_Myofibroblasts	0.615385	CPT0010110013_Myofibroblasts	CPT0010110013	Myofibroblasts	0.615385	Myofibroblasts	C3L-00416-T1
CA9	SCT.CPT0010110013_Myofibroblasts	0	CPT0010110013_Myofibroblasts	CPT0010110013	Myofibroblasts	0	Myofibroblasts	C3L-00416-T1
PCSK6	SCT.CPT0010110013_Myofibroblasts	0.307692	CPT0010110013_Myofibroblasts	CPT0010110013	Myofibroblasts	0.307692	Myofibroblasts	C3L-00416-T1
CP	SCT.CPT0010110013_NK.cells	0.0821918	CPT0010110013_NK.cells	CPT0010110013	NK.cells	0.0821918	NK cells	C3L-00416-T1
CA9	SCT.CPT0010110013_NK.cells	0	CPT0010110013_NK.cells	CPT0010110013	NK.cells	0	NK cells	C3L-00416-T1
PCSK6	SCT.CPT0010110013_NK.cells	0.164384	CPT0010110013_NK.cells	CPT0010110013	NK.cells	0.164384	NK cells	C3L-00416-T1
CP	SCT.CPT0010110013_B.cells	0.0851064	CPT0010110013_B.cells	CPT0010110013	B.cells	0.0851064	B-cells	C3L-00416-T1
CA9	SCT.CPT0010110013_B.cells	0.0212766	CPT0010110013_B.cells	CPT0010110013	B.cells	0.0212766	B-cells	C3L-00416-T1
PCSK6	SCT.CPT0010110013_B.cells	0.12766	CPT0010110013_B.cells	CPT0010110013	B.cells	0.12766	B-cells	C3L-00416-T1
CP	SCT.CPT0010110013_Fibroblasts	0.1	CPT0010110013_Fibroblasts	CPT0010110013	Fibroblasts	0.1	Fibroblasts	C3L-00416-T1
CA9	SCT.CPT0010110013_Fibroblasts	0.3	CPT0010110013_Fibroblasts	CPT0010110013	Fibroblasts	0.3	Fibroblasts	C3L-00416-T1
PCSK6	SCT.CPT0010110013_Fibroblasts	2.4	CPT0010110013_Fibroblasts	CPT0010110013	Fibroblasts	2.4	Fibroblasts	C3L-00416-T1
CP	SCT.CPT0010160004_Tumor.cells	0.727006	CPT0010160004_Tumor.cells	CPT0010160004	Tumor.cells	0.727006	Tumor cells	C3L-00448-T1
CA9	SCT.CPT0010160004_Tumor.cells	0.239179	CPT0010160004_Tumor.cells	CPT0010160004	Tumor.cells	0.239179	Tumor cells	C3L-00448-T1
PCSK6	SCT.CPT0010160004_Tumor.cells	1.12714	CPT0010160004_Tumor.cells	CPT0010160004	Tumor.cells	1.12714	Tumor cells	C3L-00448-T1
CP	SCT.CPT0010160004_Macrophages	0.0631068	CPT0010160004_Macrophages	CPT0010160004	Macrophages	0.0631068	Macrophages	C3L-00448-T1
CA9	SCT.CPT0010160004_Macrophages	0.0291262	CPT0010160004_Macrophages	CPT0010160004	Macrophages	0.0291262	Macrophages	C3L-00448-T1
PCSK6	SCT.CPT0010160004_Macrophages	0.0825243	CPT0010160004_Macrophages	CPT0010160004	Macrophages	0.0825243	Macrophages	C3L-00448-T1
CP	SCT.CPT0010160004_Fibroblasts	0.405405	CPT0010160004_Fibroblasts	CPT0010160004	Fibroblasts	0.405405	Fibroblasts	C3L-00448-T1
CA9	SCT.CPT0010160004_Fibroblasts	0.117117	CPT0010160004_Fibroblasts	CPT0010160004	Fibroblasts	0.117117	Fibroblasts	C3L-00448-T1
PCSK6	SCT.CPT0010160004_Fibroblasts	0.423423	CPT0010160004_Fibroblasts	CPT0010160004	Fibroblasts	0.423423	Fibroblasts	C3L-00448-T1
CP	SCT.CPT0010160004_Endothelial.cells	0.28	CPT0010160004_Endothelial.cells	CPT0010160004	Endothelial.cells	0.28	Endothelial cells	C3L-00448-T1
CA9	SCT.CPT0010160004_Endothelial.cells	0.09	CPT0010160004_Endothelial.cells	CPT0010160004	Endothelial.cells	0.09	Endothelial cells	C3L-00448-T1
PCSK6	SCT.CPT0010160004_Endothelial.cells	0.58	CPT0010160004_Endothelial.cells	CPT0010160004	Endothelial.cells	0.58	Endothelial cells	C3L-00448-T1
CP	SCT.CPT0010160004_NK.cells	0	CPT0010160004_NK.cells	CPT0010160004	NK.cells	0	NK cells	C3L-00448-T1
CA9	SCT.CPT0010160004_NK.cells	0	CPT0010160004_NK.cells	CPT0010160004	NK.cells	0	NK cells	C3L-00448-T1
PCSK6	SCT.CPT0010160004_NK.cells	0	CPT0010160004_NK.cells	CPT0010160004	NK.cells	0	NK cells	C3L-00448-T1
CP	SCT.CPT0010160004_CD4..T.cells	0	CPT0010160004_CD4..T.cells	CPT0010160004	CD4..T.cells	0	CD4+ T-cells	C3L-00448-T1
CA9	SCT.CPT0010160004_CD4..T.cells	0	CPT0010160004_CD4..T.cells	CPT0010160004	CD4..T.cells	0	CD4+ T-cells	C3L-00448-T1
PCSK6	SCT.CPT0010160004_CD4..T.cells	0	CPT0010160004_CD4..T.cells	CPT0010160004	CD4..T.cells	0	CD4+ T-cells	C3L-00448-T1
CP	SCT.CPT0010160004_DC	0	CPT0010160004_DC	CPT0010160004	DC	0	DC	C3L-00448-T1
CA9	SCT.CPT0010160004_DC	0	CPT0010160004_DC	CPT0010160004	DC	0	DC	C3L-00448-T1
PCSK6	SCT.CPT0010160004_DC	0.181818	CPT0010160004_DC	CPT0010160004	DC	0.181818	DC	C3L-00448-T1
CP	SCT.CPT0014450005_Macrophages	0.0211864	CPT0014450005_Macrophages	CPT0014450005	Macrophages	0.0211864	Macrophages	C3N-00242-T1
CA9	SCT.CPT0014450005_Macrophages	0.0190678	CPT0014450005_Macrophages	CPT0014450005	Macrophages	0.0190678	Macrophages	C3N-00242-T1
PCSK6	SCT.CPT0014450005_Macrophages	0.0932203	CPT0014450005_Macrophages	CPT0014450005	Macrophages	0.0932203	Macrophages	C3N-00242-T1
CP	SCT.CPT0014450005_Tumor.cells	0.165176	CPT0014450005_Tumor.cells	CPT0014450005	Tumor.cells	0.165176	Tumor cells	C3N-00242-T1
CA9	SCT.CPT0014450005_Tumor.cells	0.394003	CPT0014450005_Tumor.cells	CPT0014450005	Tumor.cells	0.394003	Tumor cells	C3N-00242-T1
PCSK6	SCT.CPT0014450005_Tumor.cells	1.87428	CPT0014450005_Tumor.cells	CPT0014450005	Tumor.cells	1.87428	Tumor cells	C3N-00242-T1
CP	SCT.CPT0014450005_CD4..T.cells	0.0151515	CPT0014450005_CD4..T.cells	CPT0014450005	CD4..T.cells	0.0151515	CD4+ T-cells	C3N-00242-T1
CA9	SCT.CPT0014450005_CD4..T.cells	0.0151515	CPT0014450005_CD4..T.cells	CPT0014450005	CD4..T.cells	0.0151515	CD4+ T-cells	C3N-00242-T1
PCSK6	SCT.CPT0014450005_CD4..T.cells	0.0909091	CPT0014450005_CD4..T.cells	CPT0014450005	CD4..T.cells	0.0909091	CD4+ T-cells	C3N-00242-T1
CP	SCT.CPT0014450005_NK.cells	0	CPT0014450005_NK.cells	CPT0014450005	NK.cells	0	NK cells	C3N-00242-T1
CA9	SCT.CPT0014450005_NK.cells	0	CPT0014450005_NK.cells	CPT0014450005	NK.cells	0	NK cells	C3N-00242-T1
PCSK6	SCT.CPT0014450005_NK.cells	0.131579	CPT0014450005_NK.cells	CPT0014450005	NK.cells	0.131579	NK cells	C3N-00242-T1
CP	SCT.CPT0014450005_Endothelial.cells	0.181818	CPT0014450005_Endothelial.cells	CPT0014450005	Endothelial.cells	0.181818	Endothelial cells	C3N-00242-T1
CA9	SCT.CPT0014450005_Endothelial.cells	0.272727	CPT0014450005_Endothelial.cells	CPT0014450005	Endothelial.cells	0.272727	Endothelial cells	C3N-00242-T1
PCSK6	SCT.CPT0014450005_Endothelial.cells	0.909091	CPT0014450005_Endothelial.cells	CPT0014450005	Endothelial.cells	0.909091	Endothelial cells	C3N-00242-T1
CP	SCT.CPT0015810004_Tumor.cells	1.17499	CPT0015810004_Tumor.cells	CPT0015810004	Tumor.cells	1.17499	Tumor cells	C3L-00813-T1
CA9	SCT.CPT0015810004_Tumor.cells	0.266251	CPT0015810004_Tumor.cells	CPT0015810004	Tumor.cells	0.266251	Tumor cells	C3L-00813-T1
PCSK6	SCT.CPT0015810004_Tumor.cells	2.65601	CPT0015810004_Tumor.cells	CPT0015810004	Tumor.cells	2.65601	Tumor cells	C3L-00813-T1
CP	SCT.CPT0015810004_Macrophages	0.0905045	CPT0015810004_Macrophages	CPT0015810004	Macrophages	0.0905045	Macrophages	C3L-00813-T1
CA9	SCT.CPT0015810004_Macrophages	0.0178042	CPT0015810004_Macrophages	CPT0015810004	Macrophages	0.0178042	Macrophages	C3L-00813-T1
PCSK6	SCT.CPT0015810004_Macrophages	0.133531	CPT0015810004_Macrophages	CPT0015810004	Macrophages	0.133531	Macrophages	C3L-00813-T1
CP	SCT.CPT0015810004_CD4..T.cells	0.0522088	CPT0015810004_CD4..T.cells	CPT0015810004	CD4..T.cells	0.0522088	CD4+ T-cells	C3L-00813-T1
CA9	SCT.CPT0015810004_CD4..T.cells	0.00401606	CPT0015810004_CD4..T.cells	CPT0015810004	CD4..T.cells	0.00401606	CD4+ T-cells	C3L-00813-T1
PCSK6	SCT.CPT0015810004_CD4..T.cells	0.11245	CPT0015810004_CD4..T.cells	CPT0015810004	CD4..T.cells	0.11245	CD4+ T-cells	C3L-00813-T1
CP	SCT.CPT0015810004_DC	0.03125	CPT0015810004_DC	CPT0015810004	DC	0.03125	DC	C3L-00813-T1
CA9	SCT.CPT0015810004_DC	0	CPT0015810004_DC	CPT0015810004	DC	0	DC	C3L-00813-T1
PCSK6	SCT.CPT0015810004_DC	0.15625	CPT0015810004_DC	CPT0015810004	DC	0.15625	DC	C3L-00813-T1
CP	SCT.CPT0015810004_CD8..T.cells	0.0588235	CPT0015810004_CD8..T.cells	CPT0015810004	CD8..T.cells	0.0588235	CD8+ T-cells	C3L-00813-T1
CA9	SCT.CPT0015810004_CD8..T.cells	0	CPT0015810004_CD8..T.cells	CPT0015810004	CD8..T.cells	0	CD8+ T-cells	C3L-00813-T1
PCSK6	SCT.CPT0015810004_CD8..T.cells	0.0882353	CPT0015810004_CD8..T.cells	CPT0015810004	CD8..T.cells	0.0882353	CD8+ T-cells	C3L-00813-T1
CP	SCT.CPT0015810004_Endothelial.cells	0.197802	CPT0015810004_Endothelial.cells	CPT0015810004	Endothelial.cells	0.197802	Endothelial cells	C3L-00813-T1
CA9	SCT.CPT0015810004_Endothelial.cells	0.0659341	CPT0015810004_Endothelial.cells	CPT0015810004	Endothelial.cells	0.0659341	Endothelial cells	C3L-00813-T1
PCSK6	SCT.CPT0015810004_Endothelial.cells	0.967033	CPT0015810004_Endothelial.cells	CPT0015810004	Endothelial.cells	0.967033	Endothelial cells	C3L-00813-T1
CP	SCT.CPT0015810004_Fibroblasts	0.22	CPT0015810004_Fibroblasts	CPT0015810004	Fibroblasts	0.22	Fibroblasts	C3L-00813-T1
CA9	SCT.CPT0015810004_Fibroblasts	0.07	CPT0015810004_Fibroblasts	CPT0015810004	Fibroblasts	0.07	Fibroblasts	C3L-00813-T1
PCSK6	SCT.CPT0015810004_Fibroblasts	0.56	CPT0015810004_Fibroblasts	CPT0015810004	Fibroblasts	0.56	Fibroblasts	C3L-00813-T1
CP	SCT.CPT0015810004_B.cells	0.153846	CPT0015810004_B.cells	CPT0015810004	B.cells	0.153846	B-cells	C3L-00813-T1
CA9	SCT.CPT0015810004_B.cells	0	CPT0015810004_B.cells	CPT0015810004	B.cells	0	B-cells	C3L-00813-T1
PCSK6	SCT.CPT0015810004_B.cells	0	CPT0015810004_B.cells	CPT0015810004	B.cells	0	B-cells	C3L-00813-T1
CP	SCT.CPT0015810004_NK.cells	0.117647	CPT0015810004_NK.cells	CPT0015810004	NK.cells	0.117647	NK cells	C3L-00813-T1
CA9	SCT.CPT0015810004_NK.cells	0	CPT0015810004_NK.cells	CPT0015810004	NK.cells	0	NK cells	C3L-00813-T1
PCSK6	SCT.CPT0015810004_NK.cells	0.117647	CPT0015810004_NK.cells	CPT0015810004	NK.cells	0.117647	NK cells	C3L-00813-T1
CP	SCT.CPT0019130004_Tumor.cells	1.11997	CPT0019130004_Tumor.cells	CPT0019130004	Tumor.cells	1.11997	Tumor cells	C3L-00583-T1
CA9	SCT.CPT0019130004_Tumor.cells	0.517356	CPT0019130004_Tumor.cells	CPT0019130004	Tumor.cells	0.517356	Tumor cells	C3L-00583-T1
PCSK6	SCT.CPT0019130004_Tumor.cells	1.77006	CPT0019130004_Tumor.cells	CPT0019130004	Tumor.cells	1.77006	Tumor cells	C3L-00583-T1
CP	SCT.CPT0019130004_NK.cells	0.428571	CPT0019130004_NK.cells	CPT0019130004	NK.cells	0.428571	NK cells	C3L-00583-T1
CA9	SCT.CPT0019130004_NK.cells	0	CPT0019130004_NK.cells	CPT0019130004	NK.cells	0	NK cells	C3L-00583-T1
PCSK6	SCT.CPT0019130004_NK.cells	0.0714286	CPT0019130004_NK.cells	CPT0019130004	NK.cells	0.0714286	NK cells	C3L-00583-T1
CP	SCT.CPT0019130004_Macrophages	0.0592593	CPT0019130004_Macrophages	CPT0019130004	Macrophages	0.0592593	Macrophages	C3L-00583-T1
CA9	SCT.CPT0019130004_Macrophages	0.0518519	CPT0019130004_Macrophages	CPT0019130004	Macrophages	0.0518519	Macrophages	C3L-00583-T1
PCSK6	SCT.CPT0019130004_Macrophages	0.0666667	CPT0019130004_Macrophages	CPT0019130004	Macrophages	0.0666667	Macrophages	C3L-00583-T1
CP	SCT.CPT0019130004_Endothelial.cells	0.0833333	CPT0019130004_Endothelial.cells	CPT0019130004	Endothelial.cells	0.0833333	Endothelial cells	C3L-00583-T1
CA9	SCT.CPT0019130004_Endothelial.cells	0.125	CPT0019130004_Endothelial.cells	CPT0019130004	Endothelial.cells	0.125	Endothelial cells	C3L-00583-T1
PCSK6	SCT.CPT0019130004_Endothelial.cells	0.75	CPT0019130004_Endothelial.cells	CPT0019130004	Endothelial.cells	0.75	Endothelial cells	C3L-00583-T1
CP	SCT.CPT0019130004_Myofibroblasts	0.166667	CPT0019130004_Myofibroblasts	CPT0019130004	Myofibroblasts	0.166667	Myofibroblasts	C3L-00583-T1
CA9	SCT.CPT0019130004_Myofibroblasts	0.111111	CPT0019130004_Myofibroblasts	CPT0019130004	Myofibroblasts	0.111111	Myofibroblasts	C3L-00583-T1
PCSK6	SCT.CPT0019130004_Myofibroblasts	0.5	CPT0019130004_Myofibroblasts	CPT0019130004	Myofibroblasts	0.5	Myofibroblasts	C3L-00583-T1
CP	SCT.CPT0019130004_CD4..T.cells	0.0909091	CPT0019130004_CD4..T.cells	CPT0019130004	CD4..T.cells	0.0909091	CD4+ T-cells	C3L-00583-T1
CA9	SCT.CPT0019130004_CD4..T.cells	0.0454545	CPT0019130004_CD4..T.cells	CPT0019130004	CD4..T.cells	0.0454545	CD4+ T-cells	C3L-00583-T1
PCSK6	SCT.CPT0019130004_CD4..T.cells	0	CPT0019130004_CD4..T.cells	CPT0019130004	CD4..T.cells	0	CD4+ T-cells	C3L-00583-T1
CP	SCT.CPT0020120013_Macrophages	0.693254	CPT0020120013_Macrophages	CPT0020120013	Macrophages	0.693254	Macrophages	C3N-00177-T1
CA9	SCT.CPT0020120013_Macrophages	0.0148494	CPT0020120013_Macrophages	CPT0020120013	Macrophages	0.0148494	Macrophages	C3N-00177-T1
PCSK6	SCT.CPT0020120013_Macrophages	0.0644888	CPT0020120013_Macrophages	CPT0020120013	Macrophages	0.0644888	Macrophages	C3N-00177-T1
CP	SCT.CPT0020120013_DC	0.555556	CPT0020120013_DC	CPT0020120013	DC	0.555556	DC	C3N-00177-T1
CA9	SCT.CPT0020120013_DC	0	CPT0020120013_DC	CPT0020120013	DC	0	DC	C3N-00177-T1
PCSK6	SCT.CPT0020120013_DC	0	CPT0020120013_DC	CPT0020120013	DC	0	DC	C3N-00177-T1
CP	SCT.CPT0020120013_CD8..T.cells	0.294118	CPT0020120013_CD8..T.cells	CPT0020120013	CD8..T.cells	0.294118	CD8+ T-cells	C3N-00177-T1
CA9	SCT.CPT0020120013_CD8..T.cells	0	CPT0020120013_CD8..T.cells	CPT0020120013	CD8..T.cells	0	CD8+ T-cells	C3N-00177-T1
PCSK6	SCT.CPT0020120013_CD8..T.cells	0.0135747	CPT0020120013_CD8..T.cells	CPT0020120013	CD8..T.cells	0.0135747	CD8+ T-cells	C3N-00177-T1
CP	SCT.CPT0020120013_Tumor.cells	4.84816	CPT0020120013_Tumor.cells	CPT0020120013	Tumor.cells	4.84816	Tumor cells	C3N-00177-T1
CA9	SCT.CPT0020120013_Tumor.cells	0.160362	CPT0020120013_Tumor.cells	CPT0020120013	Tumor.cells	0.160362	Tumor cells	C3N-00177-T1
PCSK6	SCT.CPT0020120013_Tumor.cells	0.592435	CPT0020120013_Tumor.cells	CPT0020120013	Tumor.cells	0.592435	Tumor cells	C3N-00177-T1
CP	SCT.CPT0020120013_B.cells	0.344828	CPT0020120013_B.cells	CPT0020120013	B.cells	0.344828	B-cells	C3N-00177-T1
CA9	SCT.CPT0020120013_B.cells	0.0344828	CPT0020120013_B.cells	CPT0020120013	B.cells	0.0344828	B-cells	C3N-00177-T1
PCSK6	SCT.CPT0020120013_B.cells	0	CPT0020120013_B.cells	CPT0020120013	B.cells	0	B-cells	C3N-00177-T1
CP	SCT.CPT0020120013_CD4..T.cells	0.442529	CPT0020120013_CD4..T.cells	CPT0020120013	CD4..T.cells	0.442529	CD4+ T-cells	C3N-00177-T1
CA9	SCT.CPT0020120013_CD4..T.cells	0	CPT0020120013_CD4..T.cells	CPT0020120013	CD4..T.cells	0	CD4+ T-cells	C3N-00177-T1
PCSK6	SCT.CPT0020120013_CD4..T.cells	0.0287356	CPT0020120013_CD4..T.cells	CPT0020120013	CD4..T.cells	0.0287356	CD4+ T-cells	C3N-00177-T1
CP	SCT.CPT0020120013_Endothelial.cells	0.857143	CPT0020120013_Endothelial.cells	CPT0020120013	Endothelial.cells	0.857143	Endothelial cells	C3N-00177-T1
CA9	SCT.CPT0020120013_Endothelial.cells	0.047619	CPT0020120013_Endothelial.cells	CPT0020120013	Endothelial.cells	0.047619	Endothelial cells	C3N-00177-T1
PCSK6	SCT.CPT0020120013_Endothelial.cells	0.333333	CPT0020120013_Endothelial.cells	CPT0020120013	Endothelial.cells	0.333333	Endothelial cells	C3N-00177-T1
CP	SCT.CPT0020120013_Proximal.tubule	0.80303	CPT0020120013_Proximal.tubule	CPT0020120013	Proximal.tubule	0.80303	Proximal tubule	C3N-00177-T1
CA9	SCT.CPT0020120013_Proximal.tubule	0	CPT0020120013_Proximal.tubule	CPT0020120013	Proximal.tubule	0	Proximal tubule	C3N-00177-T1
PCSK6	SCT.CPT0020120013_Proximal.tubule	0.030303	CPT0020120013_Proximal.tubule	CPT0020120013	Proximal.tubule	0.030303	Proximal tubule	C3N-00177-T1
CP	SCT.CPT0020120013_NK.cells	0.05	CPT0020120013_NK.cells	CPT0020120013	NK.cells	0.05	NK cells	C3N-00177-T1
CA9	SCT.CPT0020120013_NK.cells	0.1	CPT0020120013_NK.cells	CPT0020120013	NK.cells	0.1	NK cells	C3N-00177-T1
PCSK6	SCT.CPT0020120013_NK.cells	0.2	CPT0020120013_NK.cells	CPT0020120013	NK.cells	0.2	NK cells	C3N-00177-T1
CP	SCT.CPT0020120013_Myofibroblasts	0.428571	CPT0020120013_Myofibroblasts	CPT0020120013	Myofibroblasts	0.428571	Myofibroblasts	C3N-00177-T1
CA9	SCT.CPT0020120013_Myofibroblasts	0	CPT0020120013_Myofibroblasts	CPT0020120013	Myofibroblasts	0	Myofibroblasts	C3N-00177-T1
PCSK6	SCT.CPT0020120013_Myofibroblasts	0.214286	CPT0020120013_Myofibroblasts	CPT0020120013	Myofibroblasts	0.214286	Myofibroblasts	C3N-00177-T1
CP	SCT.CPT0020120013_Fibroblasts	4.41667	CPT0020120013_Fibroblasts	CPT0020120013	Fibroblasts	4.41667	Fibroblasts	C3N-00177-T1
CA9	SCT.CPT0020120013_Fibroblasts	0.0833333	CPT0020120013_Fibroblasts	CPT0020120013	Fibroblasts	0.0833333	Fibroblasts	C3N-00177-T1
PCSK6	SCT.CPT0020120013_Fibroblasts	0.5	CPT0020120013_Fibroblasts	CPT0020120013	Fibroblasts	0.5	Fibroblasts	C3N-00177-T1
CP	SCT.CPT0023690004_Tumor.cells	0.59384	CPT0023690004_Tumor.cells	CPT0023690004	Tumor.cells	0.59384	Tumor cells	C3L-00917-T1
CA9	SCT.CPT0023690004_Tumor.cells	0.229979	CPT0023690004_Tumor.cells	CPT0023690004	Tumor.cells	0.229979	Tumor cells	C3L-00917-T1
PCSK6	SCT.CPT0023690004_Tumor.cells	1.18645	CPT0023690004_Tumor.cells	CPT0023690004	Tumor.cells	1.18645	Tumor cells	C3L-00917-T1
CP	SCT.CPT0023690004_CD4..T.cells	0.0517241	CPT0023690004_CD4..T.cells	CPT0023690004	CD4..T.cells	0.0517241	CD4+ T-cells	C3L-00917-T1
CA9	SCT.CPT0023690004_CD4..T.cells	0.0344828	CPT0023690004_CD4..T.cells	CPT0023690004	CD4..T.cells	0.0344828	CD4+ T-cells	C3L-00917-T1
PCSK6	SCT.CPT0023690004_CD4..T.cells	0.0517241	CPT0023690004_CD4..T.cells	CPT0023690004	CD4..T.cells	0.0517241	CD4+ T-cells	C3L-00917-T1
CP	SCT.CPT0023690004_Macrophages	0.0537313	CPT0023690004_Macrophages	CPT0023690004	Macrophages	0.0537313	Macrophages	C3L-00917-T1
CA9	SCT.CPT0023690004_Macrophages	0.0298507	CPT0023690004_Macrophages	CPT0023690004	Macrophages	0.0298507	Macrophages	C3L-00917-T1
PCSK6	SCT.CPT0023690004_Macrophages	0.104478	CPT0023690004_Macrophages	CPT0023690004	Macrophages	0.104478	Macrophages	C3L-00917-T1
CP	SCT.CPT0023690004_DC	0	CPT0023690004_DC	CPT0023690004	DC	0	DC	C3L-00917-T1
CA9	SCT.CPT0023690004_DC	0.0232558	CPT0023690004_DC	CPT0023690004	DC	0.0232558	DC	C3L-00917-T1
PCSK6	SCT.CPT0023690004_DC	0.139535	CPT0023690004_DC	CPT0023690004	DC	0.139535	DC	C3L-00917-T1
CP	SCT.CPT0023690004_B.cells	0	CPT0023690004_B.cells	CPT0023690004	B.cells	0	B-cells	C3L-00917-T1
CA9	SCT.CPT0023690004_B.cells	0	CPT0023690004_B.cells	CPT0023690004	B.cells	0	B-cells	C3L-00917-T1
PCSK6	SCT.CPT0023690004_B.cells	0	CPT0023690004_B.cells	CPT0023690004	B.cells	0	B-cells	C3L-00917-T1
CP	SCT.CPT0023690004_Fibroblasts	0.277778	CPT0023690004_Fibroblasts	CPT0023690004	Fibroblasts	0.277778	Fibroblasts	C3L-00917-T1
CA9	SCT.CPT0023690004_Fibroblasts	0.222222	CPT0023690004_Fibroblasts	CPT0023690004	Fibroblasts	0.222222	Fibroblasts	C3L-00917-T1
PCSK6	SCT.CPT0023690004_Fibroblasts	0.888889	CPT0023690004_Fibroblasts	CPT0023690004	Fibroblasts	0.888889	Fibroblasts	C3L-00917-T1
CP	SCT.CPT0023690004_NK.cells	0.214286	CPT0023690004_NK.cells	CPT0023690004	NK.cells	0.214286	NK cells	C3L-00917-T1
CA9	SCT.CPT0023690004_NK.cells	0	CPT0023690004_NK.cells	CPT0023690004	NK.cells	0	NK cells	C3L-00917-T1
PCSK6	SCT.CPT0023690004_NK.cells	0	CPT0023690004_NK.cells	CPT0023690004	NK.cells	0	NK cells	C3L-00917-T1
CP	SCT.CPT0023690004_Endothelial.cells	0.125	CPT0023690004_Endothelial.cells	CPT0023690004	Endothelial.cells	0.125	Endothelial cells	C3L-00917-T1
CA9	SCT.CPT0023690004_Endothelial.cells	0	CPT0023690004_Endothelial.cells	CPT0023690004	Endothelial.cells	0	Endothelial cells	C3L-00917-T1
PCSK6	SCT.CPT0023690004_Endothelial.cells	1	CPT0023690004_Endothelial.cells	CPT0023690004	Endothelial.cells	1	Endothelial cells	C3L-00917-T1
CP	SCT.CPT0023690004_CD8..T.cells	0.214286	CPT0023690004_CD8..T.cells	CPT0023690004	CD8..T.cells	0.214286	CD8+ T-cells	C3L-00917-T1
CA9	SCT.CPT0023690004_CD8..T.cells	0	CPT0023690004_CD8..T.cells	CPT0023690004	CD8..T.cells	0	CD8+ T-cells	C3L-00917-T1
PCSK6	SCT.CPT0023690004_CD8..T.cells	0	CPT0023690004_CD8..T.cells	CPT0023690004	CD8..T.cells	0	CD8+ T-cells	C3L-00917-T1
CP	SCT.CPT0025110004_Tumor.cells	1.54503	CPT0025110004_Tumor.cells	CPT0025110004	Tumor.cells	1.54503	Tumor cells	C3L-00610-T1
CA9	SCT.CPT0025110004_Tumor.cells	0.368875	CPT0025110004_Tumor.cells	CPT0025110004	Tumor.cells	0.368875	Tumor cells	C3L-00610-T1
PCSK6	SCT.CPT0025110004_Tumor.cells	4.80308	CPT0025110004_Tumor.cells	CPT0025110004	Tumor.cells	4.80308	Tumor cells	C3L-00610-T1
CP	SCT.CPT0025110004_Macrophages	0.113903	CPT0025110004_Macrophages	CPT0025110004	Macrophages	0.113903	Macrophages	C3L-00610-T1
CA9	SCT.CPT0025110004_Macrophages	0.0150754	CPT0025110004_Macrophages	CPT0025110004	Macrophages	0.0150754	Macrophages	C3L-00610-T1
PCSK6	SCT.CPT0025110004_Macrophages	0.271357	CPT0025110004_Macrophages	CPT0025110004	Macrophages	0.271357	Macrophages	C3L-00610-T1
CP	SCT.CPT0025110004_CD4..T.cells	0.145833	CPT0025110004_CD4..T.cells	CPT0025110004	CD4..T.cells	0.145833	CD4+ T-cells	C3L-00610-T1
CA9	SCT.CPT0025110004_CD4..T.cells	0.0416667	CPT0025110004_CD4..T.cells	CPT0025110004	CD4..T.cells	0.0416667	CD4+ T-cells	C3L-00610-T1
PCSK6	SCT.CPT0025110004_CD4..T.cells	0.25	CPT0025110004_CD4..T.cells	CPT0025110004	CD4..T.cells	0.25	CD4+ T-cells	C3L-00610-T1
CP	SCT.CPT0025110004_NK.cells	0.157143	CPT0025110004_NK.cells	CPT0025110004	NK.cells	0.157143	NK cells	C3L-00610-T1
CA9	SCT.CPT0025110004_NK.cells	0	CPT0025110004_NK.cells	CPT0025110004	NK.cells	0	NK cells	C3L-00610-T1
PCSK6	SCT.CPT0025110004_NK.cells	0.314286	CPT0025110004_NK.cells	CPT0025110004	NK.cells	0.314286	NK cells	C3L-00610-T1
CP	SCT.CPT0025110004_CD8..T.cells	0	CPT0025110004_CD8..T.cells	CPT0025110004	CD8..T.cells	0	CD8+ T-cells	C3L-00610-T1
CA9	SCT.CPT0025110004_CD8..T.cells	0	CPT0025110004_CD8..T.cells	CPT0025110004	CD8..T.cells	0	CD8+ T-cells	C3L-00610-T1
PCSK6	SCT.CPT0025110004_CD8..T.cells	0.153846	CPT0025110004_CD8..T.cells	CPT0025110004	CD8..T.cells	0.153846	CD8+ T-cells	C3L-00610-T1
CP	SCT.CPT0025110004_Myofibroblasts	0.347826	CPT0025110004_Myofibroblasts	CPT0025110004	Myofibroblasts	0.347826	Myofibroblasts	C3L-00610-T1
CA9	SCT.CPT0025110004_Myofibroblasts	0.144928	CPT0025110004_Myofibroblasts	CPT0025110004	Myofibroblasts	0.144928	Myofibroblasts	C3L-00610-T1
PCSK6	SCT.CPT0025110004_Myofibroblasts	2.65217	CPT0025110004_Myofibroblasts	CPT0025110004	Myofibroblasts	2.65217	Myofibroblasts	C3L-00610-T1
CP	SCT.CPT0025110004_Endothelial.cells	0.306122	CPT0025110004_Endothelial.cells	CPT0025110004	Endothelial.cells	0.306122	Endothelial cells	C3L-00610-T1
CA9	SCT.CPT0025110004_Endothelial.cells	0.0816327	CPT0025110004_Endothelial.cells	CPT0025110004	Endothelial.cells	0.0816327	Endothelial cells	C3L-00610-T1
PCSK6	SCT.CPT0025110004_Endothelial.cells	1.08163	CPT0025110004_Endothelial.cells	CPT0025110004	Endothelial.cells	1.08163	Endothelial cells	C3L-00610-T1
CP	SCT.CPT0025880013_Tumor.cells	1.31792	CPT0025880013_Tumor.cells	CPT0025880013	Tumor.cells	1.31792	Tumor cells	C3N-00733-T1
CA9	SCT.CPT0025880013_Tumor.cells	0.201221	CPT0025880013_Tumor.cells	CPT0025880013	Tumor.cells	0.201221	Tumor cells	C3N-00733-T1
PCSK6	SCT.CPT0025880013_Tumor.cells	4.83142	CPT0025880013_Tumor.cells	CPT0025880013	Tumor.cells	4.83142	Tumor cells	C3N-00733-T1
CP	SCT.CPT0025880013_Macrophages	0.0684932	CPT0025880013_Macrophages	CPT0025880013	Macrophages	0.0684932	Macrophages	C3N-00733-T1
CA9	SCT.CPT0025880013_Macrophages	0.0273973	CPT0025880013_Macrophages	CPT0025880013	Macrophages	0.0273973	Macrophages	C3N-00733-T1
PCSK6	SCT.CPT0025880013_Macrophages	0.178082	CPT0025880013_Macrophages	CPT0025880013	Macrophages	0.178082	Macrophages	C3N-00733-T1
CP	SCT.CPT0025880013_Endothelial.cells	0.243902	CPT0025880013_Endothelial.cells	CPT0025880013	Endothelial.cells	0.243902	Endothelial cells	C3N-00733-T1
CA9	SCT.CPT0025880013_Endothelial.cells	0.0365854	CPT0025880013_Endothelial.cells	CPT0025880013	Endothelial.cells	0.0365854	Endothelial cells	C3N-00733-T1
PCSK6	SCT.CPT0025880013_Endothelial.cells	1.19512	CPT0025880013_Endothelial.cells	CPT0025880013	Endothelial.cells	1.19512	Endothelial cells	C3N-00733-T1
CP	SCT.CPT0025880013_Myofibroblasts	1.12245	CPT0025880013_Myofibroblasts	CPT0025880013	Myofibroblasts	1.12245	Myofibroblasts	C3N-00733-T1
CA9	SCT.CPT0025880013_Myofibroblasts	0.102041	CPT0025880013_Myofibroblasts	CPT0025880013	Myofibroblasts	0.102041	Myofibroblasts	C3N-00733-T1
PCSK6	SCT.CPT0025880013_Myofibroblasts	3.04082	CPT0025880013_Myofibroblasts	CPT0025880013	Myofibroblasts	3.04082	Myofibroblasts	C3N-00733-T1
CP	SCT.CPT0025890002_Tumor.cells	1.36024	CPT0025890002_Tumor.cells	CPT0025890002	Tumor.cells	1.36024	Tumor cells	C3N-00733-T2
CA9	SCT.CPT0025890002_Tumor.cells	0.26208	CPT0025890002_Tumor.cells	CPT0025890002	Tumor.cells	0.26208	Tumor cells	C3N-00733-T2
PCSK6	SCT.CPT0025890002_Tumor.cells	6.11713	CPT0025890002_Tumor.cells	CPT0025890002	Tumor.cells	6.11713	Tumor cells	C3N-00733-T2
CP	SCT.CPT0025890002_Myofibroblasts	0.880597	CPT0025890002_Myofibroblasts	CPT0025890002	Myofibroblasts	0.880597	Myofibroblasts	C3N-00733-T2
CA9	SCT.CPT0025890002_Myofibroblasts	0.149254	CPT0025890002_Myofibroblasts	CPT0025890002	Myofibroblasts	0.149254	Myofibroblasts	C3N-00733-T2
PCSK6	SCT.CPT0025890002_Myofibroblasts	2.86567	CPT0025890002_Myofibroblasts	CPT0025890002	Myofibroblasts	2.86567	Myofibroblasts	C3N-00733-T2
CP	SCT.CPT0025890002_Endothelial.cells	0.483871	CPT0025890002_Endothelial.cells	CPT0025890002	Endothelial.cells	0.483871	Endothelial cells	C3N-00733-T2
CA9	SCT.CPT0025890002_Endothelial.cells	0.129032	CPT0025890002_Endothelial.cells	CPT0025890002	Endothelial.cells	0.129032	Endothelial cells	C3N-00733-T2
PCSK6	SCT.CPT0025890002_Endothelial.cells	2.04301	CPT0025890002_Endothelial.cells	CPT0025890002	Endothelial.cells	2.04301	Endothelial cells	C3N-00733-T2
CP	SCT.CPT0025890002_Macrophages	0.275862	CPT0025890002_Macrophages	CPT0025890002	Macrophages	0.275862	Macrophages	C3N-00733-T2
CA9	SCT.CPT0025890002_Macrophages	0.00862069	CPT0025890002_Macrophages	CPT0025890002	Macrophages	0.00862069	Macrophages	C3N-00733-T2
PCSK6	SCT.CPT0025890002_Macrophages	0.62069	CPT0025890002_Macrophages	CPT0025890002	Macrophages	0.62069	Macrophages	C3N-00733-T2
CP	SCT.CPT0025890002_DC	0.0714286	CPT0025890002_DC	CPT0025890002	DC	0.0714286	DC	C3N-00733-T2
CA9	SCT.CPT0025890002_DC	0	CPT0025890002_DC	CPT0025890002	DC	0	DC	C3N-00733-T2
PCSK6	SCT.CPT0025890002_DC	0.214286	CPT0025890002_DC	CPT0025890002	DC	0.214286	DC	C3N-00733-T2
CP	SCT.CPT0063630004_Tumor.cells	1.50171	CPT0063630004_Tumor.cells	CPT0063630004	Tumor.cells	1.50171	Tumor cells	C3L-01302-T1
CA9	SCT.CPT0063630004_Tumor.cells	0.322801	CPT0063630004_Tumor.cells	CPT0063630004	Tumor.cells	0.322801	Tumor cells	C3L-01302-T1
PCSK6	SCT.CPT0063630004_Tumor.cells	3.90564	CPT0063630004_Tumor.cells	CPT0063630004	Tumor.cells	3.90564	Tumor cells	C3L-01302-T1
CP	SCT.CPT0063630004_Macrophages	0.211679	CPT0063630004_Macrophages	CPT0063630004	Macrophages	0.211679	Macrophages	C3L-01302-T1
CA9	SCT.CPT0063630004_Macrophages	0.0364964	CPT0063630004_Macrophages	CPT0063630004	Macrophages	0.0364964	Macrophages	C3L-01302-T1
PCSK6	SCT.CPT0063630004_Macrophages	0.525547	CPT0063630004_Macrophages	CPT0063630004	Macrophages	0.525547	Macrophages	C3L-01302-T1
CP	SCT.CPT0063630004_Myofibroblasts	0.4	CPT0063630004_Myofibroblasts	CPT0063630004	Myofibroblasts	0.4	Myofibroblasts	C3L-01302-T1
CA9	SCT.CPT0063630004_Myofibroblasts	0.05	CPT0063630004_Myofibroblasts	CPT0063630004	Myofibroblasts	0.05	Myofibroblasts	C3L-01302-T1
PCSK6	SCT.CPT0063630004_Myofibroblasts	0.55	CPT0063630004_Myofibroblasts	CPT0063630004	Myofibroblasts	0.55	Myofibroblasts	C3L-01302-T1
CP	SCT.CPT0063630004_NK.cells	0	CPT0063630004_NK.cells	CPT0063630004	NK.cells	0	NK cells	C3L-01302-T1
CA9	SCT.CPT0063630004_NK.cells	0	CPT0063630004_NK.cells	CPT0063630004	NK.cells	0	NK cells	C3L-01302-T1
PCSK6	SCT.CPT0063630004_NK.cells	0.916667	CPT0063630004_NK.cells	CPT0063630004	NK.cells	0.916667	NK cells	C3L-01302-T1
CP	SCT.CPT0063630004_CD4..T.cells	0.166667	CPT0063630004_CD4..T.cells	CPT0063630004	CD4..T.cells	0.166667	CD4+ T-cells	C3L-01302-T1
CA9	SCT.CPT0063630004_CD4..T.cells	0.111111	CPT0063630004_CD4..T.cells	CPT0063630004	CD4..T.cells	0.111111	CD4+ T-cells	C3L-01302-T1
PCSK6	SCT.CPT0063630004_CD4..T.cells	0.5	CPT0063630004_CD4..T.cells	CPT0063630004	CD4..T.cells	0.5	CD4+ T-cells	C3L-01302-T1
CP	SCT.CPT0063630004_Endothelial.cells	0	CPT0063630004_Endothelial.cells	CPT0063630004	Endothelial.cells	0	Endothelial cells	C3L-01302-T1
CA9	SCT.CPT0063630004_Endothelial.cells	0.3125	CPT0063630004_Endothelial.cells	CPT0063630004	Endothelial.cells	0.3125	Endothelial cells	C3L-01302-T1
PCSK6	SCT.CPT0063630004_Endothelial.cells	0.875	CPT0063630004_Endothelial.cells	CPT0063630004	Endothelial.cells	0.875	Endothelial cells	C3L-01302-T1
CP	SCT.CPT0065690004_Myofibroblasts	0.105769	CPT0065690004_Myofibroblasts	CPT0065690004	Myofibroblasts	0.105769	Myofibroblasts	C3L-00790-T1
CA9	SCT.CPT0065690004_Myofibroblasts	0.0480769	CPT0065690004_Myofibroblasts	CPT0065690004	Myofibroblasts	0.0480769	Myofibroblasts	C3L-00790-T1
PCSK6	SCT.CPT0065690004_Myofibroblasts	0.480769	CPT0065690004_Myofibroblasts	CPT0065690004	Myofibroblasts	0.480769	Myofibroblasts	C3L-00790-T1
CP	SCT.CPT0065690004_Tumor.cells	0.937519	CPT0065690004_Tumor.cells	CPT0065690004	Tumor.cells	0.937519	Tumor cells	C3L-00790-T1
CA9	SCT.CPT0065690004_Tumor.cells	0.243798	CPT0065690004_Tumor.cells	CPT0065690004	Tumor.cells	0.243798	Tumor cells	C3L-00790-T1
PCSK6	SCT.CPT0065690004_Tumor.cells	3.83675	CPT0065690004_Tumor.cells	CPT0065690004	Tumor.cells	3.83675	Tumor cells	C3L-00790-T1
CP	SCT.CPT0065690004_Macrophages	0.103211	CPT0065690004_Macrophages	CPT0065690004	Macrophages	0.103211	Macrophages	C3L-00790-T1
CA9	SCT.CPT0065690004_Macrophages	0.0137615	CPT0065690004_Macrophages	CPT0065690004	Macrophages	0.0137615	Macrophages	C3L-00790-T1
PCSK6	SCT.CPT0065690004_Macrophages	0.263761	CPT0065690004_Macrophages	CPT0065690004	Macrophages	0.263761	Macrophages	C3L-00790-T1
CP	SCT.CPT0065690004_Endothelial.cells	0.141935	CPT0065690004_Endothelial.cells	CPT0065690004	Endothelial.cells	0.141935	Endothelial cells	C3L-00790-T1
CA9	SCT.CPT0065690004_Endothelial.cells	0.0258065	CPT0065690004_Endothelial.cells	CPT0065690004	Endothelial.cells	0.0258065	Endothelial cells	C3L-00790-T1
PCSK6	SCT.CPT0065690004_Endothelial.cells	0.393548	CPT0065690004_Endothelial.cells	CPT0065690004	Endothelial.cells	0.393548	Endothelial cells	C3L-00790-T1
CP	SCT.CPT0065690004_CD8..T.cells	0.030303	CPT0065690004_CD8..T.cells	CPT0065690004	CD8..T.cells	0.030303	CD8+ T-cells	C3L-00790-T1
CA9	SCT.CPT0065690004_CD8..T.cells	0	CPT0065690004_CD8..T.cells	CPT0065690004	CD8..T.cells	0	CD8+ T-cells	C3L-00790-T1
PCSK6	SCT.CPT0065690004_CD8..T.cells	0.0909091	CPT0065690004_CD8..T.cells	CPT0065690004	CD8..T.cells	0.0909091	CD8+ T-cells	C3L-00790-T1
CP	SCT.CPT0065690004_NK.cells	0.0857143	CPT0065690004_NK.cells	CPT0065690004	NK.cells	0.0857143	NK cells	C3L-00790-T1
CA9	SCT.CPT0065690004_NK.cells	0	CPT0065690004_NK.cells	CPT0065690004	NK.cells	0	NK cells	C3L-00790-T1
PCSK6	SCT.CPT0065690004_NK.cells	0.4	CPT0065690004_NK.cells	CPT0065690004	NK.cells	0.4	NK cells	C3L-00790-T1
CP	SCT.CPT0065690004_CD4..T.cells	0.0555556	CPT0065690004_CD4..T.cells	CPT0065690004	CD4..T.cells	0.0555556	CD4+ T-cells	C3L-00790-T1
CA9	SCT.CPT0065690004_CD4..T.cells	0.0185185	CPT0065690004_CD4..T.cells	CPT0065690004	CD4..T.cells	0.0185185	CD4+ T-cells	C3L-00790-T1
PCSK6	SCT.CPT0065690004_CD4..T.cells	0.296296	CPT0065690004_CD4..T.cells	CPT0065690004	CD4..T.cells	0.296296	CD4+ T-cells	C3L-00790-T1
CP	SCT.CPT0065690004_DC	0	CPT0065690004_DC	CPT0065690004	DC	0	DC	C3L-00790-T1
CA9	SCT.CPT0065690004_DC	0	CPT0065690004_DC	CPT0065690004	DC	0	DC	C3L-00790-T1
PCSK6	SCT.CPT0065690004_DC	0.0434783	CPT0065690004_DC	CPT0065690004	DC	0.0434783	DC	C3L-00790-T1
CP	SCT.CPT0075120002_Macrophages	0.847699	CPT0075120002_Macrophages	CPT0075120002	Macrophages	0.847699	Macrophages	C3N-01200-T3
CA9	SCT.CPT0075120002_Macrophages	0.00328707	CPT0075120002_Macrophages	CPT0075120002	Macrophages	0.00328707	Macrophages	C3N-01200-T3
PCSK6	SCT.CPT0075120002_Macrophages	0.0135135	CPT0075120002_Macrophages	CPT0075120002	Macrophages	0.0135135	Macrophages	C3N-01200-T3
CP	SCT.CPT0075120002_CD4..T.cells	1.16562	CPT0075120002_CD4..T.cells	CPT0075120002	CD4..T.cells	1.16562	CD4+ T-cells	C3N-01200-T3
CA9	SCT.CPT0075120002_CD4..T.cells	0.00209644	CPT0075120002_CD4..T.cells	CPT0075120002	CD4..T.cells	0.00209644	CD4+ T-cells	C3N-01200-T3
PCSK6	SCT.CPT0075120002_CD4..T.cells	0.0209644	CPT0075120002_CD4..T.cells	CPT0075120002	CD4..T.cells	0.0209644	CD4+ T-cells	C3N-01200-T3
CP	SCT.CPT0075120002_Tumor.cells	9.25333	CPT0075120002_Tumor.cells	CPT0075120002	Tumor.cells	9.25333	Tumor cells	C3N-01200-T3
CA9	SCT.CPT0075120002_Tumor.cells	0.0742857	CPT0075120002_Tumor.cells	CPT0075120002	Tumor.cells	0.0742857	Tumor cells	C3N-01200-T3
PCSK6	SCT.CPT0075120002_Tumor.cells	0.28	CPT0075120002_Tumor.cells	CPT0075120002	Tumor.cells	0.28	Tumor cells	C3N-01200-T3
CP	SCT.CPT0075120002_Fibroblasts	0.785714	CPT0075120002_Fibroblasts	CPT0075120002	Fibroblasts	0.785714	Fibroblasts	C3N-01200-T3
CA9	SCT.CPT0075120002_Fibroblasts	0	CPT0075120002_Fibroblasts	CPT0075120002	Fibroblasts	0	Fibroblasts	C3N-01200-T3
PCSK6	SCT.CPT0075120002_Fibroblasts	0.0142857	CPT0075120002_Fibroblasts	CPT0075120002	Fibroblasts	0.0142857	Fibroblasts	C3N-01200-T3
CP	SCT.CPT0075120002_B.cells	1.8	CPT0075120002_B.cells	CPT0075120002	B.cells	1.8	B-cells	C3N-01200-T3
CA9	SCT.CPT0075120002_B.cells	0	CPT0075120002_B.cells	CPT0075120002	B.cells	0	B-cells	C3N-01200-T3
PCSK6	SCT.CPT0075120002_B.cells	0.0166667	CPT0075120002_B.cells	CPT0075120002	B.cells	0.0166667	B-cells	C3N-01200-T3
CP	SCT.CPT0075120002_DC	0.67033	CPT0075120002_DC	CPT0075120002	DC	0.67033	DC	C3N-01200-T3
CA9	SCT.CPT0075120002_DC	0	CPT0075120002_DC	CPT0075120002	DC	0	DC	C3N-01200-T3
PCSK6	SCT.CPT0075120002_DC	0	CPT0075120002_DC	CPT0075120002	DC	0	DC	C3N-01200-T3
CP	SCT.CPT0075120002_Myofibroblasts	0.918919	CPT0075120002_Myofibroblasts	CPT0075120002	Myofibroblasts	0.918919	Myofibroblasts	C3N-01200-T3
CA9	SCT.CPT0075120002_Myofibroblasts	0	CPT0075120002_Myofibroblasts	CPT0075120002	Myofibroblasts	0	Myofibroblasts	C3N-01200-T3
PCSK6	SCT.CPT0075120002_Myofibroblasts	0.0405405	CPT0075120002_Myofibroblasts	CPT0075120002	Myofibroblasts	0.0405405	Myofibroblasts	C3N-01200-T3
CP	SCT.CPT0075120002_Endothelial.cells	0.840708	CPT0075120002_Endothelial.cells	CPT0075120002	Endothelial.cells	0.840708	Endothelial cells	C3N-01200-T3
CA9	SCT.CPT0075120002_Endothelial.cells	0	CPT0075120002_Endothelial.cells	CPT0075120002	Endothelial.cells	0	Endothelial cells	C3N-01200-T3
PCSK6	SCT.CPT0075120002_Endothelial.cells	0.442478	CPT0075120002_Endothelial.cells	CPT0075120002	Endothelial.cells	0.442478	Endothelial cells	C3N-01200-T3
CP	SCT.CPT0075120002_Proximal.tubule	1.67742	CPT0075120002_Proximal.tubule	CPT0075120002	Proximal.tubule	1.67742	Proximal tubule	C3N-01200-T3
CA9	SCT.CPT0075120002_Proximal.tubule	0	CPT0075120002_Proximal.tubule	CPT0075120002	Proximal.tubule	0	Proximal tubule	C3N-01200-T3
PCSK6	SCT.CPT0075120002_Proximal.tubule	0.0322581	CPT0075120002_Proximal.tubule	CPT0075120002	Proximal.tubule	0.0322581	Proximal tubule	C3N-01200-T3
CP	SCT.CPT0075120002_Loop.of.Henle	1.77778	CPT0075120002_Loop.of.Henle	CPT0075120002	Loop.of.Henle	1.77778	Loop of Henle	C3N-01200-T3
CA9	SCT.CPT0075120002_Loop.of.Henle	0	CPT0075120002_Loop.of.Henle	CPT0075120002	Loop.of.Henle	0	Loop of Henle	C3N-01200-T3
PCSK6	SCT.CPT0075120002_Loop.of.Henle	0.37037	CPT0075120002_Loop.of.Henle	CPT0075120002	Loop.of.Henle	0.37037	Loop of Henle	C3N-01200-T3
CP	SCT.CPT0075120002_NK.cells	0.730769	CPT0075120002_NK.cells	CPT0075120002	NK.cells	0.730769	NK cells	C3N-01200-T3
CA9	SCT.CPT0075120002_NK.cells	0	CPT0075120002_NK.cells	CPT0075120002	NK.cells	0	NK cells	C3N-01200-T3
PCSK6	SCT.CPT0075120002_NK.cells	0	CPT0075120002_NK.cells	CPT0075120002	NK.cells	0	NK cells	C3N-01200-T3
CP	SCT.CPT0075130004_Endothelial.cells	0.510638	CPT0075130004_Endothelial.cells	CPT0075130004	Endothelial.cells	0.510638	Endothelial cells	C3N-01200-T1
CA9	SCT.CPT0075130004_Endothelial.cells	0.0425532	CPT0075130004_Endothelial.cells	CPT0075130004	Endothelial.cells	0.0425532	Endothelial cells	C3N-01200-T1
PCSK6	SCT.CPT0075130004_Endothelial.cells	0.680851	CPT0075130004_Endothelial.cells	CPT0075130004	Endothelial.cells	0.680851	Endothelial cells	C3N-01200-T1
CP	SCT.CPT0075130004_Macrophages	0.224114	CPT0075130004_Macrophages	CPT0075130004	Macrophages	0.224114	Macrophages	C3N-01200-T1
CA9	SCT.CPT0075130004_Macrophages	0.0122616	CPT0075130004_Macrophages	CPT0075130004	Macrophages	0.0122616	Macrophages	C3N-01200-T1
PCSK6	SCT.CPT0075130004_Macrophages	0.0769755	CPT0075130004_Macrophages	CPT0075130004	Macrophages	0.0769755	Macrophages	C3N-01200-T1
CP	SCT.CPT0075130004_Tumor.cells	1.76141	CPT0075130004_Tumor.cells	CPT0075130004	Tumor.cells	1.76141	Tumor cells	C3N-01200-T1
CA9	SCT.CPT0075130004_Tumor.cells	0.208763	CPT0075130004_Tumor.cells	CPT0075130004	Tumor.cells	0.208763	Tumor cells	C3N-01200-T1
PCSK6	SCT.CPT0075130004_Tumor.cells	1.9271	CPT0075130004_Tumor.cells	CPT0075130004	Tumor.cells	1.9271	Tumor cells	C3N-01200-T1
CP	SCT.CPT0075130004_CD4..T.cells	0.224299	CPT0075130004_CD4..T.cells	CPT0075130004	CD4..T.cells	0.224299	CD4+ T-cells	C3N-01200-T1
CA9	SCT.CPT0075130004_CD4..T.cells	0.0186916	CPT0075130004_CD4..T.cells	CPT0075130004	CD4..T.cells	0.0186916	CD4+ T-cells	C3N-01200-T1
PCSK6	SCT.CPT0075130004_CD4..T.cells	0.102804	CPT0075130004_CD4..T.cells	CPT0075130004	CD4..T.cells	0.102804	CD4+ T-cells	C3N-01200-T1
CP	SCT.CPT0075130004_DC	0.047619	CPT0075130004_DC	CPT0075130004	DC	0.047619	DC	C3N-01200-T1
CA9	SCT.CPT0075130004_DC	0.047619	CPT0075130004_DC	CPT0075130004	DC	0.047619	DC	C3N-01200-T1
PCSK6	SCT.CPT0075130004_DC	0	CPT0075130004_DC	CPT0075130004	DC	0	DC	C3N-01200-T1
CP	SCT.CPT0075130004_Fibroblasts	0.672727	CPT0075130004_Fibroblasts	CPT0075130004	Fibroblasts	0.672727	Fibroblasts	C3N-01200-T1
CA9	SCT.CPT0075130004_Fibroblasts	0	CPT0075130004_Fibroblasts	CPT0075130004	Fibroblasts	0	Fibroblasts	C3N-01200-T1
PCSK6	SCT.CPT0075130004_Fibroblasts	0.890909	CPT0075130004_Fibroblasts	CPT0075130004	Fibroblasts	0.890909	Fibroblasts	C3N-01200-T1
CP	SCT.CPT0075130004_CD8..T.cells	0.285714	CPT0075130004_CD8..T.cells	CPT0075130004	CD8..T.cells	0.285714	CD8+ T-cells	C3N-01200-T1
CA9	SCT.CPT0075130004_CD8..T.cells	0	CPT0075130004_CD8..T.cells	CPT0075130004	CD8..T.cells	0	CD8+ T-cells	C3N-01200-T1
PCSK6	SCT.CPT0075130004_CD8..T.cells	0	CPT0075130004_CD8..T.cells	CPT0075130004	CD8..T.cells	0	CD8+ T-cells	C3N-01200-T1
CP	SCT.CPT0075140002_Macrophages	0.207239	CPT0075140002_Macrophages	CPT0075140002	Macrophages	0.207239	Macrophages	C3N-01200-T2
CA9	SCT.CPT0075140002_Macrophages	0.00402145	CPT0075140002_Macrophages	CPT0075140002	Macrophages	0.00402145	Macrophages	C3N-01200-T2
PCSK6	SCT.CPT0075140002_Macrophages	0.0233244	CPT0075140002_Macrophages	CPT0075140002	Macrophages	0.0233244	Macrophages	C3N-01200-T2
CP	SCT.CPT0075140002_Tumor.cells	7.3662	CPT0075140002_Tumor.cells	CPT0075140002	Tumor.cells	7.3662	Tumor cells	C3N-01200-T2
CA9	SCT.CPT0075140002_Tumor.cells	0.112676	CPT0075140002_Tumor.cells	CPT0075140002	Tumor.cells	0.112676	Tumor cells	C3N-01200-T2
PCSK6	SCT.CPT0075140002_Tumor.cells	0.375587	CPT0075140002_Tumor.cells	CPT0075140002	Tumor.cells	0.375587	Tumor cells	C3N-01200-T2
CP	SCT.CPT0075140002_CD4..T.cells	0.234421	CPT0075140002_CD4..T.cells	CPT0075140002	CD4..T.cells	0.234421	CD4+ T-cells	C3N-01200-T2
CA9	SCT.CPT0075140002_CD4..T.cells	0.00593472	CPT0075140002_CD4..T.cells	CPT0075140002	CD4..T.cells	0.00593472	CD4+ T-cells	C3N-01200-T2
PCSK6	SCT.CPT0075140002_CD4..T.cells	0.00890208	CPT0075140002_CD4..T.cells	CPT0075140002	CD4..T.cells	0.00890208	CD4+ T-cells	C3N-01200-T2
CP	SCT.CPT0075140002_NK.cells	0.25	CPT0075140002_NK.cells	CPT0075140002	NK.cells	0.25	NK cells	C3N-01200-T2
CA9	SCT.CPT0075140002_NK.cells	0	CPT0075140002_NK.cells	CPT0075140002	NK.cells	0	NK cells	C3N-01200-T2
PCSK6	SCT.CPT0075140002_NK.cells	0.1	CPT0075140002_NK.cells	CPT0075140002	NK.cells	0.1	NK cells	C3N-01200-T2
CP	SCT.CPT0075140002_Endothelial.cells	0.527778	CPT0075140002_Endothelial.cells	CPT0075140002	Endothelial.cells	0.527778	Endothelial cells	C3N-01200-T2
CA9	SCT.CPT0075140002_Endothelial.cells	0	CPT0075140002_Endothelial.cells	CPT0075140002	Endothelial.cells	0	Endothelial cells	C3N-01200-T2
PCSK6	SCT.CPT0075140002_Endothelial.cells	1.44444	CPT0075140002_Endothelial.cells	CPT0075140002	Endothelial.cells	1.44444	Endothelial cells	C3N-01200-T2
CP	SCT.CPT0075140002_B.cells	0.0833333	CPT0075140002_B.cells	CPT0075140002	B.cells	0.0833333	B-cells	C3N-01200-T2
CA9	SCT.CPT0075140002_B.cells	0	CPT0075140002_B.cells	CPT0075140002	B.cells	0	B-cells	C3N-01200-T2
PCSK6	SCT.CPT0075140002_B.cells	0	CPT0075140002_B.cells	CPT0075140002	B.cells	0	B-cells	C3N-01200-T2
CP	SCT.CPT0075140002_DC	0.166667	CPT0075140002_DC	CPT0075140002	DC	0.166667	DC	C3N-01200-T2
CA9	SCT.CPT0075140002_DC	0	CPT0075140002_DC	CPT0075140002	DC	0	DC	C3N-01200-T2
PCSK6	SCT.CPT0075140002_DC	0	CPT0075140002_DC	CPT0075140002	DC	0	DC	C3N-01200-T2
CP	SCT.CPT0075140002_Myofibroblasts	0.3125	CPT0075140002_Myofibroblasts	CPT0075140002	Myofibroblasts	0.3125	Myofibroblasts	C3N-01200-T2
CA9	SCT.CPT0075140002_Myofibroblasts	0	CPT0075140002_Myofibroblasts	CPT0075140002	Myofibroblasts	0	Myofibroblasts	C3N-01200-T2
PCSK6	SCT.CPT0075140002_Myofibroblasts	0.03125	CPT0075140002_Myofibroblasts	CPT0075140002	Myofibroblasts	0.03125	Myofibroblasts	C3N-01200-T2
CP	SCT.CPT0075140002_Proximal.tubule	0.7	CPT0075140002_Proximal.tubule	CPT0075140002	Proximal.tubule	0.7	Proximal tubule	C3N-01200-T2
CA9	SCT.CPT0075140002_Proximal.tubule	0	CPT0075140002_Proximal.tubule	CPT0075140002	Proximal.tubule	0	Proximal tubule	C3N-01200-T2
PCSK6	SCT.CPT0075140002_Proximal.tubule	0.2	CPT0075140002_Proximal.tubule	CPT0075140002	Proximal.tubule	0.2	Proximal tubule	C3N-01200-T2
CP	SCT.CPT0075170013_Principle.cells	0.010929	CPT0075170013_Principle.cells	CPT0075170013	Principle.cells	0.010929	Principle cells	C3N-01200-N
CA9	SCT.CPT0075170013_Principle.cells	0	CPT0075170013_Principle.cells	CPT0075170013	Principle.cells	0	Principle cells	C3N-01200-N
PCSK6	SCT.CPT0075170013_Principle.cells	0.0655738	CPT0075170013_Principle.cells	CPT0075170013	Principle.cells	0.0655738	Principle cells	C3N-01200-N
CP	SCT.CPT0075170013_Loop.of.Henle	0.0973254	CPT0075170013_Loop.of.Henle	CPT0075170013	Loop.of.Henle	0.0973254	Loop of Henle	C3N-01200-N
CA9	SCT.CPT0075170013_Loop.of.Henle	0.00148588	CPT0075170013_Loop.of.Henle	CPT0075170013	Loop.of.Henle	0.00148588	Loop of Henle	C3N-01200-N
PCSK6	SCT.CPT0075170013_Loop.of.Henle	0.444279	CPT0075170013_Loop.of.Henle	CPT0075170013	Loop.of.Henle	0.444279	Loop of Henle	C3N-01200-N
CP	SCT.CPT0075170013_Proximal.tubule	0.0152027	CPT0075170013_Proximal.tubule	CPT0075170013	Proximal.tubule	0.0152027	Proximal tubule	C3N-01200-N
CA9	SCT.CPT0075170013_Proximal.tubule	0	CPT0075170013_Proximal.tubule	CPT0075170013	Proximal.tubule	0	Proximal tubule	C3N-01200-N
PCSK6	SCT.CPT0075170013_Proximal.tubule	0.0540541	CPT0075170013_Proximal.tubule	CPT0075170013	Proximal.tubule	0.0540541	Proximal tubule	C3N-01200-N
CP	SCT.CPT0075170013_Fibroblasts	0	CPT0075170013_Fibroblasts	CPT0075170013	Fibroblasts	0	Fibroblasts	C3N-01200-N
CA9	SCT.CPT0075170013_Fibroblasts	0	CPT0075170013_Fibroblasts	CPT0075170013	Fibroblasts	0	Fibroblasts	C3N-01200-N
PCSK6	SCT.CPT0075170013_Fibroblasts	0.0526316	CPT0075170013_Fibroblasts	CPT0075170013	Fibroblasts	0.0526316	Fibroblasts	C3N-01200-N
CP	SCT.CPT0075170013_Macrophages	0	CPT0075170013_Macrophages	CPT0075170013	Macrophages	0	Macrophages	C3N-01200-N
CA9	SCT.CPT0075170013_Macrophages	0	CPT0075170013_Macrophages	CPT0075170013	Macrophages	0	Macrophages	C3N-01200-N
PCSK6	SCT.CPT0075170013_Macrophages	0	CPT0075170013_Macrophages	CPT0075170013	Macrophages	0	Macrophages	C3N-01200-N
CP	SCT.CPT0075170013_Intercalated.cells	0	CPT0075170013_Intercalated.cells	CPT0075170013	Intercalated.cells	0	Intercalated cells	C3N-01200-N
CA9	SCT.CPT0075170013_Intercalated.cells	0	CPT0075170013_Intercalated.cells	CPT0075170013	Intercalated.cells	0	Intercalated cells	C3N-01200-N
PCSK6	SCT.CPT0075170013_Intercalated.cells	0.369565	CPT0075170013_Intercalated.cells	CPT0075170013	Intercalated.cells	0.369565	Intercalated cells	C3N-01200-N
CP	SCT.CPT0075170013_Endothelial.cells	0	CPT0075170013_Endothelial.cells	CPT0075170013	Endothelial.cells	0	Endothelial cells	C3N-01200-N
CA9	SCT.CPT0075170013_Endothelial.cells	0	CPT0075170013_Endothelial.cells	CPT0075170013	Endothelial.cells	0	Endothelial cells	C3N-01200-N
PCSK6	SCT.CPT0075170013_Endothelial.cells	0.769231	CPT0075170013_Endothelial.cells	CPT0075170013	Endothelial.cells	0.769231	Endothelial cells	C3N-01200-N
CP	SCT.CPT0075720013_Tumor.cells	0.152348	CPT0075720013_Tumor.cells	CPT0075720013	Tumor.cells	0.152348	Tumor cells	C3N-01213-T1
CA9	SCT.CPT0075720013_Tumor.cells	0.216495	CPT0075720013_Tumor.cells	CPT0075720013	Tumor.cells	0.216495	Tumor cells	C3N-01213-T1
PCSK6	SCT.CPT0075720013_Tumor.cells	1.94922	CPT0075720013_Tumor.cells	CPT0075720013	Tumor.cells	1.94922	Tumor cells	C3N-01213-T1
CP	SCT.CPT0075720013_Proximal.tubule	0.348485	CPT0075720013_Proximal.tubule	CPT0075720013	Proximal.tubule	0.348485	Proximal tubule	C3N-01213-T1
CA9	SCT.CPT0075720013_Proximal.tubule	0.030303	CPT0075720013_Proximal.tubule	CPT0075720013	Proximal.tubule	0.030303	Proximal tubule	C3N-01213-T1
PCSK6	SCT.CPT0075720013_Proximal.tubule	0.272727	CPT0075720013_Proximal.tubule	CPT0075720013	Proximal.tubule	0.272727	Proximal tubule	C3N-01213-T1
CP	SCT.CPT0075720013_Loop.of.Henle	0.0148148	CPT0075720013_Loop.of.Henle	CPT0075720013	Loop.of.Henle	0.0148148	Loop of Henle	C3N-01213-T1
CA9	SCT.CPT0075720013_Loop.of.Henle	0.0592593	CPT0075720013_Loop.of.Henle	CPT0075720013	Loop.of.Henle	0.0592593	Loop of Henle	C3N-01213-T1
PCSK6	SCT.CPT0075720013_Loop.of.Henle	0.177778	CPT0075720013_Loop.of.Henle	CPT0075720013	Loop.of.Henle	0.177778	Loop of Henle	C3N-01213-T1
CP	SCT.CPT0075720013_Macrophages	0.0233918	CPT0075720013_Macrophages	CPT0075720013	Macrophages	0.0233918	Macrophages	C3N-01213-T1
CA9	SCT.CPT0075720013_Macrophages	0	CPT0075720013_Macrophages	CPT0075720013	Macrophages	0	Macrophages	C3N-01213-T1
PCSK6	SCT.CPT0075720013_Macrophages	0.216374	CPT0075720013_Macrophages	CPT0075720013	Macrophages	0.216374	Macrophages	C3N-01213-T1
CP	SCT.CPT0075720013_Endothelial.cells	0.105882	CPT0075720013_Endothelial.cells	CPT0075720013	Endothelial.cells	0.105882	Endothelial cells	C3N-01213-T1
CA9	SCT.CPT0075720013_Endothelial.cells	0.0705882	CPT0075720013_Endothelial.cells	CPT0075720013	Endothelial.cells	0.0705882	Endothelial cells	C3N-01213-T1
PCSK6	SCT.CPT0075720013_Endothelial.cells	0.552941	CPT0075720013_Endothelial.cells	CPT0075720013	Endothelial.cells	0.552941	Endothelial cells	C3N-01213-T1
CP	SCT.CPT0075720013_Podocytes	0	CPT0075720013_Podocytes	CPT0075720013	Podocytes	0	Podocytes	C3N-01213-T1
CA9	SCT.CPT0075720013_Podocytes	0	CPT0075720013_Podocytes	CPT0075720013	Podocytes	0	Podocytes	C3N-01213-T1
PCSK6	SCT.CPT0075720013_Podocytes	0.4	CPT0075720013_Podocytes	CPT0075720013	Podocytes	0.4	Podocytes	C3N-01213-T1
CP	SCT.CPT0075720013_Distal.convoluted.tubule	0.125	CPT0075720013_Distal.convoluted.tubule	CPT0075720013	Distal.convoluted.tubule	0.125	Distal convoluted tubule	C3N-01213-T1
CA9	SCT.CPT0075720013_Distal.convoluted.tubule	0.0357143	CPT0075720013_Distal.convoluted.tubule	CPT0075720013	Distal.convoluted.tubule	0.0357143	Distal convoluted tubule	C3N-01213-T1
PCSK6	SCT.CPT0075720013_Distal.convoluted.tubule	0.696429	CPT0075720013_Distal.convoluted.tubule	CPT0075720013	Distal.convoluted.tubule	0.696429	Distal convoluted tubule	C3N-01213-T1
CP	SCT.CPT0075720013_Intercalated.cells	0	CPT0075720013_Intercalated.cells	CPT0075720013	Intercalated.cells	0	Intercalated cells	C3N-01213-T1
CA9	SCT.CPT0075720013_Intercalated.cells	0	CPT0075720013_Intercalated.cells	CPT0075720013	Intercalated.cells	0	Intercalated cells	C3N-01213-T1
PCSK6	SCT.CPT0075720013_Intercalated.cells	0.481481	CPT0075720013_Intercalated.cells	CPT0075720013	Intercalated.cells	0.481481	Intercalated cells	C3N-01213-T1
CP	SCT.CPT0075720013_DC	0	CPT0075720013_DC	CPT0075720013	DC	0	DC	C3N-01213-T1
CA9	SCT.CPT0075720013_DC	0	CPT0075720013_DC	CPT0075720013	DC	0	DC	C3N-01213-T1
PCSK6	SCT.CPT0075720013_DC	0	CPT0075720013_DC	CPT0075720013	DC	0	DC	C3N-01213-T1
CP	SCT.CPT0078510004_Tumor.cells	1.09495	CPT0078510004_Tumor.cells	CPT0078510004	Tumor.cells	1.09495	Tumor cells	C3N-00495-T1
CA9	SCT.CPT0078510004_Tumor.cells	0.145461	CPT0078510004_Tumor.cells	CPT0078510004	Tumor.cells	0.145461	Tumor cells	C3N-00495-T1
PCSK6	SCT.CPT0078510004_Tumor.cells	1.9943	CPT0078510004_Tumor.cells	CPT0078510004	Tumor.cells	1.9943	Tumor cells	C3N-00495-T1
CP	SCT.CPT0078510004_Macrophages	0.108635	CPT0078510004_Macrophages	CPT0078510004	Macrophages	0.108635	Macrophages	C3N-00495-T1
CA9	SCT.CPT0078510004_Macrophages	0.0160167	CPT0078510004_Macrophages	CPT0078510004	Macrophages	0.0160167	Macrophages	C3N-00495-T1
PCSK6	SCT.CPT0078510004_Macrophages	0.158078	CPT0078510004_Macrophages	CPT0078510004	Macrophages	0.158078	Macrophages	C3N-00495-T1
CP	SCT.CPT0078510004_NK.cells	0.0408163	CPT0078510004_NK.cells	CPT0078510004	NK.cells	0.0408163	NK cells	C3N-00495-T1
CA9	SCT.CPT0078510004_NK.cells	0	CPT0078510004_NK.cells	CPT0078510004	NK.cells	0	NK cells	C3N-00495-T1
PCSK6	SCT.CPT0078510004_NK.cells	0.0612245	CPT0078510004_NK.cells	CPT0078510004	NK.cells	0.0612245	NK cells	C3N-00495-T1
CP	SCT.CPT0078510004_Fibroblasts	0.445026	CPT0078510004_Fibroblasts	CPT0078510004	Fibroblasts	0.445026	Fibroblasts	C3N-00495-T1
CA9	SCT.CPT0078510004_Fibroblasts	0.0366492	CPT0078510004_Fibroblasts	CPT0078510004	Fibroblasts	0.0366492	Fibroblasts	C3N-00495-T1
PCSK6	SCT.CPT0078510004_Fibroblasts	0.575916	CPT0078510004_Fibroblasts	CPT0078510004	Fibroblasts	0.575916	Fibroblasts	C3N-00495-T1
CP	SCT.CPT0078510004_CD4..T.cells	0.0769231	CPT0078510004_CD4..T.cells	CPT0078510004	CD4..T.cells	0.0769231	CD4+ T-cells	C3N-00495-T1
CA9	SCT.CPT0078510004_CD4..T.cells	0	CPT0078510004_CD4..T.cells	CPT0078510004	CD4..T.cells	0	CD4+ T-cells	C3N-00495-T1
PCSK6	SCT.CPT0078510004_CD4..T.cells	0.261538	CPT0078510004_CD4..T.cells	CPT0078510004	CD4..T.cells	0.261538	CD4+ T-cells	C3N-00495-T1
CP	SCT.CPT0078510004_Endothelial.cells	0.379085	CPT0078510004_Endothelial.cells	CPT0078510004	Endothelial.cells	0.379085	Endothelial cells	C3N-00495-T1
CA9	SCT.CPT0078510004_Endothelial.cells	0.0130719	CPT0078510004_Endothelial.cells	CPT0078510004	Endothelial.cells	0.0130719	Endothelial cells	C3N-00495-T1
PCSK6	SCT.CPT0078510004_Endothelial.cells	0.326797	CPT0078510004_Endothelial.cells	CPT0078510004	Endothelial.cells	0.326797	Endothelial cells	C3N-00495-T1
CP	SCT.CPT0079410004_Tumor.cells	1.54757	CPT0079410004_Tumor.cells	CPT0079410004	Tumor.cells	1.54757	Tumor cells	C3L-01287-T1
CA9	SCT.CPT0079410004_Tumor.cells	0.130597	CPT0079410004_Tumor.cells	CPT0079410004	Tumor.cells	0.130597	Tumor cells	C3L-01287-T1
PCSK6	SCT.CPT0079410004_Tumor.cells	5.48787	CPT0079410004_Tumor.cells	CPT0079410004	Tumor.cells	5.48787	Tumor cells	C3L-01287-T1
CP	SCT.CPT0079410004_Macrophages	0.142857	CPT0079410004_Macrophages	CPT0079410004	Macrophages	0.142857	Macrophages	C3L-01287-T1
CA9	SCT.CPT0079410004_Macrophages	0.0102041	CPT0079410004_Macrophages	CPT0079410004	Macrophages	0.0102041	Macrophages	C3L-01287-T1
PCSK6	SCT.CPT0079410004_Macrophages	0.285714	CPT0079410004_Macrophages	CPT0079410004	Macrophages	0.285714	Macrophages	C3L-01287-T1
CP	SCT.CPT0079410004_CD4..T.cells	0.157895	CPT0079410004_CD4..T.cells	CPT0079410004	CD4..T.cells	0.157895	CD4+ T-cells	C3L-01287-T1
CA9	SCT.CPT0079410004_CD4..T.cells	0	CPT0079410004_CD4..T.cells	CPT0079410004	CD4..T.cells	0	CD4+ T-cells	C3L-01287-T1
PCSK6	SCT.CPT0079410004_CD4..T.cells	0.315789	CPT0079410004_CD4..T.cells	CPT0079410004	CD4..T.cells	0.315789	CD4+ T-cells	C3L-01287-T1
CP	SCT.CPT0079410004_Endothelial.cells	0.3125	CPT0079410004_Endothelial.cells	CPT0079410004	Endothelial.cells	0.3125	Endothelial cells	C3L-01287-T1
CA9	SCT.CPT0079410004_Endothelial.cells	0	CPT0079410004_Endothelial.cells	CPT0079410004	Endothelial.cells	0	Endothelial cells	C3L-01287-T1
PCSK6	SCT.CPT0079410004_Endothelial.cells	1.0625	CPT0079410004_Endothelial.cells	CPT0079410004	Endothelial.cells	1.0625	Endothelial cells	C3L-01287-T1
CP	SCT.CPT0079410004_Fibroblasts	1.14286	CPT0079410004_Fibroblasts	CPT0079410004	Fibroblasts	1.14286	Fibroblasts	C3L-01287-T1
CA9	SCT.CPT0079410004_Fibroblasts	0	CPT0079410004_Fibroblasts	CPT0079410004	Fibroblasts	0	Fibroblasts	C3L-01287-T1
PCSK6	SCT.CPT0079410004_Fibroblasts	0.142857	CPT0079410004_Fibroblasts	CPT0079410004	Fibroblasts	0.142857	Fibroblasts	C3L-01287-T1
CP	SCT.CPT0086350004_Macrophages	0.415094	CPT0086350004_Macrophages	CPT0086350004	Macrophages	0.415094	Macrophages	C3L-00908-T1
CA9	SCT.CPT0086350004_Macrophages	0.0160377	CPT0086350004_Macrophages	CPT0086350004	Macrophages	0.0160377	Macrophages	C3L-00908-T1
PCSK6	SCT.CPT0086350004_Macrophages	0.10283	CPT0086350004_Macrophages	CPT0086350004	Macrophages	0.10283	Macrophages	C3L-00908-T1
CP	SCT.CPT0086350004_Tumor.cells	12.8313	CPT0086350004_Tumor.cells	CPT0086350004	Tumor.cells	10	Tumor cells	C3L-00908-T1
CA9	SCT.CPT0086350004_Tumor.cells	0.730435	CPT0086350004_Tumor.cells	CPT0086350004	Tumor.cells	0.730435	Tumor cells	C3L-00908-T1
PCSK6	SCT.CPT0086350004_Tumor.cells	2.65739	CPT0086350004_Tumor.cells	CPT0086350004	Tumor.cells	2.65739	Tumor cells	C3L-00908-T1
CP	SCT.CPT0086350004_NK.cells	0.139535	CPT0086350004_NK.cells	CPT0086350004	NK.cells	0.139535	NK cells	C3L-00908-T1
CA9	SCT.CPT0086350004_NK.cells	0	CPT0086350004_NK.cells	CPT0086350004	NK.cells	0	NK cells	C3L-00908-T1
PCSK6	SCT.CPT0086350004_NK.cells	0.465116	CPT0086350004_NK.cells	CPT0086350004	NK.cells	0.465116	NK cells	C3L-00908-T1
CP	SCT.CPT0086350004_DC	0.15	CPT0086350004_DC	CPT0086350004	DC	0.15	DC	C3L-00908-T1
CA9	SCT.CPT0086350004_DC	0	CPT0086350004_DC	CPT0086350004	DC	0	DC	C3L-00908-T1
PCSK6	SCT.CPT0086350004_DC	0	CPT0086350004_DC	CPT0086350004	DC	0	DC	C3L-00908-T1
CP	SCT.CPT0086350004_CD8..T.cells	0.408719	CPT0086350004_CD8..T.cells	CPT0086350004	CD8..T.cells	0.408719	CD8+ T-cells	C3L-00908-T1
CA9	SCT.CPT0086350004_CD8..T.cells	0.0108992	CPT0086350004_CD8..T.cells	CPT0086350004	CD8..T.cells	0.0108992	CD8+ T-cells	C3L-00908-T1
PCSK6	SCT.CPT0086350004_CD8..T.cells	0.0544959	CPT0086350004_CD8..T.cells	CPT0086350004	CD8..T.cells	0.0544959	CD8+ T-cells	C3L-00908-T1
CP	SCT.CPT0086350004_CD4..T.cells	0.401813	CPT0086350004_CD4..T.cells	CPT0086350004	CD4..T.cells	0.401813	CD4+ T-cells	C3L-00908-T1
CA9	SCT.CPT0086350004_CD4..T.cells	0.0120846	CPT0086350004_CD4..T.cells	CPT0086350004	CD4..T.cells	0.0120846	CD4+ T-cells	C3L-00908-T1
PCSK6	SCT.CPT0086350004_CD4..T.cells	0.0785498	CPT0086350004_CD4..T.cells	CPT0086350004	CD4..T.cells	0.0785498	CD4+ T-cells	C3L-00908-T1
CP	SCT.CPT0086350004_Myofibroblasts	2.52381	CPT0086350004_Myofibroblasts	CPT0086350004	Myofibroblasts	2.52381	Myofibroblasts	C3L-00908-T1
CA9	SCT.CPT0086350004_Myofibroblasts	0.0952381	CPT0086350004_Myofibroblasts	CPT0086350004	Myofibroblasts	0.0952381	Myofibroblasts	C3L-00908-T1
PCSK6	SCT.CPT0086350004_Myofibroblasts	0.380952	CPT0086350004_Myofibroblasts	CPT0086350004	Myofibroblasts	0.380952	Myofibroblasts	C3L-00908-T1
CP	SCT.CPT0086350004_B.cells	0.62963	CPT0086350004_B.cells	CPT0086350004	B.cells	0.62963	B-cells	C3L-00908-T1
CA9	SCT.CPT0086350004_B.cells	0	CPT0086350004_B.cells	CPT0086350004	B.cells	0	B-cells	C3L-00908-T1
PCSK6	SCT.CPT0086350004_B.cells	0.0740741	CPT0086350004_B.cells	CPT0086350004	B.cells	0.0740741	B-cells	C3L-00908-T1
CP	SCT.CPT0086350004_Endothelial.cells	1.32432	CPT0086350004_Endothelial.cells	CPT0086350004	Endothelial.cells	1.32432	Endothelial cells	C3L-00908-T1
CA9	SCT.CPT0086350004_Endothelial.cells	0.108108	CPT0086350004_Endothelial.cells	CPT0086350004	Endothelial.cells	0.108108	Endothelial cells	C3L-00908-T1
PCSK6	SCT.CPT0086350004_Endothelial.cells	0.297297	CPT0086350004_Endothelial.cells	CPT0086350004	Endothelial.cells	0.297297	Endothelial cells	C3L-00908-T1
CP	SCT.CPT0086350004_Fibroblasts	6.15385	CPT0086350004_Fibroblasts	CPT0086350004	Fibroblasts	6.15385	Fibroblasts	C3L-00908-T1
CA9	SCT.CPT0086350004_Fibroblasts	0.153846	CPT0086350004_Fibroblasts	CPT0086350004	Fibroblasts	0.153846	Fibroblasts	C3L-00908-T1
PCSK6	SCT.CPT0086350004_Fibroblasts	4.61538	CPT0086350004_Fibroblasts	CPT0086350004	Fibroblasts	4.61538	Fibroblasts	C3L-00908-T1
CP	SCT.CPT0086820004_Tumor.cells	2.57552	CPT0086820004_Tumor.cells	CPT0086820004	Tumor.cells	2.57552	Tumor cells	C3L-01313-T1
CA9	SCT.CPT0086820004_Tumor.cells	0.296305	CPT0086820004_Tumor.cells	CPT0086820004	Tumor.cells	0.296305	Tumor cells	C3L-01313-T1
PCSK6	SCT.CPT0086820004_Tumor.cells	4.6649	CPT0086820004_Tumor.cells	CPT0086820004	Tumor.cells	4.6649	Tumor cells	C3L-01313-T1
CP	SCT.CPT0086820004_Macrophages	0.27907	CPT0086820004_Macrophages	CPT0086820004	Macrophages	0.27907	Macrophages	C3L-01313-T1
CA9	SCT.CPT0086820004_Macrophages	0.0372093	CPT0086820004_Macrophages	CPT0086820004	Macrophages	0.0372093	Macrophages	C3L-01313-T1
PCSK6	SCT.CPT0086820004_Macrophages	0.4	CPT0086820004_Macrophages	CPT0086820004	Macrophages	0.4	Macrophages	C3L-01313-T1
CP	SCT.CPT0086820004_Endothelial.cells	1.0625	CPT0086820004_Endothelial.cells	CPT0086820004	Endothelial.cells	1.0625	Endothelial cells	C3L-01313-T1
CA9	SCT.CPT0086820004_Endothelial.cells	0.125	CPT0086820004_Endothelial.cells	CPT0086820004	Endothelial.cells	0.125	Endothelial cells	C3L-01313-T1
PCSK6	SCT.CPT0086820004_Endothelial.cells	2.4375	CPT0086820004_Endothelial.cells	CPT0086820004	Endothelial.cells	2.4375	Endothelial cells	C3L-01313-T1
CP	SCT.CPT0086820004_Fibroblasts	2.08824	CPT0086820004_Fibroblasts	CPT0086820004	Fibroblasts	2.08824	Fibroblasts	C3L-01313-T1
CA9	SCT.CPT0086820004_Fibroblasts	0.323529	CPT0086820004_Fibroblasts	CPT0086820004	Fibroblasts	0.323529	Fibroblasts	C3L-01313-T1
PCSK6	SCT.CPT0086820004_Fibroblasts	3.58824	CPT0086820004_Fibroblasts	CPT0086820004	Fibroblasts	3.58824	Fibroblasts	C3L-01313-T1

## Sheet: F2b.Barplot
ensembl_gene_id	entrezgene	external_gene_name	gene_biotype.1	transcript_count.1	description.1	gene_biotype.2	variable	value	sample	sample_text
ENSG00000047457	1356	CP	protein_coding	15	ceruloplasmin [Source:HGNC Symbol;Acc:HGNC:2295]	protein_coding	sample.caki_1_cp_c2_e1	0.207335	caki_1_cp_c2_e1	sh-CP-C2
ENSG00000047457	1356	CP	protein_coding	15	ceruloplasmin [Source:HGNC Symbol;Acc:HGNC:2295]	protein_coding	sample.caki_1_cp_c1_e1	0	caki_1_cp_c1_e1	sh-CP-C1
ENSG00000047457	1356	CP	protein_coding	15	ceruloplasmin [Source:HGNC Symbol;Acc:HGNC:2295]	protein_coding	sample.caki_1_control_e1	12.1033	caki_1_control_e1	sh-NT1
ENSG00000047457	1356	CP	protein_coding	15	ceruloplasmin [Source:HGNC Symbol;Acc:HGNC:2295]	protein_coding	sample.dr_caki_1_rna	10.8004	dr_caki_1_rna	sh-NT2

## Sheet: F2c
x_plot	y_plot	foldchange_type	external_gene_name	FDR	logFC
11.1275	3.35496	Up (2114)	TBX3	0.000441606	11.1275
11.7198	3.35496	Up (2114)	KIF1A	0.000441606	11.7198
10.1086	3.35496	Up (2114)	SFMBT2	0.000441606	10.1086
9.76588	3.35496	Up (2114)	EBF3	0.000441606	9.76588
10.5245	3.35496	Up (2114)	GATA4	0.000441606	10.5245
10.1278	3.35496	Up (2114)	LINGO1	0.000441606	10.1278
9.97515	3.35496	Up (2114)	ID4	0.000441606	9.97515
10.414	3.35496	Up (2114)	EPB41L3	0.000441606	10.414
7.62622	3.35496	Up (2114)	CXADR	0.000441606	7.62622
12.8847	3.35496	Up (2114)	DPYSL5	0.000441606	12.8847
9.63751	3.35496	Up (2114)	HOXD13	0.000441606	9.63751
7.9811	3.35496	Up (2114)	HEY1	0.000441606	7.9811
9.22617	3.35496	Up (2114)	BCL11A	0.000441606	9.22617
9.90433	3.35496	Up (2114)	AUTS2	0.000441606	9.90433
14.8294	3.35496	Up (2114)	IRS4	0.000441606	14.8294
8.42322	3.35496	Up (2114)	RGMA	0.000441606	8.42322
12.5106	3.35496	Up (2114)	TMEM132E	0.000441606	12.5106
10.7707	3.35496	Up (2114)	MYO1D	0.000441606	10.7707
8.4606	3.35496	Up (2114)	EPHA7	0.000441606	8.4606
9.42226	3.35496	Up (2114)	FZD8	0.000441606	9.42226
8.31065	3.35496	Up (2114)	IGFBP2	0.000441606	8.31065
11.6924	3.35496	Up (2114)	TBX1	0.000441606	11.6924
7.33958	3.35496	Up (2114)	PLXNA2	0.000441606	7.33958
7.9547	3.35496	Up (2114)	NR2F1	0.000441606	7.9547
6.90423	3.35496	Up (2114)	PAX6	0.000441606	6.90423
9.31298	3.35496	Up (2114)	CHDH	0.000441606	9.31298
15.0026	3.35496	Up (2114)	KCTD15	0.000441606	15.0026
6.74176	3.35496	Up (2114)	FLT4	0.000441606	6.74176
7.50037	3.35496	Up (2114)	SLC35F1	0.000441606	7.50037
8.654	3.35496	Up (2114)	KIF26A	0.000441606	8.654
7.75037	3.35496	Up (2114)	ALX4	0.000441606	7.75037
8.80484	3.35496	Up (2114)	HEY2	0.000441606	8.80484
15.0887	3.35496	Up (2114)	DMKN	0.000441606	15.0887
8.13977	3.35496	Up (2114)	MATK	0.000441606	8.13977
7.60106	3.35496	Up (2114)	BMP6	0.000441606	7.60106
10.1008	3.35496	Up (2114)	BMP7	0.000441606	10.1008
7.63533	3.35496	Up (2114)	ARL10	0.000441606	7.63533
8.85649	3.35496	Up (2114)	UNC5B	0.000441606	8.85649
8.20283	3.35496	Up (2114)	FAT3	0.000441606	8.20283
6.14871	3.35496	Up (2114)	CBX2	0.000441606	6.14871
14.5993	3.35496	Up (2114)	SMOC1	0.000441606	14.5993
6.91205	3.35496	Up (2114)	ADGRA2	0.000441606	6.91205
8.64836	3.35496	Up (2114)	PRKCB	0.000441606	8.64836
6.69612	3.35496	Up (2114)	NTN1	0.000441606	6.69612
9.03475	3.35496	Up (2114)	POU3F2	0.000441606	9.03475
14.5926	3.35496	Up (2114)	FOXF2	0.000441606	14.5926
7.91167	3.35496	Up (2114)	CCDC8	0.000441606	7.91167
7.78747	3.35496	Up (2114)	PCSK6	0.000441606	7.78747
8.51109	3.35496	Up (2114)	PCDH10	0.000441606	8.51109
9.79446	3.35496	Up (2114)	CDKN2B	0.000441606	9.79446
7.68084	3.35496	Up (2114)	ZIC2	0.000441606	7.68084
7.51189	3.35496	Up (2114)	SOBP	0.000441606	7.51189
9.34603	3.35496	Up (2114)	IGSF9B	0.000441606	9.34603
6.51096	3.35496	Up (2114)	RADX	0.000441606	6.51096
14.6229	3.35496	Up (2114)	CELF2	0.000441606	14.6229
7.58082	3.35496	Up (2114)	LRRC4B	0.000441606	7.58082
11.6077	3.35496	Up (2114)	CCND2	0.000441606	11.6077
11.21	3.35496	Up (2114)	SORCS1	0.000441606	11.21
14.9801	3.35496	Up (2114)	ZIC3	0.000441606	14.9801
8.0665	3.35496	Up (2114)	LPAR3	0.000441606	8.0665
8.63907	3.35496	Up (2114)	PHYHD1	0.000441606	8.63907
6.40346	3.32952	Up (2114)	COLEC12	0.00046825	6.40346
6.59026	3.32952	Up (2114)	NKX2-5	0.00046825	6.59026
11.3986	3.32952	Up (2114)	GPC4	0.00046825	11.3986
15.8342	3.32952	Up (2114)	CDKN2A	0.00046825	15.8342
6.39637	3.32952	Up (2114)	VASH1	0.00046825	6.39637
5.70752	3.32952	Up (2114)	CADM1	0.00046825	5.70752
11.1457	3.32952	Up (2114)	FOXF1	0.00046825	11.1457
11.0221	3.32952	Up (2114)	HS6ST2	0.00046825	11.0221
13.8191	3.32952	Up (2114)	GPC3	0.00046825	13.8191
7.09068	3.32952	Up (2114)	GALNT16	0.00046825	7.09068
14.7348	3.32952	Up (2114)	NCAM1	0.00046825	14.7348
9.25478	3.32952	Up (2114)	MSI1	0.00046825	9.25478
6.50793	3.32952	Up (2114)	DHRS2	0.00046825	6.50793
13.7557	3.32952	Up (2114)	CDX2	0.00046825	13.7557
7.50558	3.32952	Up (2114)	SYK	0.00046825	7.50558
7.7934	3.32952	Up (2114)	MNX1	0.00046825	7.7934
5.67575	3.32952	Up (2114)	DLX2	0.00046825	5.67575
13.709	3.32952	Up (2114)	MSX2	0.00046825	13.709
13.8199	3.32952	Up (2114)	PDPN	0.00046825	13.8199
8.47249	3.32952	Up (2114)	HRK	0.00046825	8.47249
7.53252	3.32952	Up (2114)	GIPC3	0.00046825	7.53252
10.1624	3.32952	Up (2114)	CNTNAP2	0.00046825	10.1624
7.56971	3.32952	Up (2114)	GAS1	0.00046825	7.56971
10.6665	3.32657	Up (2114)	SH3RF3	0.00047144	10.6665
4.95838	3.31216	Up (2114)	TET1	0.000487351	4.95838
5.32979	3.30999	Up (2114)	FGFR3	0.000489792	5.32979
13.5997	3.3085	Up (2114)	KIT	0.000491478	13.5997
6.15504	3.30762	Up (2114)	RADIL	0.000492465	6.15504
5.93278	3.30762	Up (2114)	TBX2	0.000492465	5.93278
10.5185	3.30762	Up (2114)	EFHD1	0.000492465	10.5185
7.237	3.30727	Up (2114)	LEF1	0.000492869	7.237
5.17212	3.30727	Up (2114)	E2F2	0.000492869	5.17212
6.85156	3.30727	Up (2114)	TP73	0.000492869	6.85156
8.27429	3.29852	Up (2114)	ADRA2C	0.000502898	8.27429
6.87685	3.28775	Up (2114)	MLXIPL	0.000515528	6.87685
6.14785	3.2592	Up (2114)	SDK2	0.000550551	6.14785
14.9443	3.2592	Up (2114)	EN2	0.000550551	14.9443
8.0319	3.2592	Up (2114)	IGDCC3	0.000550551	8.0319
8.81783	3.25342	Up (2114)	ZNF536	0.000557928	8.81783
5.44143	3.23652	Up (2114)	PPM1L	0.000580071	5.44143
13.1889	3.23026	Up (2114)	HS3ST3A1	0.000588496	13.1889
6.56927	3.22692	Up (2114)	LARGE2	0.000593031	6.56927
13.1637	3.22692	Up (2114)	PDZRN3	0.000593031	13.1637
13.1669	3.21573	Up (2114)	MAGEA6	0.000608509	13.1669
5.79866	3.21573	Up (2114)	BMP2	0.000608509	5.79866
13.1563	3.21573	Up (2114)	CKMT1B	0.000608509	13.1563
9.47379	3.20706	Up (2114)	NPTX1	0.000620781	9.47379
7.39087	3.20706	Up (2114)	BARX2	0.000620781	7.39087
11.3593	3.20338	Up (2114)	PRDM16	0.000626071	11.3593
10.1406	3.20194	Up (2114)	RGS16	0.000628147	10.1406
8.3723	3.19781	Up (2114)	MFAP2	0.000634148	8.3723
7.69692	3.18668	Up (2114)	SEMA6D	0.000650604	7.69692
8.09667	3.18666	Up (2114)	GRAMD1B	0.000650635	8.09667
4.65224	3.18666	Up (2114)	COL4A6	0.000650635	4.65224
9.94926	3.17964	Up (2114)	TMEM98	0.000661237	9.94926
7.84842	3.17554	Up (2114)	DACH1	0.000667506	7.84842
13.1861	3.17069	Up (2114)	SALL3	0.000675005	13.1861
7.7516	3.16407	Up (2114)	GATA2	0.000685382	7.7516
12.9151	3.15562	Up (2114)	HMX1	0.000698836	12.9151
7.623	3.15562	Up (2114)	RHBDL3	0.000698836	7.623
10.1915	3.15523	Up (2114)	MAGEA3	0.000699468	10.1915
4.74274	3.15234	Up (2114)	SIX1	0.000704148	4.74274
5.80275	3.15008	Up (2114)	IQGAP2	0.000707808	5.80275
6.02927	3.15008	Up (2114)	GPR27	0.000707808	6.02927
10.0322	3.1438	Up (2114)	EFNA2	0.000718128	10.0322
5.28855	3.143	Up (2114)	NEFL	0.000719448	5.28855
7.27075	3.14103	Up (2114)	ZCCHC12	0.000722712	7.27075
5.20261	3.14103	Up (2114)	CNNM1	0.000722712	5.20261
7.44907	3.14103	Up (2114)	ONECUT3	0.000722712	7.44907
5.83222	3.14103	Up (2114)	EFR3B	0.000722712	5.83222
5.59896	3.1384	Up (2114)	ESRP2	0.00072711	5.59896
4.63868	3.13192	Up (2114)	SEMA6A	0.000738041	4.63868
8.19025	3.13192	Up (2114)	LMX1B	0.000738041	8.19025
10.1243	3.13192	Up (2114)	AL645608.7	0.000738041	10.1243
8.8134	3.1147	Up (2114)	COL2A1	0.000767885	8.8134
9.90252	3.11004	Up (2114)	PKNOX2	0.000776174	9.90252
9.55526	3.10892	Up (2114)	HAND1	0.000778175	9.55526
5.74845	3.1047	Up (2114)	FBLIM1	0.000785783	5.74845
5.09988	3.1047	Up (2114)	EMILIN2	0.000785783	5.09988
9.90662	3.08109	Up (2114)	TRIB2	0.00082967	9.90662
4.3793	3.07667	Up (2114)	NHSL1	0.000838157	4.3793
12.5735	3.07667	Up (2114)	SPSB4	0.000838157	12.5735
7.31907	3.07667	Up (2114)	SPTB	0.000838157	7.31907
6.94208	3.07667	Up (2114)	COBL	0.000838157	6.94208
12.591	3.06106	Up (2114)	CKMT1A	0.000868845	12.591
6.19012	3.0577	Up (2114)	CYP26B1	0.000875589	6.19012
8.26311	3.0577	Up (2114)	LRP2	0.000875589	8.26311
4.87412	3.0577	Up (2114)	PRDM6	0.000875589	4.87412
9.82719	3.05705	Up (2114)	IGFBP5	0.000876892	9.82719
6.93885	3.05705	Up (2114)	ZIC5	0.000876892	6.93885
5.0573	3.05705	Up (2114)	NPAS1	0.000876892	5.0573
4.71945	3.05705	Up (2114)	DUSP9	0.000876892	4.71945
9.82103	3.02918	Up (2114)	LAMC3	0.000935024	9.82103
5.47202	3.02918	Up (2114)	RASGRF2	0.000935024	5.47202
3.69396	3.02847	Up (2114)	CACHD1	0.000936555	3.69396
3.67375	3.02827	Up (2114)	HIC2	0.000936987	3.67375
11.5155	3.02799	Up (2114)	GLUL	0.00093758	11.5155
7.52166	3.01756	Up (2114)	SCUBE1	0.000960374	7.52166
7.03762	3.01478	Up (2114)	LRFN4	0.000966538	7.03762
6.09026	3.00149	Up (2114)	ARHGAP44	0.000996584	6.09026
6.86342	3.00149	Up (2114)	KLRG2	0.000996584	6.86342
9.60615	3.00149	Up (2114)	ECEL1	0.000996584	9.60615
4.63113	3.00149	Up (2114)	NELL2	0.000996584	4.63113
10.2168	3.00149	Up (2114)	SP9	0.000996584	10.2168
6.85362	3.00032	Up (2114)	SLC13A3	0.000999258	6.85362
9.5288	3.00032	Up (2114)	EBF2	0.000999258	9.5288
12.6435	3.00032	Up (2114)	FAM155B	0.000999258	12.6435
7.11539	3.00032	Up (2114)	HUNK	0.000999258	7.11539
5.93825	3.00032	Up (2114)	ONECUT2	0.000999258	5.93825
5.16585	3.00032	Up (2114)	BMP8B	0.000999258	5.16585
6.85283	2.99628	Up (2114)	MAF	0.00100861	6.85283
4.0763	2.99325	Up (2114)	FZD7	0.00101567	4.0763
5.81598	2.99325	Up (2114)	FLI1	0.00101567	5.81598
12.874	2.98808	Up (2114)	ITGA8	0.00102783	12.874
8.82632	2.98175	Up (2114)	WNK2	0.00104291	8.82632
9.10365	2.98175	Up (2114)	ADAMTS17	0.00104291	9.10365
12.2673	2.97935	Up (2114)	MAPK4	0.00104869	12.2673
5.92781	2.97935	Up (2114)	B4GALNT3	0.00104869	5.92781
12.2683	2.97683	Up (2114)	SYT3	0.0010548	12.2683
9.21642	2.97654	Up (2114)	WT1	0.00105549	9.21642
5.5469	2.97654	Up (2114)	RBM20	0.00105549	5.5469
6.66414	2.97625	Up (2114)	HLA-DQB1	0.00105622	6.66414
5.03389	2.97625	Up (2114)	AMOT	0.00105622	5.03389
4.24383	2.97429	Up (2114)	ATP8A1	0.00106098	4.24383
12.413	2.97264	Up (2114)	MAFB	0.00106503	12.413
3.81222	2.97264	Up (2114)	TNRC6C	0.00106503	3.81222
5.81069	2.96703	Up (2114)	ARHGAP20	0.00107886	5.81069
7.01811	2.96266	Up (2114)	GFI1	0.00108977	7.01811
4.02838	2.96266	Up (2114)	DSP	0.00108977	4.02838
12.1063	2.96208	Up (2114)	TMEM108	0.00109123	12.1063
5.24787	2.95777	Up (2114)	ALDH1A2	0.00110212	5.24787
9.12214	2.95777	Up (2114)	ATP1B2	0.00110212	9.12214
5.49383	2.95777	Up (2114)	NOG	0.00110212	5.49383
3.79723	2.95611	Up (2114)	ARHGEF26	0.00110635	3.79723
5.30422	2.95289	Up (2114)	RBP1	0.00111458	5.30422
7.77041	2.95289	Up (2114)	ADCY1	0.00111458	7.77041
5.36876	2.95289	Up (2114)	LIN28B	0.00111458	5.36876
5.06938	2.95289	Up (2114)	BEND4	0.00111458	5.06938
9.32422	2.95289	Up (2114)	SULT4A1	0.00111458	9.32422
7.70449	2.9507	Up (2114)	FOXN4	0.00112021	7.70449
6.41763	2.94611	Up (2114)	EMX1	0.00113212	6.41763
9.418	2.94309	Up (2114)	FOXB1	0.00114001	9.418
6.93162	2.94252	Up (2114)	SLC7A8	0.00114152	6.93162
5.3602	2.94234	Up (2114)	POU4F1	0.00114198	5.3602
7.0072	2.9417	Up (2114)	DLX5	0.00114366	7.0072
12.0676	2.93962	Up (2114)	SOX8	0.00114916	12.0676
7.78266	2.93793	Up (2114)	STUM	0.00115363	7.78266
5.34328	2.93293	Up (2114)	TMEM25	0.001167	5.34328
4.32939	2.93222	Up (2114)	CAND2	0.00116892	4.32939
8.97564	2.92935	Up (2114)	LINC02506	0.00117666	8.97564
8.33982	2.92746	Up (2114)	MN1	0.00118178	8.33982
7.66878	2.92746	Up (2114)	FLT1	0.00118178	7.66878
6.5918	2.92625	Up (2114)	CACNA1G	0.0011851	6.5918
4.1169	2.92625	Up (2114)	SIM2	0.0011851	4.1169
3.396	2.92625	Up (2114)	PRDX2	0.0011851	3.396
4.00419	2.92625	Up (2114)	PARM1	0.0011851	4.00419
7.14277	2.92625	Up (2114)	BCL6B	0.0011851	7.14277
7.73664	2.92625	Up (2114)	TSHZ2	0.0011851	7.73664
8.86389	2.92327	Up (2114)	BTNL9	0.00119325	8.86389
7.94008	2.92047	Up (2114)	LTK	0.00120096	7.94008
9.37162	2.91834	Up (2114)	CAMKV	0.00120687	9.37162
5.50567	2.91834	Up (2114)	RAB11FIP4	0.00120687	5.50567
5.24815	2.91834	Up (2114)	SLIT1	0.00120687	5.24815
5.33715	2.91055	Up (2114)	TENT5C	0.00122871	5.33715
4.9801	2.91055	Up (2114)	GLDC	0.00122871	4.9801
4.39528	2.90532	Up (2114)	RHOU	0.00124359	4.39528
3.85243	2.90149	Up (2114)	PCDH7	0.00125462	3.85243
6.98056	2.89821	Up (2114)	SP8	0.00126411	6.98056
5.92813	2.89804	Up (2114)	SLC43A1	0.00126462	5.92813
4.26773	2.89737	Up (2114)	MYO5C	0.00126658	4.26773
3.69204	2.89217	Up (2114)	NEBL	0.00128184	3.69204
5.56397	2.89187	Up (2114)	SLC4A11	0.00128271	5.56397
7.28563	2.89148	Up (2114)	C14orf132	0.00128385	7.28563
12.2215	2.88922	Up (2114)	SHISA8	0.00129056	12.2215
6.4204	2.88922	Up (2114)	ADGRL3	0.00129056	6.4204
6.90907	2.88922	Up (2114)	NKD2	0.00129056	6.90907
5.22754	2.88912	Up (2114)	ABAT	0.00129088	5.22754
6.58367	2.88727	Up (2114)	NOVA2	0.00129638	6.58367
13.3675	2.87129	Up (2114)	FGF13	0.00134497	13.3675
11.7489	2.8703	Up (2114)	LHX2	0.00134804	11.7489
5.29635	2.86936	Up (2114)	TC2N	0.00135095	5.29635
9.49205	2.86599	Up (2114)	STXBP6	0.00136148	9.49205
4.9375	2.86517	Up (2114)	BRSK2	0.00136406	4.9375
4.21601	2.86517	Up (2114)	LTBP1	0.00136406	4.21601
11.6921	2.86517	Up (2114)	LBX1	0.00136406	11.6921
9.40132	2.86517	Up (2114)	SLC38A3	0.00136406	9.40132
8.99833	2.86114	Up (2114)	ARHGDIG	0.00137676	8.99833
3.81875	2.86114	Up (2114)	DOCK11	0.00137676	3.81875
8.69192	2.85976	Up (2114)	SIX2	0.00138115	8.69192
5.39435	2.8596	Up (2114)	HES4	0.00138164	5.39435
7.65176	2.85804	Up (2114)	WNT10B	0.00138664	7.65176
4.98995	2.84962	Up (2114)	PCDH9	0.00141377	4.98995
3.54151	2.8468	Up (2114)	GREB1L	0.00142298	3.54151
5.93422	2.84678	Up (2114)	COL25A1	0.00142304	5.93422
6.09917	2.83861	Up (2114)	C11orf96	0.00145007	6.09917
4.79158	2.83783	Up (2114)	IFNLR1	0.00145267	4.79158
4.68887	2.83499	Up (2114)	PGF	0.0014622	4.68887
5.24918	2.83432	Up (2114)	REEP1	0.00146447	5.24918
6.7176	2.83414	Up (2114)	FOXP2	0.00146507	6.7176
11.8414	2.83414	Up (2114)	INSM1	0.00146507	11.8414
3.53579	2.83414	Up (2114)	PALD1	0.00146507	3.53579
7.64751	2.83338	Up (2114)	SLC30A3	0.00146764	7.64751
6.58241	2.83267	Up (2114)	MEX3B	0.00147004	6.58241
9.38563	2.83205	Up (2114)	EPHA8	0.00147214	9.38563
3.59459	2.82803	Up (2114)	P2RY1	0.00148583	3.59459
11.7052	2.82791	Up (2114)	SLC6A11	0.00148624	11.7052
3.60198	2.82785	Up (2114)	ENPP1	0.00148647	3.60198
3.70585	2.82711	Up (2114)	FREM2	0.00148898	3.70585
7.19311	2.8268	Up (2114)	KIAA0040	0.00149003	7.19311
5.53773	2.8268	Up (2114)	ASXL3	0.00149003	5.53773
3.44811	2.82416	Up (2114)	ZNF589	0.00149915	3.44811
3.44618	2.82416	Up (2114)	CPS1	0.00149915	3.44618
9.04049	2.82416	Up (2114)	GABRB3	0.00149915	9.04049
6.81606	2.82416	Up (2114)	KLHL41	0.00149915	6.81606
6.39873	2.82416	Up (2114)	NRXN2	0.00149915	6.39873
4.42862	2.8238	Up (2114)	ARID3B	0.00150037	4.42862
11.6421	2.81834	Up (2114)	PAX7	0.00151937	11.6421
5.9917	2.80989	Up (2114)	JAM3	0.00154919	5.9917
3.67336	2.80969	Up (2114)	LRP3	0.00154991	3.67336
9.64944	2.80889	Up (2114)	NRN1	0.00155278	9.64944
5.23637	2.80719	Up (2114)	LYPD1	0.00155888	5.23637
7.06736	2.80719	Up (2114)	OPRD1	0.00155888	7.06736
5.65641	2.80719	Up (2114)	COL9A3	0.00155888	5.65641
11.5973	2.80629	Up (2114)	ELFN1	0.0015621	11.5973
8.87144	2.80534	Up (2114)	ZNF521	0.00156554	8.87144
3.00873	2.80534	Up (2114)	EPHA4	0.00156554	3.00873
3.49921	2.80534	Up (2114)	MED12L	0.00156554	3.49921
5.63423	2.8044	Up (2114)	ERBB4	0.00156891	5.63423
8.53124	2.8044	Up (2114)	BCL11B	0.00156891	8.53124
5.33901	2.8044	Up (2114)	PROX1	0.00156891	5.33901
6.71087	2.80179	Up (2114)	MAFA	0.00157837	6.71087
6.36361	2.80179	Up (2114)	CHD5	0.00157837	6.36361
11.8499	2.8013	Up (2114)	EN1	0.00158016	11.8499
6.41365	2.79571	Up (2114)	LGR5	0.00160063	6.41365
7.67727	2.79485	Up (2114)	PCDH19	0.00160379	7.67727
5.21895	2.79025	Up (2114)	SOCS2	0.00162088	5.21895
5.16582	2.78919	Up (2114)	AMH	0.00162483	5.16582
6.15943	2.78911	Up (2114)	DMBX1	0.00162515	6.15943
8.85166	2.78682	Up (2114)	TSPEAR-AS2	0.00163374	8.85166
7.03564	2.78662	Up (2114)	USH1C	0.00163447	7.03564
3.2998	2.78662	Up (2114)	TGFBR3	0.00163447	3.2998
5.48994	2.78558	Up (2114)	EMID1	0.00163841	5.48994
8.37766	2.78525	Up (2114)	GLB1L2	0.00163964	8.37766
8.97584	2.78313	Up (2114)	SYPL2	0.00164767	8.97584
4.85927	2.78192	Up (2114)	MYCL	0.00165228	4.85927
6.59056	2.78158	Up (2114)	PRRT4	0.00165358	6.59056
5.73651	2.78158	Up (2114)	ADAM11	0.00165358	5.73651
4.48505	2.78158	Up (2114)	NUP62CL	0.00165358	4.48505
5.57787	2.77357	Up (2114)	EFNB3	0.00168432	5.57787
8.47631	2.77346	Up (2114)	CKB	0.00168478	8.47631
4.94337	2.77203	Up (2114)	CRLF1	0.00169032	4.94337
6.25478	2.7705	Up (2114)	LINC01033	0.0016963	6.25478
5.10449	2.77031	Up (2114)	FAM78A	0.00169704	5.10449
3.4648	2.76277	Up (2114)	HOXD10	0.00172677	3.4648
8.79912	2.75649	Up (2114)	OCA2	0.00175192	8.79912
7.22925	2.75584	Up (2114)	DEF6	0.00175451	7.22925
3.38041	2.75133	Up (2114)	WNT5A	0.00177284	3.38041
5.99445	2.75133	Up (2114)	SCN4A	0.00177284	5.99445
6.31964	2.75028	Up (2114)	PLK5	0.00177713	6.31964
6.18326	2.74629	Up (2114)	NWD2	0.00179354	6.18326
7.24338	2.74394	Up (2114)	FAM83G	0.00180328	7.24338
11.9192	2.74394	Up (2114)	PHF21B	0.00180328	11.9192
3.27553	2.74394	Up (2114)	PMAIP1	0.00180328	3.27553
3.2247	2.74284	Up (2114)	NID2	0.00180783	3.2247
3.64183	2.74284	Up (2114)	CDC7	0.00180783	3.64183
3.36363	2.74284	Up (2114)	ARHGEF39	0.00180783	3.36363
3.4272	2.74284	Up (2114)	HES1	0.00180783	3.4272
5.85735	2.74135	Up (2114)	CACNA1C	0.00181406	5.85735
2.80719	2.73785	Up (2114)	ADGRL2	0.00182874	2.80719
5.50247	2.73439	Up (2114)	CEBPA	0.00184338	5.50247
3.48999	2.73362	Up (2114)	SNAI2	0.00184664	3.48999
8.67045	2.7303	Up (2114)	FOXI3	0.00186079	8.67045
9.04494	2.7303	Up (2114)	CUX2	0.00186079	9.04494
6.41943	2.72911	Up (2114)	NKX2-1	0.00186591	6.41943
5.30913	2.72843	Up (2114)	CAMK2B	0.00186885	5.30913
4.03264	2.72408	Up (2114)	SLC16A10	0.00188764	4.03264
5.66823	2.72395	Up (2114)	KLF15	0.00188822	5.66823
5.12931	2.72392	Up (2114)	N4BP3	0.00188835	5.12931
5.5269	2.72392	Up (2114)	SOWAHA	0.00188835	5.5269
5.20671	2.72392	Up (2114)	NSG1	0.00188835	5.20671
11.4204	2.72312	Up (2114)	BARHL2	0.00189184	11.4204
3.73798	2.72295	Up (2114)	FUZ	0.00189255	3.73798
6.37336	2.72184	Up (2114)	CHRD	0.00189739	6.37336
8.54045	2.71565	Up (2114)	LRRTM4	0.00192464	8.54045
3.24788	2.71565	Up (2114)	BCOR	0.00192464	3.24788
5.7699	2.71483	Up (2114)	RNF125	0.00192828	5.7699
4.63126	2.71042	Up (2114)	CGN	0.00194797	4.63126
8.31405	2.71035	Up (2114)	ITPRIPL1	0.00194829	8.31405
5.9199	2.70967	Up (2114)	TMOD1	0.00195134	5.9199
5.76631	2.70497	Up (2114)	MYOM2	0.00197258	5.76631
6.41511	2.70394	Up (2114)	FXYD6	0.00197725	6.41511
2.97997	2.70394	Up (2114)	MDC1	0.00197725	2.97997
8.07941	2.7035	Up (2114)	RTN4RL1	0.00197924	8.07941
6.6227	2.7022	Up (2114)	EOMES	0.00198517	6.6227
10.9065	2.69445	Up (2114)	PLPP4	0.00202092	10.9065
4.57556	2.69445	Up (2114)	RBFOX3	0.00202092	4.57556
4.5487	2.69445	Up (2114)	MDK	0.00202092	4.5487
2.60701	2.6944	Up (2114)	SATB2	0.00202114	2.60701
6.4209	2.6944	Up (2114)	B3GALT1	0.00202114	6.4209
5.38251	2.69194	Up (2114)	AL133325.3	0.00203262	5.38251
8.52393	2.69132	Up (2114)	TRIM71	0.00203553	8.52393
11.0338	2.69059	Up (2114)	KCNJ4	0.00203898	11.0338
5.98905	2.68926	Up (2114)	SOX2	0.00204522	5.98905
3.82339	2.68926	Up (2114)	GPM6B	0.00204522	3.82339
10.8732	2.68926	Up (2114)	KRTAP19-1	0.00204522	10.8732
3.15814	2.68841	Up (2114)	FOXRED2	0.00204924	3.15814
4.90322	2.68717	Up (2114)	ZNF703	0.00205507	4.90322
8.37218	2.68631	Up (2114)	GLB1L3	0.00205918	8.37218
3.36235	2.68535	Up (2114)	DSC3	0.00206373	3.36235
5.91724	2.68467	Up (2114)	DLL1	0.00206693	5.91724
3.7366	2.68308	Up (2114)	CASZ1	0.00207454	3.7366
5.72358	2.67905	Up (2114)	RNF165	0.00209388	5.72358
6.64185	2.67696	Up (2114)	SNCB	0.00210395	6.64185
6.85407	2.67464	Up (2114)	IRX6	0.00211524	6.85407
4.0283	2.6733	Up (2114)	LSR	0.00212179	4.0283
10.8232	2.6733	Up (2114)	GNGT1	0.00212179	10.8232
5.90752	2.67262	Up (2114)	DLX4	0.00212509	5.90752
10.9942	2.67039	Up (2114)	GPR50	0.00213603	10.9942
4.28346	2.6648	Up (2114)	HOXD11	0.0021637	4.28346
8.04479	2.6627	Up (2114)	APCDD1	0.0021742	8.04479
5.43481	2.6627	Up (2114)	DOCK8	0.0021742	5.43481
4.98459	2.6627	Up (2114)	CSPG5	0.0021742	4.98459
3.12566	2.66201	Up (2114)	CDC25A	0.00217768	3.12566
4.03083	2.66201	Up (2114)	EPPK1	0.00217768	4.03083
5.50354	2.65801	Up (2114)	CBFA2T3	0.00219783	5.50354
5.73838	2.65801	Up (2114)	ALPL	0.00219783	5.73838
7.4668	2.65801	Up (2114)	SCN5A	0.00219783	7.4668
8.30879	2.65496	Up (2114)	CNTFR	0.00221328	8.30879
11.4068	2.65378	Up (2114)	EMX2	0.00221933	11.4068
5.50011	2.65178	Up (2114)	SOX21	0.00222954	5.50011
3.22975	2.65176	Up (2114)	C9orf64	0.00222965	3.22975
5.76256	2.65176	Up (2114)	KLC3	0.00222965	5.76256
11.0313	2.65176	Up (2114)	SYT6	0.00222965	11.0313
4.23156	2.65176	Up (2114)	COLGALT2	0.00222965	4.23156
9.6484	2.65176	Up (2114)	UBE2QL1	0.00222965	9.6484
4.79339	2.64971	Up (2114)	ADCY5	0.00224021	4.79339
3.12046	2.64939	Up (2114)	EMP2	0.00224185	3.12046
10.6633	2.64756	Up (2114)	PIK3R5	0.00225132	10.6633
5.5069	2.6453	Up (2114)	PRKCG	0.0022631	5.5069
10.6699	2.64526	Up (2114)	NKX1-2	0.00226327	10.6699
3.24452	2.64526	Up (2114)	GFOD1	0.00226327	3.24452
4.98046	2.64479	Up (2114)	SPTBN2	0.00226573	4.98046
2.60852	2.64479	Up (2114)	CHAF1A	0.00226573	2.60852
3.32414	2.64244	Up (2114)	PODXL	0.00227801	3.32414
3.96917	2.64244	Up (2114)	JAG2	0.00227801	3.96917
8.20586	2.64187	Up (2114)	FGF9	0.00228103	8.20586
9.07564	2.63963	Up (2114)	PAX2	0.00229283	9.07564
2.64388	2.6392	Up (2114)	TBC1D4	0.00229511	2.64388
4.92055	2.6355	Up (2114)	SLC29A2	0.00231475	4.92055
4.03574	2.62941	Up (2114)	PTCHD1	0.00234742	4.03574
11.3393	2.62941	Up (2114)	TCF24	0.00234742	11.3393
4.9527	2.62941	Up (2114)	MAPK8IP2	0.00234742	4.9527
3.31004	2.62941	Up (2114)	HOXA6	0.00234742	3.31004
3.46234	2.62941	Up (2114)	RPS6KL1	0.00234742	3.46234
6.3932	2.62862	Up (2114)	PLAC1	0.00235167	6.3932
5.28222	2.6278	Up (2114)	ICAM5	0.00235615	5.28222
10.567	2.62688	Up (2114)	DLL4	0.00236115	10.567
3.6023	2.62688	Up (2114)	NRCAM	0.00236115	3.6023
4.65731	2.62513	Up (2114)	SLIT2	0.00237067	4.65731
2.89699	2.62513	Up (2114)	ANK3	0.00237069	2.89699
6.16904	2.61756	Up (2114)	SLC30A10	0.00241236	6.16904
6.11073	2.61756	Up (2114)	ESRRB	0.00241236	6.11073
4.80725	2.61756	Up (2114)	EMILIN3	0.00241236	4.80725
5.41184	2.6174	Up (2114)	EPHA3	0.00241323	5.41184
10.5053	2.61699	Up (2114)	SYT17	0.0024155	10.5053
4.33877	2.61699	Up (2114)	ELMO1	0.0024155	4.33877
3.94172	2.61699	Up (2114)	GCH1	0.0024155	3.94172
10.8959	2.6164	Up (2114)	INHBB	0.00241882	10.8959
7.7821	2.6164	Up (2114)	NOS2	0.00241882	7.7821
3.0608	2.61608	Up (2114)	PHGDH	0.00242061	3.0608
7.89719	2.61599	Up (2114)	LINC00491	0.00242111	7.89719
4.51619	2.61599	Up (2114)	DMC1	0.00242111	4.51619
5.93915	2.61516	Up (2114)	PTPRU	0.0024257	5.93915
6.76303	2.614	Up (2114)	KCNG1	0.00243223	6.76303
2.46511	2.60941	Up (2114)	CCNB1IP1	0.00245804	2.46511
5.58527	2.60941	Up (2114)	SLC17A7	0.00245804	5.58527
4.83197	2.60694	Up (2114)	TRPC3	0.00247204	4.83197
7.84473	2.60516	Up (2114)	NPPC	0.00248223	7.84473
8.3703	2.60413	Up (2114)	TSHZ3	0.00248814	8.3703
2.63434	2.60413	Up (2114)	SCD5	0.00248814	2.63434
2.52313	2.60413	Up (2114)	TIAM1	0.00248814	2.52313
4.31618	2.59933	Up (2114)	KCNG3	0.00251574	4.31618
5.64132	2.59917	Up (2114)	RUNX3	0.00251671	5.64132
4.72016	2.59741	Up (2114)	RASIP1	0.0025269	4.72016
10.5346	2.59725	Up (2114)	GBX1	0.00252784	10.5346
5.1164	2.59498	Up (2114)	APOC1	0.0025411	5.1164
5.93868	2.5939	Up (2114)	ROR2	0.0025474	5.93868
5.81396	2.5939	Up (2114)	CHRNA7	0.0025474	5.81396
6.68931	2.59324	Up (2114)	KCNK5	0.0025513	6.68931
10.5225	2.59324	Up (2114)	VIPR1	0.0025513	10.5225
6.57582	2.59016	Up (2114)	SYT7	0.00256945	6.57582
8.87002	2.58938	Up (2114)	ZDHHC22	0.00257409	8.87002
3.21932	2.58684	Up (2114)	FZD3	0.00258914	3.21932
6.17673	2.58684	Up (2114)	ZBTB8B	0.00258914	6.17673
6.42594	2.58587	Up (2114)	RIMS4	0.00259494	6.42594
8.00742	2.58557	Up (2114)	USH1G	0.00259676	8.00742
7.71084	2.57974	Up (2114)	XYLT1	0.00263185	7.71084
6.14459	2.57974	Up (2114)	CBSL	0.00263185	6.14459
4.18981	2.57974	Up (2114)	HEYL	0.00263185	4.18981
4.48057	2.57837	Up (2114)	CILP2	0.00264014	4.48057
7.93828	2.57353	Up (2114)	ZNF423	0.00266974	7.93828
3.85268	2.572	Up (2114)	NR6A1	0.00267918	3.85268
2.93739	2.57194	Up (2114)	AUNIP	0.00267956	2.93739
7.62817	2.57151	Up (2114)	WNT11	0.00268217	7.62817
5.19284	2.5711	Up (2114)	GRID2IP	0.00268475	5.19284
3.32516	2.5711	Up (2114)	DIPK1B	0.00268475	3.32516
4.43912	2.56985	Up (2114)	AC090204.1	0.00269247	4.43912
10.2668	2.56737	Up (2114)	COL19A1	0.00270788	10.2668
4.30804	2.56737	Up (2114)	P3H3	0.00270788	4.30804
3.54326	2.5641	Up (2114)	EFNB2	0.00272836	3.54326
10.2539	2.5641	Up (2114)	ALKAL1	0.00272836	10.2539
5.88807	2.5641	Up (2114)	NXPH4	0.00272836	5.88807
2.53097	2.5641	Up (2114)	PPARGC1B	0.00272836	2.53097
4.86812	2.56048	Up (2114)	OSR2	0.00275116	4.86812
7.89778	2.55993	Up (2114)	DLX6	0.00275467	7.89778
4.02323	2.55391	Up (2114)	AXIN2	0.00279314	4.02323
7.67057	2.55201	Up (2114)	MPPED2	0.00280537	7.67057
2.52538	2.54947	Up (2114)	CPE	0.00282183	2.52538
7.89619	2.54856	Up (2114)	HS3ST3B1	0.00282775	7.89619
6.07977	2.54278	Up (2114)	KCNJ12	0.00286563	6.07977
6.15683	2.54257	Up (2114)	PACSIN1	0.00286701	6.15683
5.35861	2.54175	Up (2114)	INPP5J	0.00287241	5.35861
4.549	2.54048	Up (2114)	NDNF	0.00288082	4.549
4.635	2.53604	Up (2114)	FRMPD3	0.00291042	4.635
4.26752	2.53547	Up (2114)	FBLN5	0.00291426	4.26752
6.20008	2.53494	Up (2114)	KCNJ11	0.00291782	6.20008
3.58463	2.53188	Up (2114)	ASS1	0.00293849	3.58463
10.4792	2.53164	Up (2114)	ONECUT1	0.00294009	10.4792
5.19105	2.52922	Up (2114)	P2RX2	0.0029565	5.19105
4.57236	2.52922	Up (2114)	CCDC3	0.0029565	4.57236
5.5286	2.52911	Up (2114)	TEX45	0.00295729	5.5286
5.24913	2.5262	Up (2114)	HS6ST3	0.00297716	5.24913
6.32204	2.52528	Up (2114)	SLIT3	0.00298344	6.32204
7.85433	2.52497	Up (2114)	NKD1	0.00298561	7.85433
7.52652	2.52413	Up (2114)	INSYN1	0.00299139	7.52652
3.74703	2.52298	Up (2114)	SEMA3D	0.00299931	3.74703
3.58856	2.51645	Up (2114)	ZNF747	0.00304471	3.58856
3.00433	2.51221	Up (2114)	PLCG2	0.00307461	3.00433
4.5998	2.51019	Up (2114)	SLCO5A1	0.00308898	4.5998
3.01039	2.51012	Up (2114)	ACVR2B	0.00308945	3.01039
12.9854	2.50887	Up (2114)	TIMP3	0.00309834	12.9854
10.1768	2.50679	Up (2114)	ANKRD63	0.00311324	10.1768
5.39263	2.50646	Up (2114)	BACH2	0.00311561	5.39263
5.9213	2.50472	Up (2114)	BHMG1	0.00312807	5.9213
3.81732	2.50472	Up (2114)	PPM1E	0.00312807	3.81732
7.53122	2.50231	Up (2114)	PDE9A	0.00314553	7.53122
6.5859	2.50231	Up (2114)	CYP27C1	0.00314553	6.5859
4.66212	2.50231	Up (2114)	CASKIN1	0.00314553	4.66212
5.56411	2.50197	Up (2114)	SKOR1	0.003148	5.56411
3.31986	2.49959	Up (2114)	ZNF620	0.0031653	3.31986
6.0895	2.49881	Up (2114)	C3orf80	0.00317097	6.0895
3.28078	2.49419	Up (2114)	BOC	0.00320483	3.28078
5.57871	2.49216	Up (2114)	FOXD3	0.00321991	5.57871
7.79886	2.49216	Up (2114)	CHST8	0.00321991	7.79886
4.48263	2.49216	Up (2114)	NR5A2	0.00321991	4.48263
3.64625	2.49148	Up (2114)	NDRG2	0.00322492	3.64625
4.99452	2.49148	Up (2114)	ADAMTS19	0.00322492	4.99452
4.38568	2.49148	Up (2114)	CECR2	0.00322492	4.38568
10.0773	2.49148	Up (2114)	SERP2	0.00322493	10.0773
5.84644	2.49079	Up (2114)	RBPMS2	0.00323006	5.84644
5.04847	2.49061	Up (2114)	NKAIN1	0.0032314	5.04847
4.41416	2.48797	Up (2114)	ASIC3	0.00325111	4.41416
2.99052	2.4873	Up (2114)	FAM169A	0.00325614	2.99052
2.77104	2.48497	Up (2114)	STON2	0.00327361	2.77104
11.4832	2.48497	Up (2114)	PPP1R16B	0.00327361	11.4832
7.41349	2.48469	Up (2114)	UTS2R	0.00327577	7.41349
4.23228	2.48375	Up (2114)	GALNTL6	0.00328282	4.23228
11.0915	2.48375	Up (2114)	NTRK2	0.00328282	11.0915
2.40088	2.48279	Up (2114)	RHOB	0.00329007	2.40088
7.56816	2.48183	Up (2114)	AC138904.1	0.00329737	7.56816
5.26611	2.48015	Up (2114)	SLC2A4	0.0033102	5.26611
7.78896	2.47845	Up (2114)	PRR35	0.00332317	7.78896
3.79429	2.47845	Up (2114)	DIRAS1	0.00332317	3.79429
10.4963	2.47237	Up (2114)	GSC	0.00337002	10.4963
4.59444	2.46907	Up (2114)	NOL4	0.00339569	4.59444
5.33586	2.46424	Up (2114)	DQX1	0.0034337	5.33586
5.16768	2.46384	Up (2114)	NRTN	0.00343688	5.16768
8.33956	2.46384	Up (2114)	LZTS1	0.00343688	8.33956
8.03927	2.46074	Up (2114)	IRF8	0.00346148	8.03927
4.47461	2.46074	Up (2114)	MCOLN3	0.00346148	4.47461
2.93441	2.46014	Up (2114)	PLCB1	0.00346625	2.93441
3.96493	2.45716	Up (2114)	SH3GL2	0.00349008	3.96493
7.91367	2.45641	Up (2114)	OLIG2	0.00349617	7.91367
9.78597	2.45584	Up (2114)	UTF1	0.00350076	9.78597
2.56937	2.45584	Up (2114)	FANCD2	0.00350076	2.56937
5.53613	2.45584	Up (2114)	PCDH17	0.00350076	5.53613
5.91568	2.45417	Up (2114)	SGSM1	0.00351425	5.91568
5.71336	2.45205	Up (2114)	ARHGAP8	0.00353144	5.71336
2.71623	2.45205	Up (2114)	SPEN	0.00353144	2.71623
7.97326	2.45187	Up (2114)	AL158055.1	0.0035329	7.97326
4.37211	2.45116	Up (2114)	SERPINF1	0.00353866	4.37211
3.74494	2.44815	Up (2114)	CENPV	0.0035633	3.74494
7.55169	2.44814	Up (2114)	RPRM	0.00356335	7.55169
11.754	2.4463	Up (2114)	NPTX2	0.00357853	11.754
3.72308	2.44213	Up (2114)	MEIS1	0.00361299	3.72308
4.81382	2.44126	Up (2114)	LAMP3	0.00362028	4.81382
2.18587	2.44026	Up (2114)	DFFA	0.00362864	2.18587
5.70946	2.44012	Up (2114)	IL17REL	0.00362977	5.70946
4.51871	2.44012	Up (2114)	RASGEF1C	0.00362977	4.51871
3.49449	2.44012	Up (2114)	ZNF391	0.00362977	3.49449
5.04884	2.43968	Up (2114)	ZNF385B	0.00363343	5.04884
2.35181	2.4391	Up (2114)	WDR62	0.00363828	2.35181
5.7135	2.43455	Up (2114)	RORB	0.00367665	5.7135
5.35886	2.43219	Up (2114)	GRIN1	0.00369667	5.35886
9.85015	2.43169	Up (2114)	PIP5K1B	0.00370095	9.85015
4.51746	2.43169	Up (2114)	STOX1	0.00370095	4.51746
4.20704	2.43169	Up (2114)	DOC2A	0.00370095	4.20704
7.46195	2.43169	Up (2114)	DCT	0.00370095	7.46195
7.48509	2.43169	Up (2114)	HPCAL4	0.00370095	7.48509
9.64867	2.42897	Up (2114)	NTN5	0.0037242	9.64867
11.3154	2.42884	Up (2114)	ADAMTS2	0.00372528	11.3154
4.74284	2.42442	Up (2114)	ANO4	0.00376342	4.74284
5.13106	2.42261	Up (2114)	CYP26A1	0.00377908	5.13106
4.45784	2.42261	Up (2114)	JPH3	0.00377908	4.45784
2.89654	2.42122	Up (2114)	MPP2	0.0037912	2.89654
2.47736	2.42021	Up (2114)	HOMER2	0.00380003	2.47736
4.40022	2.41938	Up (2114)	XKR8	0.00380735	4.40022
7.20991	2.41938	Up (2114)	BMP3	0.00380735	7.20991
3.00446	2.41938	Up (2114)	LRRC8C	0.00380735	3.00446
4.92802	2.41938	Up (2114)	WNT3A	0.00380735	4.92802
2.21111	2.4154	Up (2114)	ESPL1	0.00384239	2.21111
5.16133	2.41514	Up (2114)	NEURL1	0.00384467	5.16133
5.48123	2.41418	Up (2114)	PHOSPHO1	0.00385321	5.48123
3.30806	2.4133	Up (2114)	RYR2	0.00386103	3.30806
8.29531	2.4128	Up (2114)	HBQ1	0.00386542	8.29531
3.09804	2.41261	Up (2114)	ISL2	0.00386718	3.09804
2.61496	2.41075	Up (2114)	NUP210	0.00388375	2.61496
5.6901	2.4088	Up (2114)	PAK6	0.00390119	5.6901
5.6901	2.4088	Up (2114)	PAK6	0.00390119	5.6901
5.31577	2.4088	Up (2114)	CD19	0.00390119	5.31577
3.98525	2.40837	Up (2114)	LBH	0.00390508	3.98525
6.08973	2.40814	Up (2114)	HTRA3	0.00390713	6.08973
4.95848	2.40814	Up (2114)	RPL3L	0.00390713	4.95848
10.1781	2.40777	Up (2114)	NT5C1A	0.00391048	10.1781
5.90339	2.40688	Up (2114)	GNG7	0.00391854	5.90339
3.06356	2.40654	Up (2114)	ERFE	0.00392154	3.06356
5.17161	2.40573	Up (2114)	HAP1	0.00392893	5.17161
3.09417	2.40464	Up (2114)	PAIP2B	0.00393874	3.09417
5.69222	2.4014	Up (2114)	CDH7	0.00396823	5.69222
7.54007	2.3958	Up (2114)	KLHL14	0.00401979	7.54007
3.25523	2.39493	Up (2114)	ZSWIM5	0.00402781	3.25523
7.06597	2.39493	Up (2114)	LRRN2	0.00402781	7.06597
4.30547	2.39493	Up (2114)	CYP2D6	0.00402781	4.30547
4.30547	2.39493	Up (2114)	CYP2D6	0.00402781	4.30547
4.30547	2.39493	Up (2114)	CYP2D6	0.00402781	4.30547
3.08165	2.39345	Up (2114)	PLEKHH1	0.00404158	3.08165
6.13983	2.39283	Up (2114)	CACNA1H	0.00404737	6.13983
3.08327	2.39084	Up (2114)	FBLN1	0.00406595	3.08327
2.30656	2.38754	Up (2114)	ANGEL1	0.00409693	2.30656
2.30964	2.38747	Up (2114)	PKMYT1	0.0040976	2.30964
9.45728	2.38733	Up (2114)	HMX3	0.00409895	9.45728
7.28436	2.38733	Up (2114)	SH3RF3-AS1	0.00409895	7.28436
10.6483	2.38648	Up (2114)	LINC01411	0.00410693	10.6483
2.96316	2.38571	Up (2114)	LARGE1	0.00411421	2.96316
3.05889	2.38481	Up (2114)	GLCCI1	0.00412275	3.05889
2.27599	2.38435	Up (2114)	DTNA	0.00412719	2.27599
4.59298	2.3825	Up (2114)	ISM1	0.0041448	4.59298
10.3791	2.3825	Up (2114)	SCN4B	0.0041448	10.3791
3.67755	2.3825	Up (2114)	SH3GL3	0.0041448	3.67755
5.21024	2.3825	Up (2114)	NRG3	0.0041448	5.21024
7.06207	2.3825	Up (2114)	LINC01977	0.0041448	7.06207
3.85856	2.38086	Up (2114)	GPM6A	0.00416048	3.85856
3.49424	2.37819	Up (2114)	NEIL1	0.00418611	3.49424
6.97854	2.37819	Up (2114)	ADAMTS20	0.00418611	6.97854
5.52695	2.37804	Up (2114)	PLPPR3	0.00418753	5.52695
3.8444	2.37736	Up (2114)	SRRM3	0.00419407	3.8444
4.68442	2.37604	Up (2114)	TMEM121B	0.0042069	4.68442
3.66455	2.37583	Up (2114)	CHCHD10	0.00420895	3.66455
7.44894	2.37548	Up (2114)	KCNQ2	0.00421234	7.44894
5.34048	2.37413	Up (2114)	GAL	0.00422544	5.34048
5.3267	2.37413	Up (2114)	AL035446.1	0.00422544	5.3267
5.16796	2.37282	Up (2114)	GJA3	0.00423815	5.16796
6.91049	2.37253	Up (2114)	OTOG	0.00424098	6.91049
4.01654	2.37253	Up (2114)	KAZALD1	0.00424098	4.01654
3.02136	2.37219	Up (2114)	TLE4	0.00424436	3.02136
6.0641	2.36993	Up (2114)	SLC10A4	0.00426652	6.0641
3.87595	2.36904	Up (2114)	ADGRL1	0.00427523	3.87595
4.76847	2.36862	Up (2114)	SMTNL2	0.00427941	4.76847
2.30022	2.36862	Up (2114)	MAPRE2	0.00427941	2.30022
4.45694	2.36752	Up (2114)	CACNA1D	0.00429025	4.45694
6.91074	2.36572	Up (2114)	FAM43B	0.00430806	6.91074
2.62149	2.36529	Up (2114)	ZNF689	0.00431227	2.62149
4.52734	2.36529	Up (2114)	LDLRAD4	0.00431227	4.52734
2.21717	2.36524	Up (2114)	GTSE1	0.00431282	2.21717
6.08067	2.36524	Up (2114)	TESC	0.00431282	6.08067
3.42554	2.36524	Up (2114)	GRHL1	0.00431282	3.42554
2.20723	2.36524	Up (2114)	CSNK1E	0.00431282	2.20723
2.27334	2.36374	Up (2114)	RAD54L	0.00432772	2.27334
9.40211	2.36373	Up (2114)	AL022332.1	0.00432786	9.40211
6.37163	2.3635	Up (2114)	NAP1L3	0.00433017	6.37163
4.01945	2.3623	Up (2114)	PCDH18	0.00434206	4.01945
3.46231	2.3599	Up (2114)	KREMEN1	0.00436615	3.46231
3.88742	2.35865	Up (2114)	ELAVL2	0.00437879	3.88742
9.37694	2.35602	Up (2114)	COLEC11	0.00440539	9.37694
2.24775	2.35602	Up (2114)	ROBO1	0.00440539	2.24775
2.25916	2.35597	Up (2114)	USP11	0.00440584	2.25916
3.78404	2.3538	Up (2114)	ZDHHC11	0.00442789	3.78404
9.30304	2.3538	Up (2114)	CRYGD	0.00442789	9.30304
9.25244	2.35346	Up (2114)	AC010595.1	0.0044314	9.25244
2.80727	2.35137	Up (2114)	NR3C2	0.00445272	2.80727
2.71666	2.35116	Up (2114)	C9orf40	0.0044549	2.71666
2.72433	2.34963	Up (2114)	TCEANC2	0.00447064	2.72433
2.5447	2.34963	Up (2114)	MAP7	0.00447064	2.5447
5.05216	2.34947	Up (2114)	AL008721.1	0.0044723	5.05216
5.61322	2.34795	Up (2114)	MKX	0.00448798	5.61322
4.62801	2.34354	Up (2114)	NAT8L	0.00453376	4.62801
2.49009	2.34354	Up (2114)	GRK3	0.00453376	2.49009
2.55426	2.34354	Up (2114)	BVES	0.00453376	2.55426
5.17769	2.34354	Up (2114)	SHISA7	0.00453376	5.17769
2.78774	2.34161	Up (2114)	CDT1	0.00455392	2.78774
5.18337	2.34074	Up (2114)	PLA2G7	0.00456314	5.18337
4.41947	2.33692	Up (2114)	NR4A3	0.00460341	4.41947
5.48704	2.33466	Up (2114)	SCN3B	0.00462743	5.48704
5.00578	2.33405	Up (2114)	ZNF385C	0.00463391	5.00578
3.60435	2.33405	Up (2114)	SYTL5	0.00463391	3.60435
2.13631	2.32939	Up (2114)	TICRR	0.00468398	2.13631
4.17677	2.32927	Up (2114)	NUDT10	0.00468519	4.17677
2.77398	2.32927	Up (2114)	ADAT2	0.00468519	2.77398
5.05377	2.32733	Up (2114)	EGFLAM	0.00470614	5.05377
9.30648	2.32733	Up (2114)	LUZP2	0.00470614	9.30648
4.12361	2.32733	Up (2114)	AC027307.3	0.00470614	4.12361
3.69521	2.32566	Up (2114)	SRSF12	0.00472437	3.69521
2.7934	2.32566	Up (2114)	SIX4	0.00472437	2.7934
6.97585	2.32526	Up (2114)	CALCB	0.00472871	6.97585
2.31781	2.32365	Up (2114)	SESN3	0.00474625	2.31781
2.16782	2.32365	Up (2114)	MCM5	0.00474625	2.16782
2.25975	2.32075	Up (2114)	TAF4B	0.00477807	2.25975
3.99937	2.32049	Up (2114)	CLEC11A	0.0047809	3.99937
2.97859	2.32049	Up (2114)	ARHGEF4	0.0047809	2.97859
5.02187	2.31975	Up (2114)	COL3A1	0.00478903	5.02187
6.90008	2.31942	Up (2114)	SPDYC	0.00479269	6.90008
2.70652	2.31942	Up (2114)	TXNDC16	0.00479269	2.70652
2.71905	2.3185	Up (2114)	MAST4	0.00480289	2.71905
4.77276	2.31524	Up (2114)	GRIK5	0.00483904	4.77276
4.61941	2.31524	Up (2114)	GNAZ	0.00483904	4.61941
3.23354	2.31433	Up (2114)	SLC47A1	0.00484916	3.23354
3.33705	2.31296	Up (2114)	FZD4	0.0048645	3.33705
6.59324	2.31207	Up (2114)	MGAT3	0.00487455	6.59324
6.80295	2.31176	Up (2114)	KCNJ3	0.00487799	6.80295
2.78881	2.30272	Up (2114)	LONRF3	0.00498063	2.78881
3.13738	2.29986	Up (2114)	PDLIM3	0.00501353	3.13738
5.23841	2.29986	Up (2114)	CARMIL2	0.00501353	5.23841
5.45439	2.29986	Up (2114)	HES7	0.00501353	5.45439
2.26262	2.29874	Up (2114)	NT5DC2	0.00502638	2.26262
3.05172	2.29855	Up (2114)	ID2	0.00502859	3.05172
6.93552	2.29766	Up (2114)	ALOX15B	0.00503892	6.93552
4.14248	2.29728	Up (2114)	ACE	0.00504336	4.14248
5.0108	2.29728	Up (2114)	MEIS3	0.00504336	5.0108
4.84434	2.29545	Up (2114)	COX6B2	0.00506467	4.84434
3.81715	2.29466	Up (2114)	LBX2	0.0050739	3.81715
11.4262	2.29384	Up (2114)	GAS7	0.00508344	11.4262
2.4286	2.29384	Up (2114)	FANCE	0.00508344	2.4286
2.31532	2.29384	Up (2114)	SASS6	0.00508344	2.31532
4.17046	2.29262	Up (2114)	INA	0.00509772	4.17046
4.14991	2.29113	Up (2114)	FAM222A	0.00511524	4.14991
3.30993	2.29054	Up (2114)	HSPA1B	0.00512228	3.30993
9.36662	2.28958	Up (2114)	FOXL2NB	0.00513354	9.36662
2.51275	2.28852	Up (2114)	SYDE2	0.00514611	2.51275
2.15904	2.28337	Up (2114)	SIPA1L1	0.00520748	2.15904
2.11392	2.28304	Up (2114)	POLD1	0.0052115	2.11392
2.68791	2.28227	Up (2114)	PABPC4L	0.00522066	2.68791
2.28441	2.28227	Up (2114)	ZNF74	0.00522066	2.28441
4.34938	2.28208	Up (2114)	CACNA2D2	0.00522295	4.34938
4.66808	2.28208	Up (2114)	AC099489.1	0.00522305	4.66808
4.18974	2.27968	Up (2114)	VSIG2	0.0052519	4.18974
2.19638	2.27912	Up (2114)	MYBL2	0.00525871	2.19638
4.15076	2.27904	Up (2114)	HCN2	0.00525968	4.15076
3.45661	2.27747	Up (2114)	PKN3	0.00527871	3.45661
2.278	2.27747	Up (2114)	FAM234B	0.00527871	2.278
3.79568	2.27616	Up (2114)	RAPGEF4	0.00529463	3.79568
4.04984	2.27616	Up (2114)	SLC27A2	0.00529463	4.04984
2.11816	2.27616	Up (2114)	RAVER2	0.00529463	2.11816
2.42179	2.27616	Up (2114)	ALDH5A1	0.00529463	2.42179
3.56717	2.27357	Up (2114)	CAMSAP3	0.00532641	3.56717
6.112	2.27327	Up (2114)	MYB	0.00533008	6.112
8.97904	2.27327	Up (2114)	AC007128.2	0.00533008	8.97904
6.61898	2.27094	Up (2114)	PDX1	0.0053587	6.61898
10.1461	2.26826	Up (2114)	SCARA5	0.00539186	10.1461
2.74243	2.26826	Up (2114)	SH3PXD2A	0.00539186	2.74243
3.97	2.26597	Up (2114)	CR2	0.00542044	3.97
2.34526	2.26586	Up (2114)	MEIS2	0.00542174	2.34526
5.68196	2.26367	Up (2114)	MYT1	0.00544918	5.68196
2.88595	2.26117	Up (2114)	DOK3	0.00548066	2.88595
4.59584	2.26066	Up (2114)	CNKSR1	0.00548709	4.59584
3.20639	2.2583	Up (2114)	PLEKHA7	0.00551701	3.20639
2.9684	2.25775	Up (2114)	RAPGEF5	0.00552394	2.9684
2.55675	2.25747	Up (2114)	OSBPL6	0.00552748	2.55675
9.00931	2.25741	Up (2114)	AP003900.1	0.00552822	9.00931
2.07907	2.25741	Up (2114)	MCM3	0.00552822	2.07907
3.42416	2.25565	Up (2114)	CSPG4	0.00555067	3.42416
2.15494	2.25548	Up (2114)	JARID2	0.00555287	2.15494
2.20613	2.25479	Up (2114)	HASPIN	0.00556177	2.20613
3.28184	2.25364	Up (2114)	RCAN3	0.0055765	3.28184
6.84356	2.25197	Up (2114)	ZBTB16	0.00559794	6.84356
2.53024	2.25176	Up (2114)	KIF26B	0.00560061	2.53024
4.47834	2.24975	Up (2114)	FOXG1	0.00562669	4.47834
3.14058	2.24894	Up (2114)	ABCA7	0.0056372	3.14058
3.524	2.24894	Up (2114)	FOXD2	0.0056372	3.524
5.58582	2.24894	Up (2114)	CELF5	0.0056372	5.58582
4.16046	2.2482	Up (2114)	RASGEF1B	0.00564673	4.16046
2.72494	2.2482	Up (2114)	MEGF11	0.00564673	2.72494
3.86129	2.2482	Up (2114)	BSN	0.00564673	3.86129
3.88585	2.24794	Up (2114)	ART5	0.00565017	3.88585
4.895	2.24794	Up (2114)	TMPRSS6	0.00565017	4.895
3.15929	2.24794	Up (2114)	RORA	0.00565017	3.15929
6.69627	2.24786	Up (2114)	KCNT1	0.00565117	6.69627
8.85382	2.24575	Up (2114)	SALRNA1	0.00567872	8.85382
2.36424	2.24419	Up (2114)	OCLN	0.00569921	2.36424
5.01337	2.24407	Up (2114)	GABBR2	0.00570073	5.01337
4.43257	2.24407	Up (2114)	NKX2-2	0.00570073	4.43257
2.62132	2.24329	Up (2114)	DLX1	0.00571103	2.62132
2.34125	2.23911	Up (2114)	GNAL	0.00576623	2.34125
2.49865	2.23895	Up (2114)	SCML1	0.00576834	2.49865
8.88391	2.23763	Up (2114)	LINC02163	0.00578585	8.88391
2.53435	2.23763	Up (2114)	GUCY1A1	0.00578585	2.53435
2.85872	2.23763	Up (2114)	CDK5R1	0.00578585	2.85872
8.80353	2.23763	Up (2114)	LCN15	0.00578585	8.80353
8.79246	2.23145	Up (2114)	FGF17	0.00586879	8.79246
2.39945	2.22982	Up (2114)	CPT1A	0.00589081	2.39945
4.3609	2.22979	Up (2114)	INSR	0.00589134	4.3609
2.73088	2.2297	Up (2114)	NKX6-1	0.0058925	2.73088
8.97206	2.22941	Up (2114)	GRID2	0.00589642	8.97206
6.67025	2.22787	Up (2114)	TNFRSF13C	0.00591742	6.67025
10.9995	2.22569	Up (2114)	IGSF21	0.00594718	10.9995
6.67305	2.22422	Up (2114)	HPGD	0.00596734	6.67305
5.67507	2.224	Up (2114)	FP565260.1	0.00597032	5.67507
4.9403	2.224	Up (2114)	LHX9	0.00597032	4.9403
2.89991	2.22292	Up (2114)	REEP2	0.00598524	2.89991
4.15928	2.22292	Up (2114)	AOC3	0.00598524	4.15928
2.13842	2.22103	Up (2114)	MID2	0.00601126	2.13842
2.86675	2.22103	Up (2114)	FAM184A	0.00601126	2.86675
6.5984	2.22103	Up (2114)	SYNGR4	0.00601126	6.5984
3.45297	2.22103	Up (2114)	RNF144A	0.00601126	3.45297
4.43046	2.2198	Up (2114)	RCOR2	0.00602833	4.43046
6.33372	2.21903	Up (2114)	SUSD2	0.00603911	6.33372
11.1784	2.21698	Up (2114)	B3GAT1	0.00606758	11.1784
2.56759	2.21698	Up (2114)	SETD6	0.00606758	2.56759
3.30671	2.21081	Up (2114)	HES6	0.00615447	3.30671
4.51538	2.21062	Up (2114)	ADAMTS8	0.00615721	4.51538
6.69659	2.20958	Up (2114)	STAC2	0.00617189	6.69659
5.13978	2.20767	Up (2114)	WNT6	0.00619916	5.13978
9.14257	2.20743	Up (2114)	C16orf96	0.00620255	9.14257
9.28044	2.20735	Up (2114)	CYS1	0.00620371	9.28044
4.4317	2.20662	Up (2114)	SRCIN1	0.00621409	4.4317
3.84169	2.20319	Up (2114)	IL3RA	0.00626339	3.84169
2.90434	2.20197	Up (2114)	HOXC11	0.00628109	2.90434
6.88297	2.20197	Up (2114)	IGF2	0.00628109	6.88297
13.6897	2.20062	Up (2114)	AFF2	0.00630058	13.6897
2.54467	2.20006	Up (2114)	C15orf39	0.00630875	2.54467
4.85594	2.20006	Up (2114)	GDF7	0.00630875	4.85594
1.91768	2.20006	Up (2114)	NUP188	0.00630875	1.91768
3.67436	2.19934	Up (2114)	PRDM13	0.00631913	3.67436
3.20974	2.19934	Up (2114)	PARP11	0.00631913	3.20974
4.01668	2.19924	Up (2114)	KCNH3	0.00632065	4.01668
6.25489	2.19924	Up (2114)	AC105383.1	0.00632065	6.25489
2.44209	2.19901	Up (2114)	BRD2	0.00632399	2.44209
3.0015	2.1989	Up (2114)	RNF152	0.00632554	3.0015
6.61995	2.19779	Up (2114)	SEMA3G	0.00634183	6.61995
6.63194	2.1977	Up (2114)	LGR6	0.00634302	6.63194
1.9643	2.19626	Up (2114)	UHRF1	0.00636417	1.9643
3.64127	2.19516	Up (2114)	SHISA3	0.00638025	3.64127
2.03496	2.19516	Up (2114)	CDON	0.00638025	2.03496
3.27062	2.19329	Up (2114)	NKX3-2	0.00640778	3.27062
6.55089	2.19325	Up (2114)	ABCC8	0.00640837	6.55089
8.74066	2.19302	Up (2114)	LINC02495	0.00641185	8.74066
2.6403	2.19208	Up (2114)	LIN7A	0.00642565	2.6403
4.83682	2.19063	Up (2114)	NRARP	0.00644726	4.83682
8.56997	2.18912	Up (2114)	C17orf102	0.00646956	8.56997
2.69275	2.18908	Up (2114)	HIRIP3	0.00647026	2.69275
9.29345	2.18837	Up (2114)	TCTE1	0.00648079	9.29345
3.83968	2.18304	Up (2114)	SLC1A3	0.00656087	3.83968
5.50554	2.18304	Up (2114)	RNF43	0.00656087	5.50554
6.55534	2.18304	Up (2114)	SHD	0.00656087	6.55534
2.34873	2.18294	Up (2114)	ZYG11A	0.00656229	2.34873
2.3982	2.18294	Up (2114)	TSC22D3	0.00656229	2.3982
2.72252	2.17827	Up (2114)	SLC22A23	0.00663336	2.72252
4.8692	2.17803	Up (2114)	MESP2	0.00663701	4.8692
2.28685	2.17803	Up (2114)	LIN52	0.00663701	2.28685
9.23851	2.17664	Up (2114)	CCKBR	0.00665827	9.23851
10.0412	2.17412	Up (2114)	PRIMA1	0.00669704	10.0412
9.11809	2.17399	Up (2114)	CD207	0.00669907	9.11809
3.33376	2.17088	Up (2114)	PPP1R3E	0.00674711	3.33376
6.29454	2.17011	Up (2114)	LINC02253	0.00675914	6.29454
5.50155	2.16986	Up (2114)	KCNQ4	0.00676298	5.50155
4.01356	2.16956	Up (2114)	SYT2	0.00676766	4.01356
3.07389	2.16753	Up (2114)	KCNMB4	0.0067994	3.07389
6.30586	2.16543	Up (2114)	PHACTR3	0.00683237	6.30586
1.88311	2.16543	Up (2114)	DZIP1	0.00683237	1.88311
4.4929	2.16543	Up (2114)	AC136475.7	0.00683237	4.4929
4.12904	2.16453	Up (2114)	TMSB15A	0.00684646	4.12904
4.48464	2.16406	Up (2114)	AC121338.2	0.00685394	4.48464
4.93875	2.16377	Up (2114)	LINGO3	0.00685855	4.93875
1.94264	2.16369	Up (2114)	RRP1B	0.00685985	1.94264
2.82953	2.16274	Up (2114)	PTCH1	0.00687478	2.82953
4.19235	2.16159	Up (2114)	KCNH2	0.00689305	4.19235
2.12772	2.16157	Up (2114)	CEP85	0.00689339	2.12772
8.57132	2.1614	Up (2114)	AL354861.3	0.00689605	8.57132
4.37335	2.16124	Up (2114)	TMEM100	0.00689863	4.37335
6.50593	2.16124	Up (2114)	HES2	0.00689863	6.50593
8.78723	2.15956	Up (2114)	ZNF572	0.00692535	8.78723
6.44182	2.15956	Up (2114)	CITED1	0.00692535	6.44182
2.87835	2.1577	Up (2114)	ROBO2	0.00695499	2.87835
3.24531	2.15468	Up (2114)	IL17RB	0.00700363	3.24531
4.70649	2.15468	Up (2114)	NGFR	0.00700363	4.70649
6.3808	2.15468	Up (2114)	CLDN5	0.00700363	6.3808
2.71692	2.15448	Up (2114)	HAUS5	0.00700683	2.71692
5.50194	2.15108	Up (2114)	EDA	0.00706187	5.50194
6.31351	2.15108	Up (2114)	TLX2	0.00706187	6.31351
2.52322	2.1488	Up (2114)	SFMBT1	0.00709899	2.52322
10.3261	2.14824	Up (2114)	CBLN1	0.00710828	10.3261
8.43557	2.1481	Up (2114)	IQCM	0.00711043	8.43557
3.35176	2.14693	Up (2114)	HLA-DRB1	0.00712962	3.35176
4.3487	2.14647	Up (2114)	STAC3	0.00713725	4.3487
8.40439	2.14582	Up (2114)	AC010624.2	0.00714788	8.40439
5.12862	2.14582	Up (2114)	OXCT2	0.00714788	5.12862
3.61298	2.14328	Up (2114)	C3orf70	0.00718988	3.61298
5.17214	2.143	Up (2114)	MAP4K1	0.0071945	5.17214
3.22278	2.143	Up (2114)	CACNB2	0.0071945	3.22278
6.42	2.1429	Up (2114)	ABCG4	0.00719614	6.42
8.3836	2.1429	Up (2114)	FUT3	0.00719614	8.3836
2.24667	2.14179	Up (2114)	DSC2	0.00721451	2.24667
4.22157	2.14152	Up (2114)	FNDC10	0.00721897	4.22157
3.66465	2.14114	Up (2114)	SULF1	0.00722529	3.66465
5.55877	2.14039	Up (2114)	C1QL4	0.00723791	5.55877
2.68445	2.13958	Up (2114)	NAPRT	0.00725142	2.68445
4.12658	2.13879	Up (2114)	USP2	0.00726463	4.12658
1.98307	2.13759	Up (2114)	KLHL23	0.00728472	1.98307
1.98307	2.13759	Up (2114)	KLHL23	0.00728472	1.98307
6.75372	2.13732	Up (2114)	BSPRY	0.0072892	6.75372
2.48555	2.13649	Up (2114)	MSX1	0.00730311	2.48555
2.55069	2.13649	Up (2114)	ZNF714	0.00730311	2.55069
8.37124	2.13442	Up (2114)	FGF8	0.00733796	8.37124
2.42382	2.13442	Up (2114)	VRK1	0.00733796	2.42382
2.04441	2.13442	Up (2114)	TTLL5	0.00733796	2.04441
3.92364	2.13432	Up (2114)	GUCA1B	0.00733976	3.92364
6.8951	2.13432	Up (2114)	GRID1	0.00733976	6.8951
3.65108	2.13122	Up (2114)	NYNRIN	0.00739224	3.65108
5.06138	2.1305	Up (2114)	CRIP3	0.00740464	5.06138
2.27803	2.13038	Up (2114)	AKAP12	0.00740669	2.27803
2.04048	2.13004	Up (2114)	TROAP	0.00741241	2.04048
6.65719	2.12754	Up (2114)	VAX2	0.00745528	6.65719
2.08154	2.12512	Up (2114)	ZNF397	0.00749683	2.08154
1.79491	2.12512	Up (2114)	HMGB3	0.00749683	1.79491
9.78758	2.1238	Up (2114)	MYCN	0.00751975	9.78758
8.87711	2.12366	Up (2114)	GPR101	0.00752211	8.87711
3.1307	2.12274	Up (2114)	FOXC1	0.00753802	3.1307
8.30773	2.12225	Up (2114)	LINC02600	0.00754662	8.30773
4.22377	2.12109	Up (2114)	BICDL2	0.0075668	4.22377
4.58332	2.12084	Up (2114)	FRMPD1	0.00757119	4.58332
3.10928	2.12084	Up (2114)	KCTD12	0.00757119	3.10928
8.30714	2.12004	Up (2114)	URAD	0.00758502	8.30714
2.77191	2.11955	Up (2114)	PPFIA3	0.00759362	2.77191
7.12108	2.11887	Up (2114)	RAI2	0.0076055	7.12108
2.09567	2.11845	Up (2114)	CABIN1	0.00761283	2.09567
2.61854	2.11811	Up (2114)	ARHGEF16	0.00761885	2.61854
1.88123	2.11678	Up (2114)	PHLPP1	0.00764217	1.88123
3.06756	2.11571	Up (2114)	ADGRB3	0.00766103	3.06756
1.9012	2.11538	Up (2114)	MMGT1	0.00766694	1.9012
4.94603	2.11538	Up (2114)	KCND3	0.00766694	4.94603
1.9407	2.11458	Up (2114)	AARS2	0.007681	1.9407
4.16538	2.11408	Up (2114)	FIBIN	0.00768995	4.16538
2.5478	2.11408	Up (2114)	HOXC9	0.00768995	2.5478
1.80981	2.11344	Up (2114)	CDCA7	0.00770123	1.80981
3.2486	2.11344	Up (2114)	VASH2	0.00770123	3.2486
2.17868	2.11161	Up (2114)	SH3BGRL2	0.00773379	2.17868
8.31622	2.11156	Up (2114)	AC099518.1	0.00773466	8.31622
5.96721	2.11156	Up (2114)	GLDN	0.00773466	5.96721
1.93737	2.11087	Up (2114)	PARP2	0.00774701	1.93737
1.96788	2.11073	Up (2114)	KDM7A	0.00774937	1.96788
2.50763	2.10925	Up (2114)	NCR3LG1	0.00777586	2.50763
3.65618	2.10763	Up (2114)	KANK3	0.00780503	3.65618
1.89447	2.10567	Up (2114)	SLC7A2	0.00784022	1.89447
2.67384	2.10567	Up (2114)	DAB2IP	0.00784022	2.67384
3.68329	2.10567	Up (2114)	UNC5C	0.00784022	3.68329
3.58461	2.10501	Up (2114)	WNT5B	0.0078521	3.58461
5.02214	2.10268	Up (2114)	PTPRZ1	0.00789436	5.02214
2.79521	2.10081	Up (2114)	ZNF704	0.00792847	2.79521
6.03784	2.10006	Up (2114)	FBN3	0.00794209	6.03784
6.43802	2.10006	Up (2114)	POU3F1	0.00794218	6.43802
2.15019	2.0995	Up (2114)	L2HGDH	0.00795247	2.15019
1.89765	2.09807	Up (2114)	PSAT1	0.0079787	1.89765
6.39577	2.09628	Up (2114)	LHX8	0.00801154	6.39577
2.06432	2.0958	Up (2114)	ZNF280B	0.00802053	2.06432
2.40121	2.0958	Up (2114)	TOR2A	0.00802053	2.40121
8.93152	2.09548	Up (2114)	PTPN5	0.00802645	8.93152
1.97854	2.09125	Up (2114)	CABLES1	0.00810492	1.97854
2.28338	2.08979	Up (2114)	TMEM38B	0.00813231	2.28338
1.92949	2.08972	Up (2114)	DDX11	0.00813348	1.92949
4.47408	2.08394	Up (2114)	PCDH1	0.00824252	4.47408
6.13621	2.0821	Up (2114)	COL26A1	0.00827743	6.13621
2.04725	2.08097	Up (2114)	DNAJC6	0.00829903	2.04725
3.71554	2.07933	Up (2114)	FHAD1	0.00833047	3.71554
5.32912	2.07815	Up (2114)	AC006254.1	0.00835321	5.32912
1.88467	2.07813	Up (2114)	SUPT16H	0.00835344	1.88467
3.25415	2.07644	Up (2114)	C19orf57	0.00838606	3.25415
6.35823	2.07608	Up (2114)	PI15	0.00839308	6.35823
2.35345	2.07576	Up (2114)	CA8	0.00839916	2.35345
4.05884	2.07576	Up (2114)	RGCC	0.00839916	4.05884
4.56241	2.07438	Up (2114)	ABCG1	0.00842604	4.56241
5.81877	2.07408	Up (2114)	RPRML	0.00843174	5.81877
3.86599	2.07382	Up (2114)	MMP17	0.00843676	3.86599
1.79574	2.07142	Up (2114)	STRBP	0.00848359	1.79574
1.70014	2.07055	Up (2114)	KIF22	0.00850052	1.70014
1.90807	2.06823	Up (2114)	ZBTB34	0.00854616	1.90807
3.98072	2.06808	Up (2114)	HOXD12	0.00854905	3.98072
1.9957	2.06591	Up (2114)	ZGRF1	0.00859193	1.9957
5.39984	2.06591	Up (2114)	IGSF1	0.00859193	5.39984
3.01215	2.06591	Up (2114)	MOB3B	0.00859193	3.01215
6.48359	2.06591	Up (2114)	EPHB1	0.00859193	6.48359
2.99945	2.06269	Up (2114)	GPR137C	0.00865577	2.99945
6.55401	2.06269	Up (2114)	SBK1	0.00865577	6.55401
1.6757	2.06205	Up (2114)	DHX30	0.00866856	1.6757
6.02814	2.06148	Up (2114)	C19orf81	0.00868003	6.02814
2.57041	2.05956	Up (2114)	TBC1D13	0.00871848	2.57041
3.09797	2.05956	Up (2114)	RRAGD	0.00871848	3.09797
3.42718	2.05777	Up (2114)	NEFM	0.00875438	3.42718
2.24155	2.05777	Up (2114)	CIRBP	0.00875438	2.24155
6.29294	2.05701	Up (2114)	CLIC5	0.00876985	6.29294
6.2065	2.05701	Up (2114)	GRIK4	0.00876985	6.2065
2.37307	2.0562	Up (2114)	GALM	0.00878608	2.37307
2.84356	2.05428	Up (2114)	RTN4R	0.00882511	2.84356
3.91368	2.05236	Up (2114)	NOTUM	0.00886427	3.91368
6.23631	2.05236	Up (2114)	ZNF471	0.00886427	6.23631
3.51852	2.05236	Up (2114)	LMOD1	0.00886427	3.51852
5.92413	2.05215	Up (2114)	CABP1	0.00886857	5.92413
4.40895	2.05047	Up (2114)	IL13RA2	0.00890279	4.40895
5.21632	2.05039	Up (2114)	KCNC3	0.00890459	5.21632
6.09523	2.05015	Up (2114)	SLCO2A1	0.00890934	6.09523
3.88342	2.04904	Up (2114)	SYNGR3	0.00893229	3.88342
10.9645	2.04904	Up (2114)	KC877982.1	0.00893229	10.9645
3.7683	2.04904	Up (2114)	TNNT1	0.00893229	3.7683
3.78233	2.04569	Up (2114)	GLI1	0.00900149	3.78233
2.90077	2.04554	Up (2114)	SLC6A8	0.00900457	2.90077
3.4835	2.04316	Up (2114)	WNT9A	0.00905398	3.4835
3.79578	2.04193	Up (2114)	CHST6	0.0090796	3.79578
1.7038	2.04128	Up (2114)	NCAPD3	0.00909335	1.7038
6.01522	2.03818	Up (2114)	HES5	0.00915843	6.01522
11.7333	2.03569	Up (2114)	ADCYAP1R1	0.00921114	11.7333
2.88208	2.03469	Up (2114)	SLITRK5	0.00923221	2.88208
4.23176	2.03331	Up (2114)	HOXC4	0.00926169	4.23176
5.93149	2.03165	Up (2114)	EPHB3	0.00929715	5.93149
6.41313	2.03163	Up (2114)	FNDC1	0.00929751	6.41313
9.35166	2.03	Up (2114)	LINC01976	0.00933246	9.35166
2.15523	2.02977	Up (2114)	SHISAL1	0.00933745	2.15523
4.19692	2.02949	Up (2114)	NOTCH3	0.00934354	4.19692
2.43632	2.02894	Up (2114)	FRRS1	0.0093554	2.43632
5.98677	2.02837	Up (2114)	FBLN2	0.00936769	5.98677
2.39782	2.02751	Up (2114)	GHDC	0.00938628	2.39782
3.4876	2.02486	Up (2114)	KCNN1	0.00944355	3.4876
5.24243	2.02476	Up (2114)	NPNT	0.00944581	5.24243
5.11658	2.02239	Up (2114)	PLCL1	0.00949743	5.11658
2.98775	2.02227	Up (2114)	SUSD5	0.00950006	2.98775
4.63047	2.02173	Up (2114)	GNAO1	0.00951192	4.63047
2.0242	2.01943	Up (2114)	SLAIN1	0.0095625	2.0242
5.69039	2.01791	Up (2114)	HAPLN2	0.00959598	5.69039
1.94499	2.01563	Up (2114)	EXPH5	0.00964657	1.94499
6.15244	2.01563	Up (2114)	SLC24A4	0.00964657	6.15244
3.91098	2.01474	Up (2114)	GNG13	0.00966619	3.91098
3.4682	2.01257	Up (2114)	LTB4R	0.0097147	3.4682
4.68162	2.01253	Up (2114)	HFM1	0.00971562	4.68162
3.65523	2.01124	Up (2114)	EYA2	0.0097445	3.65523
3.05449	2.01124	Up (2114)	SLC44A5	0.0097445	3.05449
6.61694	2.01124	Up (2114)	SLITRK3	0.0097445	6.61694
2.98646	2.01124	Up (2114)	PLIN4	0.00974454	2.98646
4.85864	2.01124	Up (2114)	IRX3	0.00974454	4.85864
2.49274	2.01047	Up (2114)	PSTPIP2	0.00976183	2.49274
3.92293	2.01047	Up (2114)	MDGA2	0.00976183	3.92293
2.06683	2.01047	Up (2114)	CCDC134	0.00976183	2.06683
1.88367	2.01044	Up (2114)	DCLRE1B	0.00976252	1.88367
2.62329	2.01044	Up (2114)	BAMBI	0.00976252	2.62329
3.49866	2.00768	Up (2114)	AL022322.1	0.00982467	3.49866
2.74457	2.00768	Up (2114)	DPF1	0.00982467	2.74457
3.96176	2.0075	Up (2114)	TMEM52	0.00982877	3.96176
3.77065	2.0075	Up (2114)	TTC9	0.00982877	3.77065
2.31508	2.0075	Up (2114)	C1orf226	0.00982877	2.31508
4.51373	2.00622	Up (2114)	MSH4	0.00985769	4.51373
3.13934	2.00622	Up (2114)	RAP1GAP	0.00985769	3.13934
1.77278	2.00599	Up (2114)	CSRP2	0.00986296	1.77278
4.6245	2.00563	Up (2114)	USP44	0.00987128	4.6245
1.8414	2.00563	Up (2114)	ZBTB21	0.00987128	1.8414
1.66105	2.00563	Up (2114)	BUB1B	0.00987128	1.66105
1.78873	2.00429	Up (2114)	EXOSC2	0.00990165	1.78873
1.73833	2.00312	Up (2114)	PSIP1	0.0099285	1.73833
2.04847	2.0025	Up (2114)	CCDC97	0.00994261	2.04847
2.84904	2.00139	Up (2114)	RNF150	0.00996813	2.84904
3.82193	1.99858	Up (2114)	VAX1	0.0100328	3.82193
2.29014	1.99825	Up (2114)	LRCH2	0.0100405	2.29014
4.33472	1.998	Up (2114)	ZDHHC11B	0.0100462	4.33472
5.74192	1.998	Up (2114)	NEUROG2	0.0100462	5.74192
4.45903	1.99662	Up (2114)	LRP1B	0.0100781	4.45903
4.95944	1.99594	Up (2114)	MCIDAS	0.0100939	4.95944
5.50375	1.99587	Up (2114)	LINC01896	0.0100956	5.50375
3.09853	1.99534	Up (2114)	C21orf58	0.0101078	3.09853
1.91677	1.99525	Up (2114)	XRCC2	0.01011	1.91677
2.19303	1.99525	Up (2114)	FAM89A	0.01011	2.19303
2.87739	1.99525	Up (2114)	EPHA6	0.01011	2.87739
2.77983	1.99395	Up (2114)	SIGMAR1	0.0101403	2.77983
2.33765	1.99363	Up (2114)	ARRB2	0.0101477	2.33765
1.75164	1.98884	Up (2114)	AURKB	0.0102603	1.75164
3.7064	1.98706	Up (2114)	LRRC34	0.0103024	3.7064
2.08497	1.98433	Up (2114)	FRAT2	0.0103674	2.08497
2.52797	1.98269	Up (2114)	NMU	0.0104066	2.52797
2.39833	1.98231	Up (2114)	KHDRBS3	0.0104157	2.39833
2.37147	1.98129	Up (2114)	PELI2	0.0104402	2.37147
1.70111	1.98121	Up (2114)	REPS1	0.0104422	1.70111
1.66884	1.98048	Up (2114)	CAD	0.0104597	1.66884
4.30803	1.97799	Up (2114)	RASL10A	0.0105197	4.30803
3.47718	1.97799	Up (2114)	PAX9	0.0105197	3.47718
3.43143	1.97747	Up (2114)	TMEM158	0.0105324	3.43143
5.60208	1.97695	Up (2114)	CACNA1B	0.0105452	5.60208
6.15443	1.97695	Up (2114)	CHRNA3	0.0105452	6.15443
1.5568	1.97399	Up (2114)	AMOTL1	0.0106171	1.5568
1.74844	1.97131	Up (2114)	MIEF1	0.0106828	1.74844
3.12561	1.96984	Up (2114)	SOX5	0.0107192	3.12561
2.61688	1.96984	Up (2114)	BATF3	0.0107192	2.61688
5.94694	1.96791	Up (2114)	NKX2-4	0.0107668	5.94694
2.48238	1.96511	Up (2114)	ZBTB46	0.0108366	2.48238
2.33638	1.96479	Up (2114)	SOX4	0.0108446	2.33638
4.14415	1.9638	Up (2114)	SERTM1	0.0108693	4.14415
2.08623	1.96372	Up (2114)	NECTIN1	0.0108713	2.08623
1.94188	1.96372	Up (2114)	SMARCB1	0.0108713	1.94188
3.3203	1.9616	Up (2114)	SYP	0.0109243	3.3203
1.82195	1.96156	Up (2114)	KLF12	0.0109255	1.82195
1.79788	1.96102	Up (2114)	MBNL3	0.0109391	1.79788
2.09227	1.96102	Up (2114)	GPR63	0.0109391	2.09227
1.84466	1.96095	Up (2114)	NCAPH	0.0109409	1.84466
5.63348	1.96095	Up (2114)	SYN3	0.0109409	5.63348
4.09096	1.96045	Up (2114)	CD4	0.0109535	4.09096
3.14774	1.95968	Up (2114)	CYSRT1	0.0109728	3.14774
2.68149	1.95963	Up (2114)	QRFPR	0.0109741	2.68149
1.58621	1.95756	Up (2114)	UNC13B	0.0110264	1.58621
3.18205	1.95694	Up (2114)	HSD17B6	0.0110422	3.18205
2.59076	1.95105	Up (2114)	DNAH11	0.0111931	2.59076
4.55961	1.95072	Up (2114)	TMEM63C	0.0112015	4.55961
4.11926	1.95015	Up (2114)	NDST4	0.0112163	4.11926
1.87144	1.94876	Up (2114)	ESS2	0.0112522	1.87144
2.00693	1.94856	Up (2114)	BCL2L11	0.0112573	2.00693
2.02686	1.9457	Up (2114)	ZNRF3	0.0113318	2.02686
2.09231	1.94424	Up (2114)	RNFT2	0.0113699	2.09231
3.43171	1.94424	Up (2114)	CHRNB4	0.0113699	3.43171
2.27656	1.94423	Up (2114)	ULBP3	0.0113702	2.27656
2.83216	1.94289	Up (2114)	TMEM266	0.0114054	2.83216
5.49601	1.94289	Up (2114)	SLC6A17	0.0114054	5.49601
2.8312	1.94251	Up (2114)	RALGPS1	0.0114153	2.8312
1.91051	1.94207	Up (2114)	ATF4	0.0114269	1.91051
3.52011	1.94153	Up (2114)	C1orf54	0.0114413	3.52011
1.75248	1.94153	Up (2114)	DDHD1	0.0114413	1.75248
1.70872	1.94153	Up (2114)	PM20D2	0.0114413	1.70872
2.86582	1.94153	Up (2114)	ASPHD2	0.0114413	2.86582
4.81843	1.94153	Up (2114)	PALM	0.0114413	4.81843
2.6921	1.9414	Up (2114)	RPS15	0.0114445	2.6921
2.67529	1.94089	Up (2114)	PPP1R14C	0.0114579	2.67529
1.7865	1.94089	Up (2114)	RASEF	0.0114579	1.7865
2.28161	1.93869	Up (2114)	TRIM9	0.0115162	2.28161
4.0406	1.93846	Up (2114)	FES	0.0115222	4.0406
3.01022	1.93713	Up (2114)	PTCH2	0.0115577	3.01022
3.48857	1.93624	Up (2114)	AC107419.1	0.0115814	3.48857
2.44641	1.93395	Up (2114)	TESK2	0.0116426	2.44641
2.44525	1.93308	Up (2114)	QRICH2	0.011666	2.44525
4.09127	1.93273	Up (2114)	CHRNA4	0.0116753	4.09127
1.95811	1.93263	Up (2114)	PLPP3	0.011678	1.95811
2.43329	1.93237	Up (2114)	EFNB1	0.0116851	2.43329
2.98959	1.92996	Up (2114)	SULT1C4	0.01175	2.98959
1.6961	1.92811	Up (2114)	SKP2	0.0118001	1.6961
1.5814	1.92811	Up (2114)	EYA3	0.0118001	1.5814
2.88873	1.92811	Up (2114)	ELMOD1	0.0118001	2.88873
2.13741	1.92764	Up (2114)	TMTC2	0.0118131	2.13741
5.78922	1.92764	Up (2114)	GASK1A	0.0118131	5.78922
1.54057	1.9254	Up (2114)	RMND5A	0.011874	1.54057
2.87428	1.92458	Up (2114)	HOXA7	0.0118965	2.87428
2.16491	1.92429	Up (2114)	RMI2	0.0119045	2.16491
3.06832	1.92383	Up (2114)	KREMEN2	0.0119172	3.06832
1.93581	1.92326	Up (2114)	TRMT2A	0.0119328	1.93581
3.40324	1.92263	Up (2114)	NXPH3	0.0119502	3.40324
1.87173	1.9225	Up (2114)	WLS	0.0119536	1.87173
2.04712	1.92088	Up (2114)	SAPCD2	0.0119983	2.04712
2.44181	1.92061	Up (2114)	RNF138	0.0120057	2.44181
3.25266	1.91985	Up (2114)	UGT3A2	0.0120268	3.25266
2.50622	1.91868	Up (2114)	ZNF768	0.0120591	2.50622
1.88643	1.91807	Up (2114)	FBXO5	0.0120763	1.88643
2.47216	1.91807	Up (2114)	SYNE3	0.0120763	2.47216
2.75141	1.91726	Up (2114)	GTPBP3	0.0120986	2.75141
1.84898	1.91641	Up (2114)	ZNF24	0.0121225	1.84898
3.513	1.91563	Up (2114)	ZCCHC18	0.0121441	3.513
2.28661	1.91532	Up (2114)	NMNAT2	0.0121528	2.28661
2.08733	1.91532	Up (2114)	SLC13A4	0.0121528	2.08733
1.91632	1.91285	Up (2114)	CDIP1	0.0122223	1.91632
3.41116	1.91167	Up (2114)	RUNX1T1	0.0122556	3.41116
5.33348	1.91138	Up (2114)	FST	0.0122637	5.33348
3.17196	1.91073	Up (2114)	AL133215.2	0.012282	3.17196
2.66655	1.91068	Up (2114)	SGPP2	0.0122836	2.66655
2.56036	1.91068	Up (2114)	ZNF503	0.0122836	2.56036
3.8295	1.91041	Up (2114)	TAS1R1	0.012291	3.8295
5.70804	1.90865	Up (2114)	SOX18	0.0123409	5.70804
2.26363	1.90824	Up (2114)	FAM241A	0.0123526	2.26363
2.65864	1.90821	Up (2114)	CDC45	0.0123534	2.65864
1.99888	1.90821	Up (2114)	ZNF629	0.0123534	1.99888
3.00293	1.90712	Up (2114)	MPZL3	0.0123845	3.00293
3.026	1.90712	Up (2114)	AL356489.2	0.0123845	3.026
1.52305	1.90145	Up (2114)	AGTPBP1	0.0125472	1.52305
4.26448	1.90044	Up (2114)	PRKG1	0.0125766	4.26448
2.99906	1.90011	Up (2114)	OTULINL	0.012586	2.99906
3.93821	1.89811	Up (2114)	EPHA10	0.0126441	3.93821
2.06863	1.89709	Up (2114)	SCML2	0.0126738	2.06863
1.75341	1.89646	Up (2114)	TMEM161A	0.0126923	1.75341
2.2491	1.89646	Up (2114)	PNPLA3	0.0126923	2.2491
3.16698	1.8938	Up (2114)	AC015849.5	0.0127702	3.16698
4.39796	1.89249	Up (2114)	U2AF1L5	0.012809	4.39796
1.86683	1.89186	Up (2114)	LARS2	0.0128274	1.86683
1.80098	1.88993	Up (2114)	BTBD3	0.0128847	1.80098
3.01472	1.88633	Up (2114)	AOC2	0.0129917	3.01472
3.28876	1.88524	Up (2114)	TTN	0.0130246	3.28876
1.47831	1.87961	Up (2114)	LMNB1	0.0131944	1.47831
2.83412	1.87709	Up (2114)	DNAAF3	0.0132713	2.83412
2.61458	1.8767	Up (2114)	ZNF483	0.0132831	2.61458
4.11186	1.8767	Up (2114)	PDE3A	0.0132831	4.11186
1.7185	1.87515	Up (2114)	CDKN3	0.0133305	1.7185
1.7086	1.87378	Up (2114)	DBF4B	0.0133728	1.7086
2.6462	1.87364	Up (2114)	PAQR4	0.013377	2.6462
2.13453	1.87224	Up (2114)	KIF18B	0.0134201	2.13453
2.70712	1.87224	Up (2114)	ARG2	0.0134201	2.70712
3.49912	1.87217	Up (2114)	PAQR6	0.0134224	3.49912
2.63029	1.87195	Up (2114)	KHK	0.0134292	2.63029
1.56821	1.87195	Up (2114)	POLR1E	0.0134292	1.56821
1.62901	1.87038	Up (2114)	NCAPH2	0.0134778	1.62901
4.47465	1.86853	Up (2114)	EBF4	0.0135354	4.47465
1.5441	1.8685	Up (2114)	THOC5	0.0135362	1.5441
1.98936	1.86783	Up (2114)	ULK3	0.0135573	1.98936
1.70199	1.86783	Up (2114)	TSPYL1	0.0135573	1.70199
3.93256	1.8665	Up (2114)	AMHR2	0.0135989	3.93256
2.2063	1.86624	Up (2114)	HIRA	0.0136069	2.2063
3.05467	1.86616	Up (2114)	CELSR3	0.0136096	3.05467
2.10809	1.86616	Up (2114)	YDJC	0.0136096	2.10809
2.8615	1.86616	Up (2114)	KLF9	0.0136096	2.8615
1.83252	1.86616	Up (2114)	NRXN3	0.0136096	1.83252
5.60452	1.8638	Up (2114)	C8orf49	0.0136835	5.60452
2.21306	1.86307	Up (2114)	PPP1R13B	0.0137065	2.21306
6.46523	1.86266	Up (2114)	PTH1R	0.0137195	6.46523
2.24981	1.86266	Up (2114)	CDS1	0.0137195	2.24981
2.41313	1.86227	Up (2114)	PITX1	0.0137318	2.41313
3.59645	1.86095	Up (2114)	PTP4A3	0.0137738	3.59645
2.0107	1.86095	Up (2114)	RPL5	0.0137738	2.0107
3.04543	1.86095	Up (2114)	KCNAB3	0.0137738	3.04543
1.89381	1.8586	Up (2114)	UPF3B	0.0138485	1.89381
5.62459	1.8579	Up (2114)	PDGFRA	0.0138707	5.62459
1.54982	1.85785	Up (2114)	BCS1L	0.0138722	1.54982
2.17105	1.85745	Up (2114)	HOXC13	0.0138852	2.17105
5.73823	1.85658	Up (2114)	PDIA2	0.0139129	5.73823
3.86191	1.85648	Up (2114)	FREM1	0.0139161	3.86191
1.7549	1.85513	Up (2114)	OSGEP	0.0139596	1.7549
2.79257	1.85432	Up (2114)	NGEF	0.0139856	2.79257
3.4358	1.85128	Up (2114)	SLC16A14	0.0140838	3.4358
4.62224	1.8508	Up (2114)	PDZD4	0.0140995	4.62224
1.95364	1.85016	Up (2114)	TRABD	0.0141202	1.95364
2.34704	1.85016	Up (2114)	CBS	0.0141202	2.34704
2.39374	1.84976	Up (2114)	KCNQ5	0.014133	2.39374
1.67935	1.84918	Up (2114)	BEX4	0.0141521	1.67935
5.99988	1.84918	Up (2114)	SCT	0.0141521	5.99988
1.49518	1.84915	Up (2114)	NUP155	0.014153	1.49518
2.99481	1.84905	Up (2114)	ADPRHL1	0.0141562	2.99481
1.64324	1.84889	Up (2114)	C19orf48	0.0141614	1.64324
1.71334	1.84889	Up (2114)	CDKN2C	0.0141615	1.71334
3.52026	1.84548	Up (2114)	DBNDD2	0.0142732	3.52026
1.71959	1.84434	Up (2114)	RCC1	0.0143108	1.71959
1.94452	1.84395	Up (2114)	ADAM22	0.0143234	1.94452
2.62349	1.84278	Up (2114)	FRAT1	0.0143621	2.62349
2.02861	1.84245	Up (2114)	TUB	0.0143732	2.02861
1.78051	1.84232	Up (2114)	SMC1A	0.0143773	1.78051
5.46524	1.8416	Up (2114)	CAV3	0.0144014	5.46524
1.75165	1.84048	Up (2114)	MTHFD1	0.0144383	1.75165
3.87361	1.84048	Up (2114)	SOX7	0.0144383	3.87361
4.12583	1.84048	Up (2114)	ASPDH	0.0144383	4.12583
1.88984	1.83923	Up (2114)	PDE3B	0.01448	1.88984
1.77342	1.8375	Up (2114)	CNTRL	0.0145379	1.77342
1.49608	1.8375	Up (2114)	NSD1	0.0145379	1.49608
1.9326	1.83712	Up (2114)	CCDC117	0.0145505	1.9326
2.23862	1.83692	Up (2114)	HOXC6	0.0145572	2.23862
1.83665	1.83663	Up (2114)	MMACHC	0.0145671	1.83665
2.90212	1.8338	Up (2114)	C8orf34	0.0146623	2.90212
1.63319	1.83215	Up (2114)	PASK	0.014718	1.63319
2.56498	1.83175	Up (2114)	FAM83B	0.0147317	2.56498
3.51477	1.83175	Up (2114)	TFCP2L1	0.0147317	3.51477
2.01555	1.83143	Up (2114)	GINS3	0.0147424	2.01555
1.69968	1.83126	Up (2114)	PXK	0.0147484	1.69968
5.62226	1.8263	Up (2114)	TWIST2	0.0149176	5.62226
4.23478	1.82513	Up (2114)	ATP4A	0.0149578	4.23478
2.55231	1.82486	Up (2114)	GUCY1A2	0.014967	2.55231
2.01184	1.82369	Up (2114)	SEPHS2	0.0150077	2.01184
2.89256	1.82351	Up (2114)	ITPKA	0.0150139	2.89256
3.0012	1.82334	Up (2114)	CNFN	0.0150198	3.0012
2.09105	1.82119	Up (2114)	MAPK12	0.0150943	2.09105
3.09074	1.82093	Up (2114)	CDC42BPG	0.0151034	3.09074
1.71901	1.82045	Up (2114)	XRCC3	0.0151199	1.71901
5.22134	1.82045	Up (2114)	AC069148.1	0.0151199	5.22134
2.01751	1.81952	Up (2114)	PLCXD1	0.0151522	2.01751
3.71362	1.81942	Up (2114)	TJP3	0.0151557	3.71362
1.57304	1.81938	Up (2114)	EPB41	0.0151571	1.57304
3.04342	1.81828	Up (2114)	ISM2	0.0151956	3.04342
2.01057	1.81757	Up (2114)	C22orf46	0.0152205	2.01057
3.2437	1.81403	Up (2114)	AP3B2	0.015345	3.2437
1.54371	1.81403	Up (2114)	MCM7	0.015345	1.54371
1.83747	1.81383	Up (2114)	ACTR3B	0.0153521	1.83747
1.62011	1.81162	Up (2114)	NEK9	0.0154305	1.62011
2.32956	1.80619	Up (2114)	TMEM38A	0.0156247	2.32956
5.7693	1.80619	Up (2114)	SLC6A4	0.0156247	5.7693
2.53175	1.80619	Up (2114)	SYT9	0.0156247	2.53175
3.68872	1.80619	Up (2114)	ZNF488	0.0156247	3.68872
3.26541	1.80619	Up (2114)	HAND2	0.0156247	3.26541
1.83884	1.80417	Up (2114)	SULF2	0.0156974	1.83884
1.82507	1.8039	Up (2114)	DHFR	0.0157072	1.82507
3.64178	1.8029	Up (2114)	ALOXE3	0.0157433	3.64178
1.53635	1.8015	Up (2114)	HDHD5	0.0157944	1.53635
4.98499	1.80065	Up (2114)	TLE2	0.0158251	4.98499
1.49197	1.79987	Up (2114)	TRMU	0.0158536	1.49197
1.81099	1.79817	Up (2114)	ADARB1	0.0159157	1.81099
4.43442	1.79789	Up (2114)	COMP	0.0159262	4.43442
3.88201	1.79725	Up (2114)	ADGRB1	0.0159497	3.88201
3.99872	1.79511	Up (2114)	CDK5R2	0.0160282	3.99872
1.56117	1.79511	Up (2114)	UBR7	0.0160282	1.56117
2.39481	1.79465	Up (2114)	HOXD9	0.0160452	2.39481
3.7301	1.79455	Up (2114)	BRINP3	0.0160491	3.7301
2.4786	1.79371	Up (2114)	PARD6G	0.01608	2.4786
1.81276	1.79371	Up (2114)	FKBP5	0.0160803	1.81276
5.7305	1.79126	Up (2114)	LHX6	0.016171	5.7305
3.33845	1.79078	Up (2114)	DACH2	0.016189	3.33845
1.74956	1.79032	Up (2114)	TONSL	0.016206	1.74956
3.45517	1.79015	Up (2114)	MTUS1	0.0162124	3.45517
1.54859	1.78972	Up (2114)	PCNA	0.0162285	1.54859
1.46248	1.78972	Up (2114)	SMARCC1	0.0162285	1.46248
2.00451	1.78971	Up (2114)	TRAIP	0.0162289	2.00451
1.39263	1.78957	Up (2114)	CDK5RAP2	0.0162342	1.39263
4.02775	1.78842	Up (2114)	CFAP65	0.0162772	4.02775
2.37334	1.78819	Up (2114)	MPP7	0.016286	2.37334
2.91896	1.78719	Up (2114)	RCAN2	0.0163234	2.91896
2.01457	1.78633	Up (2114)	ZNF324B	0.0163557	2.01457
2.41824	1.78496	Up (2114)	RASSF5	0.0164075	2.41824
4.35979	1.78462	Up (2114)	ENHO	0.0164204	4.35979
8.0372	1.78416	Up (2114)	NELL1	0.0164375	8.0372
2.58392	1.78245	Up (2114)	PPM1N	0.0165026	2.58392
4.36099	1.7818	Up (2114)	GNB3	0.0165271	4.36099
5.30649	1.78082	Up (2114)	AL109976.1	0.0165644	5.30649
2.14288	1.78073	Up (2114)	CEP128	0.0165681	2.14288
4.85008	1.77999	Up (2114)	TSKS	0.0165964	4.85008
3.16999	1.7792	Up (2114)	ABLIM2	0.0166266	3.16999
2.12089	1.77725	Up (2114)	PIGH	0.0167012	2.12089
2.97678	1.7766	Up (2114)	DOK6	0.0167264	2.97678
1.72288	1.7766	Up (2114)	ZNF398	0.0167264	1.72288
1.74066	1.7766	Up (2114)	ADAMTS1	0.0167264	1.74066
1.98717	1.77586	Up (2114)	ELOVL2	0.0167546	1.98717
2.49312	1.77344	Up (2114)	HOXA13	0.0168485	2.49312
5.6766	1.77251	Up (2114)	CARMIL3	0.0168844	5.6766
4.30636	1.77051	Up (2114)	MAGEE1	0.0169626	4.30636
2.09083	1.76988	Up (2114)	NDOR1	0.0169873	2.09083
2.33686	1.76888	Up (2114)	PROSER1	0.0170264	2.33686
3.41537	1.76694	Up (2114)	RAB39A	0.0171024	3.41537
1.42952	1.76694	Up (2114)	DR1	0.0171024	1.42952
1.6389	1.76694	Up (2114)	RAD54L2	0.0171024	1.6389
5.56158	1.76654	Up (2114)	NTNG2	0.0171185	5.56158
4.91112	1.76638	Up (2114)	ZNF492	0.0171247	4.91112
2.39325	1.76609	Up (2114)	RAMP1	0.017136	2.39325
2.98224	1.76609	Up (2114)	LTB4R2	0.017136	2.98224
1.56765	1.76609	Up (2114)	TECR	0.017136	1.56765
4.80884	1.76609	Up (2114)	AP000553.1	0.017136	4.80884
1.78638	1.76283	Up (2114)	TUBE1	0.0172651	1.78638
2.62609	1.76252	Up (2114)	F12	0.0172773	2.62609
1.51399	1.76242	Up (2114)	PHF10	0.0172814	1.51399
2.78863	1.76195	Up (2114)	DNASE1L2	0.0173002	2.78863
3.47302	1.76186	Up (2114)	SUSD4	0.0173036	3.47302
1.5948	1.76019	Up (2114)	PITPNB	0.0173703	1.5948
2.56419	1.75938	Up (2114)	GHR	0.0174029	2.56419
5.12811	1.75863	Up (2114)	GABRD	0.0174328	5.12811
2.39559	1.75788	Up (2114)	CLDN15	0.0174628	2.39559
1.6126	1.75743	Up (2114)	RIOK1	0.017481	1.6126
2.82648	1.75743	Up (2114)	ANKRD34A	0.017481	2.82648
1.44576	1.75523	Up (2114)	LRIG2	0.01757	1.44576
1.68569	1.75453	Up (2114)	CEP78	0.0175983	1.68569
2.36408	1.75433	Up (2114)	KDM4D	0.0176064	2.36408
3.35107	1.75433	Up (2114)	RN7SL751P	0.0176064	3.35107
2.28945	1.75047	Up (2114)	ELOVL4	0.0177635	2.28945
2.27318	1.74951	Up (2114)	KDM8	0.0178027	2.27318
1.88907	1.74792	Up (2114)	PATZ1	0.017868	1.88907
1.91232	1.74726	Up (2114)	ALG14	0.0178954	1.91232
3.14051	1.74709	Up (2114)	KLHL32	0.0179025	3.14051
1.54603	1.74703	Up (2114)	CLPB	0.0179049	1.54603
4.05428	1.74673	Up (2114)	NFASC	0.0179172	4.05428
5.31399	1.74673	Up (2114)	WNT8B	0.0179172	5.31399
2.02584	1.74574	Up (2114)	BCL7A	0.0179582	2.02584
3.64356	1.74574	Up (2114)	C8orf34-AS1	0.0179582	3.64356
3.13227	1.74547	Up (2114)	EXTL1	0.0179694	3.13227
4.20496	1.74506	Up (2114)	RENBP	0.0179861	4.20496
2.79022	1.74487	Up (2114)	LINC00337	0.0179939	2.79022
6.53906	1.7445	Up (2114)	CDH11	0.0180093	6.53906
1.56696	1.74398	Up (2114)	POLE	0.0180311	1.56696
3.27505	1.74242	Up (2114)	ACSBG1	0.018096	3.27505
3.56488	1.74154	Up (2114)	FAAH	0.0181327	3.56488
3.04852	1.74042	Up (2114)	CD8A	0.0181795	3.04852
2.93493	1.73987	Up (2114)	ZBTB7C	0.0182023	2.93493
2.64003	1.73809	Up (2114)	YJEFN3	0.0182773	2.64003
1.74597	1.73793	Up (2114)	DOLPP1	0.0182841	1.74597
2.68904	1.73719	Up (2114)	OSBP2	0.0183152	2.68904
2.29095	1.73719	Up (2114)	ZADH2	0.0183152	2.29095
1.74952	1.73707	Up (2114)	PCYOX1L	0.0183202	1.74952
4.59527	1.73618	Up (2114)	FAM71E1	0.0183578	4.59527
1.96682	1.73355	Up (2114)	RPA2	0.0184691	1.96682
3.13366	1.73343	Up (2114)	KIF5A	0.0184744	3.13366
1.60804	1.73338	Up (2114)	RANBP1	0.0184765	1.60804
1.54712	1.73332	Up (2114)	C19orf25	0.0184793	1.54712
1.48206	1.73332	Up (2114)	CHAF1B	0.0184793	1.48206
1.6324	1.7314	Up (2114)	KIAA0586	0.018561	1.6324
1.38893	1.73127	Up (2114)	FANCA	0.0185663	1.38893
1.38171	1.73111	Up (2114)	DDAH1	0.0185734	1.38171
2.04449	1.7305	Up (2114)	PRKAR2B	0.0185996	2.04449
1.39717	1.7305	Up (2114)	TSPAN6	0.0185996	1.39717
5.94349	1.73048	Up (2114)	PLXNA4	0.0186001	5.94349
1.40405	1.72715	Up (2114)	TOP3A	0.0187435	1.40405
1.80943	1.72708	Up (2114)	PLCL2	0.0187464	1.80943
1.53852	1.7249	Up (2114)	SLC1A5	0.0188408	1.53852
1.75082	1.72332	Up (2114)	RECQL4	0.0189096	1.75082
1.55916	1.723	Up (2114)	GMCL1	0.0189235	1.55916
3.05319	1.72297	Up (2114)	CLVS2	0.0189248	3.05319
3.28504	1.72171	Up (2114)	TBX6	0.0189798	3.28504
1.77157	1.71822	Up (2114)	PRRG4	0.0191328	1.77157
2.86209	1.71786	Up (2114)	TSPAN7	0.0191486	2.86209
1.35584	1.71786	Up (2114)	RBM15	0.0191486	1.35584
1.36986	1.71786	Up (2114)	GTF3C5	0.0191486	1.36986
2.85983	1.71601	Up (2114)	METTL7A	0.0192305	2.85983
1.4812	1.71548	Up (2114)	NIPAL3	0.0192539	1.4812
1.40739	1.71302	Up (2114)	CCDC85C	0.0193635	1.40739
1.66849	1.71298	Up (2114)	EP300	0.0193653	1.66849
1.74752	1.71287	Up (2114)	SLC37A4	0.0193701	1.74752
4.0717	1.71202	Up (2114)	MYH14	0.0194078	4.0717
3.16029	1.71202	Up (2114)	CATSPERG	0.0194078	3.16029
1.78214	1.71198	Up (2114)	EIF1B	0.0194098	1.78214
1.66142	1.71121	Up (2114)	PCGF6	0.0194443	1.66142
2.68555	1.71121	Up (2114)	CDH3	0.0194443	2.68555
2.89496	1.71038	Up (2114)	CYP27B1	0.0194813	2.89496
3.39364	1.71038	Up (2114)	ZNF829	0.0194813	3.39364
3.30839	1.70868	Up (2114)	CYP4F26P	0.0195576	3.30839
1.68006	1.70765	Up (2114)	TCF7	0.0196041	1.68006
2.91442	1.70677	Up (2114)	ANK1	0.0196441	2.91442
1.50029	1.70672	Up (2114)	ALDH6A1	0.0196464	1.50029
1.96619	1.70629	Up (2114)	BRMS1L	0.0196658	1.96619
2.57325	1.70629	Up (2114)	FAM171A2	0.0196659	2.57325
1.71244	1.70437	Up (2114)	FRAS1	0.0197529	1.71244
2.75769	1.70288	Up (2114)	SYN2	0.0198209	2.75769
1.51154	1.70175	Up (2114)	RHBDD3	0.0198725	1.51154
2.09466	1.70117	Up (2114)	PCLO	0.0198991	2.09466
2.86933	1.70034	Up (2114)	CEL	0.019937	2.86933
3.40366	1.70034	Up (2114)	NPC1L1	0.019937	3.40366
2.1864	1.70034	Up (2114)	AMIGO1	0.019937	2.1864
1.44463	1.70034	Up (2114)	XPNPEP3	0.019937	1.44463
3.41467	1.6982	Up (2114)	STRC	0.0200357	3.41467
1.84916	1.6982	Up (2114)	XYLB	0.0200357	1.84916
5.32192	1.69701	Up (2114)	TMEM155	0.0200905	5.32192
1.34244	1.69602	Up (2114)	KDM6A	0.0201362	1.34244
1.39624	1.69495	Up (2114)	HMGXB4	0.0201859	1.39624
1.55242	1.69329	Up (2114)	TNFRSF11A	0.0202633	1.55242
4.32654	1.69329	Up (2114)	SH2D3C	0.0202633	4.32654
1.77891	1.69254	Up (2114)	ATP7B	0.0202985	1.77891
4.6403	1.69107	Up (2114)	AC012531.4	0.0203671	4.6403
1.84089	1.69051	Up (2114)	TTC38	0.0203936	1.84089
2.35933	1.69016	Up (2114)	P2RY11	0.0204098	2.35933
3.9233	1.68956	Up (2114)	SLC5A5	0.0204379	3.9233
3.51336	1.68663	Up (2114)	CLDND2	0.0205765	3.51336
1.70505	1.68622	Up (2114)	RTL10	0.0205959	1.70505
4.1312	1.6851	Up (2114)	MAB21L1	0.0206489	4.1312
1.76111	1.6851	Up (2114)	ENTPD5	0.0206489	1.76111
1.43287	1.68464	Up (2114)	SLC6A15	0.0206711	1.43287
3.3577	1.6836	Up (2114)	KIAA2012	0.0207204	3.3577
2.29536	1.68303	Up (2114)	TLE3	0.0207476	2.29536
1.67448	1.68284	Up (2114)	WASF1	0.0207569	1.67448
1.57381	1.68284	Up (2114)	C4orf46	0.0207569	1.57381
1.47904	1.68271	Up (2114)	POLE3	0.0207629	1.47904
3.19336	1.68213	Up (2114)	SP6	0.0207906	3.19336
1.71932	1.68207	Up (2114)	THAP7	0.0207936	1.71932
2.44342	1.68207	Up (2114)	VAV1	0.0207936	2.44342
3.37241	1.67965	Up (2114)	C19orf73	0.0209098	3.37241
2.91078	1.6787	Up (2114)	RYR1	0.0209554	2.91078
1.35763	1.67829	Up (2114)	LIG3	0.0209755	1.35763
4.65481	1.67829	Up (2114)	ALDH3A1	0.0209755	4.65481
2.10958	1.67829	Up (2114)	FYN	0.0209755	2.10958
1.63484	1.67829	Up (2114)	ITPR1	0.0209755	1.63484
3.95789	1.67829	Up (2114)	RASGRP2	0.0209755	3.95789
2.14397	1.67769	Up (2114)	LINC01515	0.0210046	2.14397
3.49493	1.67766	Up (2114)	STMND1	0.0210058	3.49493
2.19637	1.67639	Up (2114)	SMAD9	0.0210672	2.19637
1.8774	1.67589	Up (2114)	KLF5	0.0210915	1.8774
2.06203	1.67561	Up (2114)	KIF24	0.0211055	2.06203
1.48808	1.67486	Up (2114)	BCR	0.0211418	1.48808
3.71339	1.67453	Up (2114)	LINC02542	0.0211579	3.71339
2.0033	1.67268	Up (2114)	LIPE	0.0212482	2.0033
1.30782	1.67254	Up (2114)	ATPAF1	0.0212551	1.30782
3.98044	1.67124	Up (2114)	C2CD4C	0.0213188	3.98044
1.33239	1.66996	Up (2114)	POLDIP3	0.0213815	1.33239
2.71632	1.66841	Up (2114)	AL645728.1	0.0214581	2.71632
3.01538	1.66837	Up (2114)	PLCB2	0.0214601	3.01538
5.31659	1.66814	Up (2114)	KCNC1	0.0214716	5.31659
2.61672	1.66801	Up (2114)	DLK2	0.0214779	2.61672
3.1656	1.66801	Up (2114)	WAS	0.0214779	3.1656
2.82909	1.66714	Up (2114)	SLC22A17	0.0215207	2.82909
4.95158	1.6665	Up (2114)	PROK2	0.0215528	4.95158
2.61831	1.66523	Up (2114)	JAM2	0.0216159	2.61831
1.48725	1.66425	Up (2114)	MAGI3	0.0216644	1.48725
2.38712	1.66425	Up (2114)	TMEM150C	0.0216644	2.38712
1.5697	1.66425	Up (2114)	ABCD4	0.0216644	1.5697
2.73473	1.66332	Up (2114)	AC011815.1	0.0217111	2.73473
2.25383	1.66312	Up (2114)	KSR2	0.0217213	2.25383
1.34198	1.66299	Up (2114)	DNMT1	0.0217274	1.34198
1.3425	1.66293	Up (2114)	MBD3	0.0217307	1.3425
1.7933	1.66041	Up (2114)	SF3A1	0.0218571	1.7933
1.32638	1.65817	Up (2114)	PLK1	0.0219702	1.32638
1.51149	1.65796	Up (2114)	IGF2BP1	0.0219808	1.51149
2.92429	1.65582	Up (2114)	CD72	0.0220895	2.92429
1.28697	1.65548	Up (2114)	GTF3C4	0.0221066	1.28697
1.35198	1.65294	Up (2114)	CHD7	0.0222364	1.35198
3.04537	1.65291	Up (2114)	TSLP	0.0222378	3.04537
2.70459	1.65142	Up (2114)	CHRM3	0.022314	2.70459
1.43773	1.65008	Up (2114)	C1orf109	0.0223831	1.43773
3.33308	1.64785	Up (2114)	TMEM74	0.0224983	3.33308
2.79696	1.64578	Up (2114)	FAM229A	0.0226059	2.79696
3.8418	1.64536	Up (2114)	PDLIM4	0.0226278	3.8418
2.4825	1.64483	Up (2114)	MYO3A	0.0226553	2.4825
3.01347	1.64318	Up (2114)	EMILIN1	0.0227418	3.01347
3.197	1.64065	Up (2114)	LRFN1	0.0228743	3.197
4.67012	1.63974	Up (2114)	C22orf15	0.0229222	4.67012
1.86984	1.63974	Up (2114)	PSMC3IP	0.0229222	1.86984
1.49772	1.63889	Up (2114)	DEPDC1	0.0229672	1.49772
3.07181	1.63864	Up (2114)	SYNGR1	0.0229804	3.07181
2.15372	1.63849	Up (2114)	FBXO10	0.0229882	2.15372
5.30224	1.63758	Up (2114)	HTR6	0.0230369	5.30224
1.4778	1.63641	Up (2114)	TUBGCP4	0.0230988	1.4778
1.24536	1.6364	Up (2114)	ELP1	0.0230995	1.24536
3.49523	1.63626	Up (2114)	UCN	0.023107	3.49523
1.42719	1.63535	Up (2114)	KBTBD6	0.0231554	1.42719
1.30121	1.63522	Up (2114)	ASF1B	0.0231623	1.30121
1.40448	1.63492	Up (2114)	MCM6	0.0231781	1.40448
2.43819	1.63395	Up (2114)	PRR3	0.0232301	2.43819
2.68453	1.63395	Up (2114)	DDN	0.0232301	2.68453
2.96854	1.63206	Up (2114)	AC099522.2	0.0233315	2.96854
1.69339	1.63168	Up (2114)	HECW2	0.0233516	1.69339
1.2961	1.63168	Up (2114)	NUP214	0.0233516	1.2961
3.15779	1.63041	Up (2114)	CYP39A1	0.0234202	3.15779
3.84101	1.62641	Up (2114)	PAMR1	0.0236368	3.84101
2.21808	1.62641	Up (2114)	KIF5C	0.0236368	2.21808
1.95093	1.62628	Up (2114)	NLGN1	0.0236439	1.95093
1.27741	1.62591	Up (2114)	PFAS	0.0236642	1.27741
1.7925	1.62321	Up (2114)	CPEB3	0.0238115	1.7925
1.60448	1.62285	Up (2114)	B3GLCT	0.0238314	1.60448
1.86032	1.62261	Up (2114)	POLR2A	0.0238447	1.86032
2.3552	1.62226	Up (2114)	TMC6	0.0238637	2.3552
2.36071	1.62226	Up (2114)	CHTF18	0.0238637	2.36071
2.12144	1.62226	Up (2114)	FAM72B	0.0238637	2.12144
1.62685	1.62226	Up (2114)	ZNF770	0.0238637	1.62685
1.30447	1.62195	Up (2114)	PRR14L	0.0238807	1.30447
1.70788	1.62115	Up (2114)	TFAP4	0.0239249	1.70788
2.24382	1.61906	Up (2114)	ATF3	0.0240406	2.24382
3.10891	1.61879	Up (2114)	DNAAF1	0.0240552	3.10891
5.34263	1.61833	Up (2114)	RET	0.0240808	5.34263
3.18522	1.61784	Up (2114)	TLE6	0.0241079	3.18522
1.70633	1.61777	Up (2114)	HS6ST1	0.0241119	1.70633
1.26295	1.6175	Up (2114)	ALG13	0.0241266	1.26295
2.51973	1.6175	Up (2114)	AC092835.1	0.0241266	2.51973
1.51838	1.6175	Up (2114)	RPP25L	0.0241266	1.51838
1.5566	1.61672	Up (2114)	ADCY3	0.0241702	1.5566
1.86949	1.61498	Up (2114)	ISL1	0.0242672	1.86949
1.5274	1.6144	Up (2114)	SORBS1	0.0242996	1.5274
2.77708	1.61381	Up (2114)	TPPP	0.0243327	2.77708
3.01349	1.61311	Up (2114)	DACT3	0.0243717	3.01349
1.75873	1.61281	Up (2114)	GSTZ1	0.024389	1.75873
1.42893	1.61138	Up (2114)	PLK4	0.0244694	1.42893
2.02505	1.61135	Up (2114)	KRI1	0.0244712	2.02505
4.67077	1.61135	Up (2114)	FOXA3	0.0244712	4.67077
1.82458	1.61052	Up (2114)	DFFB	0.0245175	1.82458
2.11612	1.60978	Up (2114)	EYA1	0.0245594	2.11612
2.91103	1.6092	Up (2114)	EFCAB12	0.0245922	2.91103
3.97231	1.6092	Up (2114)	NFATC4	0.0245922	3.97231
1.43926	1.6087	Up (2114)	PRMT6	0.0246209	1.43926
4.35597	1.60851	Up (2114)	TMEM145	0.0246313	4.35597
3.03982	1.60776	Up (2114)	RIBC2	0.0246738	3.03982
2.61423	1.60775	Up (2114)	GRHL3	0.0246746	2.61423
1.64422	1.60775	Up (2114)	LCMT2	0.0246746	1.64422
2.08661	1.60715	Up (2114)	BEND3	0.0247086	2.08661
2.59031	1.6052	Up (2114)	MMP25	0.0248197	2.59031
1.61277	1.60388	Up (2114)	EME2	0.0248957	1.61277
2.21442	1.60388	Up (2114)	SRGAP3	0.0248957	2.21442
1.87129	1.60388	Up (2114)	STPG1	0.0248957	1.87129
2.87261	1.60313	Up (2114)	TPPP3	0.0249383	2.87261
1.22362	1.60287	Up (2114)	PNN	0.0249535	1.22362
1.41694	1.60287	Up (2114)	TTF2	0.0249535	1.41694
1.55404	1.60164	Up (2114)	FHL1	0.0250241	1.55404
1.99883	1.60164	Up (2114)	ARVCF	0.0250241	1.99883
1.67074	1.60164	Up (2114)	TEDC1	0.0250241	1.67074
2.83174	1.60164	Up (2114)	GABRR2	0.0250241	2.83174
2.78669	1.60164	Up (2114)	GRIN2D	0.0250241	2.78669
1.88262	1.60071	Up (2114)	ST6GALNAC3	0.0250779	1.88262
1.67681	1.60051	Up (2114)	COCH	0.0250892	1.67681
1.2469	1.5998	Up (2114)	MPI	0.0251303	1.2469
1.47841	1.59974	Up (2114)	C22orf39	0.0251337	1.47841
1.86779	1.59974	Up (2114)	ARID3A	0.0251337	1.86779
2.60045	1.59974	Up (2114)	ZNF501	0.0251337	2.60045
1.43318	1.59974	Up (2114)	SLC5A6	0.0251337	1.43318
1.88711	1.59971	Up (2114)	CENPP	0.0251357	1.88711
2.41045	1.59968	Up (2114)	TMC7	0.0251377	2.41045
3.52299	1.59968	Up (2114)	CXCR4	0.0251377	3.52299
1.57179	1.59908	Up (2114)	GSTA4	0.0251721	1.57179
3.9636	1.59595	Up (2114)	ARC	0.025354	3.9636
1.27496	1.59541	Up (2114)	PCNT	0.0253857	1.27496
1.97835	1.59384	Up (2114)	SKIDA1	0.0254778	1.97835
2.63024	1.59321	Up (2114)	IGSF10	0.0255146	2.63024
1.28079	1.59185	Up (2114)	TXLNG	0.0255945	1.28079
3.74163	1.59185	Up (2114)	GPR61	0.0255945	3.74163
1.33047	1.5915	Up (2114)	KAT6A	0.0256152	1.33047
2.48342	1.59149	Up (2114)	NES	0.0256157	2.48342
2.5377	1.59121	Up (2114)	MCF2L	0.0256327	2.5377
1.7442	1.59104	Up (2114)	ZSCAN12	0.0256428	1.7442
2.21154	1.58943	Up (2114)	JPH1	0.0257375	2.21154
1.29133	1.589	Up (2114)	OXA1L	0.025763	1.29133
1.50202	1.58872	Up (2114)	SYNJ1	0.0257795	1.50202
1.37439	1.58811	Up (2114)	AP1B1	0.0258161	1.37439
1.32997	1.58489	Up (2114)	TDP1	0.0260081	1.32997
4.98094	1.58458	Up (2114)	PSG4	0.0260267	4.98094
1.2949	1.58409	Up (2114)	TMED8	0.0260558	1.2949
1.35013	1.58409	Up (2114)	RPUSD3	0.0260558	1.35013
1.77451	1.58409	Up (2114)	ORC1	0.0260558	1.77451
3.723	1.58374	Up (2114)	ST6GALNAC5	0.0260771	3.723
1.71365	1.58367	Up (2114)	ENTR1	0.0260811	1.71365
1.22891	1.58344	Up (2114)	ZBTB10	0.0260953	1.22891
1.64062	1.58339	Up (2114)	KIF7	0.026098	1.64062
1.68769	1.5832	Up (2114)	VGLL3	0.0261093	1.68769
1.59069	1.58202	Up (2114)	HOXA11	0.0261804	1.59069
1.56662	1.5817	Up (2114)	FAM118A	0.0261998	1.56662
1.5417	1.5809	Up (2114)	MCAT	0.0262483	1.5417
2.86529	1.58076	Up (2114)	LINGO2	0.0262567	2.86529
1.93886	1.58019	Up (2114)	DOT1L	0.0262914	1.93886
2.12193	1.57943	Up (2114)	TUBGCP6	0.0263374	2.12193
1.75546	1.57826	Up (2114)	ZNF585B	0.0264083	1.75546
3.21881	1.5775	Up (2114)	GRIP2	0.0264545	3.21881
2.84296	1.5764	Up (2114)	ADGRG2	0.0265217	2.84296
1.60421	1.57434	Up (2114)	SLC27A4	0.0266479	1.60421
1.31793	1.57421	Up (2114)	MRPS26	0.0266557	1.31793
1.5807	1.57421	Up (2114)	TMEM201	0.0266557	1.5807
1.53721	1.57421	Up (2114)	GPHN	0.0266557	1.53721
3.11704	1.57108	Up (2114)	ABHD1	0.0268483	3.11704
3.47448	1.57108	Up (2114)	CACNB4	0.0268483	3.47448
2.88756	1.57009	Up (2114)	HNF1A	0.0269098	2.88756
2.34359	1.56914	Up (2114)	CACNA2D3	0.0269686	2.34359
1.43308	1.56914	Up (2114)	TBP	0.0269686	1.43308
4.91252	1.56914	Up (2114)	OTUD7A	0.0269686	4.91252
2.8411	1.56868	Up (2114)	TSHZ1	0.0269971	2.8411
1.52184	1.56868	Up (2114)	RPRD1A	0.0269971	1.52184
2.52068	1.56868	Up (2114)	LOXL3	0.0269971	2.52068
4.02793	1.56868	Up (2114)	EGR3	0.0269973	4.02793
1.72614	1.56788	Up (2114)	ATXN7L2	0.0270472	1.72614
1.87906	1.56766	Up (2114)	DNAAF2	0.0270609	1.87906
3.37619	1.5672	Up (2114)	SARM1	0.0270893	3.37619
2.39257	1.56696	Up (2114)	FOXA1	0.0271042	2.39257
1.97411	1.5668	Up (2114)	CNTN1	0.0271147	1.97411
1.80285	1.5668	Up (2114)	MCM10	0.0271147	1.80285
2.93845	1.56643	Up (2114)	AC253536.6	0.0271377	2.93845
4.22669	1.56588	Up (2114)	IZUMO1	0.0271716	4.22669
1.38432	1.56558	Up (2114)	EYA4	0.0271909	1.38432
1.97955	1.56402	Up (2114)	LRP5L	0.0272886	1.97955
1.39674	1.56402	Up (2114)	PBX3	0.0272886	1.39674
2.71081	1.56402	Up (2114)	COL24A1	0.0272886	2.71081
1.61739	1.5637	Up (2114)	TAF11	0.0273088	1.61739
3.48728	1.5622	Up (2114)	VWA5B2	0.027403	3.48728
1.72072	1.56016	Up (2114)	ANKRD18B	0.0275323	1.72072
1.65235	1.56014	Up (2114)	RTKN2	0.0275336	1.65235
4.14282	1.56003	Up (2114)	FOXO6	0.0275404	4.14282
4.64685	1.56003	Up (2114)	DAB1	0.0275404	4.64685
2.26056	1.55946	Up (2114)	PRSS16	0.0275764	2.26056
1.55598	1.55914	Up (2114)	EME1	0.0275967	1.55598
2.52146	1.55882	Up (2114)	ENOX1	0.0276175	2.52146
3.06424	1.55882	Up (2114)	FSTL4	0.0276175	3.06424
1.86699	1.55877	Up (2114)	FAXC	0.0276205	1.86699
2.8891	1.5583	Up (2114)	NR4A1	0.0276504	2.8891
1.3458	1.55789	Up (2114)	ZMYND19	0.0276765	1.3458
2.588	1.5565	Up (2114)	BAIAP3	0.0277653	2.588
2.8893	1.55472	Up (2114)	NR1I3	0.0278793	2.8893
3.02855	1.55382	Up (2114)	CHRFAM7A	0.0279372	3.02855
1.8265	1.55277	Up (2114)	SLC29A3	0.0280049	1.8265
1.28535	1.5517	Up (2114)	POLR2F	0.028074	1.28535
2.46361	1.55164	Up (2114)	CHST15	0.0280775	2.46361
1.24596	1.55073	Up (2114)	SRSF5	0.0281366	1.24596
2.48595	1.54909	Up (2114)	SPRY1	0.0282426	2.48595
2.37933	1.54775	Up (2114)	CARNS1	0.0283305	2.37933
2.14079	1.54772	Up (2114)	SDR39U1	0.028332	2.14079
2.06248	1.54772	Up (2114)	ERBB3	0.028332	2.06248
1.39254	1.54653	Up (2114)	DICER1	0.0284099	1.39254
1.47209	1.54558	Up (2114)	CEP72	0.0284718	1.47209
4.59836	1.54558	Up (2114)	AC009108.3	0.0284718	4.59836
1.5283	1.54545	Up (2114)	HOXA5	0.0284804	1.5283
1.79569	1.54436	Up (2114)	ARHGAP19	0.028552	1.79569
2.47191	1.54328	Up (2114)	STXBP5L	0.0286233	2.47191
3.98203	1.54328	Up (2114)	PRSS27	0.0286233	3.98203
1.65402	1.54234	Up (2114)	TMEM107	0.0286853	1.65402
1.53266	1.54086	Up (2114)	MAN1A1	0.0287836	1.53266
1.95272	1.53957	Up (2114)	XK	0.0288692	1.95272
2.32931	1.53943	Up (2114)	PRDM8	0.0288779	2.32931
2.21942	1.53554	Up (2114)	KLF4	0.0291381	2.21942
3.07894	1.53553	Up (2114)	ADAMTS13	0.0291387	3.07894
1.50887	1.53543	Up (2114)	NDUFB10	0.0291455	1.50887
1.37756	1.53518	Up (2114)	ZNF346	0.0291622	1.37756
2.87203	1.53475	Up (2114)	DEGS2	0.0291911	2.87203
1.73492	1.53422	Up (2114)	PCK2	0.029227	1.73492
1.16152	1.53378	Up (2114)	GAPVD1	0.0292567	1.16152
2.54709	1.53378	Up (2114)	DLL3	0.0292567	2.54709
1.24402	1.53378	Up (2114)	UBE2C	0.0292567	1.24402
2.78426	1.5337	Up (2114)	TMEFF2	0.0292619	2.78426
3.04518	1.53362	Up (2114)	YPEL1	0.0292673	3.04518
2.54941	1.53352	Up (2114)	TECTA	0.029274	2.54941
2.38978	1.53254	Up (2114)	RND1	0.0293401	2.38978
1.76248	1.53206	Up (2114)	DHRS11	0.0293722	1.76248
3.71172	1.53206	Up (2114)	CADM2	0.0293722	3.71172
4.34855	1.53159	Up (2114)	RSPO2	0.0294043	4.34855
1.67733	1.53105	Up (2114)	CLSPN	0.0294408	1.67733
4.1907	1.53098	Up (2114)	GFY	0.0294455	4.1907
3.75485	1.53084	Up (2114)	LMO2	0.0294553	3.75485
1.45877	1.53005	Up (2114)	WDR18	0.0295088	1.45877
1.46478	1.52984	Up (2114)	ZNF48	0.0295229	1.46478
4.63172	1.52826	Up (2114)	SLC8A2	0.0296306	4.63172
1.47928	1.52771	Up (2114)	ALKBH1	0.0296678	1.47928
2.2895	1.52718	Up (2114)	SPOCK2	0.0297043	2.2895
1.29915	1.52344	Up (2114)	RABGGTB	0.0299615	1.29915
1.77716	1.52344	Up (2114)	KIAA1958	0.0299615	1.77716
1.15566	1.52344	Up (2114)	CMTR1	0.0299615	1.15566
2.84104	1.52234	Up (2114)	AC007785.3	0.030037	2.84104
1.70047	1.52131	Up (2114)	MTF2	0.0301087	1.70047
1.20669	1.52019	Up (2114)	MAPK1IP1L	0.0301865	1.20669
1.75286	1.51957	Up (2114)	PPAN	0.0302295	1.75286
2.86027	1.51942	Up (2114)	SLC25A21	0.0302396	2.86027
1.37132	1.51805	Up (2114)	METTL17	0.0303356	1.37132
3.43212	1.51705	Up (2114)	UNC13A	0.0304057	3.43212
3.40499	1.517	Up (2114)	ULBP1	0.0304086	3.40499
1.304	1.51594	Up (2114)	GEMIN4	0.0304833	1.304
3.05084	1.51519	Up (2114)	PKDREJ	0.0305357	3.05084
1.27932	1.51371	Up (2114)	SREBF2	0.0306401	1.27932
1.73639	1.51313	Up (2114)	SIMC1	0.0306811	1.73639
1.16986	1.51211	Up (2114)	FMR1	0.0307529	1.16986
2.70395	1.51077	Up (2114)	TTBK1	0.0308481	2.70395
1.34741	1.50899	Up (2114)	PPP1R8	0.0309749	1.34741
1.39454	1.50895	Up (2114)	HADH	0.0309778	1.39454
2.24693	1.50888	Up (2114)	SALL2	0.0309827	2.24693
2.34401	1.50863	Up (2114)	ACADL	0.0310006	2.34401
2.16322	1.50787	Up (2114)	ODC1-DT	0.031055	2.16322
1.34833	1.50637	Up (2114)	COMTD1	0.0311623	1.34833
2.13586	1.50636	Up (2114)	APC2	0.031163	2.13586
1.44237	1.50563	Up (2114)	MECR	0.0312157	1.44237
1.33945	1.50548	Up (2114)	GPAM	0.0312263	1.33945
2.19892	1.50534	Up (2114)	SYT5	0.0312361	2.19892
2.85412	1.5037	Up (2114)	DLEC1	0.0313543	2.85412
1.23795	1.50354	Up (2114)	LIN54	0.031366	1.23795
1.68623	1.50342	Up (2114)	SLC7A1	0.0313749	1.68623
1.56111	1.50173	Up (2114)	SERBP1	0.0314973	1.56111
1.27346	1.50168	Up (2114)	PPP6C	0.0315007	1.27346
1.90535	1.50143	Up (2114)	AC012360.3	0.0315186	1.90535
1.17303	1.50093	Up (2114)	ARIH2	0.031555	1.17303
1.46912	1.50008	Up (2114)	SLC25A17	0.0316169	1.46912
1.5837	1.49932	Up (2114)	RPP25	0.031672	1.5837
1.48839	1.49932	Up (2114)	ZNF142	0.031672	1.48839
1.35976	1.49689	Up (2114)	ZSCAN29	0.0318502	1.35976
1.1796	1.49676	Up (2114)	CDCA8	0.0318593	1.1796
2.06688	1.49646	Up (2114)	RFXAP	0.0318818	2.06688
1.58703	1.49582	Up (2114)	ACTR1B	0.0319284	1.58703
3.71445	1.49474	Up (2114)	CHGA	0.0320079	3.71445
1.16775	1.49354	Up (2114)	NASP	0.0320967	1.16775
2.96759	1.49354	Up (2114)	SLC25A35	0.0320967	2.96759
3.24561	1.49323	Up (2114)	UNC5A	0.0321198	3.24561
1.36911	1.4925	Up (2114)	GPD1L	0.0321734	1.36911
1.69743	1.4913	Up (2114)	POLE2	0.0322626	1.69743
2.8882	1.49056	Up (2114)	TOX2	0.0323175	2.8882
2.61749	1.49024	Up (2114)	RAMP2	0.0323412	2.61749
2.21944	1.48991	Up (2114)	INO80C	0.0323658	2.21944
1.28766	1.48958	Up (2114)	FANCG	0.0323905	1.28766
2.45616	1.48924	Up (2114)	ZBTB32	0.0324162	2.45616
1.3808	1.48855	Up (2114)	NRDE2	0.0324678	1.3808
2.2125	1.48746	Up (2114)	LINC01521	0.0325494	2.2125
1.61492	1.48635	Up (2114)	HOMEZ	0.0326326	1.61492
4.15571	1.48622	Up (2114)	BARX1	0.0326423	4.15571
1.17833	1.4862	Up (2114)	TIMM44	0.0326435	1.17833
1.27679	1.48574	Up (2114)	ZNF326	0.0326785	1.27679
1.27124	1.48526	Up (2114)	PICK1	0.0327144	1.27124
3.24652	1.48526	Up (2114)	MMP11	0.0327144	3.24652
2.71945	1.48526	Up (2114)	IGSF9	0.0327144	2.71945
1.35879	1.48502	Up (2114)	ZNF318	0.0327326	1.35879
2.74582	1.48445	Up (2114)	PLCH2	0.0327757	2.74582
2.56801	1.48327	Up (2114)	PCBP3	0.0328644	2.56801
1.93943	1.48319	Up (2114)	BLM	0.0328705	1.93943
1.23392	1.48319	Up (2114)	NEMP1	0.0328705	1.23392
3.00317	1.4828	Up (2114)	HAS2	0.0329	3.00317
2.79266	1.4828	Up (2114)	ACVR1C	0.0329	2.79266
2.35811	1.48224	Up (2114)	HSD11B2	0.0329426	2.35811
2.39295	1.48209	Up (2114)	CERCAM	0.0329544	2.39295
2.46402	1.48101	Up (2114)	RIMBP3	0.0330359	2.46402
3.24242	1.48013	Up (2114)	AC092687.3	0.0331033	3.24242
1.45305	1.47996	Up (2114)	ZCCHC3	0.0331159	1.45305
1.8642	1.47962	Up (2114)	ZNF738	0.0331422	1.8642
2.54238	1.47954	Up (2114)	CYP2E1	0.0331481	2.54238
3.48588	1.47929	Up (2114)	AMPH	0.0331672	3.48588
2.77869	1.47929	Up (2114)	AL645608.2	0.0331672	2.77869
1.76331	1.47877	Up (2114)	RFLNB	0.0332073	1.76331
1.41747	1.4768	Up (2114)	MGME1	0.033358	1.41747
2.67492	1.47658	Up (2114)	ISYNA1	0.0333751	2.67492
1.40776	1.47622	Up (2114)	UBE2G2	0.0334026	1.40776
2.32381	1.47587	Up (2114)	FZD9	0.0334295	2.32381
1.46305	1.47511	Up (2114)	MED9	0.0334882	1.46305
3.08035	1.47481	Up (2114)	AL445250.1	0.0335109	3.08035
3.77917	1.47481	Up (2114)	CRB2	0.0335109	3.77917
1.27732	1.47481	Up (2114)	ZSCAN30	0.0335109	1.27732
1.65718	1.47449	Up (2114)	MBOAT1	0.0335356	1.65718
1.89288	1.47431	Up (2114)	APLP1	0.0335497	1.89288
4.91589	1.47361	Up (2114)	ERC2	0.0336041	4.91589
2.00488	1.47334	Up (2114)	SLC16A9	0.0336247	2.00488
1.21121	1.4729	Up (2114)	GLRX5	0.0336587	1.21121
1.23357	1.47238	Up (2114)	PTPRG	0.0336992	1.23357
2.54469	1.47238	Up (2114)	GLTPD2	0.0336992	2.54469
1.70104	1.47217	Up (2114)	DYNC2H1	0.0337154	1.70104
1.35352	1.47217	Up (2114)	PGAP1	0.0337154	1.35352
2.69246	1.47206	Up (2114)	CDH26	0.0337244	2.69246
2.16706	1.47142	Up (2114)	MYH3	0.0337738	2.16706
2.28072	1.47028	Up (2114)	SLC25A27	0.0338625	2.28072
3.25653	1.47016	Up (2114)	CCDC189	0.0338716	3.25653
1.47669	1.4701	Up (2114)	WDR76	0.0338769	1.47669
1.86384	1.47007	Up (2114)	GTPBP1	0.0338793	1.86384
2.9343	1.46793	Up (2114)	MYLPF	0.0340463	2.9343
1.49087	1.46793	Up (2114)	PARS2	0.0340463	1.49087
2.5792	1.4665	Up (2114)	NRGN	0.0341587	2.5792
2.54994	1.46648	Up (2114)	PPP1R1A	0.0341602	2.54994
1.59156	1.4653	Up (2114)	TBC1D31	0.0342529	1.59156
1.40266	1.46372	Up (2114)	ANAPC2	0.0343782	1.40266
2.47103	1.46372	Up (2114)	KLF13	0.0343782	2.47103
3.05238	1.46369	Up (2114)	U73166.1	0.0343804	3.05238
1.90597	1.4635	Up (2114)	RNF157	0.034395	1.90597
3.53181	1.46221	Up (2114)	TEX14	0.0344974	3.53181
1.62569	1.46132	Up (2114)	TEDC2	0.0345682	1.62569
1.35862	1.46131	Up (2114)	CNOT10	0.0345691	1.35862
1.25284	1.46063	Up (2114)	NKRF	0.0346237	1.25284
2.83204	1.46046	Up (2114)	AC096887.1	0.0346368	2.83204
2.53879	1.45988	Up (2114)	ATOH7	0.0346831	2.53879
2.3509	1.45741	Up (2114)	ANKRD24	0.0348809	2.3509
2.38394	1.45726	Up (2114)	CCNO	0.0348932	2.38394
3.60663	1.45685	Up (2114)	MAN1C1	0.0349264	3.60663
1.42317	1.45608	Up (2114)	TUBB2B	0.0349877	1.42317
1.93474	1.45603	Up (2114)	EIF4E3	0.0349922	1.93474
1.39215	1.45603	Up (2114)	GCAT	0.0349922	1.39215
1.76793	1.45603	Up (2114)	ZNF585A	0.0349922	1.76793
2.51462	1.45577	Up (2114)	RBP7	0.0350128	2.51462
1.60053	1.45565	Up (2114)	PLPP6	0.035023	1.60053
5.2281	1.45475	Up (2114)	SHANK1	0.035095	5.2281
2.96675	1.45473	Up (2114)	TREX2	0.0350967	2.96675
2.4166	1.45315	Up (2114)	AKAP3	0.035225	2.4166
1.39449	1.45315	Up (2114)	TOE1	0.035225	1.39449
2.17497	1.45289	Up (2114)	EGLN3	0.0352458	2.17497
5.16313	1.45281	Up (2114)	CDH4	0.0352522	5.16313
2.5774	1.45213	Up (2114)	NKPD1	0.0353076	2.5774
1.31994	1.45203	Up (2114)	RABL6	0.0353159	1.31994
2.48349	1.45173	Up (2114)	HIGD1B	0.0353407	2.48349
1.22923	1.45173	Up (2114)	MRPS2	0.0353407	1.22923
1.12096	1.45147	Up (2114)	CCNF	0.0353612	1.12096
2.1464	1.45075	Up (2114)	ZNF362	0.0354203	2.1464
1.61265	1.45073	Up (2114)	KPNA5	0.0354215	1.61265
1.54278	1.45073	Up (2114)	ZNF324	0.0354215	1.54278
3.29713	1.44889	Up (2114)	PGM5	0.0355725	3.29713
1.91365	1.44864	Up (2114)	RIMKLA	0.0355929	1.91365
1.4418	1.44814	Up (2114)	BTBD11	0.0356336	1.4418
1.21049	1.44794	Up (2114)	EWSR1	0.0356504	1.21049
1.36999	1.44788	Up (2114)	FOXO1	0.0356552	1.36999
2.21511	1.44635	Up (2114)	C5AR1	0.035781	2.21511
2.39293	1.44583	Up (2114)	PRKCD	0.0358235	2.39293
1.47557	1.44583	Up (2114)	ZBED4	0.0358235	1.47557
1.12299	1.44568	Up (2114)	CDCA5	0.035836	1.12299
1.40319	1.44467	Up (2114)	EZH2	0.0359197	1.40319
1.2822	1.44453	Up (2114)	TCF20	0.0359308	1.2822
2.19443	1.44373	Up (2114)	PPP2R3B	0.0359977	2.19443
4.22764	1.44361	Up (2114)	AC007325.2	0.0360069	4.22764
1.87048	1.4436	Up (2114)	EPOP	0.0360082	1.87048
2.38708	1.4435	Up (2114)	GAL3ST4	0.0360165	2.38708
2.16863	1.44327	Up (2114)	ENO3	0.0360355	2.16863
1.1256	1.44281	Up (2114)	KIFC1	0.0360739	1.1256
2.37202	1.44281	Up (2114)	LYG1	0.0360739	2.37202
3.25261	1.44281	Up (2114)	FGFR2	0.0360739	3.25261
2.10363	1.44243	Up (2114)	WDR63	0.0361054	2.10363
1.14876	1.44243	Up (2114)	SORT1	0.0361054	1.14876
1.83533	1.44214	Up (2114)	TGIF2	0.0361292	1.83533
1.23872	1.44206	Up (2114)	ZKSCAN8	0.0361362	1.23872
3.43566	1.4411	Up (2114)	GPC5	0.0362163	3.43566
1.25704	1.44065	Up (2114)	HOOK1	0.0362536	1.25704
1.36699	1.43967	Up (2114)	TTLL4	0.0363353	1.36699
1.6789	1.43868	Up (2114)	DAAM1	0.036418	1.6789
1.99011	1.43831	Up (2114)	B3GNT4	0.0364498	1.99011
2.27514	1.43746	Up (2114)	AC012313.8	0.036521	2.27514
1.62844	1.43599	Up (2114)	SNRNP48	0.0366448	1.62844
2.07435	1.43474	Up (2114)	EDNRA	0.0367506	2.07435
2.94615	1.43472	Up (2114)	PPP1R14A	0.0367519	2.94615
4.88862	1.43191	Up (2114)	KCNA3	0.0369905	4.88862
3.10322	1.43159	Up (2114)	GPR162	0.0370174	3.10322
2.15374	1.43159	Up (2114)	ZNF711	0.0370174	2.15374
1.59867	1.43122	Up (2114)	FRMD4B	0.0370492	1.59867
1.53567	1.43102	Up (2114)	JUN	0.0370663	1.53567
1.86419	1.43095	Up (2114)	FAM122A	0.0370725	1.86419
2.19921	1.43063	Up (2114)	HOXB9	0.0371	2.19921
3.39096	1.42977	Up (2114)	CYP1A1	0.037173	3.39096
2.74354	1.42956	Up (2114)	TRIM36	0.0371915	2.74354
1.34486	1.42781	Up (2114)	RMND5B	0.037341	1.34486
1.39005	1.42757	Up (2114)	BARD1	0.0373619	1.39005
1.51991	1.42713	Up (2114)	E2F8	0.0374	1.51991
2.48132	1.42707	Up (2114)	TMEM191B	0.037405	2.48132
1.53504	1.42671	Up (2114)	POLR3K	0.0374358	1.53504
1.81624	1.42652	Up (2114)	PDE5A	0.0374521	1.81624
1.38681	1.42652	Up (2114)	B4GAT1	0.0374521	1.38681
2.02742	1.42639	Up (2114)	ARHGAP45	0.0374635	2.02742
2.52705	1.42621	Up (2114)	RUNDC3B	0.0374791	2.52705
1.82543	1.42619	Up (2114)	EML6	0.0374809	1.82543
2.69966	1.4261	Up (2114)	C1orf61	0.0374884	2.69966
1.28692	1.42602	Up (2114)	RTTN	0.0374952	1.28692
1.49982	1.42587	Up (2114)	GMEB1	0.0375083	1.49982
1.77612	1.42524	Up (2114)	CORO2A	0.0375628	1.77612
2.65365	1.42507	Up (2114)	TMC5	0.0375777	2.65365
2.26221	1.42498	Up (2114)	COL11A2	0.0375855	2.26221
1.39352	1.4247	Up (2114)	SCAP	0.0376099	1.39352
3.10816	1.42419	Up (2114)	CPT1B	0.037654	3.10816
2.47661	1.42402	Up (2114)	C11orf94	0.0376685	2.47661
1.70537	1.42391	Up (2114)	IQCC	0.0376783	1.70537
2.45477	1.42356	Up (2114)	GPR153	0.0377083	2.45477
1.73119	1.42252	Up (2114)	AKIRIN2	0.0377986	1.73119
1.18479	1.42185	Up (2114)	PNMA8A	0.0378575	1.18479
1.32389	1.42185	Up (2114)	L3MBTL2	0.0378575	1.32389
3.58068	1.42084	Up (2114)	SAMD11	0.0379459	3.58068
1.42327	1.42084	Up (2114)	PI4KA	0.0379459	1.42327
2.32836	1.42067	Up (2114)	AC016355.1	0.0379601	2.32836
1.72838	1.42067	Up (2114)	CNNM3	0.0379601	1.72838
3.06932	1.42065	Up (2114)	TNNI3	0.0379623	3.06932
2.19973	1.42036	Up (2114)	AK7	0.0379874	2.19973
1.74179	1.42021	Up (2114)	SLC2A12	0.0380004	1.74179
3.95746	1.41916	Up (2114)	IKZF3	0.0380922	3.95746
1.16123	1.41912	Up (2114)	DBT	0.0380965	1.16123
1.62365	1.41863	Up (2114)	AIF1L	0.0381393	1.62365
1.34838	1.41831	Up (2114)	SCD	0.038167	1.34838
2.52212	1.41702	Up (2114)	AL645933.2	0.0382803	2.52212
3.55873	1.41699	Up (2114)	GRIN3B	0.0382832	3.55873
1.20969	1.41648	Up (2114)	DENND6A	0.0383284	1.20969
3.89643	1.41633	Up (2114)	SLC16A8	0.0383412	3.89643
1.35057	1.41633	Up (2114)	PPM1K	0.0383412	1.35057
2.82827	1.4154	Up (2114)	TFAP2C	0.0384236	2.82827
2.50517	1.41467	Up (2114)	SALL4	0.0384884	2.50517
1.28243	1.41312	Up (2114)	EXO1	0.0386264	1.28243
1.35759	1.4129	Up (2114)	SLC36A1	0.0386458	1.35759
1.61701	1.41047	Up (2114)	MCOLN2	0.0388622	1.61701
1.19395	1.41014	Up (2114)	DCP1A	0.0388919	1.19395
1.25782	1.41014	Up (2114)	ABCC10	0.0388919	1.25782
2.64292	1.40986	Up (2114)	PRR14	0.038917	2.64292
2.3648	1.40949	Up (2114)	DCHS1	0.0389504	2.3648
1.14226	1.40915	Up (2114)	EDC3	0.0389807	1.14226
1.31389	1.40915	Up (2114)	ERI2	0.0389807	1.31389
2.81639	1.40826	Up (2114)	RUBCNL	0.0390608	2.81639
1.328	1.4081	Up (2114)	TAF5	0.0390751	1.328
1.33271	1.4081	Up (2114)	GBA2	0.0390751	1.33271
1.62129	1.40784	Up (2114)	FAM76A	0.0390984	1.62129
1.16937	1.40645	Up (2114)	CNNM2	0.0392238	1.16937
1.1637	1.40467	Up (2114)	ASCC2	0.0393851	1.1637
1.99693	1.40455	Up (2114)	REEP6	0.0393955	1.99693
1.22848	1.40455	Up (2114)	ANKRD54	0.0393955	1.22848
1.19712	1.40418	Up (2114)	LMNB2	0.0394289	1.19712
1.29833	1.40408	Up (2114)	GTPBP6	0.0394385	1.29833
2.968	1.40354	Up (2114)	C2	0.0394875	2.968
2.03519	1.40332	Up (2114)	PTGER4	0.0395072	2.03519
3.95394	1.40219	Up (2114)	CRTAC1	0.0396104	3.95394
1.34728	1.40206	Up (2114)	POMGNT2	0.0396223	1.34728
1.85433	1.402	Up (2114)	PXYLP1	0.0396276	1.85433
1.06516	1.40038	Up (2114)	PPP5C	0.0397755	1.06516
1.76335	1.40016	Up (2114)	DENND2A	0.0397959	1.76335
1.06732	1.3993	Up (2114)	POLR3A	0.0398751	1.06732
1.09835	1.39887	Up (2114)	MIB1	0.0399145	1.09835
1.18603	1.39819	Up (2114)	INCENP	0.0399773	1.18603
1.20019	1.39792	Up (2114)	CRKL	0.0400017	1.20019
1.33847	1.397	Up (2114)	SCAI	0.0400868	1.33847
1.4382	1.39647	Up (2114)	SFXN2	0.0401353	1.4382
3.04982	1.39552	Up (2114)	GPT	0.0402234	3.04982
3.33217	1.3952	Up (2114)	STAB1	0.0402535	3.33217
1.88875	1.39492	Up (2114)	OGDHL	0.0402794	1.88875
1.73791	1.39478	Up (2114)	SCAF4	0.0402925	1.73791
1.72297	1.39478	Up (2114)	HMCN1	0.0402925	1.72297
1.66945	1.39478	Up (2114)	RAB6B	0.0402925	1.66945
1.25802	1.39445	Up (2114)	PYGL	0.0403225	1.25802
1.31112	1.39179	Up (2114)	TXNRD2	0.0405703	1.31112
1.18427	1.39104	Up (2114)	TELO2	0.0406404	1.18427
1.14408	1.39072	Up (2114)	RANGAP1	0.0406701	1.14408
1.23622	1.39065	Up (2114)	TENM3	0.0406771	1.23622
1.56528	1.39065	Up (2114)	DTNB	0.0406771	1.56528
1.30229	1.38914	Up (2114)	ALDH16A1	0.0408186	1.30229
2.7783	1.38739	Up (2114)	AQP3	0.0409833	2.7783
2.65876	1.38564	Up (2114)	SEMA6B	0.0411492	2.65876
1.37517	1.38533	Up (2114)	POLRMT	0.0411788	1.37517
1.94924	1.3837	Up (2114)	WHRN	0.0413335	1.94924
1.85236	1.38274	Up (2114)	ZNF546	0.0414251	1.85236
2.26601	1.38221	Up (2114)	FAM181B	0.041475	2.26601
1.80854	1.38221	Up (2114)	FSD1	0.041475	1.80854
1.66198	1.38221	Up (2114)	CIB2	0.041475	1.66198
1.56867	1.38221	Up (2114)	ANKRD9	0.041475	1.56867
2.82753	1.38178	Up (2114)	AL031118.1	0.0415163	2.82753
1.25099	1.38155	Up (2114)	ECI1	0.0415379	1.25099
2.26829	1.38147	Up (2114)	FLRT1	0.0415459	2.26829
1.24476	1.38147	Up (2114)	DDX51	0.0415459	1.24476
1.18845	1.38102	Up (2114)	UBIAD1	0.0415893	1.18845
1.49605	1.38069	Up (2114)	SBF1	0.0416207	1.49605
1.1687	1.38057	Up (2114)	CDCA4	0.0416321	1.1687
1.08905	1.38057	Up (2114)	DGCR2	0.0416321	1.08905
2.05905	1.38057	Up (2114)	GABRA3	0.0416321	2.05905
1.82968	1.38024	Up (2114)	GLI3	0.0416635	1.82968
2.69829	1.38024	Up (2114)	SNED1	0.0416635	2.69829
1.43221	1.38024	Up (2114)	CEBPG	0.0416635	1.43221
2.77488	1.38006	Up (2114)	LINC02321	0.0416807	2.77488
1.86349	1.37921	Up (2114)	ACVRL1	0.0417629	1.86349
2.67838	1.37921	Up (2114)	SLC27A3	0.0417629	2.67838
2.71151	1.37921	Up (2114)	KCNN2	0.0417629	2.71151
1.05844	1.37882	Up (2114)	RBM23	0.0418005	1.05844
2.51371	1.37838	Up (2114)	PLD4	0.041843	2.51371
1.31833	1.37831	Up (2114)	FBL	0.041849	1.31833
2.37421	1.37781	Up (2114)	GJB2	0.0418975	2.37421
1.28635	1.37733	Up (2114)	MED27	0.0419444	1.28635
1.04696	1.37416	Up (2114)	FUBP1	0.0422511	1.04696
2.23057	1.37334	Up (2114)	RARB	0.0423313	2.23057
2.58447	1.37311	Up (2114)	SLC4A9	0.0423537	2.58447
1.21385	1.37311	Up (2114)	TCF19	0.0423537	1.21385
1.81914	1.37311	Up (2114)	PRKCZ	0.0423537	1.81914
1.23024	1.37226	Up (2114)	MCM4	0.0424369	1.23024
4.46174	1.37213	Up (2114)	ITIH5	0.0424497	4.46174
1.76292	1.37147	Up (2114)	INKA2	0.0425137	1.76292
1.2885	1.37147	Up (2114)	LCLAT1	0.0425137	1.2885
2.44128	1.37038	Up (2114)	AP001505.1	0.0426205	2.44128
1.73925	1.37038	Up (2114)	C3orf62	0.0426205	1.73925
1.22274	1.37038	Up (2114)	SLC7A5	0.0426205	1.22274
3.07413	1.36988	Up (2114)	SRPK3	0.0426695	3.07413
1.55036	1.36976	Up (2114)	ZNF687	0.0426818	1.55036
3.0966	1.36974	Up (2114)	GRM4	0.0426836	3.0966
1.9158	1.36844	Up (2114)	SPA17	0.0428119	1.9158
4.16145	1.36826	Up (2114)	GFRA2	0.0428289	4.16145
1.77481	1.36774	Up (2114)	TNPO2	0.042881	1.77481
[truncated: 11,946 more rows]

## Sheet: F2d
x_plot	y_plot	size_plot	log10FDR
4.11594	HYPOXIA	71	9.25377
4.4058	INFLAMMATORY_RESPONSE	76	19.003
5.44928	INTERFERON_GAMMA_RESPONSE	94	26.0018
5.44928	TNFA_SIGNALING_VIA_NFKB	94	21.8482
6.43478	EMT	111	37.5635
7.71014	MATRISOME_ASSOCIATED	133	15.2955

## Sheet: F2e
V1	sample	value	external_gene_name	sample_text
1	caki_1_cp_c2_e1	0.41467	OSMR	sh-CP-C2
2	caki_1_cp_c2_e1	78.9025	COL4A1	sh-CP-C2
3	caki_1_cp_c2_e1	2.05031	TGM2	sh-CP-C2
4	caki_1_cp_c1_e1	0.557564	OSMR	sh-CP-C1
5	caki_1_cp_c1_e1	82.2685	COL4A1	sh-CP-C1
6	caki_1_cp_c1_e1	2.23025	TGM2	sh-CP-C1
7	caki_1_control_e1	322.553	OSMR	sh-NT1
8	caki_1_control_e1	599.543	COL4A1	sh-NT1
9	caki_1_control_e1	319.233	TGM2	sh-NT1
10	dr_caki_1_rna	222.405	OSMR	sh-NT2
11	dr_caki_1_rna	863.424	COL4A1	sh-NT2
12	dr_caki_1_rna	190.808	TGM2	sh-NT2

## Sheet: F2g
V1	CP	OSMR	OSM	TGM2	FN1
SCT.Myofibroblasts	-0.0932621	2.00836	-0.310842	1.60001	2.769
SCT.Endothelial.cells	-0.192118	1.19281	-0.250389	2.46575	0.243282
SCT.DC	-0.433312	-1.00336	-0.0513316	-0.440394	-0.352532
SCT.CD4..T.cells	-0.159742	-0.941749	-0.040768	-0.731206	-0.384788
SCT.B.cells	-0.220496	-0.93219	-0.261442	-0.854126	-0.413187
SCT.Macrophages	-0.0906586	-0.957005	3.5167	-0.252313	0.203414
SCT.NK.cells	-0.421264	-0.937189	-0.358266	-0.74389	-0.532174
SCT.CD8..T.cells	-0.165951	-0.98636	0.0480486	-0.590281	-0.543669
SCT.Tumor.cells	3.09713	1.49413	-0.396118	1.22712	-0.383162
SCT.Fibroblasts	0.608194	1.3727	-0.415501	-0.0199184	2.53492

## Sheet: F2h
cell_group_text	motif_score	outlier
Tumor cells	0.472228	FALSE
Tumor cells	1.57279	FALSE
Tumor cells	-0.639719	FALSE
Tumor cells	-0.262861	FALSE
Tumor cells	0.189818	FALSE
Tumor cells	0.243967	FALSE
Tumor cells	1.46087	FALSE
Tumor cells	-0.186733	FALSE
Tumor cells	1.73323	FALSE
Tumor cells	-0.0734984	FALSE
Tumor cells	-0.431163	FALSE
Tumor cells	-0.453006	FALSE
Tumor cells	-0.780354	FALSE
Tumor cells	-0.140351	FALSE
Tumor cells	-0.463574	FALSE
Tumor cells	-0.0845707	FALSE
Tumor cells	1.05294	FALSE
Tumor cells	1.65003	FALSE
Tumor cells	-1.0776	FALSE
Tumor cells	0.410534	FALSE
Tumor cells	0.449129	FALSE
Tumor cells	0.0589396	FALSE
Tumor cells	-0.457074	FALSE
Tumor cells	-2.13577	TRUE
Tumor cells	0.568996	FALSE
Tumor cells	0.227234	FALSE
Tumor cells	-0.342517	FALSE
Tumor cells	0.102338	FALSE
Tumor cells	-0.78197	FALSE
Tumor cells	-0.564156	FALSE
Tumor cells	-0.629589	FALSE
Tumor cells	0.730418	FALSE
Tumor cells	-2.01145	FALSE
Tumor cells	-0.0309583	FALSE
Tumor cells	0.30717	FALSE
Tumor cells	1.04079	FALSE
Tumor cells	0.0771375	FALSE
Tumor cells	-0.242323	FALSE
Tumor cells	-0.711213	FALSE
Tumor cells	0.771156	FALSE
Tumor cells	1.64115	FALSE
Tumor cells	-0.168627	FALSE
Tumor cells	0.316027	FALSE
Tumor cells	-0.560072	FALSE
Tumor cells	0.534008	FALSE
Tumor cells	-0.350295	FALSE
Tumor cells	1.6391	FALSE
Tumor cells	0.206264	FALSE
Tumor cells	0.427353	FALSE
Tumor cells	0.0944564	FALSE
Tumor cells	1.86962	FALSE
Tumor cells	-0.694284	FALSE
Tumor cells	1.01205	FALSE
Tumor cells	0.828463	FALSE
Tumor cells	-1.26864	FALSE
Tumor cells	-1.75385	FALSE
Tumor cells	0.505842	FALSE
Tumor cells	-0.92335	FALSE
Tumor cells	0.505153	FALSE
Tumor cells	0.239211	FALSE
Tumor cells	-0.651555	FALSE
Tumor cells	-1.70552	FALSE
Tumor cells	1.27681	FALSE
Tumor cells	0.51097	FALSE
Tumor cells	-0.000413594	FALSE
Tumor cells	0.366542	FALSE
Tumor cells	-1.25674	FALSE
Tumor cells	0.157033	FALSE
Tumor cells	-0.932579	FALSE
Tumor cells	-1.70143	FALSE
Tumor cells	-0.0505025	FALSE
Tumor cells	0.747955	FALSE
Tumor cells	-0.251238	FALSE
Tumor cells	-0.979847	FALSE
Tumor cells	1.18259	FALSE
Tumor cells	0.409289	FALSE
Tumor cells	0.294574	FALSE
Tumor cells	0.0866621	FALSE
Tumor cells	-0.723385	FALSE
Tumor cells	-0.210205	FALSE
Tumor cells	-0.643924	FALSE
Tumor cells	0.864507	FALSE
Tumor cells	0.247432	FALSE
Tumor cells	-0.614884	FALSE
Tumor cells	1.35567	FALSE
Tumor cells	0.530951	FALSE
Tumor cells	1.45701	FALSE
Tumor cells	0.595468	FALSE
Tumor cells	0.011222	FALSE
Tumor cells	-2.15378	TRUE
Tumor cells	-1.10356	FALSE
Tumor cells	0.400444	FALSE
Tumor cells	0.531143	FALSE
Tumor cells	0.740901	FALSE
Tumor cells	-0.262987	FALSE
Tumor cells	1.24281	FALSE
Tumor cells	0.755149	FALSE
Tumor cells	0.343769	FALSE
Tumor cells	0.114156	FALSE
Tumor cells	0.255391	FALSE
Tumor cells	0.288137	FALSE
Tumor cells	1.31195	FALSE
Tumor cells	0.551793	FALSE
Tumor cells	-1.15398	FALSE
Tumor cells	1.18304	FALSE
Tumor cells	1.11558	FALSE
Tumor cells	0.396959	FALSE
Tumor cells	-0.0624162	FALSE
Tumor cells	0.109887	FALSE
Tumor cells	1.09028	FALSE
Tumor cells	-0.870627	FALSE
Tumor cells	0.575749	FALSE
Tumor cells	-0.0169517	FALSE
Tumor cells	2.41121	TRUE
Tumor cells	2.20645	FALSE
Tumor cells	-2.51249	TRUE
Tumor cells	-0.348527	FALSE
Tumor cells	-0.301124	FALSE
Tumor cells	-0.831015	FALSE
Tumor cells	0.0744536	FALSE
Tumor cells	0.0491635	FALSE
Tumor cells	-1.07462	FALSE
Tumor cells	-0.677799	FALSE
Tumor cells	0.505978	FALSE
Tumor cells	-0.0874162	FALSE
Tumor cells	0.295771	FALSE
Tumor cells	-0.536783	FALSE
Tumor cells	0.41546	FALSE
Tumor cells	0.703923	FALSE
Tumor cells	1.00923	FALSE
Tumor cells	0.441791	FALSE
Tumor cells	-2.31457	TRUE
Tumor cells	-0.877312	FALSE
Tumor cells	0.204287	FALSE
Tumor cells	-2.63554	TRUE
Tumor cells	0.614151	FALSE
Tumor cells	-0.294541	FALSE
Tumor cells	-0.507535	FALSE
Tumor cells	1.93429	FALSE
Tumor cells	0.599344	FALSE
Tumor cells	0.267734	FALSE
Tumor cells	0.745092	FALSE
Tumor cells	0.126264	FALSE
Tumor cells	-1.30465	FALSE
Tumor cells	1.7127	FALSE
Tumor cells	-0.203538	FALSE
Tumor cells	-0.933223	FALSE
Tumor cells	-0.12053	FALSE
Tumor cells	0.390981	FALSE
Tumor cells	-1.24554	FALSE
Tumor cells	-0.360829	FALSE
Tumor cells	0.670065	FALSE
Tumor cells	0.242503	FALSE
Tumor cells	0.67501	FALSE
Tumor cells	-0.0564966	FALSE
Tumor cells	0.777411	FALSE
Tumor cells	1.73995	FALSE
Tumor cells	0.0189145	FALSE
Tumor cells	-0.861151	FALSE
Tumor cells	0.690678	FALSE
Tumor cells	1.06813	FALSE
Tumor cells	-0.709105	FALSE
Tumor cells	0.21319	FALSE
Tumor cells	1.36542	FALSE
Tumor cells	-0.325863	FALSE
Tumor cells	1.71357	FALSE
Tumor cells	0.260482	FALSE
Tumor cells	-1.24626	FALSE
Tumor cells	-1.41565	FALSE
Tumor cells	0.0204026	FALSE
Tumor cells	0.758579	FALSE
Tumor cells	-0.34588	FALSE
Tumor cells	-2.42252	TRUE
Tumor cells	0.660029	FALSE
Tumor cells	-0.894844	FALSE
Tumor cells	-0.0761387	FALSE
Tumor cells	-0.857115	FALSE
Tumor cells	2.43471	TRUE
Tumor cells	-0.192176	FALSE
Tumor cells	1.25843	FALSE
Tumor cells	0.0713618	FALSE
Tumor cells	0.241074	FALSE
Tumor cells	1.34463	FALSE
Tumor cells	-1.01762	FALSE
Tumor cells	-0.730148	FALSE
Tumor cells	-0.0142771	FALSE
Tumor cells	-0.652103	FALSE
Tumor cells	-1.31313	FALSE
Tumor cells	-0.50715	FALSE
Tumor cells	-1.68248	FALSE
Tumor cells	-0.548431	FALSE
Tumor cells	-0.7705	FALSE
Tumor cells	-1.30398	FALSE
Tumor cells	-0.484333	FALSE
Tumor cells	-0.453972	FALSE
Tumor cells	-2.06094	FALSE
Tumor cells	-0.290222	FALSE
Tumor cells	-1.31785	FALSE
Tumor cells	0.103579	FALSE
Tumor cells	-0.127258	FALSE
Tumor cells	-1.43195	FALSE
Tumor cells	-0.70684	FALSE
Tumor cells	-0.874015	FALSE
Tumor cells	-0.755906	FALSE
Tumor cells	-1.0521	FALSE
Tumor cells	-1.37839	FALSE
Tumor cells	0.239845	FALSE
Tumor cells	0.649861	FALSE
Tumor cells	-0.460569	FALSE
Tumor cells	-0.343735	FALSE
Tumor cells	0.318614	FALSE
Tumor cells	-0.26305	FALSE
Tumor cells	1.53397	FALSE
Tumor cells	1.2406	FALSE
Tumor cells	1.67994	FALSE
Tumor cells	-1.63849	FALSE
Tumor cells	-0.287206	FALSE
Tumor cells	0.813618	FALSE
Tumor cells	-0.0916671	FALSE
Tumor cells	-0.62469	FALSE
Tumor cells	-1.50297	FALSE
Tumor cells	-0.161277	FALSE
Tumor cells	-0.52637	FALSE
Tumor cells	-1.39079	FALSE
Tumor cells	-0.721293	FALSE
Tumor cells	0.518111	FALSE
Tumor cells	-1.6931	FALSE
Tumor cells	0.866159	FALSE
Tumor cells	-0.226179	FALSE
Tumor cells	1.05321	FALSE
Tumor cells	0.288315	FALSE
Tumor cells	0.512776	FALSE
Tumor cells	-0.492306	FALSE
Tumor cells	-0.106308	FALSE
Tumor cells	2.30351	FALSE
Tumor cells	-1.33156	FALSE
Tumor cells	-0.233888	FALSE
Tumor cells	-0.112009	FALSE
Tumor cells	0.471605	FALSE
Tumor cells	-0.837465	FALSE
Tumor cells	0.367742	FALSE
Tumor cells	-0.117631	FALSE
Tumor cells	0.371025	FALSE
Tumor cells	0.253533	FALSE
Tumor cells	-0.512053	FALSE
Tumor cells	0.0852775	FALSE
Tumor cells	-1.60191	FALSE
Tumor cells	-0.288544	FALSE
Tumor cells	0.169571	FALSE
Tumor cells	-0.838568	FALSE
Tumor cells	1.27574	FALSE
Tumor cells	-0.370372	FALSE
Tumor cells	-3.31228	TRUE
Tumor cells	-0.807925	FALSE
Tumor cells	-1.25439	FALSE
Tumor cells	0.124344	FALSE
Tumor cells	0.3865	FALSE
Tumor cells	-1.17858	FALSE
Tumor cells	-0.188568	FALSE
Tumor cells	-0.69135	FALSE
Tumor cells	-0.971732	FALSE
Tumor cells	-0.554629	FALSE
Tumor cells	-1.32623	FALSE
Tumor cells	0.444548	FALSE
Tumor cells	1.01711	FALSE
Tumor cells	-0.00381557	FALSE
Tumor cells	0.0154463	FALSE
Tumor cells	0.784746	FALSE
Tumor cells	0.849351	FALSE
Tumor cells	0.0621776	FALSE
Tumor cells	-0.360431	FALSE
Tumor cells	1.34355	FALSE
Tumor cells	-0.52085	FALSE
Tumor cells	0.598356	FALSE
Tumor cells	0.308042	FALSE
Tumor cells	-2.22365	TRUE
Tumor cells	0.478918	FALSE
Tumor cells	0.691535	FALSE
Tumor cells	1.6731	FALSE
Tumor cells	-0.816623	FALSE
Tumor cells	-1.81641	FALSE
Tumor cells	-0.170629	FALSE
Tumor cells	-0.122156	FALSE
Tumor cells	0.0927317	FALSE
Tumor cells	0.836373	FALSE
Tumor cells	0.039314	FALSE
Tumor cells	0.335928	FALSE
Tumor cells	-0.0959997	FALSE
Tumor cells	0.821695	FALSE
Tumor cells	-0.215965	FALSE
Tumor cells	-0.671757	FALSE
Tumor cells	-1.29095	FALSE
Tumor cells	0.93847	FALSE
Tumor cells	0.3078	FALSE
Tumor cells	0.138732	FALSE
Tumor cells	1.83324	FALSE
Tumor cells	0.368759	FALSE
Tumor cells	-0.0897277	FALSE
Tumor cells	-1.02882	FALSE
Tumor cells	-0.496257	FALSE
Tumor cells	1.46322	FALSE
Tumor cells	-0.00949362	FALSE
Tumor cells	0.265095	FALSE
Tumor cells	0.354737	FALSE
Tumor cells	-1.46745	FALSE
Tumor cells	0.613035	FALSE
Tumor cells	-0.712708	FALSE
Tumor cells	1.10791	FALSE
Tumor cells	0.184893	FALSE
Tumor cells	0.509049	FALSE
Tumor cells	-0.763407	FALSE
Tumor cells	-0.331026	FALSE
Tumor cells	-0.0731833	FALSE
Tumor cells	-0.762241	FALSE
Tumor cells	1.11217	FALSE
Tumor cells	0.0114838	FALSE
Tumor cells	0.309891	FALSE
Tumor cells	1.00719	FALSE
Tumor cells	-1.95667	FALSE
Tumor cells	-0.410417	FALSE
Tumor cells	1.71958	FALSE
Tumor cells	0.576072	FALSE
Tumor cells	-0.0509065	FALSE
Tumor cells	-0.147368	FALSE
Tumor cells	1.52395	FALSE
Tumor cells	-2.47402	TRUE
Tumor cells	-1.24196	FALSE
Tumor cells	1.31964	FALSE
Tumor cells	0.624437	FALSE
Tumor cells	-2.47188	TRUE
Tumor cells	-0.597942	FALSE
Tumor cells	0.00676681	FALSE
Tumor cells	0.596326	FALSE
Tumor cells	0.773045	FALSE
Tumor cells	-1.76457	FALSE
Tumor cells	-0.126859	FALSE
Tumor cells	0.420697	FALSE
Tumor cells	0.792706	FALSE
Tumor cells	-0.913684	FALSE
Tumor cells	-1.07645	FALSE
Tumor cells	-0.0301234	FALSE
Tumor cells	-2.40475	TRUE
Tumor cells	-0.533955	FALSE
Tumor cells	-0.650906	FALSE
Tumor cells	-0.143732	FALSE
Tumor cells	0.526301	FALSE
Tumor cells	0.0462093	FALSE
Tumor cells	-0.944191	FALSE
Tumor cells	-0.508308	FALSE
Tumor cells	-0.00429165	FALSE
Tumor cells	-0.74225	FALSE
Tumor cells	-0.166326	FALSE
Tumor cells	1.6875	FALSE
Tumor cells	-0.968156	FALSE
Tumor cells	-2.09627	TRUE
Tumor cells	-0.227923	FALSE
Tumor cells	0.832099	FALSE
Tumor cells	-0.151252	FALSE
Tumor cells	0.219478	FALSE
Tumor cells	-0.0489674	FALSE
Tumor cells	0.337901	FALSE
Tumor cells	0.437179	FALSE
Tumor cells	-0.98165	FALSE
Tumor cells	-1.09604	FALSE
Tumor cells	0.776201	FALSE
Tumor cells	-0.17259	FALSE
Tumor cells	2.47528	TRUE
Tumor cells	0.940676	FALSE
Tumor cells	0.0425599	FALSE
Tumor cells	-0.763963	FALSE
Tumor cells	-2.85126	TRUE
Tumor cells	-1.0707	FALSE
Tumor cells	0.350899	FALSE
Tumor cells	-0.678811	FALSE
Tumor cells	0.863462	FALSE
Tumor cells	1.85565	FALSE
Tumor cells	-1.00221	FALSE
Tumor cells	-0.800325	FALSE
Tumor cells	-0.83377	FALSE
Tumor cells	-1.33439	FALSE
Tumor cells	-0.436065	FALSE
Tumor cells	-0.233184	FALSE
Tumor cells	-1.50631	FALSE
Tumor cells	0.82929	FALSE
Tumor cells	1.08104	FALSE
Tumor cells	-0.767112	FALSE
Tumor cells	-1.85358	FALSE
Tumor cells	-0.304892	FALSE
Tumor cells	0.495101	FALSE
Tumor cells	-1.53093	FALSE
Tumor cells	-0.671176	FALSE
Tumor cells	0.790221	FALSE
Tumor cells	1.71182	FALSE
Tumor cells	-0.525977	FALSE
Tumor cells	0.804307	FALSE
Tumor cells	0.566429	FALSE
Tumor cells	0.240373	FALSE
Tumor cells	0.280336	FALSE
Tumor cells	-0.77761	FALSE
Tumor cells	-2.0402	FALSE
Tumor cells	-0.419582	FALSE
Tumor cells	0.909423	FALSE
Tumor cells	0.228548	FALSE
Tumor cells	1.70546	FALSE
Tumor cells	-0.069535	FALSE
Tumor cells	-0.328773	FALSE
Tumor cells	-0.576252	FALSE
Tumor cells	0.609464	FALSE
Tumor cells	-0.094588	FALSE
Tumor cells	0.294394	FALSE
Tumor cells	-1.12285	FALSE
Tumor cells	0.289338	FALSE
Tumor cells	1.23905	FALSE
Tumor cells	0.386338	FALSE
Tumor cells	-0.591788	FALSE
Tumor cells	0.0212627	FALSE
Tumor cells	-2.33898	TRUE
Tumor cells	-0.0982547	FALSE
Tumor cells	-1.35172	FALSE
Tumor cells	-0.0828388	FALSE
Tumor cells	-0.0355812	FALSE
Tumor cells	-0.904555	FALSE
Tumor cells	0.980805	FALSE
Tumor cells	-0.835504	FALSE
Tumor cells	-0.0233551	FALSE
Tumor cells	0.742357	FALSE
Tumor cells	-0.958943	FALSE
Tumor cells	0.342202	FALSE
Tumor cells	0.370891	FALSE
Tumor cells	-0.494463	FALSE
Tumor cells	-1.0228	FALSE
Tumor cells	-1.50641	FALSE
Tumor cells	0.441076	FALSE
Tumor cells	-1.62584	FALSE
Tumor cells	-0.944302	FALSE
Tumor cells	0.11533	FALSE
Tumor cells	-0.251876	FALSE
Tumor cells	-1.58619	FALSE
Tumor cells	0.470638	FALSE
Tumor cells	-1.60582	FALSE
Tumor cells	-0.0724398	FALSE
Tumor cells	0.66003	FALSE
Tumor cells	1.67076	FALSE
Tumor cells	0.464978	FALSE
Tumor cells	0.680974	FALSE
Tumor cells	-0.556663	FALSE
Tumor cells	-1.09564	FALSE
Tumor cells	-0.218853	FALSE
Tumor cells	0.652811	FALSE
Tumor cells	0.492169	FALSE
Tumor cells	-0.945993	FALSE
Tumor cells	0.757209	FALSE
Tumor cells	-0.210608	FALSE
Tumor cells	1.79448	FALSE
Tumor cells	0.0620073	FALSE
Tumor cells	0.870301	FALSE
Tumor cells	-2.01844	FALSE
Tumor cells	0.460502	FALSE
Tumor cells	1.25629	FALSE
Tumor cells	-0.448229	FALSE
Tumor cells	0.313806	FALSE
Tumor cells	-1.18655	FALSE
Tumor cells	-1.15826	FALSE
Tumor cells	-1.61626	FALSE
Tumor cells	1.38669	FALSE
Tumor cells	-1.14282	FALSE
Tumor cells	-0.873595	FALSE
Tumor cells	1.20286	FALSE
Tumor cells	-0.499644	FALSE
Tumor cells	-0.33071	FALSE
Tumor cells	0.26549	FALSE
Tumor cells	0.003473	FALSE
Tumor cells	-0.718636	FALSE
Tumor cells	-0.819673	FALSE
Tumor cells	0.403286	FALSE
Tumor cells	0.16193	FALSE
Tumor cells	-0.574975	FALSE
Tumor cells	0.953596	FALSE
Tumor cells	-1.10362	FALSE
Tumor cells	0.411122	FALSE
Tumor cells	0.904845	FALSE
Tumor cells	-0.25355	FALSE
Tumor cells	0.69876	FALSE
Tumor cells	1.95556	FALSE
Tumor cells	0.611149	FALSE
Tumor cells	-0.210878	FALSE
Tumor cells	0.673278	FALSE
Tumor cells	1.71684	FALSE
Tumor cells	-0.535612	FALSE
Tumor cells	-0.769993	FALSE
Tumor cells	-0.896774	FALSE
Tumor cells	0.261285	FALSE
Tumor cells	0.373458	FALSE
Tumor cells	0.845998	FALSE
Tumor cells	-1.24398	FALSE
Tumor cells	0.345082	FALSE
Tumor cells	1.38263	FALSE
Tumor cells	-0.213344	FALSE
Tumor cells	-1.15853	FALSE
Tumor cells	-0.475031	FALSE
Tumor cells	-0.590425	FALSE
Tumor cells	-0.576168	FALSE
Tumor cells	0.109109	FALSE
Tumor cells	0.528191	FALSE
Tumor cells	-0.969303	FALSE
Tumor cells	0.225628	FALSE
Tumor cells	-0.150224	FALSE
Tumor cells	0.710717	FALSE
Tumor cells	-0.184541	FALSE
Tumor cells	-1.14345	FALSE
Tumor cells	0.418819	FALSE
Tumor cells	-1.30247	FALSE
Tumor cells	0.791914	FALSE
Tumor cells	0.35571	FALSE
Tumor cells	0.623029	FALSE
Tumor cells	-1.21619	FALSE
Tumor cells	0.017455	FALSE
Tumor cells	-1.06911	FALSE
Tumor cells	-0.293867	FALSE
Tumor cells	-2.42827	TRUE
Tumor cells	-1.47207	FALSE
Tumor cells	0.352676	FALSE
Tumor cells	-0.420997	FALSE
Tumor cells	1.29316	FALSE
Tumor cells	-0.304793	FALSE
Tumor cells	-0.125396	FALSE
Tumor cells	-0.430775	FALSE
Tumor cells	0.0875418	FALSE
Tumor cells	-0.834885	FALSE
Tumor cells	0.90557	FALSE
Tumor cells	-0.958934	FALSE
Tumor cells	-0.0730293	FALSE
Tumor cells	-0.555259	FALSE
Tumor cells	-0.567148	FALSE
Tumor cells	-1.63975	FALSE
Tumor cells	-1.23759	FALSE
Tumor cells	0.512151	FALSE
Tumor cells	-0.0314929	FALSE
Tumor cells	0.116787	FALSE
Tumor cells	-0.798332	FALSE
Tumor cells	0.994641	FALSE
Tumor cells	2.42209	TRUE
Tumor cells	-0.819369	FALSE
Tumor cells	-1.32473	FALSE
Tumor cells	-0.807841	FALSE
Tumor cells	1.16763	FALSE
Tumor cells	1.48216	FALSE
Tumor cells	0.623035	FALSE
Tumor cells	-0.53362	FALSE
Tumor cells	0.17896	FALSE
Tumor cells	-1.08823	FALSE
Tumor cells	-0.181188	FALSE
Tumor cells	-1.65948	FALSE
Tumor cells	-0.42849	FALSE
Tumor cells	0.0253841	FALSE
Tumor cells	0.740412	FALSE
Tumor cells	-0.734768	FALSE
Tumor cells	0.422603	FALSE
Tumor cells	0.0522123	FALSE
Tumor cells	0.409398	FALSE
Tumor cells	-0.924153	FALSE
Tumor cells	-0.779762	FALSE
Tumor cells	1.24931	FALSE
Tumor cells	1.64395	FALSE
Tumor cells	-1.78325	FALSE
Tumor cells	-1.52222	FALSE
Tumor cells	-0.888015	FALSE
Tumor cells	-0.738245	FALSE
Tumor cells	-2.51283	TRUE
Tumor cells	1.2874	FALSE
Tumor cells	-0.0669717	FALSE
Tumor cells	-0.0482865	FALSE
Tumor cells	0.0162834	FALSE
Tumor cells	-1.37308	FALSE
Tumor cells	0.0953485	FALSE
Tumor cells	1.24521	FALSE
Tumor cells	-0.368178	FALSE
Tumor cells	-0.779601	FALSE
Tumor cells	-2.61587	TRUE
Tumor cells	-0.0159542	FALSE
Tumor cells	0.974561	FALSE
Tumor cells	-0.0507878	FALSE
Tumor cells	0.140073	FALSE
Tumor cells	0.142183	FALSE
Tumor cells	-1.33213	FALSE
Tumor cells	-1.33889	FALSE
Tumor cells	-1.73639	FALSE
Tumor cells	0.809573	FALSE
Tumor cells	0.426792	FALSE
Tumor cells	-1.60802	FALSE
Tumor cells	0.527863	FALSE
Tumor cells	1.34271	FALSE
Tumor cells	0.944495	FALSE
Tumor cells	-0.822045	FALSE
Tumor cells	-0.75812	FALSE
Tumor cells	0.926948	FALSE
Tumor cells	-0.504875	FALSE
Tumor cells	1.03544	FALSE
Tumor cells	0.208938	FALSE
Tumor cells	-1.7785	FALSE
Tumor cells	-1.78454	FALSE
Tumor cells	2.42241	TRUE
Tumor cells	-0.671956	FALSE
Tumor cells	-0.653752	FALSE
Tumor cells	-0.250211	FALSE
Tumor cells	0.158334	FALSE
Tumor cells	-1.87114	FALSE
Tumor cells	0.72673	FALSE
Tumor cells	0.863496	FALSE
Tumor cells	-0.605882	FALSE
Tumor cells	1.12415	FALSE
Tumor cells	-0.0197571	FALSE
Tumor cells	0.20393	FALSE
Tumor cells	-1.75698	FALSE
Tumor cells	0.0639384	FALSE
Tumor cells	-0.238006	FALSE
Tumor cells	-0.328138	FALSE
Tumor cells	0.100805	FALSE
Tumor cells	-0.667591	FALSE
Tumor cells	0.936203	FALSE
Tumor cells	-0.401748	FALSE
Tumor cells	-1.31479	FALSE
Tumor cells	-0.267879	FALSE
Tumor cells	1.44771	FALSE
Tumor cells	0.221844	FALSE
Tumor cells	-0.710651	FALSE
Tumor cells	0.591407	FALSE
Tumor cells	-0.130132	FALSE
Tumor cells	-0.689726	FALSE
Tumor cells	-1.09273	FALSE
Tumor cells	1.01873	FALSE
Tumor cells	0.618236	FALSE
Tumor cells	0.975691	FALSE
Tumor cells	-0.0119393	FALSE
Tumor cells	-1.20847	FALSE
Tumor cells	0.57598	FALSE
Tumor cells	-1.34966	FALSE
Tumor cells	2.38155	TRUE
Tumor cells	-1.9153	FALSE
Tumor cells	0.883249	FALSE
Tumor cells	-1.09283	FALSE
Tumor cells	-0.59767	FALSE
Tumor cells	-0.36439	FALSE
Tumor cells	-0.0587693	FALSE
Tumor cells	-0.172567	FALSE
Tumor cells	0.203247	FALSE
Tumor cells	0.561331	FALSE
Tumor cells	0.349066	FALSE
Tumor cells	-0.146577	FALSE
Tumor cells	0.563897	FALSE
Tumor cells	0.822708	FALSE
Tumor cells	-0.387931	FALSE
Tumor cells	2.24338	FALSE
Tumor cells	0.572699	FALSE
Tumor cells	-0.282505	FALSE
Tumor cells	-0.385231	FALSE
Tumor cells	-0.295125	FALSE
Tumor cells	-2.06449	FALSE
Tumor cells	-1.21422	FALSE
Tumor cells	-0.684971	FALSE
Tumor cells	1.31239	FALSE
Tumor cells	2.16266	FALSE
Tumor cells	-0.244175	FALSE
Tumor cells	1.0137	FALSE
Tumor cells	-0.463189	FALSE
Tumor cells	0.106341	FALSE
Tumor cells	-1.33228	FALSE
Tumor cells	-1.97897	FALSE
Tumor cells	0.185417	FALSE
Tumor cells	0.0863895	FALSE
Tumor cells	-0.807746	FALSE
Tumor cells	0.581623	FALSE
Tumor cells	0.865274	FALSE
Tumor cells	-0.271933	FALSE
Tumor cells	-0.591842	FALSE
Tumor cells	-1.46684	FALSE
Tumor cells	-2.05398	FALSE
Tumor cells	-1.83792	FALSE
Tumor cells	-0.0225504	FALSE
Tumor cells	0.11603	FALSE
Tumor cells	-1.09	FALSE
Tumor cells	-0.483978	FALSE
Tumor cells	-1.59442	FALSE
Tumor cells	-0.211496	FALSE
Tumor cells	-2.12834	TRUE
Tumor cells	-0.935696	FALSE
Tumor cells	0.82901	FALSE
Tumor cells	-1.79612	FALSE
Tumor cells	0.0138488	FALSE
Tumor cells	0.331759	FALSE
Tumor cells	-1.70232	FALSE
Tumor cells	-1.19946	FALSE
Tumor cells	-1.6576	FALSE
Tumor cells	-1.4632	FALSE
Tumor cells	-2.36541	TRUE
Tumor cells	-0.269871	FALSE
Tumor cells	-0.697546	FALSE
Tumor cells	1.08949	FALSE
Tumor cells	0.330454	FALSE
Tumor cells	-0.402536	FALSE
Tumor cells	-0.910084	FALSE
Tumor cells	0.329595	FALSE
Tumor cells	0.204276	FALSE
Tumor cells	-0.88661	FALSE
Tumor cells	-0.319843	FALSE
Tumor cells	-0.425175	FALSE
Tumor cells	-0.539269	FALSE
Tumor cells	-0.856311	FALSE
Tumor cells	1.94241	FALSE
Tumor cells	-1.21445	FALSE
Tumor cells	-1.98961	FALSE
Tumor cells	1.34288	FALSE
Tumor cells	0.828139	FALSE
Tumor cells	-0.216456	FALSE
Tumor cells	0.142265	FALSE
Tumor cells	-0.947714	FALSE
Tumor cells	-1.48043	FALSE
Tumor cells	0.790511	FALSE
Tumor cells	-3.2631	TRUE
Tumor cells	-0.40633	FALSE
Tumor cells	0.136216	FALSE
Tumor cells	0.117645	FALSE
Tumor cells	-0.811112	FALSE
Tumor cells	0.0326762	FALSE
Tumor cells	-1.14626	FALSE
Tumor cells	-0.323346	FALSE
Tumor cells	0.190061	FALSE
Tumor cells	-0.404577	FALSE
Tumor cells	-0.599273	FALSE
Tumor cells	0.297213	FALSE
Tumor cells	-0.384051	FALSE
Tumor cells	0.240933	FALSE
Tumor cells	0.0261161	FALSE
Tumor cells	-1.71877	FALSE
Tumor cells	-0.541626	FALSE
Tumor cells	-0.644394	FALSE
Tumor cells	-1.30188	FALSE
Tumor cells	0.508029	FALSE
Tumor cells	2.23097	FALSE
Tumor cells	-0.226308	FALSE
Tumor cells	-0.345158	FALSE
Tumor cells	-1.16024	FALSE
Tumor cells	-0.0933013	FALSE
Tumor cells	-0.199898	FALSE
Tumor cells	-0.1454	FALSE
Tumor cells	-1.65355	FALSE
Tumor cells	-1.42283	FALSE
Tumor cells	-0.884325	FALSE
Tumor cells	-1.16369	FALSE
Tumor cells	0.229719	FALSE
Tumor cells	2.7621	TRUE
Tumor cells	0.16312	FALSE
Tumor cells	-0.230069	FALSE
Tumor cells	-1.63516	FALSE
Tumor cells	0.363523	FALSE
Tumor cells	-0.788706	FALSE
Tumor cells	0.287286	FALSE
Tumor cells	1.20129	FALSE
Tumor cells	0.427611	FALSE
Tumor cells	0.150591	FALSE
Tumor cells	-1.86032	FALSE
Tumor cells	-0.913343	FALSE
Tumor cells	-0.659999	FALSE
Tumor cells	2.3569	TRUE
Tumor cells	-0.166391	FALSE
Tumor cells	0.0295521	FALSE
Tumor cells	-2.44176	TRUE
Tumor cells	0.727142	FALSE
Tumor cells	-0.711773	FALSE
Tumor cells	-0.0254345	FALSE
Tumor cells	-1.69671	FALSE
Tumor cells	-0.220893	FALSE
Tumor cells	1.27684	FALSE
Tumor cells	1.0409	FALSE
Tumor cells	-0.794732	FALSE
Tumor cells	-1.32372	FALSE
Tumor cells	0.324217	FALSE
Tumor cells	0.424018	FALSE
Tumor cells	0.210778	FALSE
Tumor cells	-0.508717	FALSE
Tumor cells	0.65935	FALSE
Tumor cells	-0.276791	FALSE
Tumor cells	0.281161	FALSE
Tumor cells	-1.14665	FALSE
Tumor cells	-1.57853	FALSE
Tumor cells	-0.886176	FALSE
Tumor cells	0.876997	FALSE
Tumor cells	-1.03966	FALSE
Tumor cells	-2.01437	FALSE
Tumor cells	0.26032	FALSE
Tumor cells	0.997344	FALSE
Tumor cells	-0.199134	FALSE
Tumor cells	-0.935565	FALSE
Tumor cells	0.776717	FALSE
Tumor cells	1.10216	FALSE
Tumor cells	0.654914	FALSE
Tumor cells	0.813113	FALSE
Tumor cells	1.08547	FALSE
Tumor cells	0.146993	FALSE
Tumor cells	0.574061	FALSE
Tumor cells	-0.135775	FALSE
Tumor cells	-0.329216	FALSE
Tumor cells	-0.145231	FALSE
Tumor cells	0.980092	FALSE
Tumor cells	0.900615	FALSE
Tumor cells	-1.13989	FALSE
Tumor cells	-1.50534	FALSE
Tumor cells	0.0446348	FALSE
Tumor cells	-0.574596	FALSE
Tumor cells	-0.79034	FALSE
Tumor cells	2.44259	TRUE
Tumor cells	-0.624377	FALSE
Tumor cells	0.637248	FALSE
Tumor cells	-0.748953	FALSE
Tumor cells	-0.805386	FALSE
Tumor cells	1.65341	FALSE
Tumor cells	0.173636	FALSE
Tumor cells	-1.41791	FALSE
Tumor cells	-0.736226	FALSE
Tumor cells	2.02183	FALSE
Tumor cells	0.112543	FALSE
Tumor cells	-0.986654	FALSE
Tumor cells	-2.13492	TRUE
Tumor cells	3.10983	TRUE
Tumor cells	-1.08121	FALSE
Tumor cells	-0.295146	FALSE
Tumor cells	-1.90148	FALSE
Tumor cells	-0.663082	FALSE
Tumor cells	-3.3314	TRUE
Tumor cells	0.980281	FALSE
Tumor cells	-0.948775	FALSE
Tumor cells	-1.45368	FALSE
Tumor cells	-0.611564	FALSE
Tumor cells	0.595778	FALSE
Tumor cells	-0.258974	FALSE
Tumor cells	-0.155694	FALSE
Tumor cells	1.32771	FALSE
Tumor cells	-0.666233	FALSE
Tumor cells	-0.0588341	FALSE
Tumor cells	-0.405559	FALSE
Tumor cells	0.60435	FALSE
Tumor cells	1.17213	FALSE
Tumor cells	2.19725	FALSE
Tumor cells	-0.0258014	FALSE
Tumor cells	0.168676	FALSE
Tumor cells	-1.08363	FALSE
Tumor cells	0.418451	FALSE
Tumor cells	-3.03443	TRUE
Tumor cells	0.414466	FALSE
Tumor cells	1.17995	FALSE
Tumor cells	-0.0179948	FALSE
Tumor cells	0.234567	FALSE
Tumor cells	-1.16467	FALSE
Tumor cells	0.111149	FALSE
Tumor cells	-2.35259	TRUE
Tumor cells	0.445532	FALSE
Tumor cells	-0.558002	FALSE
Tumor cells	-0.762928	FALSE
Tumor cells	-2.491	TRUE
Tumor cells	-0.862657	FALSE
Tumor cells	-0.248609	FALSE
Tumor cells	-2.09979	TRUE
Tumor cells	-0.845382	FALSE
Tumor cells	-1.22464	FALSE
Tumor cells	-1.10494	FALSE
Tumor cells	0.42255	FALSE
Tumor cells	-0.944845	FALSE
Tumor cells	3.12305	TRUE
Tumor cells	0.0310413	FALSE
Tumor cells	-0.705213	FALSE
Tumor cells	-0.427572	FALSE
Tumor cells	-1.4294	FALSE
Tumor cells	-0.322747	FALSE
Tumor cells	0.649383	FALSE
Tumor cells	-0.877231	FALSE
Tumor cells	0.41463	FALSE
Tumor cells	-1.83454	FALSE
Tumor cells	-0.260578	FALSE
Tumor cells	0.374051	FALSE
Tumor cells	-0.215398	FALSE
Tumor cells	-0.822351	FALSE
Tumor cells	0.328231	FALSE
Tumor cells	2.53827	TRUE
Tumor cells	-1.03561	FALSE
Tumor cells	-0.562417	FALSE
Tumor cells	0.287671	FALSE
Tumor cells	-0.797648	FALSE
Tumor cells	-0.235747	FALSE
Tumor cells	-0.52515	FALSE
Tumor cells	-0.875592	FALSE
Tumor cells	1.73229	FALSE
Tumor cells	-0.371813	FALSE
Tumor cells	1.32342	FALSE
Tumor cells	-0.42789	FALSE
Tumor cells	0.97381	FALSE
Tumor cells	0.219365	FALSE
Tumor cells	0.182863	FALSE
Tumor cells	-0.462964	FALSE
Tumor cells	0.132583	FALSE
Tumor cells	0.247125	FALSE
Tumor cells	0.118013	FALSE
Tumor cells	-0.138403	FALSE
Tumor cells	-0.0347724	FALSE
Tumor cells	0.576367	FALSE
Tumor cells	-2.22973	TRUE
Tumor cells	-3.6658	TRUE
Tumor cells	-0.377656	FALSE
Tumor cells	-1.17908	FALSE
Tumor cells	-0.0186957	FALSE
Tumor cells	0.512885	FALSE
Tumor cells	-2.33643	TRUE
Tumor cells	0.775673	FALSE
Tumor cells	0.435738	FALSE
Tumor cells	-0.135663	FALSE
Tumor cells	0.765656	FALSE
Tumor cells	1.01015	FALSE
Tumor cells	-0.923771	FALSE
Tumor cells	-2.17472	TRUE
Tumor cells	1.25802	FALSE
Tumor cells	-0.627114	FALSE
Tumor cells	1.1322	FALSE
Tumor cells	-0.126394	FALSE
Tumor cells	-2.10652	TRUE
Tumor cells	1.04632	FALSE
Tumor cells	-0.242745	FALSE
Tumor cells	1.35812	FALSE
Tumor cells	0.233647	FALSE
Tumor cells	2.28993	FALSE
Tumor cells	-0.630248	FALSE
Tumor cells	0.441983	FALSE
Tumor cells	0.294907	FALSE
Tumor cells	-1.82922	FALSE
Tumor cells	-1.32712	FALSE
Tumor cells	-1.51619	FALSE
Tumor cells	3.22713	TRUE
Tumor cells	0.269602	FALSE
Tumor cells	1.03939	FALSE
Tumor cells	-1.0623	FALSE
Tumor cells	1.07257	FALSE
Tumor cells	-1.11795	FALSE
Tumor cells	-0.466662	FALSE
Tumor cells	-0.673097	FALSE
Tumor cells	-0.971541	FALSE
Tumor cells	0.000450628	FALSE
Tumor cells	-1.65222	FALSE
Tumor cells	2.05711	FALSE
Tumor cells	1.34972	FALSE
Tumor cells	-1.74797	FALSE
Tumor cells	0.0972797	FALSE
Tumor cells	0.259715	FALSE
Tumor cells	-2.64597	TRUE
Tumor cells	1.07746	FALSE
Tumor cells	-0.974981	FALSE
Tumor cells	-0.558314	FALSE
Tumor cells	-1.54073	FALSE
Tumor cells	-1.51799	FALSE
Tumor cells	-0.877305	FALSE
Tumor cells	-1.13867	FALSE
Tumor cells	0.291846	FALSE
Tumor cells	-1.00612	FALSE
Tumor cells	-1.35019	FALSE
Tumor cells	-1.93196	FALSE
Tumor cells	-0.275445	FALSE
Tumor cells	-0.337409	FALSE
Tumor cells	-0.566202	FALSE
Tumor cells	-0.0375227	FALSE
Tumor cells	0.593749	FALSE
Tumor cells	-0.174911	FALSE
Tumor cells	1.65985	FALSE
Tumor cells	-0.134871	FALSE
Tumor cells	-0.505821	FALSE
Tumor cells	-1.79571	FALSE
Tumor cells	-1.55798	FALSE
Tumor cells	-1.13699	FALSE
Tumor cells	-0.880717	FALSE
Tumor cells	-1.7448	FALSE
Tumor cells	-0.64474	FALSE
Tumor cells	0.0379264	FALSE
Tumor cells	-1.00758	FALSE
Tumor cells	0.147738	FALSE
Tumor cells	0.166725	FALSE
Tumor cells	-1.6213	FALSE
Tumor cells	-2.27672	TRUE
Tumor cells	-2.1774	TRUE
Tumor cells	-1.40938	FALSE
Tumor cells	2.61768	TRUE
Tumor cells	0.996669	FALSE
Tumor cells	-2.81672	TRUE
Tumor cells	1.73499	FALSE
Tumor cells	-0.0797345	FALSE
Tumor cells	1.32881	FALSE
Tumor cells	-0.477736	FALSE
Tumor cells	-0.959022	FALSE
Tumor cells	-1.04855	FALSE
Tumor cells	-1.13073	FALSE
Tumor cells	-0.217847	FALSE
Tumor cells	0.392283	FALSE
Tumor cells	-0.666526	FALSE
Tumor cells	-0.63711	FALSE
Tumor cells	-1.32857	FALSE
Tumor cells	-0.579816	FALSE
Tumor cells	0.345564	FALSE
Tumor cells	-1.06354	FALSE
Tumor cells	-0.173375	FALSE
Tumor cells	-0.143137	FALSE
Tumor cells	1.67783	FALSE
Tumor cells	-0.712281	FALSE
Tumor cells	-0.968255	FALSE
Tumor cells	2.67233	TRUE
Tumor cells	0.24983	FALSE
Tumor cells	-0.11781	FALSE
Tumor cells	1.25064	FALSE
Tumor cells	-1.28421	FALSE
Tumor cells	0.744285	FALSE
Tumor cells	0.167657	FALSE
Tumor cells	0.50581	FALSE
Tumor cells	0.226915	FALSE
Tumor cells	1.20038	FALSE
Tumor cells	1.66844	FALSE
Tumor cells	-0.180491	FALSE
Tumor cells	0.566125	FALSE
Tumor cells	0.731591	FALSE
Tumor cells	-0.0337451	FALSE
Tumor cells	-0.061276	FALSE
Tumor cells	-0.256104	FALSE
Tumor cells	-1.42108	FALSE
Tumor cells	1.50149	FALSE
Tumor cells	-0.0702621	FALSE
Tumor cells	-1.83779	FALSE
Tumor cells	1.02561	FALSE
Tumor cells	1.64778	FALSE
Tumor cells	-1.67464	FALSE
Tumor cells	-1.25696	FALSE
Tumor cells	-0.633661	FALSE
Tumor cells	0.490558	FALSE
Tumor cells	-0.462186	FALSE
Tumor cells	0.107774	FALSE
Tumor cells	1.29913	FALSE
Tumor cells	0.324691	FALSE
Tumor cells	0.169731	FALSE
Tumor cells	-0.704105	FALSE
Tumor cells	-1.2194	FALSE
Tumor cells	-0.480589	FALSE
Tumor cells	-0.152997	FALSE
Tumor cells	0.631213	FALSE
Tumor cells	2.33347	FALSE
Tumor cells	-1.87576	FALSE
Tumor cells	-0.246796	FALSE
Tumor cells	1.99257	FALSE
Tumor cells	0.0541459	FALSE
Tumor cells	-0.589893	FALSE
Tumor cells	0.312793	FALSE
Tumor cells	-1.33403	FALSE
Tumor cells	0.613018	FALSE
Tumor cells	1.26904	FALSE
Tumor cells	-2.06212	FALSE
Tumor cells	-0.108109	FALSE
Tumor cells	-0.440818	FALSE
Tumor cells	-1.59788	FALSE
Tumor cells	-0.526574	FALSE
Tumor cells	1.32317	FALSE
Tumor cells	-0.810958	FALSE
Tumor cells	1.16098	FALSE
Tumor cells	-0.741709	FALSE
Tumor cells	0.11975	FALSE
Tumor cells	-1.00309	FALSE
Tumor cells	-1.22021	FALSE
Tumor cells	-1.15388	FALSE
Tumor cells	-2.06228	FALSE
Tumor cells	-0.113724	FALSE
Tumor cells	-0.427158	FALSE
Tumor cells	-0.57981	FALSE
Tumor cells	-0.338381	FALSE
Tumor cells	0.15405	FALSE
Tumor cells	0.189273	FALSE
Tumor cells	-1.71516	FALSE
Tumor cells	-1.09019	FALSE
Tumor cells	-0.427258	FALSE
Tumor cells	-0.741994	FALSE
Tumor cells	-0.361616	FALSE
Tumor cells	-0.689731	FALSE
Tumor cells	3.50609	TRUE
Tumor cells	-0.953752	FALSE
Tumor cells	0.815139	FALSE
Tumor cells	1.29319	FALSE
Tumor cells	-0.795505	FALSE
Tumor cells	0.455084	FALSE
Tumor cells	-0.508267	FALSE
Tumor cells	-0.630017	FALSE
Tumor cells	-0.0219923	FALSE
Tumor cells	-1.40126	FALSE
Tumor cells	-0.159366	FALSE
Tumor cells	-0.921348	FALSE
Tumor cells	1.18712	FALSE
Tumor cells	-0.761809	FALSE
Tumor cells	-0.692567	FALSE
Tumor cells	-0.147386	FALSE
Tumor cells	0.35995	FALSE
Tumor cells	-0.0853091	FALSE
Tumor cells	-0.320635	FALSE
Tumor cells	-0.460781	FALSE
Tumor cells	1.13387	FALSE
Tumor cells	-0.481218	FALSE
Tumor cells	-1.36174	FALSE
Tumor cells	-0.737709	FALSE
Tumor cells	-0.916422	FALSE
Tumor cells	-0.895386	FALSE
Tumor cells	-0.31743	FALSE
Tumor cells	-0.700255	FALSE
Tumor cells	0.538066	FALSE
Tumor cells	-0.940239	FALSE
Tumor cells	-1.13799	FALSE
Tumor cells	0.310311	FALSE
Tumor cells	1.64819	FALSE
Tumor cells	-0.439896	FALSE
Tumor cells	0.527814	FALSE
Tumor cells	-1.75384	FALSE
Tumor cells	1.86862	FALSE
Tumor cells	0.0744912	FALSE
Tumor cells	-1.59208	FALSE
Tumor cells	1.03199	FALSE
Tumor cells	-1.97602	FALSE
Tumor cells	1.10877	FALSE
Tumor cells	-1.23064	FALSE
Tumor cells	0.344212	FALSE
Tumor cells	-0.540051	FALSE
Tumor cells	-0.0460248	FALSE
Tumor cells	-0.340723	FALSE
Tumor cells	-1.18346	FALSE
Tumor cells	0.517456	FALSE
Tumor cells	1.16705	FALSE
Tumor cells	0.452947	FALSE
Tumor cells	-1.63114	FALSE
Tumor cells	0.149746	FALSE
Tumor cells	0.928408	FALSE
Tumor cells	-2.45083	TRUE
Tumor cells	-0.839937	FALSE
Tumor cells	-0.32155	FALSE
Tumor cells	-1.62887	FALSE
Tumor cells	-1.17582	FALSE
Tumor cells	0.359152	FALSE
Tumor cells	-0.369423	FALSE
Tumor cells	-0.69947	FALSE
Tumor cells	-0.763301	FALSE
Tumor cells	-1.25414	FALSE
Tumor cells	-0.951877	FALSE
Tumor cells	-0.308756	FALSE
Tumor cells	0.260082	FALSE
Tumor cells	-2.39316	TRUE
Tumor cells	0.324273	FALSE
Tumor cells	-0.876127	FALSE
Tumor cells	-0.464646	FALSE
Tumor cells	-1.26467	FALSE
Tumor cells	-0.360259	FALSE
Tumor cells	-0.713184	FALSE
Tumor cells	1.24339	FALSE
Tumor cells	0.607883	FALSE
Tumor cells	-0.294638	FALSE
Tumor cells	0.535214	FALSE
Tumor cells	-1.3926	FALSE
Tumor cells	0.252482	FALSE
Tumor cells	-2.30197	TRUE
Tumor cells	1.51607	FALSE
Tumor cells	0.96543	FALSE
Tumor cells	1.29312	FALSE
Tumor cells	-1.22096	FALSE
Tumor cells	-2.3991	TRUE
Tumor cells	-1.91332	FALSE
Tumor cells	-2.51393	TRUE
Tumor cells	1.10252	FALSE
Tumor cells	1.3948	FALSE
Tumor cells	-1.63439	FALSE
Tumor cells	1.01607	FALSE
Tumor cells	-0.958222	FALSE
Tumor cells	1.45819	FALSE
Tumor cells	-2.75335	TRUE
Tumor cells	-0.947934	FALSE
Tumor cells	0.622846	FALSE
Tumor cells	-0.441594	FALSE
Tumor cells	-1.18367	FALSE
Tumor cells	0.500259	FALSE
Tumor cells	-2.03045	FALSE
Tumor cells	0.801592	FALSE
Tumor cells	0.850004	FALSE
Tumor cells	0.939507	FALSE
Tumor cells	1.78591	FALSE
Tumor cells	-1.86254	FALSE
Tumor cells	-0.428573	FALSE
Tumor cells	0.564412	FALSE
Tumor cells	-1.61273	FALSE
Tumor cells	-0.135355	FALSE
Tumor cells	1.00064	FALSE
Tumor cells	0.382345	FALSE
Tumor cells	-0.81121	FALSE
Tumor cells	-0.8945	FALSE
Tumor cells	-0.217174	FALSE
Tumor cells	1.32171	FALSE
Tumor cells	-0.813551	FALSE
Tumor cells	0.468497	FALSE
Tumor cells	-0.613909	FALSE
Tumor cells	0.764248	FALSE
Tumor cells	-0.208203	FALSE
Tumor cells	0.519634	FALSE
Tumor cells	0.377354	FALSE
Tumor cells	-0.775847	FALSE
Tumor cells	-0.193395	FALSE
Tumor cells	0.705494	FALSE
Tumor cells	-0.687581	FALSE
Tumor cells	-1.14143	FALSE
Tumor cells	-0.690884	FALSE
Tumor cells	2.5515	TRUE
Tumor cells	-1.57412	FALSE
Tumor cells	-0.233563	FALSE
Tumor cells	-0.282238	FALSE
Tumor cells	-0.218993	FALSE
Tumor cells	-0.482618	FALSE
Tumor cells	0.0036067	FALSE
Tumor cells	-1.81146	FALSE
Tumor cells	0.895303	FALSE
Tumor cells	-0.407159	FALSE
Tumor cells	1.47193	FALSE
Tumor cells	-0.779368	FALSE
Tumor cells	0.237734	FALSE
Tumor cells	-1.22935	FALSE
Tumor cells	0.205372	FALSE
Tumor cells	0.383047	FALSE
Tumor cells	-0.37326	FALSE
Tumor cells	-0.624078	FALSE
Tumor cells	0.757334	FALSE
Tumor cells	-0.204135	FALSE
Tumor cells	-3.00562	TRUE
Tumor cells	2.34818	FALSE
Tumor cells	-1.1862	FALSE
Tumor cells	-1.60098	FALSE
Tumor cells	0.849906	FALSE
Tumor cells	-0.976891	FALSE
Tumor cells	-1.34959	FALSE
Tumor cells	-0.128671	FALSE
Tumor cells	0.374131	FALSE
Tumor cells	0.384727	FALSE
Tumor cells	-1.55182	FALSE
Tumor cells	0.428764	FALSE
Tumor cells	-1.30888	FALSE
Tumor cells	-1.4391	FALSE
Tumor cells	-0.756742	FALSE
Tumor cells	-1.12082	FALSE
Tumor cells	-0.35649	FALSE
Tumor cells	-0.0673697	FALSE
Tumor cells	0.898394	FALSE
Tumor cells	0.784349	FALSE
Tumor cells	-2.18021	TRUE
Tumor cells	0.33328	FALSE
Tumor cells	-0.876582	FALSE
Tumor cells	0.301795	FALSE
Tumor cells	0.713059	FALSE
Tumor cells	-0.583625	FALSE
Tumor cells	2.07818	FALSE
Tumor cells	0.00624899	FALSE
Tumor cells	-1.68683	FALSE
Tumor cells	0.528948	FALSE
Tumor cells	0.542332	FALSE
Tumor cells	0.790026	FALSE
Tumor cells	2.07575	FALSE
Tumor cells	-1.05721	FALSE
Tumor cells	-0.904023	FALSE
Tumor cells	-1.36615	FALSE
Tumor cells	0.140477	FALSE
Tumor cells	0.28874	FALSE
Tumor cells	1.48375	FALSE
Tumor cells	0.487567	FALSE
Tumor cells	-0.0725242	FALSE
Tumor cells	-0.0556523	FALSE
Tumor cells	-1.68315	FALSE
Tumor cells	-0.196333	FALSE
Tumor cells	0.126168	FALSE
Tumor cells	-0.172619	FALSE
Tumor cells	-0.54142	FALSE
Tumor cells	-0.34333	FALSE
Tumor cells	-0.820498	FALSE
Tumor cells	-1.29093	FALSE
Tumor cells	0.203067	FALSE
Tumor cells	-1.0611	FALSE
Tumor cells	0.704326	FALSE
Tumor cells	-0.370738	FALSE
Tumor cells	-1.94671	FALSE
Tumor cells	-0.216336	FALSE
Tumor cells	0.725338	FALSE
Tumor cells	-0.626936	FALSE
Tumor cells	-0.418682	FALSE
Tumor cells	0.400407	FALSE
Tumor cells	-0.460993	FALSE
Tumor cells	-1.06372	FALSE
Tumor cells	-1.52913	FALSE
Tumor cells	-1.60745	FALSE
Tumor cells	0.186068	FALSE
Tumor cells	-2.2062	TRUE
Tumor cells	0.920734	FALSE
Tumor cells	0.222891	FALSE
Tumor cells	-0.206128	FALSE
Tumor cells	1.73638	FALSE
Tumor cells	-1.04401	FALSE
Tumor cells	-0.204144	FALSE
Tumor cells	0.260779	FALSE
Tumor cells	-0.242248	FALSE
Tumor cells	0.666961	FALSE
Tumor cells	-0.990867	FALSE
Tumor cells	-2.32428	TRUE
Tumor cells	-1.56476	FALSE
Tumor cells	0.408173	FALSE
Tumor cells	-0.0546165	FALSE
Tumor cells	-0.592282	FALSE
Tumor cells	-1.51784	FALSE
Tumor cells	-0.450189	FALSE
Tumor cells	-0.238744	FALSE
Tumor cells	-1.47748	FALSE
Tumor cells	0.123802	FALSE
Tumor cells	-0.856417	FALSE
Tumor cells	0.0359915	FALSE
Tumor cells	-1.09905	FALSE
Tumor cells	0.739736	FALSE
Tumor cells	-1.56321	FALSE
Tumor cells	-1.54803	FALSE
Tumor cells	1.03722	FALSE
Tumor cells	-0.961066	FALSE
Tumor cells	-3.031	TRUE
Tumor cells	-1.11134	FALSE
Tumor cells	0.882463	FALSE
Tumor cells	-0.764332	FALSE
Tumor cells	-0.752619	FALSE
Tumor cells	0.397689	FALSE
Tumor cells	-0.31471	FALSE
Tumor cells	-0.394272	FALSE
Tumor cells	-0.643143	FALSE
Tumor cells	-0.80181	FALSE
Tumor cells	0.823621	FALSE
Tumor cells	-0.373291	FALSE
Tumor cells	0.330328	FALSE
Tumor cells	-0.00217884	FALSE
Tumor cells	0.484147	FALSE
Tumor cells	1.21573	FALSE
Tumor cells	-0.890913	FALSE
Tumor cells	-1.32926	FALSE
Tumor cells	0.0823145	FALSE
Tumor cells	-0.261036	FALSE
Tumor cells	0.987409	FALSE
Tumor cells	0.0880032	FALSE
Tumor cells	-0.50228	FALSE
Tumor cells	0.576227	FALSE
Tumor cells	1.45607	FALSE
Tumor cells	2.32996	FALSE
Tumor cells	1.13801	FALSE
Tumor cells	0.0897746	FALSE
Tumor cells	-0.858579	FALSE
Tumor cells	1.05855	FALSE
Tumor cells	-0.0859567	FALSE
Tumor cells	-0.465516	FALSE
Tumor cells	0.0154568	FALSE
Tumor cells	-0.121639	FALSE
Tumor cells	0.29059	FALSE
Tumor cells	-0.445391	FALSE
Tumor cells	0.341208	FALSE
Tumor cells	-1.63986	FALSE
Tumor cells	0.155958	FALSE
Tumor cells	-0.292407	FALSE
Tumor cells	-0.0597762	FALSE
Tumor cells	-1.73271	FALSE
Tumor cells	0.396394	FALSE
Tumor cells	-0.866027	FALSE
Tumor cells	0.101227	FALSE
Tumor cells	-0.307254	FALSE
Tumor cells	-0.542667	FALSE
Tumor cells	-0.574247	FALSE
Tumor cells	0.294664	FALSE
Tumor cells	0.670276	FALSE
Tumor cells	-0.459623	FALSE
Tumor cells	-0.291839	FALSE
Tumor cells	-0.372167	FALSE
Tumor cells	-2.01299	FALSE
Tumor cells	-0.254272	FALSE
Tumor cells	1.32466	FALSE
Tumor cells	0.878372	FALSE
Tumor cells	0.713404	FALSE
Tumor cells	1.83081	FALSE
Tumor cells	-0.358388	FALSE
Tumor cells	0.139641	FALSE
Tumor cells	-1.02458	FALSE
Tumor cells	-0.138959	FALSE
Tumor cells	-1.18029	FALSE
Tumor cells	0.0651591	FALSE
Tumor cells	-2.61887	TRUE
Tumor cells	0.699854	FALSE
Tumor cells	-0.302256	FALSE
Tumor cells	-0.199867	FALSE
Tumor cells	-0.395271	FALSE
Tumor cells	-0.691858	FALSE
Tumor cells	-1.63677	FALSE
Tumor cells	1.1386	FALSE
Tumor cells	1.31929	FALSE
Tumor cells	-1.34105	FALSE
Tumor cells	-1.03476	FALSE
Tumor cells	-0.591227	FALSE
Tumor cells	-0.0564925	FALSE
Tumor cells	-0.577072	FALSE
Tumor cells	0.902954	FALSE
Tumor cells	-1.54653	FALSE
Tumor cells	1.14429	FALSE
Tumor cells	1.26457	FALSE
Tumor cells	1.19628	FALSE
Tumor cells	-1.27755	FALSE
Tumor cells	1.46283	FALSE
Tumor cells	0.598908	FALSE
Tumor cells	0.321137	FALSE
Tumor cells	-0.680504	FALSE
Tumor cells	-0.127149	FALSE
Tumor cells	1.21879	FALSE
Tumor cells	-1.09242	FALSE
Tumor cells	0.0291933	FALSE
Tumor cells	0.708871	FALSE
Tumor cells	0.116545	FALSE
Tumor cells	-2.59605	TRUE
Tumor cells	-1.49169	FALSE
Tumor cells	0.199999	FALSE
Tumor cells	0.142678	FALSE
Tumor cells	2.32751	FALSE
Tumor cells	0.696027	FALSE
Tumor cells	0.168709	FALSE
Tumor cells	-0.282465	FALSE
Tumor cells	0.168132	FALSE
Tumor cells	-0.471362	FALSE
Tumor cells	-0.0749043	FALSE
Tumor cells	0.501244	FALSE
Tumor cells	-0.482344	FALSE
Tumor cells	0.831854	FALSE
Tumor cells	1.15161	FALSE
Tumor cells	1.60622	FALSE
Tumor cells	-0.751919	FALSE
Tumor cells	0.170539	FALSE
Tumor cells	0.375085	FALSE
Tumor cells	0.75741	FALSE
Tumor cells	0.806766	FALSE
Tumor cells	-0.690811	FALSE
Tumor cells	0.236101	FALSE
Tumor cells	0.395078	FALSE
Tumor cells	-0.568742	FALSE
Tumor cells	-1.26084	FALSE
Tumor cells	0.511813	FALSE
Tumor cells	0.638224	FALSE
Tumor cells	-1.0552	FALSE
Tumor cells	-0.704398	FALSE
Tumor cells	1.37901	FALSE
Tumor cells	0.155791	FALSE
Tumor cells	-0.647205	FALSE
Tumor cells	-0.62312	FALSE
Tumor cells	0.847461	FALSE
Tumor cells	-0.471715	FALSE
Tumor cells	2.09586	FALSE
Tumor cells	-0.197241	FALSE
Tumor cells	0.348092	FALSE
Tumor cells	-2.4484	TRUE
Tumor cells	1.24565	FALSE
Tumor cells	1.32233	FALSE
Tumor cells	-1.44708	FALSE
Tumor cells	-0.57842	FALSE
Tumor cells	0.105449	FALSE
Tumor cells	0.454912	FALSE
Tumor cells	0.855948	FALSE
Tumor cells	1.21733	FALSE
Tumor cells	-0.452412	FALSE
Tumor cells	-1.06945	FALSE
Tumor cells	0.591588	FALSE
Tumor cells	1.08055	FALSE
Tumor cells	-0.638292	FALSE
Tumor cells	0.0595078	FALSE
Tumor cells	-1.32848	FALSE
Tumor cells	-0.0786518	FALSE
Tumor cells	1.78259	FALSE
Tumor cells	0.0428822	FALSE
Tumor cells	-1.71092	FALSE
Tumor cells	-0.687578	FALSE
Tumor cells	1.5815	FALSE
Tumor cells	-1.78878	FALSE
Tumor cells	0.252157	FALSE
Tumor cells	-1.66597	FALSE
Tumor cells	0.609581	FALSE
Tumor cells	-0.181225	FALSE
Tumor cells	0.616802	FALSE
Tumor cells	1.67843	FALSE
Tumor cells	0.862671	FALSE
Tumor cells	-1.38101	FALSE
Tumor cells	0.592742	FALSE
Tumor cells	0.256906	FALSE
Tumor cells	-1.37178	FALSE
Tumor cells	0.777415	FALSE
Tumor cells	-0.413911	FALSE
Tumor cells	0.0706404	FALSE
Tumor cells	0.305111	FALSE
Tumor cells	-0.0939422	FALSE
Tumor cells	0.000473949	FALSE
Tumor cells	1.20285	FALSE
Tumor cells	-0.652334	FALSE
Tumor cells	-1.1348	FALSE
Tumor cells	-0.205413	FALSE
Tumor cells	-1.23834	FALSE
Tumor cells	-0.273469	FALSE
Tumor cells	1.74578	FALSE
Tumor cells	-0.128514	FALSE
Tumor cells	-1.12141	FALSE
Tumor cells	-0.779653	FALSE
Tumor cells	-0.429149	FALSE
Tumor cells	0.502996	FALSE
Tumor cells	-1.44878	FALSE
Tumor cells	-1.15989	FALSE
Tumor cells	-0.824841	FALSE
Tumor cells	-0.845491	FALSE
Tumor cells	-0.198976	FALSE
Tumor cells	-0.00712756	FALSE
Tumor cells	-1.2783	FALSE
Tumor cells	-1.28776	FALSE
Tumor cells	-1.28837	FALSE
Tumor cells	0.102177	FALSE
Tumor cells	0.564062	FALSE
Tumor cells	-0.414458	FALSE
Tumor cells	-0.404061	FALSE
Tumor cells	1.3736	FALSE
Tumor cells	0.0414394	FALSE
Tumor cells	0.151955	FALSE
Tumor cells	2.08863	FALSE
Tumor cells	0.964849	FALSE
Tumor cells	-1.702	FALSE
Tumor cells	0.419413	FALSE
Tumor cells	0.507023	FALSE
Tumor cells	-1.18997	FALSE
Tumor cells	-0.404973	FALSE
Tumor cells	1.07203	FALSE
Tumor cells	-0.123526	FALSE
Tumor cells	0.234631	FALSE
Tumor cells	-1.20739	FALSE
Tumor cells	0.255984	FALSE
Tumor cells	2.90978	TRUE
Tumor cells	-0.494057	FALSE
Tumor cells	2.03506e-05	FALSE
Tumor cells	0.443215	FALSE
Tumor cells	-0.093691	FALSE
Tumor cells	-0.829037	FALSE
Tumor cells	0.0493833	FALSE
Tumor cells	-0.509367	FALSE
Tumor cells	-1.32382	FALSE
Tumor cells	-0.41268	FALSE
Tumor cells	-1.24881	FALSE
Tumor cells	0.428445	FALSE
Tumor cells	1.60551	FALSE
Tumor cells	-0.0988046	FALSE
Tumor cells	-0.629336	FALSE
Tumor cells	-1.30033	FALSE
Tumor cells	0.18157	FALSE
Tumor cells	-1.72276	FALSE
Tumor cells	0.319155	FALSE
Tumor cells	-2.08987	TRUE
Tumor cells	-0.115815	FALSE
Tumor cells	0.300387	FALSE
Tumor cells	0.443236	FALSE
Tumor cells	0.567084	FALSE
Tumor cells	-0.618889	FALSE
Tumor cells	-0.270835	FALSE
Tumor cells	-0.483413	FALSE
Tumor cells	-0.298862	FALSE
Tumor cells	-1.18966	FALSE
Tumor cells	-1.6504	FALSE
Tumor cells	-1.7786	FALSE
Tumor cells	0.363868	FALSE
Tumor cells	-1.47783	FALSE
Tumor cells	1.31135	FALSE
Tumor cells	0.69294	FALSE
Tumor cells	-1.734	FALSE
Tumor cells	-1.48345	FALSE
Tumor cells	-2.70246	TRUE
Tumor cells	-0.503727	FALSE
Tumor cells	1.18232	FALSE
Tumor cells	-0.38721	FALSE
Tumor cells	-1.92074	FALSE
Tumor cells	0.692041	FALSE
Tumor cells	0.232113	FALSE
Tumor cells	-0.131205	FALSE
Tumor cells	0.0723075	FALSE
Tumor cells	-1.1089	FALSE
Tumor cells	-1.20476	FALSE
Tumor cells	-0.235228	FALSE
Tumor cells	-0.974012	FALSE
Tumor cells	1.03579	FALSE
Tumor cells	-0.94129	FALSE
Tumor cells	0.191097	FALSE
Tumor cells	0.584671	FALSE
Tumor cells	-0.293799	FALSE
Tumor cells	-2.03101	FALSE
Tumor cells	-0.279467	FALSE
Tumor cells	-1.75707	FALSE
Tumor cells	-1.20684	FALSE
Tumor cells	0.977818	FALSE
Tumor cells	0.794437	FALSE
Tumor cells	-2.05298	FALSE
Tumor cells	-0.499335	FALSE
Tumor cells	1.01248	FALSE
Tumor cells	0.274485	FALSE
Tumor cells	-1.45151	FALSE
Tumor cells	-2.00999	FALSE
Tumor cells	-0.225638	FALSE
Tumor cells	-0.655445	FALSE
Tumor cells	-0.78725	FALSE
Tumor cells	-0.575284	FALSE
Tumor cells	0.389201	FALSE
Tumor cells	-1.71341	FALSE
Tumor cells	0.109736	FALSE
Tumor cells	0.62384	FALSE
Tumor cells	-2.0986	TRUE
Tumor cells	0.633922	FALSE
Tumor cells	-1.51234	FALSE
Tumor cells	-0.450399	FALSE
Tumor cells	-0.725315	FALSE
Tumor cells	-1.51056	FALSE
Tumor cells	-0.692202	FALSE
Tumor cells	-0.190372	FALSE
Tumor cells	-0.667114	FALSE
Tumor cells	-0.732219	FALSE
Tumor cells	-0.601453	FALSE
Tumor cells	-0.766816	FALSE
Tumor cells	-0.1325	FALSE
Tumor cells	0.229618	FALSE
Tumor cells	0.606337	FALSE
Tumor cells	0.678695	FALSE
Tumor cells	-0.363275	FALSE
Tumor cells	0.662444	FALSE
Tumor cells	0.861874	FALSE
Tumor cells	-0.625592	FALSE
Tumor cells	1.254	FALSE
Tumor cells	-1.06198	FALSE
Tumor cells	-0.569385	FALSE
Tumor cells	0.238347	FALSE
Tumor cells	-0.0243926	FALSE
Tumor cells	0.965739	FALSE
Tumor cells	0.254034	FALSE
Tumor cells	-0.812888	FALSE
Tumor cells	-0.556553	FALSE
Tumor cells	2.32768	FALSE
Tumor cells	0.0155075	FALSE
Tumor cells	-0.548473	FALSE
Tumor cells	0.483883	FALSE
Tumor cells	0.888457	FALSE
Tumor cells	-0.0338774	FALSE
Tumor cells	0.666055	FALSE
Tumor cells	1.22029	FALSE
Tumor cells	-0.0602923	FALSE
Tumor cells	-0.914478	FALSE
Tumor cells	-0.292568	FALSE
Tumor cells	-0.0909075	FALSE
Tumor cells	-0.665936	FALSE
Tumor cells	-1.24202	FALSE
Tumor cells	0.694665	FALSE
Tumor cells	-1.5097	FALSE
Tumor cells	-0.886314	FALSE
Tumor cells	0.403234	FALSE
Tumor cells	0.454603	FALSE
Tumor cells	-0.625665	FALSE
Tumor cells	-0.995918	FALSE
Tumor cells	0.228427	FALSE
Tumor cells	0.511394	FALSE
Tumor cells	-2.11165	TRUE
Tumor cells	-0.147565	FALSE
Tumor cells	-0.533218	FALSE
Tumor cells	-0.568419	FALSE
Tumor cells	-0.547833	FALSE
Tumor cells	-0.116744	FALSE
Tumor cells	-0.880189	FALSE
Tumor cells	1.3248	FALSE
Tumor cells	-0.889094	FALSE
Tumor cells	-1.77553	FALSE
Tumor cells	2.0825	FALSE
Tumor cells	-1.96738	FALSE
Tumor cells	-1.19955	FALSE
Tumor cells	0.0799689	FALSE
Tumor cells	-1.82422	FALSE
Tumor cells	-3.3163	TRUE
Tumor cells	0.994417	FALSE
Tumor cells	0.453377	FALSE
Tumor cells	-0.89494	FALSE
Tumor cells	0.875775	FALSE
Tumor cells	-0.565781	FALSE
Tumor cells	-1.18489	FALSE
Tumor cells	-1.28148	FALSE
Tumor cells	0.00701642	FALSE
Tumor cells	0.843779	FALSE
Tumor cells	-0.856348	FALSE
Tumor cells	-1.13651	FALSE
Tumor cells	2.9188	TRUE
Tumor cells	-1.70753	FALSE
Tumor cells	0.211851	FALSE
Tumor cells	0.50612	FALSE
Tumor cells	0.0109376	FALSE
Tumor cells	-0.527302	FALSE
Tumor cells	1.65659	FALSE
Tumor cells	-1.91479	FALSE
Tumor cells	0.552355	FALSE
Tumor cells	-1.52379	FALSE
Tumor cells	-0.474283	FALSE
Tumor cells	-1.62963	FALSE
Tumor cells	1.99596	FALSE
Tumor cells	-0.870221	FALSE
Tumor cells	-0.917881	FALSE
Tumor cells	0.0860772	FALSE
Tumor cells	-1.03179	FALSE
Tumor cells	0.957608	FALSE
Tumor cells	-0.607169	FALSE
Tumor cells	-0.936238	FALSE
Tumor cells	-0.751031	FALSE
Tumor cells	0.207798	FALSE
Tumor cells	-0.811845	FALSE
Tumor cells	1.14195	FALSE
Tumor cells	-0.999074	FALSE
Tumor cells	-0.405215	FALSE
Tumor cells	-1.61103	FALSE
Tumor cells	-0.668908	FALSE
Tumor cells	-0.633793	FALSE
Tumor cells	-1.89483	FALSE
Tumor cells	-1.62536	FALSE
Tumor cells	0.197269	FALSE
Tumor cells	-2.25784	TRUE
Tumor cells	-0.624839	FALSE
Tumor cells	-1.86608	FALSE
Tumor cells	-1.29399	FALSE
Tumor cells	-0.0507858	FALSE
Tumor cells	0.834402	FALSE
Tumor cells	-0.556236	FALSE
Tumor cells	-1.31796	FALSE
Tumor cells	0.286876	FALSE
Tumor cells	-2.85589	TRUE
Tumor cells	0.635753	FALSE
Tumor cells	-0.470353	FALSE
Tumor cells	1.41539	FALSE
Tumor cells	-2.00871	FALSE
Tumor cells	0.169361	FALSE
Tumor cells	1.65719	FALSE
Tumor cells	0.100391	FALSE
Tumor cells	-0.338066	FALSE
Tumor cells	-1.98907	FALSE
Tumor cells	-1.67665	FALSE
Tumor cells	0.522618	FALSE
Tumor cells	1.25012	FALSE
Tumor cells	-1.40692	FALSE
Tumor cells	-0.377661	FALSE
Tumor cells	0.855424	FALSE
Tumor cells	0.0342834	FALSE
Tumor cells	-0.917936	FALSE
Tumor cells	-0.369447	FALSE
Tumor cells	1.465	FALSE
Tumor cells	-1.30496	FALSE
Tumor cells	-0.651358	FALSE
Tumor cells	-1.3684	FALSE
Tumor cells	-1.08625	FALSE
Tumor cells	-1.47415	FALSE
Tumor cells	-0.0662249	FALSE
Tumor cells	0.0908214	FALSE
Tumor cells	-0.488101	FALSE
Tumor cells	-1.00068	FALSE
Tumor cells	-1.38814	FALSE
Tumor cells	-2.01361	FALSE
Tumor cells	2.66213	TRUE
Tumor cells	-1.89006	FALSE
Tumor cells	0.178647	FALSE
Tumor cells	-0.132758	FALSE
Tumor cells	0.529166	FALSE
Tumor cells	-0.463087	FALSE
Tumor cells	0.603327	FALSE
Tumor cells	-0.264973	FALSE
Tumor cells	1.13946	FALSE
Tumor cells	0.241884	FALSE
Tumor cells	-1.38524	FALSE
Tumor cells	0.0175892	FALSE
Tumor cells	0.416838	FALSE
Tumor cells	-0.954921	FALSE
Tumor cells	1.06616	FALSE
Tumor cells	-0.506547	FALSE
Tumor cells	-1.03225	FALSE
Tumor cells	0.741197	FALSE
Tumor cells	-1.42108	FALSE
Tumor cells	-1.30239	FALSE
Tumor cells	-0.515298	FALSE
Tumor cells	-0.0451645	FALSE
Tumor cells	1.07042	FALSE
Tumor cells	0.613945	FALSE
Tumor cells	0.81755	FALSE
Tumor cells	-1.46762	FALSE
Tumor cells	0.373628	FALSE
Tumor cells	-1.28754	FALSE
Tumor cells	-1.00399	FALSE
Tumor cells	-1.25363	FALSE
Tumor cells	0.680364	FALSE
Tumor cells	0.847271	FALSE
Tumor cells	2.08174	FALSE
Tumor cells	0.497126	FALSE
Tumor cells	-0.994023	FALSE
Tumor cells	1.24238	FALSE
Tumor cells	0.108397	FALSE
Tumor cells	0.47587	FALSE
Tumor cells	-0.45314	FALSE
Tumor cells	-0.265466	FALSE
Tumor cells	-0.653397	FALSE
Tumor cells	-2.06092	FALSE
Tumor cells	0.263315	FALSE
Tumor cells	-1.79416	FALSE
Tumor cells	-0.807168	FALSE
Tumor cells	-0.413832	FALSE
Tumor cells	0.432727	FALSE
Tumor cells	0.255162	FALSE
Tumor cells	0.717943	FALSE
Tumor cells	-0.589497	FALSE
Tumor cells	1.03935	FALSE
Tumor cells	0.442605	FALSE
Tumor cells	-0.947164	FALSE
Tumor cells	-2.02652	FALSE
Tumor cells	0.868702	FALSE
Tumor cells	0.252442	FALSE
Tumor cells	-0.746562	FALSE
Tumor cells	-0.655725	FALSE
Tumor cells	-0.013687	FALSE
Tumor cells	0.373778	FALSE
Tumor cells	-0.241022	FALSE
Tumor cells	0.185741	FALSE
Tumor cells	-0.362215	FALSE
Tumor cells	1.18477	FALSE
Tumor cells	0.616151	FALSE
Tumor cells	-1.11553	FALSE
Tumor cells	1.36311	FALSE
Tumor cells	0.451161	FALSE
Tumor cells	0.672236	FALSE
Tumor cells	0.291873	FALSE
Tumor cells	0.491138	FALSE
Tumor cells	-0.312882	FALSE
Tumor cells	0.288788	FALSE
Tumor cells	-0.489597	FALSE
Tumor cells	0.947507	FALSE
Tumor cells	-0.102086	FALSE
Tumor cells	0.180649	FALSE
Tumor cells	-1.78233	FALSE
Tumor cells	-1.35866	FALSE
Tumor cells	1.24087	FALSE
Tumor cells	2.80382	TRUE
Tumor cells	-0.891078	FALSE
Tumor cells	2.25504	FALSE
Tumor cells	1.73295	FALSE
Tumor cells	-1.46835	FALSE
Tumor cells	0.115892	FALSE
Tumor cells	-0.945943	FALSE
Tumor cells	2.16713	FALSE
Tumor cells	0.399644	FALSE
Tumor cells	0.97288	FALSE
Tumor cells	0.908982	FALSE
Tumor cells	0.140019	FALSE
Tumor cells	-0.531738	FALSE
Tumor cells	0.454387	FALSE
Tumor cells	1.29475	FALSE
Tumor cells	-0.0337683	FALSE
Tumor cells	0.750366	FALSE
Tumor cells	-1.73947	FALSE
Tumor cells	-0.895611	FALSE
Tumor cells	-1.76874	FALSE
Tumor cells	1.84223	FALSE
Tumor cells	-1.19531	FALSE
Tumor cells	-0.619164	FALSE
Tumor cells	0.128816	FALSE
Tumor cells	0.670801	FALSE
Tumor cells	-0.754926	FALSE
Tumor cells	0.213836	FALSE
Tumor cells	-2.18054	TRUE
Tumor cells	0.449834	FALSE
Tumor cells	-0.618253	FALSE
Tumor cells	-0.95555	FALSE
Tumor cells	-0.663757	FALSE
Tumor cells	-1.96411	FALSE
Tumor cells	-1.41586	FALSE
Tumor cells	-0.992748	FALSE
Tumor cells	-0.486608	FALSE
Tumor cells	1.06504	FALSE
Tumor cells	-0.0895376	FALSE
Tumor cells	-0.100151	FALSE
Tumor cells	0.681072	FALSE
Tumor cells	0.73672	FALSE
Tumor cells	0.235465	FALSE
Tumor cells	-0.517802	FALSE
Tumor cells	1.37916	FALSE
Tumor cells	0.27974	FALSE
Tumor cells	-0.520361	FALSE
Tumor cells	-0.526922	FALSE
Tumor cells	0.335325	FALSE
Tumor cells	-0.861858	FALSE
Tumor cells	0.400814	FALSE
Tumor cells	-0.379854	FALSE
Tumor cells	0.519366	FALSE
Tumor cells	-1.31697	FALSE
Tumor cells	-1.06919	FALSE
Tumor cells	0.137648	FALSE
Tumor cells	-0.663652	FALSE
Tumor cells	1.32996	FALSE
Tumor cells	-0.808157	FALSE
Tumor cells	-0.178949	FALSE
Tumor cells	0.0225803	FALSE
Tumor cells	-0.485656	FALSE
Tumor cells	-0.213492	FALSE
Tumor cells	-0.473015	FALSE
Tumor cells	-0.0816352	FALSE
Tumor cells	-0.557925	FALSE
Tumor cells	-1.48551	FALSE
Tumor cells	-0.216729	FALSE
Tumor cells	0.309481	FALSE
Tumor cells	-2.1483	TRUE
Tumor cells	-0.85986	FALSE
Tumor cells	-1.08459	FALSE
Tumor cells	-1.28585	FALSE
Tumor cells	1.57909	FALSE
Tumor cells	-0.599616	FALSE
Tumor cells	-0.941678	FALSE
Tumor cells	-0.348542	FALSE
Tumor cells	-1.52932	FALSE
Tumor cells	-0.874975	FALSE
Tumor cells	-0.109759	FALSE
Tumor cells	-0.368448	FALSE
Tumor cells	0.40695	FALSE
Tumor cells	1.3498	FALSE
Tumor cells	-0.90651	FALSE
Tumor cells	-0.367459	FALSE
Tumor cells	0.296098	FALSE
Tumor cells	0.203012	FALSE
Tumor cells	-0.697545	FALSE
Tumor cells	0.576234	FALSE
Tumor cells	-1.97866	FALSE
Tumor cells	0.458095	FALSE
Tumor cells	0.922729	FALSE
Tumor cells	-0.655751	FALSE
Tumor cells	-1.00868	FALSE
Tumor cells	-0.370497	FALSE
Tumor cells	0.0238954	FALSE
Tumor cells	2.66632	TRUE
Tumor cells	-1.36883	FALSE
Tumor cells	-0.341789	FALSE
Tumor cells	-0.449864	FALSE
Tumor cells	0.0168921	FALSE
Tumor cells	0.318566	FALSE
Tumor cells	0.224709	FALSE
Tumor cells	0.664944	FALSE
Tumor cells	-1.42998	FALSE
Tumor cells	1.27871	FALSE
Tumor cells	-0.0306161	FALSE
Tumor cells	1.23782	FALSE
Tumor cells	-0.888084	FALSE
Tumor cells	1.053	FALSE
Tumor cells	-0.206302	FALSE
Tumor cells	2.20765	FALSE
Tumor cells	0.984806	FALSE
Tumor cells	-0.296398	FALSE
Tumor cells	-2.08105	TRUE
Tumor cells	-0.0426134	FALSE
Tumor cells	-0.134118	FALSE
Tumor cells	-0.29129	FALSE
Tumor cells	-0.208979	FALSE
Tumor cells	-0.351331	FALSE
Tumor cells	1.13407	FALSE
Tumor cells	0.363286	FALSE
Tumor cells	-1.86085	FALSE
Tumor cells	-0.330322	FALSE
Tumor cells	-1.7724	FALSE
Tumor cells	-0.118922	FALSE
Tumor cells	0.997938	FALSE
Tumor cells	-0.712071	FALSE
Tumor cells	0.128864	FALSE
Tumor cells	-0.12823	FALSE
Tumor cells	-0.472839	FALSE
Tumor cells	0.978564	FALSE
Tumor cells	-1.30818	FALSE
Tumor cells	-1.52537	FALSE
Tumor cells	1.69249	FALSE
Tumor cells	-1.49585	FALSE
Tumor cells	0.794452	FALSE
Tumor cells	-1.08908	FALSE
Tumor cells	0.137333	FALSE
Tumor cells	-2.1495	TRUE
Tumor cells	0.0187963	FALSE
Tumor cells	-1.19516	FALSE
Tumor cells	-0.860979	FALSE
Tumor cells	-0.0759367	FALSE
Tumor cells	0.628127	FALSE
Tumor cells	0.935816	FALSE
Tumor cells	0.853469	FALSE
Tumor cells	-0.594906	FALSE
Tumor cells	0.0234171	FALSE
Tumor cells	0.137759	FALSE
Tumor cells	1.02625	FALSE
Tumor cells	-0.56982	FALSE
Tumor cells	-1.35729	FALSE
Tumor cells	1.29467	FALSE
Tumor cells	0.994332	FALSE
Tumor cells	-0.151606	FALSE
[truncated: 129,527 more rows]

[truncated: 103 more sheets: F2i.CP, F2i.KLF9, F2j, F2k, F3a, F3b, F3c.DownDEGs, F3c.UpDEGs, F3f, F3g, F4a, F4b.C3L-00010-T1, F4b.C3L-00079-T1, F4b.C3L-00096-T1, F4b.C3L-00583-T1, F4c.SQSTM1.C3N-01200-T1.tsv, F4c.SQSTM1.C3N-01200-T2.tsv, F4c.SQSTM1.C3N-01200-T3.tsv, F4c.VHL.C3N-01200-T1.tsv, F4c.VHL.C3N-01200-T2.tsv …]
